# Supplementary material for: Molecular Determinants of Per- and Polyfluoroalkyl Substances Binding to Estrogen Receptors
Source: Toxics. 2025 Oct 22;13(11):903. doi: 10.3390/toxics13110903 (PMC12655904; doi:10.3390/toxics13110903)
Supplement: Supplementary file 1 [file toxics-13-00903-s001.zip]

Archive with 26 entries (26 files):
- Supplementary Codes/Code_S1.py
- Supplementary Codes/Code_S10.py
- Supplementary Codes/Code_S11.R
- Supplementary Codes/Code_S12.py
- Supplementary Codes/Code_S13.py
- Supplementary Codes/Code_S14.R
- Supplementary Codes/Code_S2.py
- Supplementary Codes/Code_S3.py
- Supplementary Codes/Code_S4.py
- Supplementary Codes/Code_S5.py
- Supplementary Codes/Code_S6.py
- Supplementary Codes/Code_S7.py
- Supplementary Codes/Code_S8.py
- Supplementary Codes/Code_S9.py
- Supplementary Tables and Figures/Supplementary Table 1 (Table S1).xlsx
- Supplementary Tables and Figures/Supplementary Table 10 (Table S10).xlsx
- Supplementary Tables and Figures/Supplementary Table 11 (Table S11).xlsx
- Supplementary Tables and Figures/Supplementary Table 12 (Table S12).xlsx
- Supplementary Tables and Figures/Supplementary Table 2 (Table S2).xlsx
- Supplementary Tables and Figures/Supplementary Table 3 (Table S3).xlsx
- Supplementary Tables and Figures/Supplementary Table 4 (Table S4).xlsx
- Supplementary Tables and Figures/Supplementary Table 5 (Table S5).xlsx
- Supplementary Tables and Figures/Supplementary Table 8.a (Table S8.a).xlsx
- Supplementary Tables and Figures/Supplementary Table 8.b (Table S8.b).xlsx
- Supplementary Tables and Figures/Supplementary Table 9 (Table S9).xlsx
- Supplementary Tables and Figures/Supplementary Tables and Figures.pdf
