# Supplementary material for: Molecular Determinants of Per- and Polyfluoroalkyl Substances Binding to Estrogen Receptors
Source: Toxics. 2025 Oct 22;13(11):903. doi: 10.3390/toxics13110903 (PMC12655904; doi:10.3390/toxics13110903)
Supplement: Supplementary file 1 [file toxics-13-00903-s001.zip › Supplementary Tables and Figures/Supplementary Table 1 (Table S1).xlsx]

## Sheet: Chemical List PFASSTRUCT-2024-0
DTXSID	CASRN	SMILES
https://comptox.epa.gov/dashboard/chemical/details/DTXSID001002289	819-49-8	FCCOC(F)(F)F
https://comptox.epa.gov/dashboard/chemical/details/DTXSID001009316	NOCAS_1009316	C[N+](C)(CCCNS(=O)(=O)CCC(F)(F)C(F)(F)C(F)(F)C(F)(F)C(F)(F)C(F)(F)C(F)(F)C(F)(F)F)CC(O)=O
https://comptox.epa.gov/dashboard/chemical/details/DTXSID001009916	2481740-05-8	[Na+].[O-]S(=O)(=O)C(F)(F)C(F)(F)C(F)(F)C(F)(F)C(F)(F)C(F)(F)C(F)(F)C(F)(F)Cl
https://comptox.epa.gov/dashboard/chemical/details/DTXSID001010222	121451-05-6	NC1=C(F)C(Cl)=C(OC(F)(F)C(F)C(F)(F)F)C(Cl)=C1
https://comptox.epa.gov/dashboard/chemical/details/DTXSID001015591	344760-77-6	OC(=O)C(F)(F)C(F)(F)C(F)(F)C(F)(F)C(F)(F)C(F)(F)C(F)(F)C(F)(F)C(F)(F)C(F)(F)C(F)(F)C(O)=O
https://comptox.epa.gov/dashboard/chemical/details/DTXSID001015696	NOCAS_1015696	OC(=O)C(F)(F)OC(F)(F)C(F)(OC(F)(F)C(F)(F)C(F)(F)Cl)C(F)(F)F
https://comptox.epa.gov/dashboard/chemical/details/DTXSID001016137	NOCAS_1016137	CCCCCCCC\C=C\CCCCCCCC(=O)OCC(F)(F)C(F)(F)C(F)(F)F
https://comptox.epa.gov/dashboard/chemical/details/DTXSID001016256	76752-79-9	[Li+].[NH-]S(=O)(=O)C(F)(F)C(F)(F)C(F)(F)C(F)(F)C(F)(F)C(F)(F)C(F)(F)C(F)(F)F
https://comptox.epa.gov/dashboard/chemical/details/DTXSID001019129	54815-10-0	FC(F)(F)C=C(Cl)C(F)(F)Cl
https://comptox.epa.gov/dashboard/chemical/details/DTXSID001019143	161094-76-4	OC(=O)\C=C(/F)C(F)(F)C(F)(F)C(F)(F)C(F)(F)C(F)(F)C(F)(F)C(F)(F)F
https://comptox.epa.gov/dashboard/chemical/details/DTXSID001019250	151771-13-0	FCCC(F)Cl
https://comptox.epa.gov/dashboard/chemical/details/DTXSID001019262	NOCAS_1019262	FCC(F)(Cl)C(F)F
https://comptox.epa.gov/dashboard/chemical/details/DTXSID001020697	2780369-94-8	C[N+](C)(C)CCCNS(=O)(=O)C1=CC=C(OC(F)(F)C(F)(F)C(F)(F)C(F)(F)C(F)(F)C(F)(F)C(F)(F)C(F)=C(F)F)C=C1
https://comptox.epa.gov/dashboard/chemical/details/DTXSID001021471	36525-64-1	[O-][NH+](C(F)(F)F)C(F)(F)C(F)(F)[NH+]([O-])C(F)(F)F
https://comptox.epa.gov/dashboard/chemical/details/DTXSID001021540	#VALUE!	FC1(F)C(F)(F)[C@@]2(F)[C@](F)(C1(F)F)C(F)(F)C(F)(F)C(F)(F)C2(F)F
https://comptox.epa.gov/dashboard/chemical/details/DTXSID001021590	83168-65-4	F\C(\C(\F)=C(\F)C(F)(F)F)=C(/F)C(F)(F)F
https://comptox.epa.gov/dashboard/chemical/details/DTXSID001021607	132867-98-2	FC(F)(F)C(C1C(F)(F)C(F)(F)C(F)(F)C(F)(F)C1(F)F)(C(F)(F)F)C(F)(F)F
https://comptox.epa.gov/dashboard/chemical/details/DTXSID001021619	147684-10-4	[Na+].CCCCCCCCCC(CCC(F)(F)C(F)(F)C(F)(F)C(F)(F)C(F)(F)C(F)(F)C(F)(F)C(F)(F)F)OP([O-])(=O)OC[C@@H](O)[C@H](O)[C@H](O)[C@@H](O)C=O
https://comptox.epa.gov/dashboard/chemical/details/DTXSID001022017	2089109-39-5	OS(=O)(=O)C(F)(F)C(F)=C(F)C(F)(F)F
https://comptox.epa.gov/dashboard/chemical/details/DTXSID001022067	2089109-62-4	OC(=O)C(F)(F)OC(F)(F)C(F)=C(F)C(F)(F)F
https://comptox.epa.gov/dashboard/chemical/details/DTXSID001022112	2089109-32-8	OS(=O)(=O)C(F)(F)C(F)(F)C(F)(F)C(F)(F)C(F)(F)S(F)(F)(F)(F)F
https://comptox.epa.gov/dashboard/chemical/details/DTXSID001022124	2089109-05-5	C[N+](C)(CCO)CC(O)C[N-]S(=O)(=O)C(F)(F)C(F)(F)C(F)(F)C(F)(F)C(F)(F)F
https://comptox.epa.gov/dashboard/chemical/details/DTXSID001022150	77416-84-3	FC(F)=C(F)OC(F)(F)C(F)(F)C(F)(F)S(F)(=O)=O
https://comptox.epa.gov/dashboard/chemical/details/DTXSID001022186	57216-74-7	OCC(SCCC(F)(F)C(F)(F)C(F)(F)C(F)(F)C(F)(F)C(F)(F)C(F)(F)C(F)(F)F)C(CO)SCCC(F)(F)C(F)(F)C(F)(F)C(F)(F)C(F)(F)C(F)(F)C(F)(F)C(F)(F)F
https://comptox.epa.gov/dashboard/chemical/details/DTXSID001022205	1260224-55-2	[Na+].[Na+].[O-]P([O-])(=O)OC(F)(F)C(F)(F)C(F)(F)C(F)(F)C(F)(F)C(F)(F)C(F)(F)C(F)(F)C(F)(F)C(F)(F)C(F)(F)C(F)(F)F
https://comptox.epa.gov/dashboard/chemical/details/DTXSID001022243	470678-94-5	[O-][N+](=O)C1=CC(=C(OC2=CC=C(C=NNC(=O)C(F)(F)C(F)(F)C(F)(F)C(F)(F)C(F)(F)C(F)(F)F)C=C2)C=C1)[N+]([O-])=O
https://comptox.epa.gov/dashboard/chemical/details/DTXSID001022255	736877-37-5	C[N+](C)(CCO)CCC[N-]S(=O)(=O)C(F)(F)C(F)(F)C(F)(F)C(F)(F)C(F)(F)C(F)(F)F
https://comptox.epa.gov/dashboard/chemical/details/DTXSID001022279	158389-18-5	F[C@H]1[C@@H](F)C(F)(F)C(F)(F)C1(F)F
https://comptox.epa.gov/dashboard/chemical/details/DTXSID001022336	1980034-03-4	CCOC(=O)OCC(F)(F)C(F)(F)C(F)(F)F
https://comptox.epa.gov/dashboard/chemical/details/DTXSID001022348	308-27-0	FC(F)(F)C(F)(F)C(F)(F)C(F)(F)C(=O)C1=CC=CC=C1
https://comptox.epa.gov/dashboard/chemical/details/DTXSID001022455	77527-96-9	COCC(F)(F)C(F)(F)C(F)(F)C(F)F
https://comptox.epa.gov/dashboard/chemical/details/DTXSID001022481	865758-44-7	[H][C@@]1(C[C@]([H])(OP(OCCC#N)N(C(C)C)C(C)C)[C@@]([H])(COC(C2=CC=C(CCC(F)(F)C(F)(F)C(F)(F)C(F)(F)C(F)(F)C(F)(F)C(F)(F)C(F)(F)F)C=C2)(C2=CC=C(OC)C=C2)C2=CC=C(OC)C=C2)O1)N1C=NC2=C(NC(=O)C3=CC=CC=C3)N=CN=C12
https://comptox.epa.gov/dashboard/chemical/details/DTXSID001022629	1140917-25-4	CC1(CC(F)(F)C1(F)F)C1=NN=C(N)S1
https://comptox.epa.gov/dashboard/chemical/details/DTXSID001022679	1365807-94-8	FC(F)C(=O)OCC(F)(F)C(F)(F)C(F)(F)F
https://comptox.epa.gov/dashboard/chemical/details/DTXSID001022681	1365808-29-2	FC(F)(F)C(F)(F)C(F)(F)COC1=CC=CC=C1Br
https://comptox.epa.gov/dashboard/chemical/details/DTXSID001022700	1365808-55-4	FC(F)C(F)(F)COC1=CC=C(NCC(F)(F)F)C=C1
https://comptox.epa.gov/dashboard/chemical/details/DTXSID001022900	1781334-71-1	CC(N)C(F)(F)C(F)(F)F
https://comptox.epa.gov/dashboard/chemical/details/DTXSID001022936	1823355-24-3	FC(F)=C(Cl)C(F)(Cl)C(F)(F)F
https://comptox.epa.gov/dashboard/chemical/details/DTXSID001022998	238098-24-3	CC1=CC=C(C=C1N)C(F)(F)C(F)(F)F
https://comptox.epa.gov/dashboard/chemical/details/DTXSID001023015	34065-75-3	FC(F)(F)C(F)(F)OC1=CC(OC(F)(F)C(F)(F)F)=CC=C1
https://comptox.epa.gov/dashboard/chemical/details/DTXSID001023039	676258-32-5	CC1=CC(=C(C)S1)C1=C(F)C(F)(F)C(F)(F)C1(F)F
https://comptox.epa.gov/dashboard/chemical/details/DTXSID001023053	879496-52-3	CCCOC(=O)OCC(F)(F)C(F)F
https://comptox.epa.gov/dashboard/chemical/details/DTXSID001023146	62731-90-2	[H][C@@]12[C@@H]3C[C@@H](SCCC(F)(F)C(F)(F)C(F)(F)C(F)(F)C(F)(F)C(F)(F)F)[C@@H](C3)[C@]1([H])C(=O)OC2=O
https://comptox.epa.gov/dashboard/chemical/details/DTXSID001023158	1376936-03-6	CCN.OC(=O)C(F)(F)C(F)(F)C(F)(F)C(F)(F)C(F)(F)C(F)(F)C(F)(F)F
https://comptox.epa.gov/dashboard/chemical/details/DTXSID001023160	64493-46-5	OCC(CSCCC(F)(F)C(F)(F)C(F)(F)C(F)(F)C(F)(F)C(F)(F)F)SCCC(F)(F)C(F)(F)C(F)(F)C(F)(F)C(F)(F)C(F)(F)F
https://comptox.epa.gov/dashboard/chemical/details/DTXSID001023172	1350856-28-8	CON(C)C(=O)CCC(F)(F)C(F)(F)F
https://comptox.epa.gov/dashboard/chemical/details/DTXSID001023184	145151-18-4	FC(OC(F)(F)C(F)(F)C(F)(F)F)=C(F)OC(F)(F)C(F)(F)C(F)(F)F
https://comptox.epa.gov/dashboard/chemical/details/DTXSID001023203	175691-03-9	NNC1=CC=C(OCC(F)(F)C(F)F)C=C1
https://comptox.epa.gov/dashboard/chemical/details/DTXSID001023215	338-17-0	CC(C)OC(F)(F)C(F)Cl
https://comptox.epa.gov/dashboard/chemical/details/DTXSID001023277	155689-27-3	CCOC1=C(C(C)=O)C(F)(F)C1(F)F
https://comptox.epa.gov/dashboard/chemical/details/DTXSID001023322	77529-59-0	CCP(=O)(OCC(C)C)C(F)(F)C(F)(F)C(F)(F)F
https://comptox.epa.gov/dashboard/chemical/details/DTXSID001023396	761340-40-3	OS(=O)(=O)SCCNC(=O)OCCC(F)(F)C(F)(F)C(F)(F)C(F)(F)C(F)(F)C(F)(F)C(F)(F)C(F)(F)F
https://comptox.epa.gov/dashboard/chemical/details/DTXSID001023627	#VALUE!	FC(F)=C(F)OC(F)(F)C(F)(OC(F)(F)C(F)(F)C(F)(F)S(F)(=O)=O)C(F)(F)F
https://comptox.epa.gov/dashboard/chemical/details/DTXSID001023677	106394-04-1	[Na+].[O-]C(=O)C(F)(OC(F)(F)C(F)(F)CI)C(F)(F)F
https://comptox.epa.gov/dashboard/chemical/details/DTXSID001023689	122076-00-0	FC(F)(F)C(F)(F)OC(F)(F)C(F)(F)C(F)(F)OC(F)(F)C(F)(F)C(F)(F)OC(F)(F)C(F)(F)C(F)(F)F
https://comptox.epa.gov/dashboard/chemical/details/DTXSID001023760	1173199-13-7	OP(O)(=O)OCC(F)(OC(F)(F)C(F)(F)C(F)(F)F)C(F)(F)F
https://comptox.epa.gov/dashboard/chemical/details/DTXSID001023772	1198297-66-3	CCOP(=O)(CCC(F)(OC(F)(F)C(F)(OC(F)(F)C(F)(OC(F)(F)C(F)(OC(F)(F)C(F)(OC(F)(F)C(F)(F)C(F)(F)F)C(F)(F)F)C(F)(F)F)C(F)(F)F)C(F)(F)F)C(F)(F)F)OCC
https://comptox.epa.gov/dashboard/chemical/details/DTXSID001023784	93200-92-1	FC(F)(F)C(F)(F)C(F)(F)C(F)(F)C(F)(F)OC(C(F)(F)F)(C(F)(F)F)C(F)(F)C(F)(F)C(F)(F)F
https://comptox.epa.gov/dashboard/chemical/details/DTXSID001026502	1268835-43-3	OC(=O)CN(CC(O)=O)S(=O)(=O)C(F)(F)C(F)(F)C(F)(F)C(F)(F)F
https://comptox.epa.gov/dashboard/chemical/details/DTXSID001026526	2103241-09-2	C[N+](C)(CCCNS(=O)(=O)C(F)(F)C(F)(F)C(F)(F)C(F)(F)C(F)(F)C(F)(F)F)CC(O)CS([O-])(=O)=O
https://comptox.epa.gov/dashboard/chemical/details/DTXSID001026588	173441-56-0	OC(=O)\C=C/C(F)(F)C(F)(F)C(F)(F)C(F)(F)C(F)(F)C(F)(F)C(F)(F)F
https://comptox.epa.gov/dashboard/chemical/details/DTXSID001026645	167398-54-1	OCCNS(=O)(=O)C(F)(F)C(F)(F)C(F)(F)C(F)(F)C(F)(F)C(F)(F)C(F)(F)F
https://comptox.epa.gov/dashboard/chemical/details/DTXSID001026657	647-43-8	OC(=O)CNS(=O)(=O)C(F)(F)C(F)(F)C(F)(F)C(F)(F)C(F)(F)F
https://comptox.epa.gov/dashboard/chemical/details/DTXSID001026683	NOCAS_1026683	OCCC(F)(F)C(F)(F)C(F)(F)C(F)(F)C(F)(F)C(F)(F)C(F)(F)C(F)(F)CCO
https://comptox.epa.gov/dashboard/chemical/details/DTXSID001026695	935476-71-4	FC(F)C(F)=C(F)C(F)(F)C(F)(F)F
https://comptox.epa.gov/dashboard/chemical/details/DTXSID001026702	NOCAS_1026702	CC(F)(F)C(F)(F)C(F)(F)S(O)(=O)=O
https://comptox.epa.gov/dashboard/chemical/details/DTXSID001026714	NOCAS_1026714	FC(F)(F)C=CC(C(F)(F)F)(C(F)(F)F)C(F)(F)C(F)(F)F
https://comptox.epa.gov/dashboard/chemical/details/DTXSID001026726	137373-27-4	FC(F)(F)C1(F)OC(F)(F)C(F)(OC1(F)F)C(F)(F)F
https://comptox.epa.gov/dashboard/chemical/details/DTXSID001026752	NOCAS_1026752	NC1=C(N)C=C(OC(F)=C(F)C(F)(F)C(F)(F)C(F)(F)C(F)(F)F)C(Br)=C1
https://comptox.epa.gov/dashboard/chemical/details/DTXSID001026764	182003-69-6	CC1=C(C=C(S1)C1=CC=CC=C1)C1=C(C2=C(C)SC(=C2)C2=CC=CC=C2)C(F)(F)C(F)(F)C1(F)F
https://comptox.epa.gov/dashboard/chemical/details/DTXSID001026776	NOCAS_1026776	[O-][N+](=O)C1=CC=CC(C(=O)NC2=C(C=C(C=C2Br)C(F)(C(F)(F)F)C(F)(F)F)C(F)(F)F)=C1F
https://comptox.epa.gov/dashboard/chemical/details/DTXSID001026788	NOCAS_1026788	CCCCCCCCC(CCC(F)(F)C(F)(F)C(F)(F)C(F)(F)C(F)(F)C(F)(F)F)C(OC(C)C)(OC(C)C)OC(C)C
https://comptox.epa.gov/dashboard/chemical/details/DTXSID001026790	NOCAS_1026790	[O-][N+](=O)C1=C(F)C=CC(=C1)C(=O)NC1=C(C=C(C=C1Br)C(F)(C(F)(F)F)C(F)(F)F)C(F)(F)F
https://comptox.epa.gov/dashboard/chemical/details/DTXSID001026807	NOCAS_1026807	[O-]S(=O)(=O)C(F)(F)C(F)(F)C(F)CCCCCC(F)(F)F
https://comptox.epa.gov/dashboard/chemical/details/DTXSID001026819	NOCAS_1026819	[O-]S(=O)(=O)C(F)(F)C(F)(F)C(F)(F)C(F)CCC(F)(F)F
https://comptox.epa.gov/dashboard/chemical/details/DTXSID001026821	NOCAS_1026821	CCCOC(F)(F)C(F)(F)C(F)(C(F)(F)F)C(F)(F)F
https://comptox.epa.gov/dashboard/chemical/details/DTXSID001026833	NOCAS_1026833	FC1C(F)(F)C(F)(F)CS1(=O)=O
https://comptox.epa.gov/dashboard/chemical/details/DTXSID001026845	NOCAS_1026845	CSC(F)(F)C(F)(F)C(F)(F)F
https://comptox.epa.gov/dashboard/chemical/details/DTXSID001026857	NOCAS_1026857	CC(=C)C(=O)OCCC(F)(F)C(F)(F)C(F)(F)C(F)(F)C(F)(F)C(F)(F)C(F)(F)C(F)F
https://comptox.epa.gov/dashboard/chemical/details/DTXSID001026871	NOCAS_1026871	CC1=CC(=CC(C)=C1NC(=O)C1=CC(=C(F)C=C1)[N+]([O-])=O)C(F)(C(F)(F)F)C(F)(F)F
https://comptox.epa.gov/dashboard/chemical/details/DTXSID001026883	NOCAS_1026883	CC(=S)OCCC(F)(F)C(F)(F)F
https://comptox.epa.gov/dashboard/chemical/details/DTXSID001026895	NOCAS_1026895	[O-][N+](=O)C1=CC(=C(CCOC(=O)\C=C\C2=CC=C(OC(=O)C3=CC=C(OCCCC(F)(F)C(F)(F)F)C=C3)C=C2)C=C1)[N+]([O-])=O
https://comptox.epa.gov/dashboard/chemical/details/DTXSID001026914	NOCAS_1026914	OC(=O)C1=CC(Br)=C(OC(F)=C(F)C(F)(F)C(F)(F)C(F)(F)C(F)(F)F)C=C1C(O)=O
https://comptox.epa.gov/dashboard/chemical/details/DTXSID001026926	NOCAS_1026926	FC(F)(F)CCC(F)(F)C(F)(F)OC=C
https://comptox.epa.gov/dashboard/chemical/details/DTXSID001026938	NOCAS_1026938	FC(F)(F)OC1=C(Br)C(Cl)=CC(=C1)C(F)(C(F)(F)F)C(F)(F)F
https://comptox.epa.gov/dashboard/chemical/details/DTXSID001026964	NOCAS_1026964	COC(=O)C(F)(CF)C(F)(F)F
https://comptox.epa.gov/dashboard/chemical/details/DTXSID001026976	NOCAS_1026976	FC(F)(F)C(F)(F)C(F)(F)C(F)(F)C(F)(F)C(F)(F)C(F)(F)C(F)(F)S(=O)(=O)OCCCCOS(=O)(=O)C(F)(F)C(F)(F)C(F)(F)C(F)(F)C(F)(F)C(F)(F)C(F)(F)C(F)(F)F
https://comptox.epa.gov/dashboard/chemical/details/DTXSID001026990	127223-44-3	FP(F)C(F)(F)C(F)(F)C(F)(F)C(F)(F)F
https://comptox.epa.gov/dashboard/chemical/details/DTXSID001027005	NOCAS_1027005	CC1=CC(=CC(C)=C1NC(=O)C1=C(Cl)C(=CC=C1)[N+]([O-])=O)C(F)(C(F)(F)F)C(F)(F)F
https://comptox.epa.gov/dashboard/chemical/details/DTXSID001027029	NOCAS_1027029	[O-]C(=O)C1(F)C=CC(F)C(F)(F)C1(F)F
https://comptox.epa.gov/dashboard/chemical/details/DTXSID001027031	NOCAS_1027031	CCS(=O)(=O)C(F)(F)C(F)(F)C(F)(F)F
https://comptox.epa.gov/dashboard/chemical/details/DTXSID001027043	NOCAS_1027043	FC(F)(F)C1(F)OCCOC1(F)F
https://comptox.epa.gov/dashboard/chemical/details/DTXSID001027079	NOCAS_1027079	CN(C(=O)C1=C(Cl)N=CC=C1)C1=CC=CC(=C1)C(=O)NC1=C(C=C(C=C1I)C(F)(C(F)(F)F)C(F)(F)C(F)(F)F)C(F)(F)F
https://comptox.epa.gov/dashboard/chemical/details/DTXSID001027081	NOCAS_1027081	NS(=O)(=O)C1=CC=CC=C1C1=CC2=C(C=C1)N=C(N2)C#CC1=CC=C(OCC(F)(F)C(F)(F)F)C=C1
https://comptox.epa.gov/dashboard/chemical/details/DTXSID001027093	NOCAS_1027093	[O-]B([O-])OC(F)(F)C(F)(F)F
https://comptox.epa.gov/dashboard/chemical/details/DTXSID001027100	NOCAS_1027100	FC(F)(F)C(F)(F)OC1=CC=C(C=C)C=C1
https://comptox.epa.gov/dashboard/chemical/details/DTXSID001027255	2024-86-4	FC(F)OC(=O)C(F)(F)F
https://comptox.epa.gov/dashboard/chemical/details/DTXSID001027279	481631-19-0	FC(OC=O)C(F)(F)F
https://comptox.epa.gov/dashboard/chemical/details/DTXSID001027281	5528-43-8	F\C=C(/F)C(F)(F)F
https://comptox.epa.gov/dashboard/chemical/details/DTXSID001027598	444658-71-3	FC(F)(F)N(C(F)(F)C(F)(F)C(F)(F)F)C1(F)C(F)(F)C(F)(F)C(F)(F)C1(F)C(F)(F)F
https://comptox.epa.gov/dashboard/chemical/details/DTXSID001027655	NOCAS_1027655	FC(F)(F)C(F)(F)C(F)(F)C(F)(F)C(F)(F)C(F)(F)C(F)(F)C(F)(F)C(=O)CCCOC(=O)C=C
https://comptox.epa.gov/dashboard/chemical/details/DTXSID001027667	51604-85-4	[K+].[O-]C(=O)C(F)(F)C(F)(F)C(F)(F)C(F)(F)C(F)(F)C(F)(F)C(F)(F)C(F)(F)C(F)(F)F
https://comptox.epa.gov/dashboard/chemical/details/DTXSID001027679	55801-89-3	[OH-].FC(F)(F)C(F)(F)C(F)(F)C(F)(F)C(F)(F)C(F)(F)C(F)(F)C(\O[Cr+](Cl)Cl)=[O+]\[Cr-](Cl)Cl
https://comptox.epa.gov/dashboard/chemical/details/DTXSID001028089	960315-52-0	O[13C](=O)[13C](F)(F)C(F)(F)C(F)(F)C(F)(F)C(F)(F)C(F)(F)C(F)(F)C(F)(F)C(F)(F)C(F)(F)C(F)(F)F
https://comptox.epa.gov/dashboard/chemical/details/DTXSID001032232	NOCAS_1032232	OS(=O)(=O)C(F)(F)C(F)(F)C(F)(F)C(F)(F)C(F)(F)C(F)(F)OC(F)(F)F
https://comptox.epa.gov/dashboard/chemical/details/DTXSID001032282	NOCAS_1032282	OS(=O)(=O)C(F)(F)C(F)(F)C(F)(F)C(F)(F)C(F)(F)C(F)(F)C(F)(F)C(F)(F)C(\F)=C(/F)C(F)(F)F
https://comptox.epa.gov/dashboard/chemical/details/DTXSID001032313	NOCAS_1032313	CC(C)(CS([O-])(=O)=O)NC(=O)CCS(=O)CCC(F)(F)C(F)(F)C(F)(F)C(F)(F)C(F)(F)C(F)(F)C(F)(F)C(F)(F)C(F)(F)C(F)(F)F
https://comptox.epa.gov/dashboard/chemical/details/DTXSID001032337	1966131-51-0	C[N+](C)(C)CCCNS(=O)(=O)C(F)(F)C(F)(F)C(F)(F)F
https://comptox.epa.gov/dashboard/chemical/details/DTXSID001032351	2089108-68-7	C[N+](C)(CCCNS(=O)(=O)C(F)(F)C(F)(F)C(F)(F)C(F)(F)C(F)(F)C(F)(F)F)CCCS(O)(=O)=O
https://comptox.epa.gov/dashboard/chemical/details/DTXSID001032418	1151494-33-5	[Na+].[O-]S(=O)C(F)(F)C(F)(F)OC(F)(F)C(F)(F)C(F)(F)F
https://comptox.epa.gov/dashboard/chemical/details/DTXSID001032420	114482-33-6	FC(F)(F)C(F)(F)C(F)(F)C(F)(F)C(F)(F)C(F)(F)C(F)(F)C(F)(F)CCOCC1CO1
https://comptox.epa.gov/dashboard/chemical/details/DTXSID001032432	1046864-81-6	[Li+].[O-]S(=O)(=O)C(F)(F)C(F)(F)C(F)(F)C(F)(F)C(F)(F)F
https://comptox.epa.gov/dashboard/chemical/details/DTXSID001032456	1025044-20-5	[NH4+].[NH4+].[O-]P([O-])(=O)CCC(F)(F)CC(F)(F)C(F)(F)C(F)(F)C(F)(F)F
https://comptox.epa.gov/dashboard/chemical/details/DTXSID001032468	118337-75-0	[NH4+].CCN(CCOP([O-])(=O)OCCN(CC)S(=O)(=O)C(F)(F)C(F)(F)C(F)(F)C(F)(F)C(F)(F)C(F)(F)F)S(=O)(=O)C(F)(F)C(F)(F)C(F)(F)C(F)(F)C(F)(F)C(F)(F)F
https://comptox.epa.gov/dashboard/chemical/details/DTXSID001032470	2089108-75-6	C[N+](CCO)(CCCNS(=O)(=O)C(F)(F)C(F)(F)C(F)(F)C(F)(F)C(F)(F)F)CCCS(O)(=O)=O
https://comptox.epa.gov/dashboard/chemical/details/DTXSID001032482	118675-71-1	OCC(O)CN(CC(O)CO)S(=O)(=O)C(F)(F)C(F)(F)C(F)(F)C(F)(F)C(F)(F)C(F)(F)F
https://comptox.epa.gov/dashboard/chemical/details/DTXSID001032494	2089108-85-8	C[N+](C)(CCC(CO)[N-]S(=O)(=O)C(F)(F)C(F)(F)C(F)(F)C(F)(F)C(F)(F)F)CC(O)CO
https://comptox.epa.gov/dashboard/chemical/details/DTXSID001032501	121912-24-1	Cl.NCCCCCC(F)(F)C(F)(F)C(F)(F)C(F)(F)C(F)(F)C(F)(F)C(F)(F)F
https://comptox.epa.gov/dashboard/chemical/details/DTXSID001032537	2089109-04-4	C[N+](C)(CCO)CC(O)C[N-]S(=O)(=O)C(F)(F)C(F)(F)C(F)(F)C(F)(F)F
https://comptox.epa.gov/dashboard/chemical/details/DTXSID001032549	2089109-13-5	C[N+](C)(C)CCCNCS(=O)(=O)C(F)(F)C(F)(F)C(F)(F)C(F)(F)C(F)(F)C(F)(F)C(F)(F)F
https://comptox.epa.gov/dashboard/chemical/details/DTXSID001032599	2089109-48-6	OS(=O)(=O)C(F)(F)C(F)(F)C(F)(F)C(F)(F)C(F)(F)C(F)(F)C(F)(F)C(F)(F)C(F)(F)C(F)(F)C(F)=C(F)C(F)(F)F
https://comptox.epa.gov/dashboard/chemical/details/DTXSID001032606	1270180-21-6	OC(=O)CC(F)(F)C(F)(F)C(F)(F)C(F)(F)C(F)(F)C(F)(F)C(F)(F)C(F)(F)C(F)(F)C(F)(F)C(F)(F)F
https://comptox.epa.gov/dashboard/chemical/details/DTXSID001032644	233678-19-8	CCOC(F)(F)C(F)(F)C(F)(F)C(F)(F)C(F)(F)C(F)(F)C(F)(F)F
https://comptox.epa.gov/dashboard/chemical/details/DTXSID001032656	252653-06-8	CO[Si](C)(C)CCC(F)(F)C(F)(F)F
https://comptox.epa.gov/dashboard/chemical/details/DTXSID001032701	140429-92-1	FC(F)(F)C(F)(F)C(F)(F)C(F)(F)C(F)(F)C(F)(F)C(F)(F)S(=O)(=O)OS(=O)(=O)C(F)(F)C(F)(F)C(F)(F)C(F)(F)C(F)(F)C(F)(F)C(F)(F)F
https://comptox.epa.gov/dashboard/chemical/details/DTXSID001032737	308-01-0	[Cl-].FC(F)(F)C(F)(F)C(F)(F)C(F)(F)C(F)(F)C(F)(F)C(F)(F)C(=O)NCC[N+]1=CC=CC=C1
https://comptox.epa.gov/dashboard/chemical/details/DTXSID001032749	144930-59-6	[Cl-].FC(F)(F)C(F)(OC(F)(F)C(F)(F)C(F)(F)CC[N+]1=CC=CC=C1)C(F)(F)F
https://comptox.epa.gov/dashboard/chemical/details/DTXSID001032799	1513863-89-2	CN(C)CCCNC(=O)CSCCC(F)(F)C(F)(F)C(F)(F)C(F)(F)F
https://comptox.epa.gov/dashboard/chemical/details/DTXSID001032806	1513863-93-8	CN(C)CCCNC(=O)CSCCC(F)(F)C(F)(F)C(F)(F)C(F)(F)C(F)(F)C(F)(F)C(F)(F)C(F)(F)C(F)(F)C(F)(F)C(F)(F)C(F)(F)F
https://comptox.epa.gov/dashboard/chemical/details/DTXSID001032818	1513864-03-3	C[N+](C)(C)CCCNC(=O)CS(=O)CCC(F)(F)C(F)(F)C(F)(F)C(F)(F)C(F)(F)C(F)(F)F
https://comptox.epa.gov/dashboard/chemical/details/DTXSID001032820	1513864-09-9	CC(C)(CS(O)(=O)=O)NC(=O)CCS(=O)CCC(F)(F)C(F)(F)C(F)(F)C(F)(F)F
https://comptox.epa.gov/dashboard/chemical/details/DTXSID001032832	34695-31-3	C[N+](C)(CCNS(=O)(=O)CCC(F)(F)C(F)(F)C(F)(F)C(F)(F)C(F)(F)C(F)(F)C(F)(F)C(F)(F)C(F)(F)C(F)(F)F)CCC([O-])=O
https://comptox.epa.gov/dashboard/chemical/details/DTXSID001032844	153163-64-5	CS([O-])(=O)=O.C[N+](C)(C)CCCNS(=O)(=O)C(F)(F)C(F)(F)C(F)(F)C(F)(F)C(F)(F)C(F)(F)C(F)(F)C(F)(F)F
https://comptox.epa.gov/dashboard/chemical/details/DTXSID001032868	154380-33-3	F.CCN(CCC[Si](OC)(OC)OC)S(=O)(=O)C(F)(F)C(F)(F)C(F)(F)C(F)(F)F
https://comptox.epa.gov/dashboard/chemical/details/DTXSID001032870	154380-35-5	CO[Si](CCCNC(=O)C(F)(F)OC(F)(F)C(F)(F)OC(F)(F)C(F)(F)F)(OC)OC
https://comptox.epa.gov/dashboard/chemical/details/DTXSID001032882	38850-57-6	C[N+](C)(CCCN(CCCS([O-])(=O)=O)S(=O)(=O)C(F)(F)C(F)(F)C(F)(F)C(F)(F)C(F)(F)C(F)(F)F)CCOCCO
https://comptox.epa.gov/dashboard/chemical/details/DTXSID001032913	41506-11-0	CCOC(=O)C(F)(F)C(F)(F)C(F)(F)C(F)(F)C(F)(F)C(F)(F)C(F)(F)C(F)(F)C(F)(F)C(F)(F)F
https://comptox.epa.gov/dashboard/chemical/details/DTXSID001032925	1578186-69-2	OP(=O)(OCCC(F)(F)C(F)(F)C(F)(F)C(F)(F)C(F)(F)C(F)(F)F)OCCC(F)(F)C(F)(F)C(F)(F)C(F)(F)C(F)(F)C(F)(F)C(F)(F)C(F)(F)C(F)(F)C(F)(F)C(F)(F)C(F)(F)F
https://comptox.epa.gov/dashboard/chemical/details/DTXSID001032937	481050-04-8	[Li+].[O-]C(=O)CCSCCC(F)(F)C(F)(F)C(F)(F)C(F)(F)C(F)(F)C(F)(F)C(F)(F)C(F)(F)F
https://comptox.epa.gov/dashboard/chemical/details/DTXSID001032963	500776-74-9	OP(=O)(C(F)(F)C(F)(F)OC(F)(C(F)(F)F)C(F)(F)F)C(F)(F)C(F)(F)OC(F)(C(F)(F)F)C(F)(F)F
https://comptox.epa.gov/dashboard/chemical/details/DTXSID001032975	163973-44-2	[Br-].CCC[N+](C)(C)CCCNS(=O)(=O)C(F)(F)C(F)(F)C(F)(F)C(F)(F)C(F)(F)C(F)(F)C(F)(F)C(F)(F)F
https://comptox.epa.gov/dashboard/chemical/details/DTXSID001032987	167162-27-8	CC1=CC=C(C=C1)S([O-])(=O)=O.CCC[N+](C)(C)CCCNS(=O)(=O)C(F)(F)C(F)(F)C(F)(F)C(F)(F)C(F)(F)C(F)(F)C(F)(F)C(F)(F)F
https://comptox.epa.gov/dashboard/chemical/details/DTXSID001032999	500776-90-9	[Yb+3].[O-]P(=S)(C(F)(F)C(F)(F)C(F)(F)C(F)(F)C(F)(F)C(F)(F)C(F)(C(F)(F)F)C(F)(F)F)C(F)(F)C(F)(F)C(F)(F)C(F)(F)C(F)(F)C(F)(F)C(F)(C(F)(F)F)C(F)(F)F.[O-]P(=S)(C(F)(F)C(F)(F)C(F)(F)C(F)(F)C(F)(F)C(F)(F)C(F)(C(F)(F)F)C(F)(F)F)C(F)(F)C(F)(F)C(F)(F)C(F)(F)C(F)(F)C(F)(F)C(F)(C(F)(F)F)C(F)(F)F.[O-]P(=S)(C(F)(F)C(F)(F)C(F)(F)C(F)(F)C(F)(F)C(F)(F)C(F)(C(F)(F)F)C(F)(F)F)C(F)(F)C(F)(F)C(F)(F)C(F)(F)C(F)(F)C(…
https://comptox.epa.gov/dashboard/chemical/details/DTXSID001033004	500776-94-3	[Yb+3].[O-]P(=O)(C(F)(F)C(F)(F)C(F)(F)C(F)(F)C(F)(F)C(F)(F)C(F)(F)C(F)(F)F)C(F)(F)C(F)(F)C(F)(F)C(F)(F)C(F)(F)C(F)(F)C(F)(F)C(F)(F)C(F)(F)C(F)(F)F.[O-]P(=O)(C(F)(F)C(F)(F)C(F)(F)C(F)(F)C(F)(F)C(F)(F)C(F)(F)C(F)(F)F)C(F)(F)C(F)(F)C(F)(F)C(F)(F)C(F)(F)C(F)(F)C(F)(F)C(F)(F)C(F)(F)C(F)(F)F.[O-]P(=O)(C(F)(F)C(F)(F)C(F)(F)C(F)(F)C(F)(F)C(F)(F)C(F)(F)C(F)(F)F)C(F)(F)C(F)(F)C(F)(F)C(F)(F)C(F)(F)C(F)(F)C(…
https://comptox.epa.gov/dashboard/chemical/details/DTXSID001033016	53410-45-0	COCCOCCOCCOCCOCCOCCOCCOCCOC(=C(C(F)(F)F)C(C(F)(F)F)(C(F)(F)C(F)(F)F)C(F)(F)C(F)(F)F)C(F)(F)F
https://comptox.epa.gov/dashboard/chemical/details/DTXSID001033028	#VALUE!	[Br-].CCCCCC[N+](C)(C)CCCNS(=O)(=O)C(F)(F)C(F)(F)C(F)(F)C(F)(F)C(F)(F)C(F)(F)C(F)(F)C(F)(F)F
https://comptox.epa.gov/dashboard/chemical/details/DTXSID001033042	NOCAS_1033042	C[N+](C)(CCCNS(=O)(=O)C(F)(F)C(F)(F)C(F)(F)C(F)(F)C(F)(F)C(F)(F)C(F)(F)F)CC(O)CS(O)(=O)=O
https://comptox.epa.gov/dashboard/chemical/details/DTXSID001033054	1835251-87-0	FC(F)(F)C(F)(F)CCCCC(F)(F)C(F)(F)F
https://comptox.epa.gov/dashboard/chemical/details/DTXSID001033066	187480-45-1	[NH4+].[O-]S(=O)C(F)(F)C(F)(F)C(F)(F)C(F)(F)F
https://comptox.epa.gov/dashboard/chemical/details/DTXSID001033078	189274-31-5	C[N+](C)(C)C.[O-]S(=O)(=O)C(F)(F)C(F)(F)C(F)(F)C(F)(F)C(F)(F)C(F)(F)F
https://comptox.epa.gov/dashboard/chemical/details/DTXSID001033080	18934-99-1	FC(F)(F)OC(F)(F)C(F)(OC(F)(F)C(F)(OC(F)(F)C(=O)C(F)(F)F)C(F)(F)F)C(F)(F)F
https://comptox.epa.gov/dashboard/chemical/details/DTXSID001033092	1966131-52-1	[I-].C[N+](C)(C)CCCNS(=O)(=O)C(F)(F)C(F)(F)C(F)(F)F
https://comptox.epa.gov/dashboard/chemical/details/DTXSID001033109	200636-70-0	C[N+](C)([O-])CCNC(=O)C(F)(F)C(F)(F)C(F)(F)C(F)(F)C(F)(F)C(F)(F)C(F)(F)C(F)(F)C(F)(F)C(F)(F)C(F)(F)F
https://comptox.epa.gov/dashboard/chemical/details/DTXSID001033111	608296-81-7	FC(F)(F)CC[Si](Cl)(CCC(F)(F)F)CCC(F)(F)C(F)(F)C(F)(F)F
https://comptox.epa.gov/dashboard/chemical/details/DTXSID001033123	608299-39-4	CC[Si](CC)(CCC(F)(F)C(F)(F)C(F)(F)C(F)(F)F)OC
https://comptox.epa.gov/dashboard/chemical/details/DTXSID001033135	200636-93-7	C[N+](C)([O-])CCCNC(=O)C1(F)C(F)(F)C(OC(F)(F)F)C(F)(OC(F)(F)F)C(F)(OC(F)(F)F)C1(F)F
https://comptox.epa.gov/dashboard/chemical/details/DTXSID001033161	NOCAS_1033161	CN(C)(=O)CCC(F)(F)C(F)(F)C(F)(F)C(F)(F)C(F)(F)C(F)(F)C(F)(F)C(F)(F)C(F)(F)F
https://comptox.epa.gov/dashboard/chemical/details/DTXSID001033254	608300-52-3	CO[Si](CCC(F)(F)F)(CCC(F)(F)F)CCC(F)(F)C(F)(F)C(F)(F)F
https://comptox.epa.gov/dashboard/chemical/details/DTXSID001033266	608301-21-9	CCO[Si](C)(C)CCC(F)(F)C(F)(F)C(F)(F)C(F)(F)F
https://comptox.epa.gov/dashboard/chemical/details/DTXSID001033385	64309-62-2	CCCCOCCOCCOCCOCCOCCOCCOCCOCCOCCOCCOC(=O)NS(=O)(=O)C(F)(F)C(F)(F)C(F)(F)C(F)(F)C(F)(F)C(F)(F)C(F)(F)C(F)(F)F
https://comptox.epa.gov/dashboard/chemical/details/DTXSID001033492	69125-77-5	CCCCCCCCCCC(F)(F)C(F)(F)F
https://comptox.epa.gov/dashboard/chemical/details/DTXSID001033628	131320-41-7	FC(F)C(F)(F)OC[C@@H](CN1C=NC=N1)C1=C(Cl)C=C(Cl)C=C1
https://comptox.epa.gov/dashboard/chemical/details/DTXSID001033666	80153-83-9	OC(=O)C(F)(F)OC(F)(F)C(F)(F)OC(F)(F)C(F)(F)OC(F)(F)C(F)(F)F
https://comptox.epa.gov/dashboard/chemical/details/DTXSID001033678	80475-34-9	CN(CCC[N+](C)(C)[O-])S(=O)(=O)CCC(F)(F)C(F)(F)C(F)(F)C(F)(F)C(F)(F)C(F)(F)F
https://comptox.epa.gov/dashboard/chemical/details/DTXSID001033680	80621-18-7	[Na+].[O-]S(=O)(=O)CCNCCCNS(=O)(=O)C(F)(F)C(F)(F)C(F)(F)C(F)(F)C(F)(F)C(F)(F)F
https://comptox.epa.gov/dashboard/chemical/details/DTXSID001033804	864069-33-0	CCCCNS(=O)(=O)C(F)(F)C(F)(F)C(F)(F)C(F)(F)F
https://comptox.epa.gov/dashboard/chemical/details/DTXSID001033816	864069-38-5	[Na+].CN(CC(O)CS([O-])(=O)=O)S(=O)(=O)C(F)(F)C(F)(F)C(F)(F)C(F)(F)F
https://comptox.epa.gov/dashboard/chemical/details/DTXSID001033880	864069-51-2	[Li+].OCCN(CCCCS([O-])(=O)=O)S(=O)(=O)C(F)(F)C(F)(F)C(F)(F)C(F)(F)F
https://comptox.epa.gov/dashboard/chemical/details/DTXSID001034026	88707-87-3	[Na+].[Na+].[O-]C(=O)C(F)(F)OC(F)(F)OC(F)(F)OC(F)(F)C(F)(F)OC(F)(F)C(F)(F)OC(F)(F)C([O-])=O
https://comptox.epa.gov/dashboard/chemical/details/DTXSID001034052	89932-68-3	[K+].[O-]C(=O)C1=CC=C(OC(F)(F)C(F)(F)C(F)(F)C(F)(F)C(F)(F)C(F)(F)C(F)(F)C(F)(F)F)C=C1
https://comptox.epa.gov/dashboard/chemical/details/DTXSID001034119	91707-63-0	CC1=CC=C(C=C1)S([O-])(=O)=O.C[N+](C)(C)CCOCCCNS(=O)(=O)C(F)(F)C(F)(F)C(F)(F)C(F)(F)C(F)(F)C(F)(F)C(F)(F)C(F)(F)F
https://comptox.epa.gov/dashboard/chemical/details/DTXSID001034121	91707-64-1	[Br-].C[N+]1(CCO)CCN(CC1)S(=O)(=O)C(F)(F)C(F)(F)C(F)(F)C(F)(F)C(F)(F)C(F)(F)C(F)(F)C(F)(F)F
https://comptox.epa.gov/dashboard/chemical/details/DTXSID001034157	919005-12-2	OC(=O)C(F)(F)C(F)OC(F)(F)C(F)(F)OC(F)(F)F
https://comptox.epa.gov/dashboard/chemical/details/DTXSID001034183	919005-27-9	OC(=O)C(F)(F)C(F)C(F)(F)OC(F)(F)C(F)(F)C(F)(F)OC(F)(F)F
https://comptox.epa.gov/dashboard/chemical/details/DTXSID001034214	919005-35-9	OC(=O)COC(F)(F)C(F)OC(F)(F)C(F)(F)OC(F)(F)C(F)(F)C(F)(F)F
https://comptox.epa.gov/dashboard/chemical/details/DTXSID001034238	919005-46-2	OC(=O)COC(F)(F)C(F)(F)C(F)(F)OC(F)(F)C(F)(F)C(F)(F)F
https://comptox.epa.gov/dashboard/chemical/details/DTXSID001034345	99679-40-0	[I-].CC[N+](C)(CC)CC(O)C(F)(F)C(F)(F)C(F)(F)C(F)(F)C(F)(F)C(F)(F)C(F)(F)C(F)(F)F
https://comptox.epa.gov/dashboard/chemical/details/DTXSID001034357	2089108-96-1	C[N+](C)(CCO)CCCN(CCCS([O-])(=O)=O)S(=O)(=O)C(F)(F)C(F)(F)C(F)(F)C(F)(F)C(F)(F)C(F)(F)C(F)(F)F
https://comptox.epa.gov/dashboard/chemical/details/DTXSID001034557	2089110-00-7	OC(CC(F)(F)C(F)(F)C(F)(F)C(F)(F)C(F)(F)F)S(O)(=O)=O
https://comptox.epa.gov/dashboard/chemical/details/DTXSID001034569	NOCAS_1034569	OC(CC(F)(F)C(F)(F)C(F)(F)C(F)(F)C(F)(F)C(F)(F)F)S([O-])(=O)=O
https://comptox.epa.gov/dashboard/chemical/details/DTXSID001034595	NOCAS_1034595	OCC(SCCC(O)=O)C(CO)C(F)(F)C(F)(F)C(F)(F)C(F)(F)C(F)(F)C(F)(F)F
https://comptox.epa.gov/dashboard/chemical/details/DTXSID001034602	NOCAS_1034602	OC(CC(F)(F)C(F)(F)C(F)(F)C(F)(F)C(F)(F)C(F)(F)C(F)(F)C(F)(F)C(F)(F)C(F)(F)C(F)(F)F)S(O)(=O)=O
https://comptox.epa.gov/dashboard/chemical/details/DTXSID001034652	NOCAS_1034652	OS(=O)(=O)CC(=O)CC(F)(F)C(F)(F)C(F)(F)C(F)(F)C(F)(F)C(F)(F)C(F)(F)C(F)(F)C(F)(F)C(F)(F)F
https://comptox.epa.gov/dashboard/chemical/details/DTXSID001034664	NOCAS_1034664	OS(=O)(=O)OCCC(F)(F)C(F)(F)C(F)(F)C(F)(F)C(F)(F)C(F)(F)C(F)(F)C(F)(F)F
https://comptox.epa.gov/dashboard/chemical/details/DTXSID001034707	NOCAS_1034707	CNCCCNS(=O)(=O)CCC(F)(F)C(F)(F)C(F)(F)C(F)(F)C(F)(F)C(F)(F)F
https://comptox.epa.gov/dashboard/chemical/details/DTXSID001034721	1858540-01-8	CN(C)CCCNC(=O)C(F)(F)C(F)(F)F
https://comptox.epa.gov/dashboard/chemical/details/DTXSID001034733	NOCAS_1034733	NCCCNS(=O)(=O)CCC(F)(F)C(F)(F)C(F)(F)C(F)(F)C(F)(F)C(F)(F)C(F)(F)C(F)(F)F
https://comptox.epa.gov/dashboard/chemical/details/DTXSID001034745	79840-60-1	FC(F)(F)C(F)(F)C(F)(F)C(F)(F)C(F)(F)C(F)(F)C(F)(F)C(F)(F)C(F)(F)C(F)(F)C(F)(F)C(F)(F)CCS
https://comptox.epa.gov/dashboard/chemical/details/DTXSID001034757	NOCAS_1034757	CN(C)CCCNS(=O)(=O)C(F)(F)C(F)(F)C(F)(F)C(F)(F)C(F)(F)C(F)(F)C(F)(F)C(F)(F)C(F)(F)C(F)(F)C(F)(F)C(F)(F)C(F)(F)F
https://comptox.epa.gov/dashboard/chemical/details/DTXSID001034769	NOCAS_1034769	CC(C)OC(=O)C[N+](C)(C)CCCNC(=O)C(F)(F)C(F)(F)C(F)(F)C(F)(F)C(F)(F)F
https://comptox.epa.gov/dashboard/chemical/details/DTXSID001034795	NOCAS_1034795	OS(=O)(=O)C(F)(F)C(F)(F)C(F)(F)C(F)(F)C(F)(F)C(F)(F)C(F)(F)C(F)(F)C(F)(F)C(F)(F)C(F)(F)C(F)(F)OC(F)(F)F
https://comptox.epa.gov/dashboard/chemical/details/DTXSID001034802	NOCAS_1034802	CN(C)CCCN(CCC(O)=O)S(=O)(=O)C(F)(F)C(F)(F)C(F)(F)C(F)(F)C(F)(F)C(F)(F)C(F)(F)C(F)(F)C(F)(F)C(F)(F)C(F)(F)C(F)(F)C(F)(F)F
https://comptox.epa.gov/dashboard/chemical/details/DTXSID001034814	NOCAS_1034814	OS(=O)(=O)OC(F)(F)F
https://comptox.epa.gov/dashboard/chemical/details/DTXSID001034826	NOCAS_1034826	OS(=O)(=O)OC(F)(F)C(F)(F)C(F)(F)C(F)(F)C(F)(F)C(F)(F)C(F)(F)C(F)(F)C(F)(F)C(F)(F)C(F)(F)C(F)(F)C(F)(F)C(F)(F)F
https://comptox.epa.gov/dashboard/chemical/details/DTXSID001034838	NOCAS_1034838	OS(=O)(=O)OC(F)(F)C(F)(F)C(F)(F)F
https://comptox.epa.gov/dashboard/chemical/details/DTXSID001034840	NOCAS_1034840	OS(=O)(=O)C1(F)C(F)(F)C(F)(F)C(F)(C(F)(F)C(F)(F)C(F)(F)C(F)(F)F)C1(F)F
https://comptox.epa.gov/dashboard/chemical/details/DTXSID001034852	NOCAS_1034852	C[N+](C)(CCCNS(=O)(=O)C(F)(F)C(F)(F)C(F)(F)C(F)(F)C(F)(F)C(F)(F)C(F)(F)C(F)(F)C(F)(F)C(F)(F)F)CCC([O-])=O
https://comptox.epa.gov/dashboard/chemical/details/DTXSID001034864	2254560-18-2	C[N+](C)(CCCN(CCC(O)=O)S(=O)(=O)C(F)(F)C(F)(F)C(F)(F)C(F)(F)C(F)(F)F)CCC([O-])=O
https://comptox.epa.gov/dashboard/chemical/details/DTXSID001034876	NOCAS_1034876	CCN(CCC[N+](C)(C)CCC([O-])=O)S(=O)(=O)C(F)(F)C(F)(F)C(F)(F)C(F)(F)F
https://comptox.epa.gov/dashboard/chemical/details/DTXSID001034888	NOCAS_1034888	CCN(CCC[N+](C)(C)CCC([O-])=O)S(=O)(=O)C(F)(F)C(F)(F)C(F)(F)C(F)(F)C(F)(F)C(F)(F)C(F)(F)F
https://comptox.epa.gov/dashboard/chemical/details/DTXSID001034907	NOCAS_1034907	OC(=O)C1(F)C(F)(F)C(F)(F)C(F)(F)C(F)(C(F)(F)F)C1(F)F
https://comptox.epa.gov/dashboard/chemical/details/DTXSID001034957	NOCAS_1034957	C[N+](CCO)(CCCNS(=O)(=O)C(F)(F)C(F)(F)C(F)(F)C(F)(F)C(F)(F)C(F)(F)C(F)(F)C(F)(F)F)CCCS(O)(=O)=O
https://comptox.epa.gov/dashboard/chemical/details/DTXSID001034969	NOCAS_1034969	C[N+](C)(CCCN(CC(O)=O)S(=O)(=O)C(F)(F)C(F)(F)C(F)(F)C(F)(F)C(F)(F)C(F)(F)C(F)(F)F)CC(O)CS(O)(=O)=O
https://comptox.epa.gov/dashboard/chemical/details/DTXSID001034971	NOCAS_1034971	C[N+](C)(CCCN(CC(O)=O)S(=O)(=O)C(F)(F)C(F)(F)C(F)(F)C(F)(F)C(F)(F)C(F)(F)C(F)(F)C(F)(F)F)CC(O)CS(O)(=O)=O
https://comptox.epa.gov/dashboard/chemical/details/DTXSID001034983	NOCAS_1034983	C[N+](C)(CCCNS(=O)(=O)C(F)(F)C(F)(F)C(F)(F)C(F)(F)C(F)(F)C(F)(F)F)CC([O-])=O
https://comptox.epa.gov/dashboard/chemical/details/DTXSID001034995	NOCAS_1034995	OS(=O)(=O)CCCNS(=O)(=O)C(F)(F)C(F)(F)C(F)(F)C(F)(F)C(F)(F)C(F)(F)C(F)(F)C(F)(F)C(F)(F)C(F)(F)C(F)(F)F
https://comptox.epa.gov/dashboard/chemical/details/DTXSID001035012	NOCAS_1035012	C[N+](C)(CCCN(CC(O)=O)S(=O)(=O)C(F)(F)C(F)(F)C(F)(F)C(F)(F)C(F)(F)C(F)(F)C(F)(F)C(F)(F)C(F)(F)C(F)(F)C(F)(F)C(F)(F)F)CCCS([O-])(=O)=O
https://comptox.epa.gov/dashboard/chemical/details/DTXSID001035048	NOCAS_1035048	OS(=O)(=O)C(F)(F)C(F)(F)C(F)(F)C(F)(F)C(F)(F)C(F)C(\F)=C(/F)C(F)(F)C(F)(F)C(F)(F)F
https://comptox.epa.gov/dashboard/chemical/details/DTXSID001035050	NOCAS_1035050	OS(=O)(=O)C(F)(F)C(F)(F)C(F)(F)C(F)(F)C(F)(F)C(F)C(\F)=C(/F)C(F)(F)C(F)(F)C(F)(F)C(F)(F)F
https://comptox.epa.gov/dashboard/chemical/details/DTXSID001035117	NOCAS_1035117	OS(=O)(=O)C(F)(F)C(F)(F)C(F)(F)C(F)(F)C(F)(F)C(F)C(\F)=C(/F)C(F)(F)C(F)(F)C(F)(F)C(F)(F)C(F)(F)C(F)(F)C(F)(F)C(F)(F)F
https://comptox.epa.gov/dashboard/chemical/details/DTXSID001035129	NOCAS_1035129	OC(=O)C(F)C(F)(F)C(F)(F)C(F)(F)C(F)(F)C(F)(F)C(F)(F)C(F)(F)F
https://comptox.epa.gov/dashboard/chemical/details/DTXSID001035131	NOCAS_1035131	OC(=O)C(F)(F)OC(F)(F)C(F)(F)C(F)(F)C(\F)=C(/F)C(F)(F)F
https://comptox.epa.gov/dashboard/chemical/details/DTXSID001035143	NOCAS_1035143	OC(=O)C(F)C(F)(F)C(F)(F)C(F)(F)C(F)(F)C(F)(F)C(F)(F)C(F)(F)C(F)(F)C(F)(F)C(F)(F)F
https://comptox.epa.gov/dashboard/chemical/details/DTXSID001035155	NOCAS_1035155	C[N+](C)(CCCN(CC(O)=O)S(=O)(=O)C(F)(F)C(F)(F)C(F)(F)C(F)(F)C(F)(F)C(F)(F)C(F)(F)C(F)(F)C(F)(F)C(F)(F)C(F)(F)F)CC([O-])=O
https://comptox.epa.gov/dashboard/chemical/details/DTXSID001035167	NOCAS_1035167	C[N+](C)(C)CCCN(CCC([O-])=O)S(=O)(=O)C(F)(F)C(F)(F)F
https://comptox.epa.gov/dashboard/chemical/details/DTXSID001035181	NOCAS_1035181	C[N+](C)(C)CCCN(CCC([O-])=O)S(=O)(=O)C(F)(F)C(F)(F)C(F)(F)C(F)(F)C(F)(F)C(F)(F)C(F)(F)C(F)(F)C(F)(F)C(F)(F)C(F)(F)F
https://comptox.epa.gov/dashboard/chemical/details/DTXSID001035193	NOCAS_1035193	C[N+](C)(CCCN(CCC(O)=O)S(=O)(=O)C(F)(F)C(F)(F)C(F)(F)C(F)(F)C(F)(F)C(F)(F)F)CC([O-])=O
https://comptox.epa.gov/dashboard/chemical/details/DTXSID001035200	NOCAS_1035200	OS(=O)(=O)C(F)(F)C(\F)=C(/F)C(F)(F)F
https://comptox.epa.gov/dashboard/chemical/details/DTXSID001035236	NOCAS_1035236	C[N+](C)(C)CCNCC(F)(F)C(F)(F)C(F)(F)C(F)(F)C(F)(F)C(F)(F)F
https://comptox.epa.gov/dashboard/chemical/details/DTXSID001035248	NOCAS_1035248	C[N+](C)(C)CCNCC(F)(F)C(F)(F)C(F)(F)C(F)(F)C(F)(F)C(F)(F)C(F)(F)C(F)(F)C(F)(F)C(F)(F)C(F)(F)C(F)(F)C(F)(F)C(F)(F)F
https://comptox.epa.gov/dashboard/chemical/details/DTXSID001035250	NOCAS_1035250	OC(=O)C(F)(F)C(F)(Cl)C(F)(F)C(F)(F)C(F)(F)C(F)(F)C(F)(F)C(F)(F)C(F)(F)C(F)(F)C(F)(F)F
https://comptox.epa.gov/dashboard/chemical/details/DTXSID001035329	NOCAS_1035329	CN(C)CCC(CO)N(CCCS(O)(=O)=O)S(=O)(=O)C(F)(F)C(F)(F)C(F)(F)C(F)(F)C(F)(F)C(F)(F)F
https://comptox.epa.gov/dashboard/chemical/details/DTXSID001035331	NOCAS_1035331	CN(C)CCC(CO)N(CCCS(O)(=O)=O)S(=O)(=O)C(F)(F)C(F)(F)C(F)(F)C(F)(F)C(F)(F)C(F)(F)C(F)(F)C(F)(F)F
https://comptox.epa.gov/dashboard/chemical/details/DTXSID001035379	NOCAS_1035379	CCC[N+](C)(C)CC(F)(F)C(F)(F)C(F)(F)C(F)(F)C(F)(F)C(F)(F)C(F)(F)C(F)F
https://comptox.epa.gov/dashboard/chemical/details/DTXSID001035412	NOCAS_1035412	C[N+](C)(C)CC(F)(F)C(F)(F)C(F)(F)C(F)(F)C(F)(F)C(F)(F)C(F)(F)C(F)(F)C(F)(F)C(F)(F)C(F)(F)C(F)(F)C(F)(F)C(F)F
https://comptox.epa.gov/dashboard/chemical/details/DTXSID001035498	NOCAS_1035498	C[N+](C)(CCC(CO)N(CCCS([O-])(=O)=O)S(=O)(=O)C(F)(F)C(F)(F)C(F)(F)C(F)(F)C(F)(F)C(F)(F)C(F)(F)F)CC(O)CO
https://comptox.epa.gov/dashboard/chemical/details/DTXSID001035517	1270179-74-2	CCNS(=O)(=O)C(F)(F)C(F)(F)C(F)(F)F
https://comptox.epa.gov/dashboard/chemical/details/DTXSID001035529	NOCAS_1035529	CCN(CC(O)=O)S(=O)(=O)C(F)(F)C(F)(F)C(F)(F)C(F)(F)C(F)(F)C(F)(F)C(F)(F)C(F)(F)C(F)(F)C(F)(F)C(F)(F)C(F)(F)C(F)(F)F
https://comptox.epa.gov/dashboard/chemical/details/DTXSID001035567	NOCAS_1035567	OS(=O)(=O)CC(F)(F)C(F)(F)C(F)(F)C(F)(F)C(F)(F)C(F)(F)C(F)(F)C(F)(F)C(F)(F)C(F)(F)C(F)(F)C(F)(F)F
https://comptox.epa.gov/dashboard/chemical/details/DTXSID001035600	NOCAS_1035600	OC(=O)C(F)C(F)(F)C(F)(F)C(F)(F)C(F)(F)C(F)(F)C(F)(F)C(F)(F)C(F)(F)C(F)(F)C(F)(F)C(F)(F)C(F)(F)C(F)(F)F
https://comptox.epa.gov/dashboard/chemical/details/DTXSID001035612	NOCAS_1035612	C[N+](C)(CCO)CCCN(CCO)S(=O)(=O)C(F)(F)C(F)(F)C(F)(F)C(F)(F)C(F)(F)C(F)(F)C(F)(F)C(F)(F)C(F)(F)F
https://comptox.epa.gov/dashboard/chemical/details/DTXSID001035624	NOCAS_1035624	C[N+](C)(CCO)CCCN(CC(O)CS([O-])(=O)=O)S(=O)(=O)C(F)(F)C(F)(F)F
https://comptox.epa.gov/dashboard/chemical/details/DTXSID001035636	NOCAS_1035636	C[N+](C)(CCO)CCCN(CC(O)CS([O-])(=O)=O)S(=O)(=O)C(F)(F)C(F)(F)C(F)(F)C(F)(F)C(F)(F)C(F)(F)C(F)(F)C(F)(F)C(F)(F)C(F)(F)C(F)(F)C(F)(F)F
https://comptox.epa.gov/dashboard/chemical/details/DTXSID001035648	NOCAS_1035648	NS(=O)(=O)CCC(F)(F)C(F)(F)C(F)(F)C(F)(F)C(F)(F)C(F)(F)C(F)(F)C(F)(F)C(F)(F)C(F)(F)C(F)(F)C(F)(F)F
https://comptox.epa.gov/dashboard/chemical/details/DTXSID001035717	NOCAS_1035717	CN(C)CC(O)CC(F)(F)C(F)(F)F
https://comptox.epa.gov/dashboard/chemical/details/DTXSID001035731	NOCAS_1035731	OC(=O)C(F)(F)S(F)(F)(F)(F)F
https://comptox.epa.gov/dashboard/chemical/details/DTXSID001035743	NOCAS_1035743	OC(=O)C(F)(F)C(F)(F)S(F)(F)(F)(F)F
https://comptox.epa.gov/dashboard/chemical/details/DTXSID001035824	1818833-95-2	NS(=O)(=O)C(F)(F)C(F)(F)C(F)(F)C(F)(F)C(F)(F)C(F)(F)C(F)(F)C(F)(F)C(F)(F)F
https://comptox.epa.gov/dashboard/chemical/details/DTXSID001035836	NOCAS_1035836	OC(=O)CNS(=O)(=O)C(F)(F)C(F)(F)C(F)(F)C(F)(F)C(F)(F)C(F)(F)C(F)(F)C(F)(F)C(F)(F)C(F)(F)C(F)(F)F
https://comptox.epa.gov/dashboard/chemical/details/DTXSID001035848	NOCAS_1035848	C[N+](C)(C)CC([O-])CS(=O)CCC(F)(F)C(F)(F)C(F)(F)C(F)(F)F
https://comptox.epa.gov/dashboard/chemical/details/DTXSID001035850	NOCAS_1035850	C[N+](C)(C)CC(O)CS(=O)CCC(F)(F)C(F)(F)C(F)(F)C(F)(F)C(F)(F)C(F)(F)C(F)(F)C(F)(F)C(F)(F)C(F)(F)C(F)(F)C(F)(F)C(F)(F)C(F)(F)F
https://comptox.epa.gov/dashboard/chemical/details/DTXSID001035886	NOCAS_1035886	C[N+](C)(C)CCCNC(=O)CS(=O)(=O)CCC(F)(F)C(F)(F)C(F)(F)C(F)(F)C(F)(F)C(F)(F)C(F)(F)C(F)(F)C(F)(F)C(F)(F)F
https://comptox.epa.gov/dashboard/chemical/details/DTXSID001035898	NOCAS_1035898	OC(=O)CCS(=O)(=O)CCC(F)(F)C(F)(F)F
https://comptox.epa.gov/dashboard/chemical/details/DTXSID001035943	NOCAS_1035943	OC(=O)CCCCNC(=O)SCCC(F)(F)C(F)(F)C(F)(F)C(F)(F)C(F)(F)C(F)(F)F
https://comptox.epa.gov/dashboard/chemical/details/DTXSID001035955	NOCAS_1035955	OC(=O)CCCCNC(=O)SCCC(F)(F)C(F)(F)C(F)(F)C(F)(F)C(F)(F)C(F)(F)C(F)(F)C(F)(F)C(F)(F)C(F)(F)C(F)(F)C(F)(F)C(F)(F)C(F)(F)F
https://comptox.epa.gov/dashboard/chemical/details/DTXSID001036008	NOCAS_1036008	C[N+](C)(CCCNC(=O)CSCCC(F)(F)C(F)(F)F)CC([O-])=O
https://comptox.epa.gov/dashboard/chemical/details/DTXSID001036010	NOCAS_1036010	C[N+](C)(CCCNC(=O)CSCCC(F)(F)C(F)(F)C(F)(F)C(F)(F)C(F)(F)C(F)(F)C(F)(F)C(F)(F)C(F)(F)C(F)(F)C(F)(F)C(F)(F)C(F)(F)C(F)(F)F)CC([O-])=O
https://comptox.epa.gov/dashboard/chemical/details/DTXSID001036084	NOCAS_1036084	OC(CC(O)=O)SCCC(F)(F)C(F)(F)C(F)(F)C(F)(F)F
https://comptox.epa.gov/dashboard/chemical/details/DTXSID001036096	NOCAS_1036096	C[N+](C)(C)CC(O)CSCCC(F)(F)C(F)(F)C(F)(F)C(F)(F)C(F)(F)C(F)(F)C(F)(F)C(F)(F)C(F)(F)C(F)(F)C(F)(F)C(F)(F)F
https://comptox.epa.gov/dashboard/chemical/details/DTXSID001036303	NOCAS_1036303	OS(=O)(=O)CC=C(F)C(F)(F)C(F)(F)C(F)(F)C(F)(F)F
https://comptox.epa.gov/dashboard/chemical/details/DTXSID001036341	NOCAS_1036341	OS(=O)(=O)CC=C(F)C(F)(F)C(F)(F)C(F)(F)C(F)(F)C(F)(F)C(F)(F)C(F)(F)C(F)(F)C(F)(F)C(F)(F)C(F)(F)F
https://comptox.epa.gov/dashboard/chemical/details/DTXSID001036353	NOCAS_1036353	CC(=O)OC(C(CO)C(F)(F)C(F)(F)C(F)(F)C(F)(F)C(F)(F)C(F)(F)C(F)(F)C(F)(F)F)C(CO)[N+](C)(C)CC([O-])=O
https://comptox.epa.gov/dashboard/chemical/details/DTXSID001036365	NOCAS_1036365	C[N+](C)(CCCC(F)(F)C(F)(F)F)CC([O-])=O
https://comptox.epa.gov/dashboard/chemical/details/DTXSID001036434	NOCAS_1036434	OS(=O)(=O)CCCC(F)(F)C(F)(F)C(F)(F)C(F)(F)C(F)(F)F
https://comptox.epa.gov/dashboard/chemical/details/DTXSID001036458	NOCAS_1036458	OCC(=O)SC(=O)CCC(F)(F)C(F)(F)C(F)(F)C(F)(F)F
https://comptox.epa.gov/dashboard/chemical/details/DTXSID001036460	NOCAS_1036460	OCC(=O)SC(=O)CCC(F)(F)C(F)(F)C(F)(F)C(F)(F)C(F)(F)C(F)(F)F
https://comptox.epa.gov/dashboard/chemical/details/DTXSID001036472	NOCAS_1036472	OCC(=O)SC(=O)CCC(F)(F)C(F)(F)C(F)(F)C(F)(F)C(F)(F)C(F)(F)C(F)(F)C(F)(F)C(F)(F)C(F)(F)C(F)(F)C(F)(F)F
https://comptox.epa.gov/dashboard/chemical/details/DTXSID001036527	NOCAS_1036527	OC(C(O)=O)C(=O)SC(=O)CCC(F)(F)C(F)(F)C(F)(F)C(F)(F)C(F)(F)C(F)(F)C(F)(F)C(F)(F)C(F)(F)F
https://comptox.epa.gov/dashboard/chemical/details/DTXSID001036539	NOCAS_1036539	OC(CSC(=O)CCC(F)(F)C(F)(F)C(F)(F)C(F)(F)F)C(O)=O
https://comptox.epa.gov/dashboard/chemical/details/DTXSID001036541	NOCAS_1036541	OC(CSC(=O)CCC(F)(F)C(F)(F)C(F)(F)C(F)(F)C(F)(F)C(F)(F)F)C(O)=O
https://comptox.epa.gov/dashboard/chemical/details/DTXSID001036591	NOCAS_1036591	CC(=O)OC(CC(F)(F)C(F)(F)C(F)(F)C(F)(F)C(F)(F)C(F)(F)C(F)(F)C(F)(F)C(F)(F)C(F)(F)C(F)(F)C(F)(F)C(F)(F)C(F)(F)F)C[N+](C)(C)CC([O-])=O
https://comptox.epa.gov/dashboard/chemical/details/DTXSID001036622	NOCAS_1036622	CC(=O)OC(C(O)[N+](C)(C)CC([O-])=O)C(CO)C(F)(F)C(F)(F)C(F)(F)C(F)(F)C(F)(F)C(F)(F)C(F)(F)C(F)(F)C(F)(F)C(F)(F)C(F)(F)C(F)(F)C(F)(F)C(F)(F)F
https://comptox.epa.gov/dashboard/chemical/details/DTXSID001036634	NOCAS_1036634	C[N+](C)(CC=O)CC(CC(F)(F)C(F)(F)C(F)(F)C(F)(F)C(F)(F)C(F)(F)C(F)(F)C(F)(F)C(F)(F)C(F)(F)C(F)(F)C(F)(F)F)OC=O
https://comptox.epa.gov/dashboard/chemical/details/DTXSID001036696	2357390-87-3	CNCC(O)CC(F)(F)C(F)(F)F
https://comptox.epa.gov/dashboard/chemical/details/DTXSID001036703	NOCAS_1036703	CNCC(O)CC(F)(F)C(F)(F)C(F)(F)C(F)(F)C(F)(F)C(F)(F)C(F)(F)C(F)(F)C(F)(F)C(F)(F)C(F)(F)C(F)(F)C(F)(F)C(F)(F)F
https://comptox.epa.gov/dashboard/chemical/details/DTXSID001036822	NOCAS_1036822	C[N+](C)(CC(O)CC(F)(F)C(F)(F)C(F)(F)C(F)(F)C(F)(F)C(F)(F)C(F)(F)C(F)(F)C(F)(F)C(F)(F)C(F)(F)C(F)(F)C(F)(F)C(F)(F)C(F)(F)C(F)(F)F)CC([O-])=O
https://comptox.epa.gov/dashboard/chemical/details/DTXSID001036834	NOCAS_1036834	C[N+](C)(CC(O)C=C(F)C(F)(F)C(F)(F)C(F)(F)F)CC([O-])=O
https://comptox.epa.gov/dashboard/chemical/details/DTXSID001036860	NOCAS_1036860	C[N+](C)(CCCCC(F)(F)C(F)(F)F)CC([O-])=O
https://comptox.epa.gov/dashboard/chemical/details/DTXSID001036884	NOCAS_1036884	OS(=O)(=O)C(F)(F)C(F)(F)C(F)(F)C(F)(F)C(F)(F)C(F)(F)C(F)(F)C(F)(F)C(F)(F)C(F)(F)C(F)C(F)(F)F
https://comptox.epa.gov/dashboard/chemical/details/DTXSID001036896	NOCAS_1036896	CN(CC(O)=O)S(=O)(=O)C(F)(F)C(F)(F)C(F)(F)C(F)(F)C(F)(F)C(F)(F)C(F)(F)C(F)(F)C(F)(F)C(F)(F)F
https://comptox.epa.gov/dashboard/chemical/details/DTXSID001036903	NOCAS_1036903	CN(CC(O)=O)S(=O)(=O)C(F)(F)C(F)(F)C(F)(F)C(F)(F)C(F)(F)C(F)(F)C(F)(F)C(F)(F)C(F)(F)C(F)(F)C(F)(F)C(F)(F)F
https://comptox.epa.gov/dashboard/chemical/details/DTXSID001037349	3934-26-7	FC1(F)C(F)(F)[C@](F)(Cl)[C@]1(F)Cl
https://comptox.epa.gov/dashboard/chemical/details/DTXSID001038173	549499-54-9	FC(F)(F)C(F)(F)C(F)(F)C(F)(F)C(=O)NC1=CC=C(C=C1)N=NC1=CC=CC=C1
https://comptox.epa.gov/dashboard/chemical/details/DTXSID001038666	540521-01-5	FC(F)(F)C(F)(F)C(F)(F)C(F)(F)C(F)(F)C(F)(F)C(F)(F)C(F)(F)C(=O)NC1=CC=C(C=C1)N=NC1=CC=CC=C1
https://comptox.epa.gov/dashboard/chemical/details/DTXSID001039426	548436-10-8	FC(F)(F)C(F)(F)C(F)(F)C(=O)NC1=CC(NC(=O)C(F)(F)C(F)(F)C(F)(F)F)=C(C=C1)N=NC1=CC=CC=C1
https://comptox.epa.gov/dashboard/chemical/details/DTXSID001039921	295346-91-7	FC(F)C(F)(F)CNC1=CC=C(C=C1)N=NC1=C(C=C(C=C1)N(=O)=O)N(=O)=O
https://comptox.epa.gov/dashboard/chemical/details/DTXSID001043079	1416133-89-5	FC(F)(F)C(OC(=O)N1CCN(CC2=CC(OC3=CC=CC=C3)=CC=C2)CC1)C(F)(F)F
https://comptox.epa.gov/dashboard/chemical/details/DTXSID00143087	100279-10-5	FC(F)C(F)(F)SC1=C(Cl)C=C(NC(=O)NC(=O)C2=C(F)C=CC=C2F)C=C1
https://comptox.epa.gov/dashboard/chemical/details/DTXSID00143103	100280-20-4	NC1=C(Cl)C(Cl)=C(SC(F)(F)C(F)F)C=C1
https://comptox.epa.gov/dashboard/chemical/details/DTXSID00143183	100341-24-0	CC1=C(NC(=O)NC(=O)C2=C(F)C=CC=C2F)C=CC(=C1)S(=O)(=O)C(F)(F)C(F)F
https://comptox.epa.gov/dashboard/chemical/details/DTXSID00143188	100341-66-0	FC(F)C(F)(F)S(=O)(=O)C1=CC(Br)=C(NC(=O)NC(=O)C2=C(F)C=CC=C2F)C=C1
https://comptox.epa.gov/dashboard/chemical/details/DTXSID00144130	101697-28-3	CC(C)(C)C1=CC(=C(I)C(=C1)C(O)(C(F)(F)F)C(F)(F)F)C(O)(C(F)(F)F)C(F)(F)F
https://comptox.epa.gov/dashboard/chemical/details/DTXSID00144276	101858-31-5	CC(=O)CCC(=O)CC(O)(C(F)(F)F)C(F)(F)F
https://comptox.epa.gov/dashboard/chemical/details/DTXSID00144332	101913-70-6	CC(=O)CC(=O)CC(O)(C(F)(F)F)C(F)(F)F
https://comptox.epa.gov/dashboard/chemical/details/DTXSID00144337	101913-86-4	CC[NH+](CC)CC.CC[NH+](CC)CC.[O-]C(CC(=O)CC([O-])(C(F)(F)F)C(F)(F)F)(C(F)(F)F)C(F)(F)F
https://comptox.epa.gov/dashboard/chemical/details/DTXSID00144372	101931-62-8	OC(CC(=O)CBr)(C(F)(F)F)C(F)(F)F
https://comptox.epa.gov/dashboard/chemical/details/DTXSID00144615	102071-71-6	OC(CC1=NC2=CC=CC=C2S1)(C(F)(F)F)C(F)(F)F
https://comptox.epa.gov/dashboard/chemical/details/DTXSID00145182	102488-47-1	C[Si](C)(Cl)CCC(F)(F)C(F)(F)C(F)(F)C(F)(F)C(F)(F)C(F)(F)F
https://comptox.epa.gov/dashboard/chemical/details/DTXSID00152674	1201-02-01	CNC1=C(F)C(F)=C(F)C(F)=C1F
https://comptox.epa.gov/dashboard/chemical/details/DTXSID00154476	124750-95-4	CCCC1=NC(=C(N1CC1=CC=C(C=C1)C1=CC=CC=C1C1=NNN=N1)C(O)=O)C(F)(F)C(F)(F)F
https://comptox.epa.gov/dashboard/chemical/details/DTXSID00158474	134051-89-1	FC(F)(F)C(F)(F)C(F)(F)C(F)(F)C(F)(F)C(F)(F)CCOP(=O)(N1CCOCC1)N1CCOCC1
https://comptox.epa.gov/dashboard/chemical/details/DTXSID00159022	134880-77-6	FC(F)(F)C1=C(Cl)SC(=N1)N(CC=C)C(=O)C1=CC(=CC(=C1)C(F)(F)F)C(F)(F)F
https://comptox.epa.gov/dashboard/chemical/details/DTXSID00159527	135798-16-2	[H][C-]1(I)(CC(F)(F)C(F)(F)C(F)(F)C(F)(F)C(F)(F)C(F)F)OCCN2CCO[Si+]1OCC2
https://comptox.epa.gov/dashboard/chemical/details/DTXSID00162011	1423-15-0	FC1=C(F)C(F)=C(N=[N+]=[N-])C(F)=C1F
https://comptox.epa.gov/dashboard/chemical/details/DTXSID00162617	14410-21-0	CSSC(F)(F)F
https://comptox.epa.gov/dashboard/chemical/details/DTXSID00164217	1493-11-4	OC(F)(F)F
https://comptox.epa.gov/dashboard/chemical/details/DTXSID00164454	150033-28-6	[K+].OP([O-])(=O)OCCC(F)(F)C(F)(F)C(F)(F)C(F)(F)C(F)(F)C(F)(F)F
https://comptox.epa.gov/dashboard/chemical/details/DTXSID00165986	1559-86-0	FC1=CC(F)=C(Br)C(F)=C1F
https://comptox.epa.gov/dashboard/chemical/details/DTXSID00166413	1584-03-08	FC(=C(C(F)(F)F)C(F)(F)F)C(F)(F)C(F)(F)F
https://comptox.epa.gov/dashboard/chemical/details/DTXSID00166892	1605-54-5	CP(C(F)(F)F)C(F)(F)F
https://comptox.epa.gov/dashboard/chemical/details/DTXSID00167809	1648-99-3	FC(F)(F)CS(Cl)(=O)=O
https://comptox.epa.gov/dashboard/chemical/details/DTXSID00169045	17125-67-6	FN(F)C(F)(F)N(F)C(N(F)F)(N(F)F)N(F)F
https://comptox.epa.gov/dashboard/chemical/details/DTXSID00170914	1801-14-5	CN(C)C1=C(F)C(F)=C(F)C(F)=C1F
https://comptox.epa.gov/dashboard/chemical/details/DTXSID00171320	1827-97-0	OS(=O)(=O)CC(F)(F)F
https://comptox.epa.gov/dashboard/chemical/details/DTXSID00175368	21132-30-9	FC1=C(F)C(F)=C(NC(=O)NC2=C(F)C(F)=C(F)C(F)=C2F)C(F)=C1F
https://comptox.epa.gov/dashboard/chemical/details/DTXSID00178137	2355-43-3	FC1=C(F)C(F)=C(F)C2=C1NC(=N2)C(F)(F)F
https://comptox.epa.gov/dashboard/chemical/details/DTXSID00178152	2356-01-06	FC1=C(OCC(F)(F)F)C(F)(F)C(F)(F)C(F)(F)C1(F)F
https://comptox.epa.gov/dashboard/chemical/details/DTXSID00178819	24095-80-5	CNC(=S)NNC1=CC(=CC(=C1)C(F)(F)F)C(F)(F)F
https://comptox.epa.gov/dashboard/chemical/details/DTXSID00179503	#VALUE!	FC1=C(F)C(F)(F)C(F)(F)C1=O
https://comptox.epa.gov/dashboard/chemical/details/DTXSID00180876	2624-81-9	[Na+].CCN(CCOS([O-])(=O)=O)S(=O)(=O)C(F)(F)C(F)(F)C(F)(F)C(F)(F)C(F)(F)C(F)(F)C(F)(F)C(F)(F)F
https://comptox.epa.gov/dashboard/chemical/details/DTXSID00184314	3021-63-4	FC(F)(F)C(F)(C(F)(F)F)C(F)(F)C(F)(F)C(F)(F)C(F)(F)C(F)(C(F)(F)F)C(F)(F)F
https://comptox.epa.gov/dashboard/chemical/details/DTXSID00184995	3102-79-2	C[Si](Cl)(Cl)CCC(F)(F)C(F)(F)C(F)(F)C(F)(F)C(F)(F)C(F)(F)C(F)(F)C(F)(F)F
https://comptox.epa.gov/dashboard/chemical/details/DTXSID00187143	335-65-9	FC(F)C(F)(F)C(F)(F)C(F)(F)C(F)(F)C(F)(F)C(F)(F)C(F)(F)F
https://comptox.epa.gov/dashboard/chemical/details/DTXSID00187461	338-23-8	FCC(CF)(CF)CF
https://comptox.epa.gov/dashboard/chemical/details/DTXSID00188397	34844-19-4	OC(CC(=O)C1=CC=CS1)(C(F)(F)F)C(F)(F)F
https://comptox.epa.gov/dashboard/chemical/details/DTXSID00188534	350-57-2	FC(F)C(F)(F)OC1=CC=CC=C1
https://comptox.epa.gov/dashboard/chemical/details/DTXSID00188877	354-41-6	FC(F)C(F)(F)I
https://comptox.epa.gov/dashboard/chemical/details/DTXSID00188933	35443-89-1	[O-][N+](=O)C1=CC=CC=C1C(=O)C=C(C(F)(F)F)C(F)(F)F
https://comptox.epa.gov/dashboard/chemical/details/DTXSID00188938	#VALUE!	FC1=CC=C(C=C1)C(=O)C=C(C(F)(F)F)C(F)(F)F
https://comptox.epa.gov/dashboard/chemical/details/DTXSID00188993	355-17-9	CC(=O)C(F)(F)C(F)(F)C(F)(F)F
https://comptox.epa.gov/dashboard/chemical/details/DTXSID00188998	355-63-5	FC(F)=C(F)C(F)(F)C(F)(F)C(F)(F)C(F)(F)C(F)(F)F
https://comptox.epa.gov/dashboard/chemical/details/DTXSID00189066	356-15-0	FC(F)(C(Cl)=O)C(F)(F)C(Cl)=O
https://comptox.epa.gov/dashboard/chemical/details/DTXSID00189465	359-71-7	FC(F)(F)N1C(F)(F)C(F)(F)C(F)(F)C(F)(F)C1(F)F
https://comptox.epa.gov/dashboard/chemical/details/DTXSID00190834	374-00-5	CC(=C)C(F)(F)F
https://comptox.epa.gov/dashboard/chemical/details/DTXSID00190839	374-97-0	FC(F)(F)C(F)(F)C(F)(F)CCl
https://comptox.epa.gov/dashboard/chemical/details/DTXSID00190950	375-82-6	OCC(F)(F)C(F)(F)C(F)(F)C(F)(F)C(F)(F)C(F)(F)F
https://comptox.epa.gov/dashboard/chemical/details/DTXSID00192272	3899-71-6	FC1(F)CC1(F)F
https://comptox.epa.gov/dashboard/chemical/details/DTXSID00192313	39066-42-7	FC1=NC(F)=C(F)C(N=[N+]=[N-])=C1F
https://comptox.epa.gov/dashboard/chemical/details/DTXSID00192353	39108-34-4	OS(=O)(=O)CCC(F)(F)C(F)(F)C(F)(F)C(F)(F)C(F)(F)C(F)(F)C(F)(F)C(F)(F)F
https://comptox.epa.gov/dashboard/chemical/details/DTXSID00192494	39234-86-1	FC(F)(F)C1=CC(=CC(=C1)C(F)(F)F)S(Cl)(=O)=O
https://comptox.epa.gov/dashboard/chemical/details/DTXSID00193608	406-49-5	CC(C)CC(F)(F)F
https://comptox.epa.gov/dashboard/chemical/details/DTXSID00194615	4180-26-1	FC(F)C(F)(F)C(F)(F)C(F)(F)C(F)(F)C(F)(F)C(F)(F)C(F)(F)COC(=O)C=C
https://comptox.epa.gov/dashboard/chemical/details/DTXSID00194933	421-09-0	FC(F)(F)[Hg]Br
https://comptox.epa.gov/dashboard/chemical/details/DTXSID00194938	421-57-8	CP(C)C(F)(F)F
https://comptox.epa.gov/dashboard/chemical/details/DTXSID00195026	0422-03-07	NCC(F)(F)C(F)(F)F
https://comptox.epa.gov/dashboard/chemical/details/DTXSID00195203	424-37-3	FC(F)(F)C(F)(F)C(F)(F)C(F)(F)C(=O)OC=C
https://comptox.epa.gov/dashboard/chemical/details/DTXSID00196013	440-60-8	OCC1=C(F)C(F)=C(F)C(F)=C1F
https://comptox.epa.gov/dashboard/chemical/details/DTXSID00196230	4459-18-1	FC(F)(F)C(I)(C(F)(F)F)C(F)(F)F
https://comptox.epa.gov/dashboard/chemical/details/DTXSID00196715	461-24-5	CCOCC(F)(F)F
https://comptox.epa.gov/dashboard/chemical/details/DTXSID00198335	50311-48-3	[O-][N+](=O)OOC(F)(F)F
https://comptox.epa.gov/dashboard/chemical/details/DTXSID00201737	53520-89-1	OC(F)(F)C(F)(F)C(F)F
https://comptox.epa.gov/dashboard/chemical/details/DTXSID00202300	53998-02-0	OC1=CC=CC(=C1)C(F)(F)C(F)F
https://comptox.epa.gov/dashboard/chemical/details/DTXSID00203453	#VALUE!	FC1(F)C2=C(C(F)(F)C(F)(F)C1(F)F)C(F)(F)C(F)(F)C(F)(F)C2(F)F
https://comptox.epa.gov/dashboard/chemical/details/DTXSID00205159	56595-14-3	FC1=NC(F)=C(F)C2=C1C(F)=NC(F)=C2F
https://comptox.epa.gov/dashboard/chemical/details/DTXSID00207592	58883-50-4	FC(F)(F)C(F)(F)C(=O)OCC=C
https://comptox.epa.gov/dashboard/chemical/details/DTXSID00210081	61196-11-0	FC(F)(Cl)C(F)(F)C(Cl)(Cl)OC(F)(F)C(F)(Cl)Cl
https://comptox.epa.gov/dashboard/chemical/details/DTXSID00210900	6189-00-0	OC(C(F)(F)C(F)(F)F)(C(F)(F)C(F)(F)F)C(F)(F)C(F)(F)F
https://comptox.epa.gov/dashboard/chemical/details/DTXSID00213537	#VALUE!	FC(F)C(F)(F)C(F)(F)Br
https://comptox.epa.gov/dashboard/chemical/details/DTXSID00215096	64788-24-5	FC#CC#CC(F)(F)F
https://comptox.epa.gov/dashboard/chemical/details/DTXSID00216366	6618-09-03	C[Si](C)(C)C#CC(F)(F)F
https://comptox.epa.gov/dashboard/chemical/details/DTXSID00216846	667-49-2	FC(F)=C(F)C(F)=O
https://comptox.epa.gov/dashboard/chemical/details/DTXSID0021751	75-89-8	OCC(F)(F)F
https://comptox.epa.gov/dashboard/chemical/details/DTXSID00218623	685-27-8	CN(C(=O)C(F)(F)F)C(=O)C(F)(F)F
https://comptox.epa.gov/dashboard/chemical/details/DTXSID00219357	693-85-6	FC1(F)N=N1
https://comptox.epa.gov/dashboard/chemical/details/DTXSID00220408	70126-64-6	Cl.NCCC1=CC(OC(F)(F)C(F)F)=C(OC(F)(F)C(F)F)C(OC(F)(F)C(F)F)=C1
https://comptox.epa.gov/dashboard/chemical/details/DTXSID00222422	721-37-9	FC(F)(F)C(=O)C1=CC(=CC=C1)C(F)(F)F
https://comptox.epa.gov/dashboard/chemical/details/DTXSID00223474	73241-14-2	OCC1=CC(=NC2=C1C=CC=C2C(F)(F)F)C(F)(F)F
https://comptox.epa.gov/dashboard/chemical/details/DTXSID00223797	73609-36-6	C[Si](Cl)(Cl)CCC(F)(F)C(F)(F)C(F)(F)C(F)(F)C(F)(F)C(F)(F)F
https://comptox.epa.gov/dashboard/chemical/details/DTXSID00224421	73852-19-4	OB(O)C1=CC(=CC(=C1)C(F)(F)F)C(F)(F)F
https://comptox.epa.gov/dashboard/chemical/details/DTXSID00226405	7547-15-1	FC(F)(F)[As]1[As]([As]([As]1C(F)(F)F)C(F)(F)F)C(F)(F)F
https://comptox.epa.gov/dashboard/chemical/details/DTXSID00226440	755-25-9	FC(F)=C(F)C(F)(F)C(F)(F)C(F)(F)C(F)(F)F
https://comptox.epa.gov/dashboard/chemical/details/DTXSID00226506	756-76-3	FC(F)C(F)(F)OCCC[Si](Cl)(Cl)Cl
https://comptox.epa.gov/dashboard/chemical/details/DTXSID00227159	7627-80-7	FC1=NN=C(F)C(F)=C1F
https://comptox.epa.gov/dashboard/chemical/details/DTXSID00227578	76752-82-4	CCN(CC)CC.NS(=O)(=O)C(F)(F)C(F)(F)C(F)(F)C(F)(F)C(F)(F)C(F)(F)C(F)(F)C(F)(F)F
https://comptox.epa.gov/dashboard/chemical/details/DTXSID00227710	769169-27-9	OC[C@@H](NS(=O)(=O)C1=CC=C(Cl)S1)C(C(F)(F)F)C(F)(F)F
https://comptox.epa.gov/dashboard/chemical/details/DTXSID00229537	791-50-4	FC(F)(F)C1(SC(S1)(C(F)(F)F)C(F)(F)F)C(F)(F)F
https://comptox.epa.gov/dashboard/chemical/details/DTXSID00231453	819-35-2	CN(CC(F)(F)F)N=O
https://comptox.epa.gov/dashboard/chemical/details/DTXSID00234762	85567-23-3	CCOCCOC(F)(F)C(F)F
https://comptox.epa.gov/dashboard/chemical/details/DTXSID00234929	85665-67-4	[OH-].C[N+](C)(C)CCCNS(=O)(=O)C(F)(F)C(F)(F)C(F)(F)C(F)(F)C(F)(F)C(F)(F)C(F)(F)C(F)(F)F
https://comptox.epa.gov/dashboard/chemical/details/DTXSID00235234	85906-84-9	FC(F)(F)[GeH3]
https://comptox.epa.gov/dashboard/chemical/details/DTXSID00235916	86870-50-0	[O-][N+](=O)C1=CC(=CC(=C1NN=C(C(F)(F)F)C(F)(F)F)[N+]([O-])=O)C(F)(F)F
https://comptox.epa.gov/dashboard/chemical/details/DTXSID00237536	891-87-2	FC(F)(F)C(F)(F)C1=NN=C(O1)C(F)(F)C(F)(F)F
https://comptox.epa.gov/dashboard/chemical/details/DTXSID00237677	89427-15-6	FC1=CC(F)=C(F)C2=C1N=C(N2)C(F)(F)F
https://comptox.epa.gov/dashboard/chemical/details/DTXSID00239570	#VALUE!	[K+].[O-]S(=O)(=O)C(F)(F)C(F)(C(F)(F)F)C(F)(F)F
https://comptox.epa.gov/dashboard/chemical/details/DTXSID00239595	93776-22-8	[NH4+].[O-]P(=O)(OCCC(F)(F)C(F)(F)C(F)(F)C(F)(F)C(F)(F)C(F)(F)C(F)(F)C(F)(F)C(F)(F)C(F)(F)C(F)(F)C(F)(F)F)OCCC(F)(F)C(F)(F)C(F)(F)C(F)(F)C(F)(F)C(F)(F)C(F)(F)C(F)(F)C(F)(F)C(F)(F)C(F)(F)C(F)(F)F
https://comptox.epa.gov/dashboard/chemical/details/DTXSID00239858	93894-54-3	OCCN(CCO)S(=O)(=O)C(F)(F)C(F)(F)C(F)(F)C(F)F
https://comptox.epa.gov/dashboard/chemical/details/DTXSID0024050	75-37-6	CC(F)F
https://comptox.epa.gov/dashboard/chemical/details/DTXSID00240984	94200-56-3	OP(O)(=O)OCCC(F)(F)C(F)(F)C(F)(F)C(F)(F)C(F)(F)C(F)(F)C(F)(F)C(F)(F)C(F)(C(F)(F)F)C(F)(F)F
https://comptox.epa.gov/dashboard/chemical/details/DTXSID00244104	99510-46-0	FC(F)(F)C1(C(F)(F)F)C(F)(F)C(F)(F)C(F)(F)C1(F)F
https://comptox.epa.gov/dashboard/chemical/details/DTXSID00244341	99903-40-9	FC(F)(F)C(=CC=C(Cl)Cl)C(F)(F)F
https://comptox.epa.gov/dashboard/chemical/details/DTXSID00244346	99903-56-7	FC(F)(F)C(=CC1=CC=C(Cl)C=C1)C(F)(F)F
https://comptox.epa.gov/dashboard/chemical/details/DTXSID0026410	75-46-7	FC(F)F
https://comptox.epa.gov/dashboard/chemical/details/DTXSID0027141	311-89-7	FC(F)(F)C(F)(F)C(F)(F)C(F)(F)N(C(F)(F)C(F)(F)C(F)(F)C(F)(F)F)C(F)(F)C(F)(F)C(F)(F)C(F)(F)F
https://comptox.epa.gov/dashboard/chemical/details/DTXSID0027147	353-59-3	FC(F)(Cl)Br
https://comptox.epa.gov/dashboard/chemical/details/DTXSID00276400	88552-05-0	CCC(S)=CC(=O)C(F)(F)C(F)F
https://comptox.epa.gov/dashboard/chemical/details/DTXSID00276960	308-36-1	FC(F)C(F)(F)C(F)(F)C(F)(F)COC(=O)CCCC(=O)OCC(F)(F)C(F)(F)C(F)(F)C(F)F
https://comptox.epa.gov/dashboard/chemical/details/DTXSID00283715	719-21-1	NC1=NC(=O)C(F)=C(N1)C(F)(F)C(F)(F)F
https://comptox.epa.gov/dashboard/chemical/details/DTXSID00285759	6301-99-1	CCCC(O)(C(F)(F)Cl)C(F)(F)Cl
https://comptox.epa.gov/dashboard/chemical/details/DTXSID00285794	559-54-6	OC(C1=CC=CC=C1)(C1=CC=CC=C1)C(F)(F)C(F)(F)C(F)(F)F
https://comptox.epa.gov/dashboard/chemical/details/DTXSID00290782	801-28-5	FC(F)(F)C(F)(F)C(F)(F)C1=NC(=NN1)C(F)(F)C(F)(F)C(F)(F)F
https://comptox.epa.gov/dashboard/chemical/details/DTXSID00292105	575-93-9	CC1=C(SC=C1)C(=O)CC(=O)C(F)(F)C(F)(F)C(F)(F)F
https://comptox.epa.gov/dashboard/chemical/details/DTXSID00292125	308-42-9	CC1=CC(C(=O)CC(=O)C(F)(F)C(F)(F)C(F)(F)F)=C(C)O1
https://comptox.epa.gov/dashboard/chemical/details/DTXSID00293950	5847-95-0	FC1=CC2=C(C=C1)N=C(N2)C(F)(F)C(F)(F)F
https://comptox.epa.gov/dashboard/chemical/details/DTXSID00294523	2002-92-8	OC(=O)CCC1=C(F)C(F)=C(F)C(F)=C1F
https://comptox.epa.gov/dashboard/chemical/details/DTXSID00294548	715-31-1	CC(C)(O)C1=C(F)C(F)=C(F)C(F)=C1F
https://comptox.epa.gov/dashboard/chemical/details/DTXSID00298061	335-08-0	CC(O)(C#N)C(F)(F)F
https://comptox.epa.gov/dashboard/chemical/details/DTXSID00300618	5585-30-8	FC(F)(F)C1(F)N(CC2=CC=CC=C2)C1(F)F
https://comptox.epa.gov/dashboard/chemical/details/DTXSID00300633	32251-53-9	CCOC(=O)C(C#N)C1=C(F)C(F)=C(C(F)=C1F)C(F)(F)F
https://comptox.epa.gov/dashboard/chemical/details/DTXSID00301327	13006-21-8	FC(F)(Cl)C(=C)C(F)(F)Cl
https://comptox.epa.gov/dashboard/chemical/details/DTXSID00303689	35443-93-7	CC1=CC(=CC=C1)C(=O)C=C(C(F)(F)F)C(F)(F)F
https://comptox.epa.gov/dashboard/chemical/details/DTXSID00303700	35443-87-9	CC(C)(C)C(=O)C=C(C(F)(F)F)C(F)(F)F
https://comptox.epa.gov/dashboard/chemical/details/DTXSID00303806	34844-28-5	COC1=CC=C(C=C1)C(=O)C(C)C(O)(C(F)(F)F)C(F)(F)F
https://comptox.epa.gov/dashboard/chemical/details/DTXSID00304999	14055-53-9	FC1=CC(F)=C(F)C(OC2=C(F)C(F)=C(C(F)=C2F)C2=C(F)C(F)=C(F)C(F)=C2F)=C1F
https://comptox.epa.gov/dashboard/chemical/details/DTXSID00305002	14055-46-0	FC1=C(F)C(F)=C(OC2=C(F)C(F)=C(Cl)C(F)=C2F)C(F)=C1F
https://comptox.epa.gov/dashboard/chemical/details/DTXSID00305007	#VALUE!	OC(=O)C1=C(F)C(F)=C(OC2=C(F)C(F)=C(OC3=C(F)C(F)=C(C(O)=O)C(F)=C3F)C(F)=C2F)C(F)=C1F
https://comptox.epa.gov/dashboard/chemical/details/DTXSID00305022	20546-13-8	CC1=C(F)C(F)=C(OC2=C(F)C(F)=C(F)C(F)=C2F)C(F)=C1F
https://comptox.epa.gov/dashboard/chemical/details/DTXSID00305269	1921-97-7	FC1=CC(F)=C(F)C(NC2=C(F)C(F)=C(Br)C(F)=C2F)=C1F
https://comptox.epa.gov/dashboard/chemical/details/DTXSID00305284	653-22-5	CC(=O)NC1=C(F)C(F)=C(F)C(F)=C1F
https://comptox.epa.gov/dashboard/chemical/details/DTXSID00305289	2967-56-8	OC1=C(F)C(F)=C(C(F)=C1F)C1=C(F)C=CC(F)=C1F
https://comptox.epa.gov/dashboard/chemical/details/DTXSID00305860	558-62-3	CC(Cl)(C(Cl)Cl)C(F)(F)F
https://comptox.epa.gov/dashboard/chemical/details/DTXSID00309681	53489-95-5	FC(CC1=CNC(=O)NC1=O)C(F)(F)F
https://comptox.epa.gov/dashboard/chemical/details/DTXSID00309969	651-34-3	FC(F)(F)C1=C(N=CN1)C(F)(F)F
https://comptox.epa.gov/dashboard/chemical/details/DTXSID00311608	4827-67-2	FC1=C(F)C(F)(F)N(OC1(F)F)C(F)(F)F
https://comptox.epa.gov/dashboard/chemical/details/DTXSID00312352	60049-52-7	[H]C12COP3(OC(=C(O3)C(F)(F)F)C(F)(F)F)(O1)OCC2
https://comptox.epa.gov/dashboard/chemical/details/DTXSID00312357	53749-89-6	FC(F)(F)COS(=O)OCC(F)(F)F
https://comptox.epa.gov/dashboard/chemical/details/DTXSID00313107	63780-80-3	CCOC(=O)CSC1=C(C=C(C)C=C1)C(O)(C(F)(F)F)C(F)(F)F
https://comptox.epa.gov/dashboard/chemical/details/DTXSID00314351	2613-48-1	FC(F)(F)C(F)(F)C(F)(F)C1=NN=NN1CC1(CN2N=NN=C2C(F)(F)C(F)(F)C(F)(F)F)COC1
https://comptox.epa.gov/dashboard/chemical/details/DTXSID00314654	736-45-8	FC(F)(F)C(F)(F)C(=O)NC(=O)NC1=CC=C(Cl)C=C1
https://comptox.epa.gov/dashboard/chemical/details/DTXSID00316971	26146-93-0	FC(F)(F)C(OCC1CO1)(C1=CC(=CC=C1)C(OCC1CO1)(C(F)(F)F)C(F)(F)F)C(F)(F)F
https://comptox.epa.gov/dashboard/chemical/details/DTXSID00319462	74702-96-8	OC(C1=CC=C(NC(=O)NC(=O)C2=C(F)C=CC=C2F)C=C1)(C(F)(F)F)C(F)(F)F
https://comptox.epa.gov/dashboard/chemical/details/DTXSID00320073	76215-48-0	FC(F)(F)C1(O[I](Cl)C2=CC=CC=C12)C(F)(F)F
https://comptox.epa.gov/dashboard/chemical/details/DTXSID00320553	53896-18-7	COC(C1=CC(=CC=C1)C(OC)(C(F)(F)F)C(F)(F)F)(C(F)(F)F)C(F)(F)F
https://comptox.epa.gov/dashboard/chemical/details/DTXSID00320558	23542-72-5	FC(F)(F)C1(O[Te]2(OC1(C(F)(F)F)C(F)(F)F)OC(C(F)(F)F)(C(F)(F)F)C(O2)(C(F)(F)F)C(F)(F)F)C(F)(F)F
https://comptox.epa.gov/dashboard/chemical/details/DTXSID00320977	81267-93-8	FC(F)(F)SN1COCN(C1)SC(F)(F)F
https://comptox.epa.gov/dashboard/chemical/details/DTXSID00321005	82952-86-1	FC(F)(F)SC1=C(SC(F)(F)F)C(SC(F)(F)F)=C(SC(F)(F)F)N1N1C(SC(F)(F)F)=C(SC(F)(F)F)C(SC(F)(F)F)=C1SC(F)(F)F
https://comptox.epa.gov/dashboard/chemical/details/DTXSID00329980	62477-38-7	[Co].CC(C)(C)C(=O)CC(=O)C(F)(F)C(F)(F)C(F)(F)F.CC(C)(C)C(=O)CC(=O)C(F)(F)C(F)(F)C(F)(F)F.CC(C)(C)C(=O)CC(=O)C(F)(F)C(F)(F)C(F)(F)F
https://comptox.epa.gov/dashboard/chemical/details/DTXSID00330016	19530-02-0	[Zr].FC(F)(F)C(=O)CC(=O)C(F)(F)F.FC(F)(F)C(=O)CC(=O)C(F)(F)F.FC(F)(F)C(=O)CC(=O)C(F)(F)F.FC(F)(F)C(=O)CC(=O)C(F)(F)F
https://comptox.epa.gov/dashboard/chemical/details/DTXSID00330475	93131-75-0	CC(C)C1=CC=C(OS(=O)(=O)C(F)(F)C(F)(F)C(F)(F)C(F)(F)F)C=C1
https://comptox.epa.gov/dashboard/chemical/details/DTXSID00333764	113798-74-6	OC1=C(F)C=CC(F)=C1F
https://comptox.epa.gov/dashboard/chemical/details/DTXSID00333860	146070-35-1	FC1=C(C=CC=C1C(F)(F)F)C#N
https://comptox.epa.gov/dashboard/chemical/details/DTXSID00334211	2268-17-9	OC1=C(F)C=C(F)C=C1F
https://comptox.epa.gov/dashboard/chemical/details/DTXSID00334453	359-64-8	FC(F)(F)P(I)C(F)(F)F
https://comptox.epa.gov/dashboard/chemical/details/DTXSID00335703	14312-89-1	COC(=O)C(F)(F)C(F)(F)C(F)(F)C(F)(F)C(F)(F)C(F)(F)F
https://comptox.epa.gov/dashboard/chemical/details/DTXSID00336417	1059-35-4	CCCC[Sn](CCCC)(C1=C(F)C(F)=C(F)C(F)=C1F)C1=C(F)C(F)=C(F)C(F)=C1F
https://comptox.epa.gov/dashboard/chemical/details/DTXSID00336619	117374-33-1	FC(F)(F)C(F)(F)C(F)(F)C(F)(F)C(F)(F)C(F)(F)C(F)(F)C(F)(F)C(=O)OCC=C
https://comptox.epa.gov/dashboard/chemical/details/DTXSID00336710	13973-15-4	NC1=NC(=O)C(F)(S1)C(F)(F)F
https://comptox.epa.gov/dashboard/chemical/details/DTXSID00337368	94099-52-2	CC(O)CCC(F)(F)C(F)(F)F
https://comptox.epa.gov/dashboard/chemical/details/DTXSID00337464	101817-80-5	FC(F)OS(=O)(=O)C(F)F
https://comptox.epa.gov/dashboard/chemical/details/DTXSID00338350	40723-64-6	CC(F)(F)C(F)(F)C(F)(F)C(F)F
https://comptox.epa.gov/dashboard/chemical/details/DTXSID00338355	294651-51-7	[O-][N+](=O)C1=CC=C(NC(=O)C(C(F)(F)F)C(F)(F)F)C=C1
https://comptox.epa.gov/dashboard/chemical/details/DTXSID00338552	763-24-6	FC(F)(F)SNSC(F)(F)F
https://comptox.epa.gov/dashboard/chemical/details/DTXSID00338638	754-43-8	FC(F)(F)C(Br)(C(F)(F)F)C(F)(F)F
https://comptox.epa.gov/dashboard/chemical/details/DTXSID00338658	431-67-4	FC(F)(F)C(=O)C(Br)Br
https://comptox.epa.gov/dashboard/chemical/details/DTXSID00338673	129246-68-0	FC(=C(C1=C(C(F)=C(F)C(F)=C1F)C(F)(F)F)C(F)(F)C(F)(F)F)C(F)(F)F
https://comptox.epa.gov/dashboard/chemical/details/DTXSID00338835	#VALUE!	CC(C)CCOC(=O)C[C@H](NC(=O)C(F)(F)C(F)(F)C(F)(F)F)C(=O)OCCC(C)C
https://comptox.epa.gov/dashboard/chemical/details/DTXSID00339867	307-25-5	FC(F)(Cl)C(F)(Cl)C(F)(Cl)C(F)(Cl)C(F)(Cl)C(F)(F)Cl
https://comptox.epa.gov/dashboard/chemical/details/DTXSID00342270	54932-74-0	FC(F)(F)CCCCBr
https://comptox.epa.gov/dashboard/chemical/details/DTXSID00342912	66675-22-7	FC(F)(F)C1=NC=CN1
https://comptox.epa.gov/dashboard/chemical/details/DTXSID00343540	434-41-3	FC(=C(Cl)C(F)(F)F)C(F)(F)F
https://comptox.epa.gov/dashboard/chemical/details/DTXSID00344572	73980-71-9	CN(C(=O)C(F)(F)C(F)(F)C(F)(F)F)C(=O)C(F)(F)C(F)(F)C(F)(F)F
https://comptox.epa.gov/dashboard/chemical/details/DTXSID00344895	16582-93-7	FC1=C(F)C(F)=C(F)C(=C1)C#N
https://comptox.epa.gov/dashboard/chemical/details/DTXSID00345206	5736-46-9	FC1=C(F)C(F)=C(CC2=C(F)C(F)=C(F)C(F)=C2F)C(F)=C1F
https://comptox.epa.gov/dashboard/chemical/details/DTXSID00346051	376-97-6	FC(F)(F)C(F)(F)C(F)(F)C=CI
https://comptox.epa.gov/dashboard/chemical/details/DTXSID00347225	328-91-6	FC(F)(F)C1=CC(Cl)=C(C=C1)C(F)(F)F
https://comptox.epa.gov/dashboard/chemical/details/DTXSID0034774	121451-02-3	FC(C(F)(F)F)C(F)(F)OC1=C(Cl)C=C(NC(=O)NC(=O)C2=C(F)C=CC=C2F)C(F)=C1Cl
https://comptox.epa.gov/dashboard/chemical/details/DTXSID00348151	36714-78-0	[O-][N+](=O)C1=CC=C(C=C1)C(C(F)(F)F)(C(F)(F)F)C(F)(F)F
https://comptox.epa.gov/dashboard/chemical/details/DTXSID00348171	5736-50-5	FC1=C(F)C(F)=C(C(C(C2=C(F)C(F)=C(F)C(F)=C2F)C2=C(F)C(F)=C(F)C(F)=C2F)C2=C(F)C(F)=C(F)C(F)=C2F)C(F)=C1F
https://comptox.epa.gov/dashboard/chemical/details/DTXSID00348232	16259-99-7	FC1=C(F)C(F)=C2[Se]C3=C(F)C(F)=C(F)C(F)=C3[Se]C2=C1F
https://comptox.epa.gov/dashboard/chemical/details/DTXSID00348353	30567-91-0	FC(F)(F)C(F)(F)C1=C(C(F)(F)C(F)(F)F)C2(N1C(=C2C(F)(F)C(F)(F)F)C(F)(F)C(F)(F)F)C(F)(F)C(F)(F)F
https://comptox.epa.gov/dashboard/chemical/details/DTXSID00352132	328-93-8	NC1=C(C=CC(=C1)C(F)(F)F)C(F)(F)F
https://comptox.epa.gov/dashboard/chemical/details/DTXSID00365621	82422-33-1	OC(=O)C1=CC=CC=C1NC(=O)C(F)(F)C(F)(F)C(F)(F)F
https://comptox.epa.gov/dashboard/chemical/details/DTXSID00366012	172961-00-1	NC1=CC=C(SC(F)(F)C(F)(F)C(F)(F)F)C=C1
https://comptox.epa.gov/dashboard/chemical/details/DTXSID00366774	5576-93-2	COC1=NC(OC)=NC(NC(=O)CCCC(=O)OCC(F)(F)C(F)F)=C1
https://comptox.epa.gov/dashboard/chemical/details/DTXSID00367403	5226-09-05	CCOCCOC(NC(=O)OCC)(C(F)(F)F)C(F)(F)F
https://comptox.epa.gov/dashboard/chemical/details/DTXSID00368157	6069-17-6	FC1=C(F)C(F)=C(C(F)=C1F)C1=CC(=O)C2=C(O1)C(F)=C(F)C(F)=C2F
https://comptox.epa.gov/dashboard/chemical/details/DTXSID0036926	335-27-3	FC(F)(F)C1(F)C(F)(F)C(F)(F)C(F)(F)C(F)(C(F)(F)F)C1(F)F
https://comptox.epa.gov/dashboard/chemical/details/DTXSID00369341	662-22-6	OC(=O)C(O)(C(F)(F)F)C(F)(F)F
https://comptox.epa.gov/dashboard/chemical/details/DTXSID00369821	678-45-5	OC(=O)C(F)(F)C(F)(F)C(F)(F)C(F)(F)C(F)(F)C(F)(F)C(O)=O
https://comptox.epa.gov/dashboard/chemical/details/DTXSID00369826	307-37-9	OCC(F)(F)C(F)(F)C(F)(F)C(F)(F)C(F)(F)C(F)(F)C(F)(F)C(F)(F)C(F)(F)F
https://comptox.epa.gov/dashboard/chemical/details/DTXSID00369841	16588-74-2	FC(F)(F)C1=CC(=CC(=C1)N=C=O)C(F)(F)F
https://comptox.epa.gov/dashboard/chemical/details/DTXSID00369927	14565-32-3	FC(F)(F)C(=O)N=C=O
https://comptox.epa.gov/dashboard/chemical/details/DTXSID00370992	812-72-6	FC(F)(F)C(F)(F)C(F)(F)C(F)(F)C(F)(F)C(F)(F)C(F)(F)COCC=C
https://comptox.epa.gov/dashboard/chemical/details/DTXSID00371101	755-37-3	FC(F)C(F)(F)C(F)(F)C(F)(F)COS(=O)(=O)OCC(F)(F)C(F)(F)C(F)(F)C(F)F
https://comptox.epa.gov/dashboard/chemical/details/DTXSID00371141	25753-25-7	FC(F)(F)C1=CC=CC(=C1C#N)C(F)(F)F
https://comptox.epa.gov/dashboard/chemical/details/DTXSID00371166	49850-16-0	CCNC1=CC(=CC(=C1)C(F)(F)F)C(F)(F)F
https://comptox.epa.gov/dashboard/chemical/details/DTXSID00371186	175136-60-4	FC(F)(F)C1=CC(=CC(=C1)N1C=CC=C1)C(F)(F)F
https://comptox.epa.gov/dashboard/chemical/details/DTXSID00371222	216393-99-6	OC(=O)C(F)(F)C(F)(Br)C(F)(F)Cl
https://comptox.epa.gov/dashboard/chemical/details/DTXSID00371287	128454-94-4	FC(F)(F)C(F)(F)C(F)(F)C(C=CBr)(C(F)(F)F)C(F)(F)F
https://comptox.epa.gov/dashboard/chemical/details/DTXSID00371303	336-13-0	FC1(F)C(F)(F)C(F)(F)C(F)(Br)C(F)(F)C1(F)F
https://comptox.epa.gov/dashboard/chemical/details/DTXSID00371323	6066-45-1	FC(F)(F)C(F)(Br)C(Cl)=O
https://comptox.epa.gov/dashboard/chemical/details/DTXSID00371343	126828-29-3	FC(F)=C(F)CCCCBr
https://comptox.epa.gov/dashboard/chemical/details/DTXSID00371383	380-45-0	FC(Cl)C(F)(F)OCCCl
https://comptox.epa.gov/dashboard/chemical/details/DTXSID00371601	335-48-8	FC(F)(Br)C(F)(F)C(F)(F)C(F)(F)Br
https://comptox.epa.gov/dashboard/chemical/details/DTXSID00371606	161958-58-3	FC(F)(Br)C(F)(F)C(Br)=C
https://comptox.epa.gov/dashboard/chemical/details/DTXSID00371681	381-72-6	FC(F)C(Cl)=O
https://comptox.epa.gov/dashboard/chemical/details/DTXSID00371823	247113-95-7	OC(=O)CC1=C(F)C(F)=C(C=C1)C(F)(F)F
https://comptox.epa.gov/dashboard/chemical/details/DTXSID00371828	1184-76-5	FC(F)(I)I
https://comptox.epa.gov/dashboard/chemical/details/DTXSID00372153	239087-08-2	FC1=CC=CC(=C1CBr)C(F)(F)F
https://comptox.epa.gov/dashboard/chemical/details/DTXSID00372158	239135-48-9	FC1=CC(CBr)=C(C=C1)C(F)(F)F
https://comptox.epa.gov/dashboard/chemical/details/DTXSID00372259	51012-27-2	FC(F)(F)C1=CC(C#N)=C(C=C1)C(F)(F)F
https://comptox.epa.gov/dashboard/chemical/details/DTXSID00372633	244022-74-0	NC(CC1=CC(=CC(=C1)C(F)(F)F)C(F)(F)F)=NO
https://comptox.epa.gov/dashboard/chemical/details/DTXSID00373509	450409-87-7	OCCS(=O)(=O)C1=CC(=CC(=C1)C(F)(F)F)C(F)(F)F
https://comptox.epa.gov/dashboard/chemical/details/DTXSID00373847	52786-55-7	CC(C)(C)OC(=O)N=C(C(F)(F)F)C(F)(F)F
https://comptox.epa.gov/dashboard/chemical/details/DTXSID00374713	2713-62-4	NC1=CC=CC=C1C(O)(C(F)(F)F)C(F)(F)F
https://comptox.epa.gov/dashboard/chemical/details/DTXSID00374773	14115-45-8	FC(F)(F)C(CCI)(C(F)(F)F)C(F)(F)F
https://comptox.epa.gov/dashboard/chemical/details/DTXSID00375104	335-83-1	FC(F)(F)C(F)(F)C(F)(F)C(F)(F)C(F)(F)C(F)(F)C(F)(F)C(F)(F)C(F)(F)COC(=O)C=C
https://comptox.epa.gov/dashboard/chemical/details/DTXSID00375109	77758-89-5	[O-]S(=O)(=O)C(F)(F)F.FC(F)(F)C(F)(F)C(F)(F)C(F)(F)C(F)(F)C(F)(F)C(F)(F)C(F)(F)[I+]C1=CC=CC=C1
https://comptox.epa.gov/dashboard/chemical/details/DTXSID00377688	169289-58-1	COC(=O)C(F)(F)OC(F)(F)C(F)(F)OC(F)(F)C(F)(F)OC(F)(F)F
https://comptox.epa.gov/dashboard/chemical/details/DTXSID00377820	352-60-3	FC(F)(F)CCCCI
https://comptox.epa.gov/dashboard/chemical/details/DTXSID00377825	308-28-1	FC(F)(F)C(F)(F)C(F)(F)C(F)(F)C(=O)OC(=O)C(F)(F)C(F)(F)C(F)(F)C(F)(F)F
https://comptox.epa.gov/dashboard/chemical/details/DTXSID00378716	240122-22-9	FC(F)(F)C(I)(CCl)C(F)(F)F
https://comptox.epa.gov/dashboard/chemical/details/DTXSID00378796	2993-07-09	NC1=C(N)C(F)=C(F)C(F)=C1F
https://comptox.epa.gov/dashboard/chemical/details/DTXSID00378852	156186-28-6	FC(F)(Cl)C(F)(F)C(F)(F)C(F)(F)C(F)(F)C(F)(F)C(F)(F)C(F)(F)C(F)(F)C(F)(F)Cl
https://comptox.epa.gov/dashboard/chemical/details/DTXSID00378953	261944-88-1	NC(=O)C1=CC(=C(F)C(F)=C1)C(F)(F)F
https://comptox.epa.gov/dashboard/chemical/details/DTXSID00379041	179062-02-3	NC1=CC(F)=CC(=C1N)C(F)(F)F
https://comptox.epa.gov/dashboard/chemical/details/DTXSID00379228	243459-91-8	OC1=C(C=CC(F)=C1)C(F)(F)F
https://comptox.epa.gov/dashboard/chemical/details/DTXSID00379248	129991-14-6	OC(=O)CCC(C(F)(F)F)(C(F)(F)F)C(F)(F)C(F)(F)C(F)(F)F
https://comptox.epa.gov/dashboard/chemical/details/DTXSID00379268	0356-02-05	OC(=O)CCC(F)(F)C(F)(F)C(F)(F)F
https://comptox.epa.gov/dashboard/chemical/details/DTXSID00379288	7589-43-7	FC(F)(F)C(F)(F)C(F)(F)[C@H]1CCCC[C@H]1I
https://comptox.epa.gov/dashboard/chemical/details/DTXSID00379329	108050-42-6	CC(=C)C(=O)OC1=CC=C(C=C1)C(C1=CC=C(OC(=O)C(C)=C)C=C1)(C(F)(F)F)C(F)(F)F
https://comptox.epa.gov/dashboard/chemical/details/DTXSID00379384	125647-79-2	FC(F)(F)OC1=CC2=C(NC(=CC2=O)C(F)(F)F)C=C1
https://comptox.epa.gov/dashboard/chemical/details/DTXSID00379546	356-32-1	COC(=O)C(F)(F)C(F)(F)C(F)F
https://comptox.epa.gov/dashboard/chemical/details/DTXSID00379561	16753-33-6	COC(=O)C(F)(F)C(F)(F)C(F)(F)C(F)(F)C(F)(F)C(F)(F)C(F)(F)C(F)(F)C(F)(F)C(F)(F)C(F)(F)C(F)(F)C(F)(F)C(F)(F)C(F)(F)C(F)(F)C(F)(F)F
https://comptox.epa.gov/dashboard/chemical/details/DTXSID00379566	203302-98-1	COC(=O)C(F)(F)C(F)(F)C(F)(F)C(F)(F)C(F)(F)C(F)(F)C(F)(F)C(F)(F)C(F)(F)C(F)(F)F
https://comptox.epa.gov/dashboard/chemical/details/DTXSID00379703	181042-39-7	OCCCCCCC(F)(F)C(F)(F)C(F)(F)C(F)(F)F
https://comptox.epa.gov/dashboard/chemical/details/DTXSID00379708	502482-28-2	FC(F)(F)C(CC1CO1)(C(F)(F)F)C(F)(F)F
https://comptox.epa.gov/dashboard/chemical/details/DTXSID00379728	376-71-6	FC(F)C(F)(F)C(F)(F)C(F)(F)C(Cl)=O
https://comptox.epa.gov/dashboard/chemical/details/DTXSID00379743	1582-24-7	OB(O)C1=C(F)C(F)=C(F)C(F)=C1F
https://comptox.epa.gov/dashboard/chemical/details/DTXSID00379748	658-46-8	OC1=CC=C(OC(F)(F)C(F)(F)F)C=C1
https://comptox.epa.gov/dashboard/chemical/details/DTXSID00379783	25965-83-7	CC(=C)C(=O)OCC1(F)C(F)(F)C(F)(F)C(F)(F)C(F)(F)C1(F)F
https://comptox.epa.gov/dashboard/chemical/details/DTXSID00379829	41405-35-0	FC(F)C(F)(F)C(F)(F)C(F)(F)C(F)(F)C(F)(F)C(Cl)=O
https://comptox.epa.gov/dashboard/chemical/details/DTXSID00379864	63703-16-2	FC(F)C(F)(F)C(F)(F)C(F)(F)C(F)(F)C(F)(F)I
https://comptox.epa.gov/dashboard/chemical/details/DTXSID00379884	54009-81-3	FC(F)(F)C(F)(C(F)(F)F)C(F)(F)C(F)(F)CC1CO1
https://comptox.epa.gov/dashboard/chemical/details/DTXSID00379925	52447-23-1	FC(F)(F)C(F)(F)C(F)(F)C(F)(F)C(F)(F)C(F)(F)C(F)(F)C(F)(F)C(Cl)=O
https://comptox.epa.gov/dashboard/chemical/details/DTXSID00379960	#VALUE!	OCC(F)(F)C(F)(F)C(F)(F)C(F)(F)C(F)(F)C(F)(F)C(F)F
https://comptox.epa.gov/dashboard/chemical/details/DTXSID00379980	242812-05-1	CC(C)C(=O)OCCC(F)(F)C(F)(F)C(F)(F)C(F)(F)C(F)(F)C(F)(F)F
https://comptox.epa.gov/dashboard/chemical/details/DTXSID00380031	0376-03-04	FC(F)(F)C(F)(F)C(F)(F)C(F)(F)C(F)(F)C(F)(F)C(F)(F)C(F)(F)C(F)(F)C(F)(F)C(F)(F)C(F)(F)C(F)(F)F
https://comptox.epa.gov/dashboard/chemical/details/DTXSID00380056	307-46-0	OCC(F)(F)C(F)(F)C(F)(F)C(F)(F)C(F)(F)C(F)(F)C(F)(F)C(F)(F)C(F)(F)C(F)(F)F
https://comptox.epa.gov/dashboard/chemical/details/DTXSID00380197	#VALUE!	NC1=CC2=C(OC(F)(F)C(F)(F)O2)C=C1
https://comptox.epa.gov/dashboard/chemical/details/DTXSID00380213	679-13-0	FC(=O)C(F)(F)C(F)(F)C(F)=O
https://comptox.epa.gov/dashboard/chemical/details/DTXSID00380218	3831-49-0	FC(I)C(F)(F)F
https://comptox.epa.gov/dashboard/chemical/details/DTXSID00380233	53001-74-4	FC1=C(F)C(F)=C(F)C(CC#N)=C1
https://comptox.epa.gov/dashboard/chemical/details/DTXSID00380258	2787-79-3	OC1=C(F)C(F)=C(C(F)=C1F)C(F)(F)F
https://comptox.epa.gov/dashboard/chemical/details/DTXSID00380273	142764-86-1	FC1(F)C(F)(F)C(Br)(Br)C1(F)Br
https://comptox.epa.gov/dashboard/chemical/details/DTXSID00380278	261760-98-9	FC(F)(Cl)C(F)(Cl)C(Cl)=C
https://comptox.epa.gov/dashboard/chemical/details/DTXSID00380394	20193-67-3	FC(F)(F)COC(F)(F)F
https://comptox.epa.gov/dashboard/chemical/details/DTXSID00380718	#VALUE!	OC1=CC(F)=C(F)C(F)=C1
https://comptox.epa.gov/dashboard/chemical/details/DTXSID00380753	68734-62-3	C[Si](C)(C)OS(=O)(=O)C(F)(F)C(F)(F)C(F)(F)C(F)(F)F
https://comptox.epa.gov/dashboard/chemical/details/DTXSID00380758	25753-22-4	NC1=C(C=C(C=C1C(F)(F)F)C(F)(F)F)C(F)(F)F
https://comptox.epa.gov/dashboard/chemical/details/DTXSID00380798	330562-44-2	OCC(F)(F)OC(F)(F)C(F)(F)OC(F)(F)C(F)(F)OC(F)(F)CO
https://comptox.epa.gov/dashboard/chemical/details/DTXSID00380834	351003-22-0	FC(F)(F)C1=CC(=C(C=C1)C(F)(F)F)S(Cl)(=O)=O
https://comptox.epa.gov/dashboard/chemical/details/DTXSID00380854	170804-07-6	FC(F)(CC=C)C(F)(F)C(F)(F)C(F)(F)CC=C
https://comptox.epa.gov/dashboard/chemical/details/DTXSID00380859	20857-47-0	FC(F)(F)C1=CC(=CN=C1)C(F)(F)F
https://comptox.epa.gov/dashboard/chemical/details/DTXSID00381048	396716-51-1	FC(F)C(F)(F)COC(F)(Br)C(F)(Br)C(F)(F)F
https://comptox.epa.gov/dashboard/chemical/details/DTXSID00381149	507453-83-0	FC(C(Cl)C(F)(F)F)C(F)(F)F
https://comptox.epa.gov/dashboard/chemical/details/DTXSID00381169	1996-23-2	OC1=C(O)C(F)=C(F)C(F)=C1F
https://comptox.epa.gov/dashboard/chemical/details/DTXSID00381422	355-73-7	NCC(F)(F)C(F)(F)C(F)(F)C(F)(F)CN
https://comptox.epa.gov/dashboard/chemical/details/DTXSID00381967	58928-28-2	CC(C=O)C(F)(F)F
https://comptox.epa.gov/dashboard/chemical/details/DTXSID00382050	122056-08-0	OC(C1=CC=C(C=C)C=C1)(C(F)(F)F)C(F)(F)F
https://comptox.epa.gov/dashboard/chemical/details/DTXSID00382055	104863-67-4	CON(C)C(=O)C(F)(F)F
https://comptox.epa.gov/dashboard/chemical/details/DTXSID00382070	423-46-1	OCC(F)(F)C(F)(F)C(F)(F)C(F)(F)C(F)(F)F
https://comptox.epa.gov/dashboard/chemical/details/DTXSID00382095	6715-31-7	FC1=C(F)C(OCC(F)(F)F)=C(F)C(F)=C1OCC(F)(F)F
https://comptox.epa.gov/dashboard/chemical/details/DTXSID00382111	661-82-5	OC(=O)C(F)(F)C(F)(F)Cl
https://comptox.epa.gov/dashboard/chemical/details/DTXSID00382116	261503-70-2	FC(F)(F)C(F)(Cl)C(Br)=O
https://comptox.epa.gov/dashboard/chemical/details/DTXSID00382131	44507-93-9	FC(=O)C(F)(F)I
https://comptox.epa.gov/dashboard/chemical/details/DTXSID00382136	119986-76-4	FC(F)C(F)(F)C(F)(F)C(F)(F)C(F)(F)C(F)(F)COC(=O)C(F)=C
https://comptox.epa.gov/dashboard/chemical/details/DTXSID00382151	136049-37-1	C[Si](C)(C)OS(=O)(=O)C(F)(F)C(F)(F)OC(F)(F)C(F)(F)F
https://comptox.epa.gov/dashboard/chemical/details/DTXSID00382156	89129-69-1	COC(=O)CC(=O)C(F)(F)C(F)(F)C(F)(F)C(F)F
https://comptox.epa.gov/dashboard/chemical/details/DTXSID00382171	90999-87-4	OCCC(F)(C(F)(F)F)C(F)(F)F
https://comptox.epa.gov/dashboard/chemical/details/DTXSID00382176	778-34-7	FC1=C(F)C(F)=C(C(F)=C1F)C(Cl)(Cl)Cl
https://comptox.epa.gov/dashboard/chemical/details/DTXSID00382277	618092-26-5	NC(NC1=CC(=CC(=C1)C(F)(F)F)C(F)(F)F)=NC1=NC(=O)C=C(N1)C(F)(F)F
https://comptox.epa.gov/dashboard/chemical/details/DTXSID00382333	109074-67-1	FC(F)(F)C1CCCN1
https://comptox.epa.gov/dashboard/chemical/details/DTXSID00382353	102488-50-6	FC(F)(F)C(F)(F)C(F)(F)C(F)(F)C(F)(F)C(F)(F)C(F)(F)C(F)(F)C(F)(F)C(F)(F)C(F)(F)C(F)(F)CC[Si](Cl)(Cl)Cl
https://comptox.epa.gov/dashboard/chemical/details/DTXSID00382474	67641-44-5	FC(F)=C(F)C(F)(F)OC(F)(F)F
https://comptox.epa.gov/dashboard/chemical/details/DTXSID00382550	179923-32-1	OB(O)C1=CC(F)=C(F)C(F)=C1F
https://comptox.epa.gov/dashboard/chemical/details/DTXSID00382555	3512-13-8	FC1=NC(F)=C(F)C(F)=C1
https://comptox.epa.gov/dashboard/chemical/details/DTXSID00382590	2894-87-3	OC1=C(F)C(F)=C(C(F)=C1F)C1=C(F)C(F)=C(F)C(F)=C1F
https://comptox.epa.gov/dashboard/chemical/details/DTXSID00382595	41463-83-6	FC(F)(F)CC(Cl)=O
https://comptox.epa.gov/dashboard/chemical/details/DTXSID00384933	35853-43-1	FC(F)(F)C1=CC(=O)C2=C(N1)C=C(C=C2)C(F)(F)F
https://comptox.epa.gov/dashboard/chemical/details/DTXSID00386119	5568-41-2	CC(C)(C)C(=O)CC(O)(C1=CC=CC=C1)C(F)(F)C(F)F
https://comptox.epa.gov/dashboard/chemical/details/DTXSID00387085	6002-58-0	CC(C)(C)C1(C)OC(O)(CC1=O)C(F)(F)C(F)F
https://comptox.epa.gov/dashboard/chemical/details/DTXSID00394097	#VALUE!	[O-]C(=O)C(F)F
https://comptox.epa.gov/dashboard/chemical/details/DTXSID00394850	779-88-4	OC1=C(C=CC(=C1)C(F)(F)F)C(F)(F)F
https://comptox.epa.gov/dashboard/chemical/details/DTXSID00395302	284472-92-0	FC(F)(F)C(F)(F)C(F)(F)C(F)(F)C(F)(F)C(F)(F)C(F)(F)C(F)(F)C1=CC=C(C=C1)P(C1=CC=C(C=C1)C(F)(F)C(F)(F)C(F)(F)C(F)(F)C(F)(F)C(F)(F)C(F)(F)C(F)(F)F)C1=CC=C(C=C1)C(F)(F)C(F)(F)C(F)(F)C(F)(F)C(F)(F)C(F)(F)C(F)(F)C(F)(F)F
https://comptox.epa.gov/dashboard/chemical/details/DTXSID00395680	186907-75-5	FC(F)(F)C(F)(F)COCC=C
https://comptox.epa.gov/dashboard/chemical/details/DTXSID00396910	360-88-3	FC(=C(F)C(F)(F)Cl)C(F)(F)Cl
https://comptox.epa.gov/dashboard/chemical/details/DTXSID00397386	60890-56-4	OC1=C(F)C(F)=C(F)C=C1F
https://comptox.epa.gov/dashboard/chemical/details/DTXSID00397523	360-87-2	FC(=C(F)C(F)(F)Br)C(F)(F)Br
https://comptox.epa.gov/dashboard/chemical/details/DTXSID00399941	#VALUE!	FC(F)(F)C(F)(F)C(F)(F)C(F)(F)S(=O)(=O)OC=C
https://comptox.epa.gov/dashboard/chemical/details/DTXSID00400561	580-82-5	FC(F)(F)C1=CC=CC(=C1)C1=CC(=CC=C1)C(F)(F)F
https://comptox.epa.gov/dashboard/chemical/details/DTXSID00404882	377-66-2	OCCNC(=O)C(F)(F)C(F)(F)C(F)(F)F
https://comptox.epa.gov/dashboard/chemical/details/DTXSID00408502	89972-14-5	NNC(=O)C(O)(NN)C(F)(F)C(F)F
https://comptox.epa.gov/dashboard/chemical/details/DTXSID00408562	674-13-5	OC(=O)C(F)(F)OC(F)(F)F
https://comptox.epa.gov/dashboard/chemical/details/DTXSID00408668	89567-90-8	FC1=C(F)C(F)=C(SC2=C(SC3=C(F)C(F)=C(F)C(F)=C3F)C(SC3=C(F)C(F)=C(F)C(F)=C3F)=C(SC3=C(F)C(F)=C(F)C(F)=C3F)C(SC3=C(F)C(F)=C(F)C(F)=C3F)=C2SC2=C(F)C(F)=C(F)C(F)=C2F)C(F)=C1F
https://comptox.epa.gov/dashboard/chemical/details/DTXSID00409751	6813-23-6	[O-]C(=O)C1=CC=C(NC(=O)C(F)(F)C(F)(F)OC(F)(F)F)C=C1
https://comptox.epa.gov/dashboard/chemical/details/DTXSID00410943	6294-42-4	FC1=NC(F)=C(F)C(NCCCN(CCCNC2=C(F)C(F)=NC(F)=C2F)C2=C(F)C(F)=NC(F)=C2F)=C1F
https://comptox.epa.gov/dashboard/chemical/details/DTXSID0041226	124-73-2	FC(F)(Br)C(F)(F)Br
https://comptox.epa.gov/dashboard/chemical/details/DTXSID00412609	7167-31-9	CC1=C(C)C(=CC=C1)N1C(=S)NN=C1C1=CC(OC(F)(F)C(F)F)=CC=C1
https://comptox.epa.gov/dashboard/chemical/details/DTXSID00412942	5122-07-06	FC1=C(F)C(F)=C(C#C)C(F)=C1F
https://comptox.epa.gov/dashboard/chemical/details/DTXSID00416021	354-31-4	FC(F)(F)C(Br)=O
https://comptox.epa.gov/dashboard/chemical/details/DTXSID0041696	335-42-2	FC(=O)C(F)(F)C(F)(F)C(F)(F)F
https://comptox.epa.gov/dashboard/chemical/details/DTXSID0042030	431-86-7	FC(F)(F)C(Cl)C(F)(F)Cl
https://comptox.epa.gov/dashboard/chemical/details/DTXSID0042032	111512-56-2	FC(C(F)(F)F)C(F)(Cl)Cl
https://comptox.epa.gov/dashboard/chemical/details/DTXSID00430848	651331-92-9	OC(=O)C1=C(O)C=C(OCC(F)(F)C(F)(F)F)C=C1
https://comptox.epa.gov/dashboard/chemical/details/DTXSID00430904	918409-18-4	FC1C(F)C(F)C(C(F)C1F)C(F)(F)C(F)(F)C(F)(F)F
https://comptox.epa.gov/dashboard/chemical/details/DTXSID00431239	225920-05-8	C[C@H](O)C1=CC(=CC(=C1)C(F)(F)F)C(F)(F)F
https://comptox.epa.gov/dashboard/chemical/details/DTXSID00433253	194039-81-1	FC(F)(F)C(OCOC(C(F)(F)F)C(F)(F)F)C(F)(F)F
https://comptox.epa.gov/dashboard/chemical/details/DTXSID00433430	369625-84-3	FC(F)(F)C1=CC(=CC(CC=O)=C1)C(F)(F)F
https://comptox.epa.gov/dashboard/chemical/details/DTXSID00436921	13821-49-3	FC(F)=C(F)N(C(F)(F)F)C(F)(F)F
https://comptox.epa.gov/dashboard/chemical/details/DTXSID00437731	56347-79-6	FC(F)(F)C(F)(F)C(F)(F)OC(F)(C(=O)OOC(=O)C(F)(OC(F)(F)C(F)(F)C(F)(F)F)C(F)(F)F)C(F)(F)F
https://comptox.epa.gov/dashboard/chemical/details/DTXSID00518352	87415-33-6	CC1=C2C(=C(F)C(F)=C1F)C(F)(C(F)=C(F)C2(F)F)[N+]([O-])=O
https://comptox.epa.gov/dashboard/chemical/details/DTXSID00519223	87905-89-3	FC1=C(C(F)(F)F)C(F)(F)C(F)(F)C(Cl)C1(F)F
https://comptox.epa.gov/dashboard/chemical/details/DTXSID00519228	87579-47-3	CCC(C(F)(F)F)(C(F)(F)F)P(=O)(OC)OC
https://comptox.epa.gov/dashboard/chemical/details/DTXSID00519723	89752-26-1	CCN(CC)C1(OCCC(C)O1)C(F)C(F)(F)F
https://comptox.epa.gov/dashboard/chemical/details/DTXSID00519945	88976-83-4	FC(F)(F)C1=NN(CN2CSC(=N2)C(F)(F)F)CS1
https://comptox.epa.gov/dashboard/chemical/details/DTXSID00520071	#VALUE!	FC(F)=NC(F)(F)C(F)(Cl)Br
https://comptox.epa.gov/dashboard/chemical/details/DTXSID00520379	89965-94-6	FC(CC=C)C(F)(F)Cl
https://comptox.epa.gov/dashboard/chemical/details/DTXSID00521321	88239-68-3	FC(F)C(F)(F)OC(F)(F)C(F)(F)S(Cl)(=O)=O
https://comptox.epa.gov/dashboard/chemical/details/DTXSID00521821	88239-58-1	CCCCCCCCCCCCOC(=O)C(F)C(F)(F)F
https://comptox.epa.gov/dashboard/chemical/details/DTXSID00522414	88332-85-8	COC(O)C(F)(F)C(F)(F)C(F)(F)C(F)(F)Cl
https://comptox.epa.gov/dashboard/chemical/details/DTXSID00523385	89101-64-4	CC[Si](CC)(CC)OC1=CC(=O)C1(C(F)(F)F)C(F)(F)F
https://comptox.epa.gov/dashboard/chemical/details/DTXSID00523502	92406-76-3	FC1=C(F)C(=O)C(F)(F)C(F)(F)C(F)=C1F
https://comptox.epa.gov/dashboard/chemical/details/DTXSID00524433	2647-96-3	FC(F)(C1=CC=CC=C1)C(F)(F)C(F)(F)C1=CC=CC=C1
https://comptox.epa.gov/dashboard/chemical/details/DTXSID00524736	89995-30-2	FC(F)(F)C(F)(F)C(F)(F)C(F)(F)C1=NC2=CC=CC=C2NC1=O
https://comptox.epa.gov/dashboard/chemical/details/DTXSID00525001	89660-59-3	C[Si](C)(C)OCC(F)(F)C(F)(F)F
https://comptox.epa.gov/dashboard/chemical/details/DTXSID00525021	88953-14-4	FC1=C(F)C(F)=C(F)C2=C1C(F)(F)C(F)(Br)C2(F)F
https://comptox.epa.gov/dashboard/chemical/details/DTXSID00525026	89129-68-0	COC(=O)CC(=O)C(F)(F)C(F)(F)C(F)(F)F
https://comptox.epa.gov/dashboard/chemical/details/DTXSID00525920	#VALUE!	FC(F)(F)CCC1=CC=C(CCC(F)(F)F)C=C1
https://comptox.epa.gov/dashboard/chemical/details/DTXSID00526457	15435-88-8	ONC(=O)C(F)(F)C(F)(F)C(F)(F)C(F)(F)C(F)(F)C(F)(F)C(F)(F)F
https://comptox.epa.gov/dashboard/chemical/details/DTXSID00526477	89810-72-0	FC(=C(C(F)(F)F)C(F)(F)F)C(F)(N1CCCC1)C(F)(F)F
https://comptox.epa.gov/dashboard/chemical/details/DTXSID00527449	89807-96-5	OC(CSC1=CC=CC=C1)C(F)(F)C(F)(F)C(F)(F)C(F)(F)C(F)(F)C(F)(F)F
https://comptox.epa.gov/dashboard/chemical/details/DTXSID00528355	89185-52-4	FC(C(F)(F)F)C(F)(F)C(C1=CC=CC=C1)C1=CC=CC=C1
https://comptox.epa.gov/dashboard/chemical/details/DTXSID00529463	83696-32-6	FC(F)(F)C(F)(F)N(Br)Br
https://comptox.epa.gov/dashboard/chemical/details/DTXSID00529605	89863-50-3	CC1=CC=C(C=C1)C(CS(=O)(=O)C(F)(F)C(F)(F)C(F)(F)C(F)(F)C(F)(F)C(F)(F)F)SC1=CC=CC=C1
https://comptox.epa.gov/dashboard/chemical/details/DTXSID00530519	89740-37-4	FC(F)(Cl)C(F)(F)C(F)(F)C(F)(F)Br
https://comptox.epa.gov/dashboard/chemical/details/DTXSID00531142	88995-85-1	FC(F)C(C(F)F)(C(=O)C(F)(F)F)C(F)(F)F
https://comptox.epa.gov/dashboard/chemical/details/DTXSID00531243	87985-86-2	FC(F)(F)C(F)(F)N1SSSN1C(F)(F)C(F)(F)F
https://comptox.epa.gov/dashboard/chemical/details/DTXSID00531248	91539-76-3	FC(F)(F)N1C(F)(F)C(F)(F)N(C(F)(F)F)C1(Br)Br
https://comptox.epa.gov/dashboard/chemical/details/DTXSID00532750	91915-69-4	FC(F)(F)C1=CC(=C2C=CC(=O)C=C2N1)C(F)(F)F
https://comptox.epa.gov/dashboard/chemical/details/DTXSID00532917	90251-15-3	CC(=O)N1C2=C(OC3=C1C(F)=C(F)C(F)=C3F)C(F)=C(F)C(F)=C2F
https://comptox.epa.gov/dashboard/chemical/details/DTXSID00533681	90314-95-7	OC1=CC=CC=C1SCC(F)(F)C(F)F
https://comptox.epa.gov/dashboard/chemical/details/DTXSID00534794	92914-86-8	FC(F)(F)C(F)(F)C(F)(F)C(F)(F)C(F)(F)C(F)(F)C(F)(F)C(F)(F)C1=CNN=C1
https://comptox.epa.gov/dashboard/chemical/details/DTXSID00535327	94720-92-0	FC(F)(F)OC(Cl)C(F)(F)F
https://comptox.epa.gov/dashboard/chemical/details/DTXSID00535640	90550-17-7	FC(F)(F)C(F)(F)C(F)(F)C(F)(F)C(=O)CCC1=CC=CC=C1
https://comptox.epa.gov/dashboard/chemical/details/DTXSID00537669	2967-10-04	[O-][N+](=O)C(F)C(F)(F)F
https://comptox.epa.gov/dashboard/chemical/details/DTXSID00537806	67715-98-4	FC1=CC=C(C=C1)C(Br)(C(F)(F)F)C(F)(F)F
https://comptox.epa.gov/dashboard/chemical/details/DTXSID00537846	#VALUE!	COC#CP(C1=C(F)C(F)=C(F)C(F)=C1F)C1=C(F)C(F)=C(F)C(F)=C1F
https://comptox.epa.gov/dashboard/chemical/details/DTXSID00537942	92818-39-8	CCO[Si](OCC)(OCC)C1CC(F)(F)C1(F)F
https://comptox.epa.gov/dashboard/chemical/details/DTXSID00539961	61874-51-9	CC(C)OC1=C(F)C(F)=C(F)C(F)=C1F
https://comptox.epa.gov/dashboard/chemical/details/DTXSID00540951	58380-92-0	CC(C)(O)C(F)(F)C(F)C(F)(F)F
https://comptox.epa.gov/dashboard/chemical/details/DTXSID00541221	359-34-2	FC(Cl)C(F)=O
https://comptox.epa.gov/dashboard/chemical/details/DTXSID00542117	0759-03-05	CC(=O)C(F)=C(F)F
https://comptox.epa.gov/dashboard/chemical/details/DTXSID00542591	104312-38-1	CN(C)CC(F)(F)C(F)(F)C(F)(F)C(F)(F)C(F)(F)C(F)F
https://comptox.epa.gov/dashboard/chemical/details/DTXSID00542617	#VALUE!	FC(F)(F)OC(F)(F)C(F)(F)OC(F)(F)C(F)(F)OC(F)(F)C(F)(F)OC(F)(F)F
https://comptox.epa.gov/dashboard/chemical/details/DTXSID00543124	35720-79-7	FC1=NC(F)=C(F)C(F)=C1C#N
https://comptox.epa.gov/dashboard/chemical/details/DTXSID00543523	105263-72-7	FC(F)(F)P(Cl)(=O)CCl
https://comptox.epa.gov/dashboard/chemical/details/DTXSID00544671	25080-17-5	FC(F)(F)C(F)(OC(F)(F)C(F)(F)C(F)(F)C(F)(F)I)C(F)(F)F
https://comptox.epa.gov/dashboard/chemical/details/DTXSID00544914	124521-58-0	FC(F)(F)C(F)(F)C(F)(F)C(F)(F)[Cu]
https://comptox.epa.gov/dashboard/chemical/details/DTXSID00545204	354-68-7	CC(O)(CN)C(F)(F)F
https://comptox.epa.gov/dashboard/chemical/details/DTXSID00545628	58706-58-4	FC(F)C(F)(F)C(F)(F)I
https://comptox.epa.gov/dashboard/chemical/details/DTXSID00546236	110680-66-5	OC(=O)C#CC(F)(F)C(F)(F)C(F)F
https://comptox.epa.gov/dashboard/chemical/details/DTXSID00546392	105315-45-5	FC(F)C1=C(Cl)N=C(F)S1
https://comptox.epa.gov/dashboard/chemical/details/DTXSID00546716	78354-43-5	FC(=O)C(F)(F)C(=O)C(F)(F)C(F)=O
https://comptox.epa.gov/dashboard/chemical/details/DTXSID00547566	#VALUE!	OCC(F)(F)C(F)Cl
https://comptox.epa.gov/dashboard/chemical/details/DTXSID00548578	87102-50-9	FC1(F)C2CC2C1(F)F
https://comptox.epa.gov/dashboard/chemical/details/DTXSID00548770	63425-23-0	CCOC(=O)C(F)(F)C(F)(F)C(F)=O
https://comptox.epa.gov/dashboard/chemical/details/DTXSID00550277	114645-34-0	CC(O)(C(N)=O)C(F)(F)F
https://comptox.epa.gov/dashboard/chemical/details/DTXSID00551729	87017-97-8	OCCC(F)(F)C(F)(F)C(F)(F)C(F)(F)C(F)(F)C(F)(F)C(F)(F)C(F)(F)C(F)(F)F
https://comptox.epa.gov/dashboard/chemical/details/DTXSID00551769	110260-75-8	COC(=O)CCC(F)(F)C(F)(F)C(F)(F)C(F)(F)C(F)(F)C(F)(F)F
https://comptox.epa.gov/dashboard/chemical/details/DTXSID00552019	92639-88-8	FC1(F)OC2(OC1(F)F)OC(F)(F)C(F)(F)O2
https://comptox.epa.gov/dashboard/chemical/details/DTXSID00552276	678-50-2	FC(F)C(F)(F)C(F)(F)C(F)(F)C(F)(F)C(F)(F)COCC=C
https://comptox.epa.gov/dashboard/chemical/details/DTXSID00552711	115611-57-9	FC(F)C(F)(F)OCC1=CC=CC=C1
https://comptox.epa.gov/dashboard/chemical/details/DTXSID00553682	110719-85-2	FC(F)(F)OC(F)(F)C(F)(C(F)(F)F)C(F)(F)F
https://comptox.epa.gov/dashboard/chemical/details/DTXSID00554199	114589-63-8	FC(=C)C(=O)OC1=C(F)C(F)=C(F)C(F)=C1F
https://comptox.epa.gov/dashboard/chemical/details/DTXSID00554598	117539-28-3	CCCCC(I)CC(F)(F)C(F)(F)F
https://comptox.epa.gov/dashboard/chemical/details/DTXSID00554634	93129-79-4	FC(F)(F)C(C1=CC=C(S)C=C1)(C1=CC=C(S)C=C1)C(F)(F)F
https://comptox.epa.gov/dashboard/chemical/details/DTXSID00555782	53700-73-5	FC1=C(F)C(=C(F)C(F)=C1C1=CC=CC=C1)C(F)(F)F
https://comptox.epa.gov/dashboard/chemical/details/DTXSID00557201	118663-63-1	CCCCCCCOC(=O)C(F)C(F)(F)C(F)(F)C(F)(F)C(F)(F)C(F)(F)C(F)(F)F
https://comptox.epa.gov/dashboard/chemical/details/DTXSID00558536	4141-91-7	FC(F)(F)C(I)C(F)(F)F
https://comptox.epa.gov/dashboard/chemical/details/DTXSID00559083	124612-86-8	OC(CC#C)C(F)(F)C(F)(F)C(F)(F)C(F)(F)C(F)(F)C(F)F
https://comptox.epa.gov/dashboard/chemical/details/DTXSID00559644	84246-31-1	FC(F)(C(F)(F)C(F)(F)S(F)(=O)=O)C(F)(F)S(F)(=O)=O
https://comptox.epa.gov/dashboard/chemical/details/DTXSID00559740	353-77-5	FC(F)(F)P(Cl)(Cl)(Cl)C(F)(F)F
https://comptox.epa.gov/dashboard/chemical/details/DTXSID00560098	120769-98-4	NNC1=C(Cl)C=C(C(F)=C1F)C(F)(F)F
https://comptox.epa.gov/dashboard/chemical/details/DTXSID00560295	116369-23-4	NC1=C(F)C=CC(OC(F)(F)F)=C1
https://comptox.epa.gov/dashboard/chemical/details/DTXSID00561101	90141-43-8	FC(F)(F)C(=C(C(F)(F)F)C(F)(C(F)(F)F)C(F)(F)F)C(F)(F)F
https://comptox.epa.gov/dashboard/chemical/details/DTXSID00561166	92455-16-8	FC(F)(F)C(C1=CC=C(C=C1)C#C)(C1=CC=C(C=C1)C#C)C(F)(F)F
https://comptox.epa.gov/dashboard/chemical/details/DTXSID00561368	124311-13-3	COC(=O)C(F)(F)C(F)(Br)C(F)(F)Br
https://comptox.epa.gov/dashboard/chemical/details/DTXSID00563029	132182-96-8	COC(F)(F)C(F)(F)C(F)(F)C(F)(F)C(F)(F)C(F)(F)OC
https://comptox.epa.gov/dashboard/chemical/details/DTXSID00563504	122489-60-5	OC1=C(C=C(C=C1C(F)(F)F)C(F)(F)F)C(F)(F)F
https://comptox.epa.gov/dashboard/chemical/details/DTXSID00564112	70192-63-1	FCC(F)(F)C(F)(Cl)Cl
https://comptox.epa.gov/dashboard/chemical/details/DTXSID00564117	131211-71-7	FCC(F)(F)C(Cl)(Cl)Cl
https://comptox.epa.gov/dashboard/chemical/details/DTXSID00566555	138835-37-7	CC(=C)CC(F)(F)F
https://comptox.epa.gov/dashboard/chemical/details/DTXSID00567042	89608-32-2	C[Si](C)(C)C(I)CC(F)(F)C(F)(F)C(F)(F)F
https://comptox.epa.gov/dashboard/chemical/details/DTXSID00567047	647-84-7	OCC(I)CC(F)(F)C(F)(F)C(F)(F)F
https://comptox.epa.gov/dashboard/chemical/details/DTXSID00569248	104818-20-4	FC(F)(F)C(F)(F)C(F)(F)C(F)(F)C(F)(F)C(F)(F)C(F)(F)C(F)(F)C1=CC(=CC=C1)S(Cl)(=O)=O
https://comptox.epa.gov/dashboard/chemical/details/DTXSID00569268	757-15-3	CC(C)(COC(F)(F)C(F)F)COC(F)(F)C(F)F
https://comptox.epa.gov/dashboard/chemical/details/DTXSID00569349	138355-55-2	OC(C(F)F)(C(F)(F)F)C(F)(F)F
https://comptox.epa.gov/dashboard/chemical/details/DTXSID00569940	802-25-5	FC1=C(F)C(F)=C(N\N=N\C2=C(F)C(F)=C(F)C(F)=C2F)C(F)=C1F
https://comptox.epa.gov/dashboard/chemical/details/DTXSID00573007	38565-62-7	FC(F)(F)C(F)(F)C(F)(F)C(F)(F)C(F)(F)C(F)(F)C(F)(F)C(F)(F)CCCCI
https://comptox.epa.gov/dashboard/chemical/details/DTXSID00573087	121628-30-6	OCC(O)C(F)(F)C(F)C(F)(F)F
https://comptox.epa.gov/dashboard/chemical/details/DTXSID00573406	13237-90-6	OC(C(F)F)C(F)F
https://comptox.epa.gov/dashboard/chemical/details/DTXSID00573587	363596-54-7	CB(C)C1=C(F)C(F)=C(F)C(F)=C1F
https://comptox.epa.gov/dashboard/chemical/details/DTXSID00573643	1842-23-5	OCC(I)CC(F)(F)C(F)(F)C(F)(F)CC(I)CO
https://comptox.epa.gov/dashboard/chemical/details/DTXSID00573789	#VALUE!	FC(F)(F)C(F)(F)SCl
https://comptox.epa.gov/dashboard/chemical/details/DTXSID00575041	88489-61-6	COC(=O)C1=CC(SC(F)(F)C(F)(F)C(F)(F)F)=CC=C1
https://comptox.epa.gov/dashboard/chemical/details/DTXSID00575046	88489-80-9	OC(=O)C1=CC=C(C=C1)S(=O)(=O)C(F)(F)C(F)(F)C(F)(F)F
https://comptox.epa.gov/dashboard/chemical/details/DTXSID00575182	93620-85-0	[O-][N+](=O)C1=CC=CC(=C1)C(F)(F)C(F)(F)C(F)(F)C(F)(F)Cl
https://comptox.epa.gov/dashboard/chemical/details/DTXSID00576750	144284-23-1	OCC1=C(F)C(F)=C(OC(F)F)C(F)=C1F
https://comptox.epa.gov/dashboard/chemical/details/DTXSID00578390	148892-97-1	FC1=CC(=CC(F)=C1F)B(C1=CC(F)=C(F)C(F)=C1)C1=CC(F)=C(F)C(F)=C1
https://comptox.epa.gov/dashboard/chemical/details/DTXSID00578451	95776-88-8	FC(F)(F)[Se]C([Se]C(F)(F)F)([Se]C(F)(F)F)C([Se]C(F)(F)F)([Se]C(F)(F)F)[Se]C(F)(F)F
https://comptox.epa.gov/dashboard/chemical/details/DTXSID00578456	190579-86-3	CCO[Si](CCC(F)(F)C(F)(F)C(F)(F)C(F)(F)C(F)(F)F)(OCC)OCC
https://comptox.epa.gov/dashboard/chemical/details/DTXSID00578936	2708-07-08	CC(=O)C(F)(F)C(F)(F)C(F)(F)C(F)(F)C(F)(F)F
https://comptox.epa.gov/dashboard/chemical/details/DTXSID00579463	86884-13-1	CC(F)CC(F)(F)F
https://comptox.epa.gov/dashboard/chemical/details/DTXSID00580271	446312-61-4	FC(OC(F)(F)C(F)(F)S(F)(=O)=O)C(F)(F)F
https://comptox.epa.gov/dashboard/chemical/details/DTXSID00583368	609816-23-1	NCC1=CC=C(CCC(F)(F)C(F)(F)C(F)(F)C(F)(F)C(F)(F)C(F)(F)C(F)(F)C(F)(F)F)C=C1
https://comptox.epa.gov/dashboard/chemical/details/DTXSID00583424	356056-13-8	CC(C)[SiH](CCC(F)(F)C(F)(F)C(F)(F)C(F)(F)F)C(C)C
https://comptox.epa.gov/dashboard/chemical/details/DTXSID00583621	6792-31-0	FC(=C(C(F)(F)F)C(F)(C(F)(F)F)C(F)(F)F)C(F)(C(F)(F)F)C(F)(F)F
https://comptox.epa.gov/dashboard/chemical/details/DTXSID00583641	216299-76-2	CCN1C=C[N+](C)=C1.FC(F)(F)C(F)(F)S(=O)(=O)[N-]S(=O)(=O)C(F)(F)C(F)(F)F
https://comptox.epa.gov/dashboard/chemical/details/DTXSID00584835	865758-37-8	COC1=CC=C(C=C1)C(Cl)(C1=CC=CC=C1)C1=CC=C(CCC(F)(F)C(F)(F)C(F)(F)C(F)(F)C(F)(F)C(F)(F)C(F)(F)C(F)(F)F)C=C1
https://comptox.epa.gov/dashboard/chemical/details/DTXSID00585029	313475-52-4	F[P-](F)(F)(F)(F)F.CCCC[N+]1=CN(CCC(F)(F)C(F)(F)C(F)(F)C(F)(F)C(F)(F)C(F)(F)F)C=C1
https://comptox.epa.gov/dashboard/chemical/details/DTXSID00585307	566929-27-9	FC1(F)C(C2=CC=CS2)=C(C2=CC=CS2)C(F)(F)C1(F)F
https://comptox.epa.gov/dashboard/chemical/details/DTXSID00587124	89101-65-5	C[Ge](C)(C)OC1=CC(=O)C1(C(F)(F)F)C(F)(F)F
https://comptox.epa.gov/dashboard/chemical/details/DTXSID00587129	#VALUE!	FC(F)(F)[Ge](OC(=O)C1=CC=CC=C1)(C(F)(F)F)C(F)(F)F
https://comptox.epa.gov/dashboard/chemical/details/DTXSID00590693	875664-46-3	NC1=C(C=C(Br)C=C1F)C(F)(F)F
https://comptox.epa.gov/dashboard/chemical/details/DTXSID00590719	292621-52-4	FC1=C(F)C(Br)=C(F)C(CCl)=C1F
https://comptox.epa.gov/dashboard/chemical/details/DTXSID00590870	#VALUE!	OC1=C(F)C(F)=C(F)C(Cl)=C1F
https://comptox.epa.gov/dashboard/chemical/details/DTXSID00591685	49789-04-0	O.OS(=O)(=O)C(F)(F)F
https://comptox.epa.gov/dashboard/chemical/details/DTXSID00591882	181772-08-7	NCCC1=CC(=CC(=C1)C(F)(F)F)C(F)(F)F
https://comptox.epa.gov/dashboard/chemical/details/DTXSID00593068	151771-08-3	FC(Cl)C(F)C(F)Cl
https://comptox.epa.gov/dashboard/chemical/details/DTXSID00593705	827027-01-0	FC(F)(F)[Al](C(F)(F)F)C(F)(F)F
https://comptox.epa.gov/dashboard/chemical/details/DTXSID00593780	387398-49-4	FC(F)C1=NC(F)=CC=C1
https://comptox.epa.gov/dashboard/chemical/details/DTXSID00596453	355-23-7	FC(F)(F)C(F)(F)C(F)(F)C(F)(Cl)Cl
https://comptox.epa.gov/dashboard/chemical/details/DTXSID00596514	#VALUE!	NC1=C(C(F)=C(F)C(F)=C1F)C1=C(N)C(F)=C(F)C(F)=C1F
https://comptox.epa.gov/dashboard/chemical/details/DTXSID00597162	139754-76-0	FC(F)C(F)(Cl)C(F)(Cl)Cl
https://comptox.epa.gov/dashboard/chemical/details/DTXSID00597844	917951-61-2	CC(F)(F)C(F)(F)C(O)=O
https://comptox.epa.gov/dashboard/chemical/details/DTXSID0059794	307-34-6	FC(F)(F)C(F)(F)C(F)(F)C(F)(F)C(F)(F)C(F)(F)C(F)(F)C(F)(F)F
https://comptox.epa.gov/dashboard/chemical/details/DTXSID0059796	307-60-8	FC(F)(F)C(F)(F)C(F)(F)C(F)(F)C(F)(F)C(F)(F)C(F)(F)C(F)(F)C(F)(F)C(F)(F)C(F)(F)C(F)(F)I
https://comptox.epa.gov/dashboard/chemical/details/DTXSID0059798	307-70-0	OCC(F)(F)C(F)(F)C(F)(F)C(F)(F)C(F)(F)C(F)(F)C(F)(F)C(F)(F)C(F)(F)C(F)F
https://comptox.epa.gov/dashboard/chemical/details/DTXSID00598098	141872-92-6	CC1=C(C=C(F)C=C1)C(F)(F)F
https://comptox.epa.gov/dashboard/chemical/details/DTXSID0059827	0335-05-07	FC(F)(F)S(F)(=O)=O
https://comptox.epa.gov/dashboard/chemical/details/DTXSID0059829	335-66-0	FC(=O)C(F)(F)C(F)(F)C(F)(F)C(F)(F)C(F)(F)C(F)(F)C(F)(F)F
https://comptox.epa.gov/dashboard/chemical/details/DTXSID00598553	172155-05-4	OC(=O)C1(F)C(F)(F)C(F)(F)C(F)(F)C2(F)C(F)(F)C(F)(F)C(F)(F)C(F)(F)C12F
https://comptox.epa.gov/dashboard/chemical/details/DTXSID0059871	354-76-7	NC(=O)C(F)(F)C(F)(F)F
https://comptox.epa.gov/dashboard/chemical/details/DTXSID0059873	354-87-0	FC(F)(F)C(F)(F)S(F)(=O)=O
https://comptox.epa.gov/dashboard/chemical/details/DTXSID00598730	780037-64-1	NOCCCC(F)(F)F
https://comptox.epa.gov/dashboard/chemical/details/DTXSID0059875	0355-03-03	FC1(F)C(F)(F)C(F)(F)C(F)(C(F)(F)C1(F)F)S(F)(=O)=O
https://comptox.epa.gov/dashboard/chemical/details/DTXSID0059877	355-38-4	FC(=O)C(F)(F)C(F)(F)C(F)(F)C(F)(F)C(F)(F)F
https://comptox.epa.gov/dashboard/chemical/details/DTXSID00598770	113772-72-8	FC(F)=C(F)OC(F)(F)C(F)(Br)C(F)(F)F
https://comptox.epa.gov/dashboard/chemical/details/DTXSID00598775	63780-72-3	OC1=CC=C(C=C1)C(C(F)(F)F)C(F)(F)F
https://comptox.epa.gov/dashboard/chemical/details/DTXSID0059879	355-80-6	OCC(F)(F)C(F)(F)C(F)(F)C(F)F
https://comptox.epa.gov/dashboard/chemical/details/DTXSID00598816	1017779-69-9	NC1=CC(F)=C(OC(F)(F)F)C=C1
https://comptox.epa.gov/dashboard/chemical/details/DTXSID0059904	372-25-8	CC(=CC(=O)C(F)(F)F)C(F)(F)F
https://comptox.epa.gov/dashboard/chemical/details/DTXSID0059958	407-47-6	FC(F)(F)COC(=O)C=C
https://comptox.epa.gov/dashboard/chemical/details/DTXSID00600246	50997-68-7	OCCOCC(F)(F)C(F)F
https://comptox.epa.gov/dashboard/chemical/details/DTXSID00600600	1099597-36-0	FC1=C(C(F)=C(Cl)C=C1)C(F)(F)F
https://comptox.epa.gov/dashboard/chemical/details/DTXSID00600706	690-56-2	C[Si](C)(C)O[Si](C)(CCC(F)(F)F)CCC(F)(F)F
https://comptox.epa.gov/dashboard/chemical/details/DTXSID00600802	889940-13-0	CC(C)(C(O)=O)C(F)(F)F
https://comptox.epa.gov/dashboard/chemical/details/DTXSID00600903	135671-20-4	FC(F)(F)C(F)(F)CC=C
https://comptox.epa.gov/dashboard/chemical/details/DTXSID00601076	138524-13-7	CC(F)(F)C(C(C)(F)F)C(F)(F)F
https://comptox.epa.gov/dashboard/chemical/details/DTXSID00601278	123973-31-9	NC1=C(F)C=C(C=C1Cl)C(F)(F)F
https://comptox.epa.gov/dashboard/chemical/details/DTXSID0060147	507-63-1	FC(F)(F)C(F)(F)C(F)(F)C(F)(F)C(F)(F)C(F)(F)C(F)(F)C(F)(F)I
https://comptox.epa.gov/dashboard/chemical/details/DTXSID00605074	51410-31-2	FC(Cl)C(F)(F)OC(F)C(F)(F)F
https://comptox.epa.gov/dashboard/chemical/details/DTXSID00605079	51410-34-5	FC(Cl)C(F)(F)OC(Br)C(F)(F)F
https://comptox.epa.gov/dashboard/chemical/details/DTXSID0060513	598-73-2	FC(F)=C(F)Br
https://comptox.epa.gov/dashboard/chemical/details/DTXSID00606884	37031-38-2	FC(Cl)OC(F)(F)C(F)Cl
https://comptox.epa.gov/dashboard/chemical/details/DTXSID00607614	60805-11-0	FC(F)(F)S(=O)(=O)C(CC(S(=O)(=O)C(F)(F)F)S(=O)(=O)C(F)(F)F)S(=O)(=O)C(F)(F)F
https://comptox.epa.gov/dashboard/chemical/details/DTXSID00608383	54850-27-0	OC1=CC(=C(C=C1)C(F)(F)F)C(F)(F)F
https://comptox.epa.gov/dashboard/chemical/details/DTXSID00609310	170646-72-7	FCC1=CC(F)=CC(F)=C1
https://comptox.epa.gov/dashboard/chemical/details/DTXSID0060981	677-67-8	FC(=O)C(F)(F)S(F)(=O)=O
https://comptox.epa.gov/dashboard/chemical/details/DTXSID0060985	678-77-3	FC(F)(C(Cl)=O)C(F)(F)C(F)(F)C(Cl)=O
https://comptox.epa.gov/dashboard/chemical/details/DTXSID00610082	370878-56-1	FC(F)(F)C1=CN=C(C=C1)C1=CC(=CC=C1)C(F)(F)F
https://comptox.epa.gov/dashboard/chemical/details/DTXSID0061038	706-79-6	FC1(F)C(Cl)=C(Cl)C(F)(F)C1(F)F
https://comptox.epa.gov/dashboard/chemical/details/DTXSID00610941	262617-19-6	[H]C12CC([H])(C=C1)C1C2C(F)(F)C1(F)OC(F)(F)C(F)(F)C(F)(F)F
https://comptox.epa.gov/dashboard/chemical/details/DTXSID0061119	771-56-2	CC1=C(F)C(F)=C(F)C(F)=C1F
https://comptox.epa.gov/dashboard/chemical/details/DTXSID00611211	194877-37-7	FC(F)(CC1CO1)C(F)(F)CC1CO1
https://comptox.epa.gov/dashboard/chemical/details/DTXSID00611519	25533-93-1	OC(=O)C1=CC=C(C=C1)C(F)(F)C(F)(F)C(F)(F)C(F)(F)C(F)(F)F
https://comptox.epa.gov/dashboard/chemical/details/DTXSID00612480	50563-73-0	OC1=C(C=C(C=C1[N+]([O-])=O)C(F)(F)F)C(F)(F)F
https://comptox.epa.gov/dashboard/chemical/details/DTXSID00612960	51125-51-0	FC(F)(F)C1(OCC(CN=[N+]=[N-])O1)C(F)(F)F
https://comptox.epa.gov/dashboard/chemical/details/DTXSID00613735	150771-44-1	FC(F)(F)C(OCC=C)C(F)(F)F
https://comptox.epa.gov/dashboard/chemical/details/DTXSID00614282	1000339-60-5	FC1=C(CCl)C=CC(=C1)C(F)(F)F
https://comptox.epa.gov/dashboard/chemical/details/DTXSID00616347	113421-98-0	NC1=CC(OC(F)(F)F)=C(F)C=C1
https://comptox.epa.gov/dashboard/chemical/details/DTXSID00616847	1717-49-3	FC(F)(F)[Se]C#N
https://comptox.epa.gov/dashboard/chemical/details/DTXSID00617536	350-58-3	FC(F)C(F)(F)PC1=CC=CC=C1
https://comptox.epa.gov/dashboard/chemical/details/DTXSID00617576	63485-11-0	FC1=NC(=C(F)C2=C1C(F)=C(F)C(F)=C2F)C(F)(F)F
https://comptox.epa.gov/dashboard/chemical/details/DTXSID00617692	141135-78-6	FC(F)(F)C(F)(F)C(=O)N1C2=CC=CC=C2SC2=CC=CC=C12
https://comptox.epa.gov/dashboard/chemical/details/DTXSID0061826	1623-05-08	FC(F)=C(F)OC(F)(F)C(F)(F)C(F)(F)F
https://comptox.epa.gov/dashboard/chemical/details/DTXSID00618548	51579-45-4	FC(Cl)C(F)(F)OC(F)(F)C(F)(F)C#N
https://comptox.epa.gov/dashboard/chemical/details/DTXSID00620126	55101-70-7	FC1(F)CC(F)(F)C1(F)F
https://comptox.epa.gov/dashboard/chemical/details/DTXSID00620545	1550-50-1	CN(C)C(F)(F)C(F)F
https://comptox.epa.gov/dashboard/chemical/details/DTXSID00621037	482635-81-4	CCCC[P+](CCCC)(CCCC)CCCC.FC(F)(F)C(F)(F)[P-](F)(F)(F)(C(F)(F)C(F)(F)F)C(F)(F)C(F)(F)F
https://comptox.epa.gov/dashboard/chemical/details/DTXSID00621512	156294-55-2	CC1(COCC(F)(F)C(F)(F)C(F)(F)F)COC1
https://comptox.epa.gov/dashboard/chemical/details/DTXSID00621734	406-56-4	CC(F)(F)CC(F)(Cl)Cl
https://comptox.epa.gov/dashboard/chemical/details/DTXSID00622963	31506-34-0	CCCCNS(=O)(=O)C(F)(F)C(F)(F)C(F)(F)C(F)(F)C(F)(F)C(F)(F)C(F)(F)C(F)(F)F
https://comptox.epa.gov/dashboard/chemical/details/DTXSID00623137	85758-72-1	OC(F)(F)C(F)(F)C(F)(F)C(F)(F)C(F)(F)C(F)(F)C(F)(F)C(F)(F)C(F)(F)F
https://comptox.epa.gov/dashboard/chemical/details/DTXSID00623819	103489-99-2	FC(F)=C(F)OC(F)(F)C(F)(F)C(F)(F)C(F)(F)C(F)(F)C(F)(F)F
https://comptox.epa.gov/dashboard/chemical/details/DTXSID00624967	51000-94-3
https://comptox.epa.gov/dashboard/chemical/details/DTXSID00625237	90015-83-1	FC(F)C(F)(F)C(F)(F)C(F)I
https://comptox.epa.gov/dashboard/chemical/details/DTXSID00625853	134130-29-3	FC(F)(Br)C(F)(F)OC1=CC=C(C=C1)C1=CC=C(OC(F)(F)C(F)(F)Br)C=C1
https://comptox.epa.gov/dashboard/chemical/details/DTXSID00626926	65748-24-5	FC(I)C(F)(F)Br
https://comptox.epa.gov/dashboard/chemical/details/DTXSID00627054	62584-30-9	FC(F)(F)C1=CC(=CC(=C1Cl)C(F)(F)F)C#N
https://comptox.epa.gov/dashboard/chemical/details/DTXSID00627110	36096-97-6	OCCCCCCCCCCCC(F)(F)C(F)(F)C(F)(F)C(F)(F)F
https://comptox.epa.gov/dashboard/chemical/details/DTXSID0062715	2923-18-4	[Na+].[O-]C(=O)C(F)(F)F
https://comptox.epa.gov/dashboard/chemical/details/DTXSID00627413	96250-52-1	FC(=C)C(=O)OCCC(F)(F)C(F)(F)C(F)(F)C(F)(F)C(F)(F)C(F)(F)C(F)(F)C(F)(F)F
https://comptox.epa.gov/dashboard/chemical/details/DTXSID00629199	58777-31-4	FCC=C(F)F
https://comptox.epa.gov/dashboard/chemical/details/DTXSID00631136	521084-64-0	CCCO[Si](CCC(F)(F)C(F)(F)C(F)(F)C(F)(F)C(F)(F)C(F)(F)C(F)(F)C(F)(F)F)(OCCC)OCCC
https://comptox.epa.gov/dashboard/chemical/details/DTXSID00631272	53826-16-7	FC(F)(F)C(F)(F)C(F)(F)C(F)(F)C(F)(F)C(F)(F)CC(F)(F)I
https://comptox.epa.gov/dashboard/chemical/details/DTXSID00631333	13088-26-1	FC(=CC(F)(F)F)C(C(F)(F)F)C(F)(F)F
https://comptox.epa.gov/dashboard/chemical/details/DTXSID00631338	1184-82-3	FC(F)(F)P(F)(F)(F)C(F)(F)F
https://comptox.epa.gov/dashboard/chemical/details/DTXSID00631353	15235-46-8	FC1=NC(F)=C(F)C([Hg]C2=C(F)C(F)=NC(F)=C2F)=C1F
https://comptox.epa.gov/dashboard/chemical/details/DTXSID00631393	#VALUE!	FC(=O)C(F)(F)C(F)(F)C(F)(F)C(F)(F)C(F)(F)C(F)(F)C(F)=O
https://comptox.epa.gov/dashboard/chemical/details/DTXSID00631419	4217-93-0	FN(F)OC(F)(F)F
https://comptox.epa.gov/dashboard/chemical/details/DTXSID00631434	62116-47-6	CC(C)=C(F)C(C(F)(F)F)C(F)(F)F
https://comptox.epa.gov/dashboard/chemical/details/DTXSID00631439	59665-28-0	FC(F)(F)C(F)(F)C(F)(F)C(F)(F)C(F)(F)C(F)(F)C(\Br)=C\Br
https://comptox.epa.gov/dashboard/chemical/details/DTXSID00631454	857899-86-6	C[Si](C)(C)OC=C(C(F)(F)F)C(F)(F)F
https://comptox.epa.gov/dashboard/chemical/details/DTXSID00631792	62281-32-7	C[Si](Cl)(Cl)C(F)(C(F)F)C(F)(F)F
https://comptox.epa.gov/dashboard/chemical/details/DTXSID00631919	90278-13-0	FC(F)(F)C(CC(F)(F)C(F)(F)F)C=O
https://comptox.epa.gov/dashboard/chemical/details/DTXSID00631939	#VALUE!	CCN(CC)C(=O)C(CC(F)(F)C(F)(F)F)C(F)(F)F
https://comptox.epa.gov/dashboard/chemical/details/DTXSID00631979	65064-79-1	[O-][N+](=O)C(F)(F)COC(F)(F)C(F)C(F)(F)F
https://comptox.epa.gov/dashboard/chemical/details/DTXSID00632108	62263-21-2	CC(=O)C(C1=C(F)C(F)=C(F)C(F)=C1F)C1=C(F)C(F)=C(F)C(F)=C1F
https://comptox.epa.gov/dashboard/chemical/details/DTXSID00632148	69442-35-9	FC1=CC(F)=C(F)C(C#C)=C1F
https://comptox.epa.gov/dashboard/chemical/details/DTXSID0063232	3914-19-0	FC(F)C(F)(F)OC1=CC(OC(F)(F)C(F)F)=CC=C1
https://comptox.epa.gov/dashboard/chemical/details/DTXSID00632562	211985-86-3	C[Si](C)(C=C)C(F)(F)F
https://comptox.epa.gov/dashboard/chemical/details/DTXSID00632603	3832-24-4	Cl.NCC(O)C(F)(F)F
https://comptox.epa.gov/dashboard/chemical/details/DTXSID00632764	#VALUE!	OC(=O)C(F)(F)C(F)(F)S(O)(=O)=O
https://comptox.epa.gov/dashboard/chemical/details/DTXSID00633413	917951-63-4	OC(=O)C(C(F)(F)F)(C(F)(F)F)C(F)(F)F
https://comptox.epa.gov/dashboard/chemical/details/DTXSID00634006	181214-75-5	CCOC(F)(F)C(F)(F)C(F)(F)C(F)(F)C(F)(F)F
https://comptox.epa.gov/dashboard/chemical/details/DTXSID00634304	65822-72-2	FC(F)(F)C(=O)NCC#N
https://comptox.epa.gov/dashboard/chemical/details/DTXSID00634748	202134-57-4	OC(C1=CC=C(CBr)C=C1)(C(F)(F)F)C(F)(F)F
https://comptox.epa.gov/dashboard/chemical/details/DTXSID00635210	10057-30-4	FC(F)(Cl)C(F)(Br)Br
https://comptox.epa.gov/dashboard/chemical/details/DTXSID00635255	821791-47-3	NC1=C(F)C=C(C=C1)C(F)(F)C(F)(F)C(F)(F)C(F)(F)F
https://comptox.epa.gov/dashboard/chemical/details/DTXSID00635492	4830-57-3	[Na+].[O-]C(=O)C1=C(F)C(F)=C(F)C(F)=C1F
https://comptox.epa.gov/dashboard/chemical/details/DTXSID00638049	811-68-7	[Ag].FC(F)(F)S
https://comptox.epa.gov/dashboard/chemical/details/DTXSID00645238	898787-49-0	FC1=CC(CC(=O)C(F)(F)F)=CC(F)=C1
https://comptox.epa.gov/dashboard/chemical/details/DTXSID00648744	139494-68-1	[Na+].FC(F)(F)C(O[B-](OC(C(F)(F)F)C(F)(F)F)OC(C(F)(F)F)C(F)(F)F)C(F)(F)F
https://comptox.epa.gov/dashboard/chemical/details/DTXSID00650307	201057-04-7	FC(F)(F)CCNCCC(F)(F)F
https://comptox.epa.gov/dashboard/chemical/details/DTXSID00650428	70430-22-7	COC1=CC=CC=C1C(Br)(C(F)(F)F)C(F)(F)F
https://comptox.epa.gov/dashboard/chemical/details/DTXSID00654244	334931-09-8	FC(F)C(F)(F)OC1=CC=C(C=C1)C(=O)C1=CC=C(Cl)C=C1
https://comptox.epa.gov/dashboard/chemical/details/DTXSID00655493	821777-50-8	FC(F)(F)CNC1=CC(=C(C=C1)C#N)C(F)(F)F
https://comptox.epa.gov/dashboard/chemical/details/DTXSID00656506	65686-68-2	NC(C1=CC(=CC=C1)C(F)(F)F)C(F)(F)F
https://comptox.epa.gov/dashboard/chemical/details/DTXSID0065931	15742-62-8	FC(=O)C(F)(F)C(F)(F)C(F)(F)C(F)(F)C(F)(F)C(F)(C(F)(F)F)C(F)(F)F
https://comptox.epa.gov/dashboard/chemical/details/DTXSID00660148	885276-24-4	FC(F)(F)C(C(Cl)Br)C(F)(F)F
https://comptox.epa.gov/dashboard/chemical/details/DTXSID00660168	1514-49-4	Cl.NNC1=C(F)C(F)=C(F)C(F)=C1F
https://comptox.epa.gov/dashboard/chemical/details/DTXSID0066296	18017-31-7	FC(=O)C(F)(F)C(F)(F)C(F)(F)C(F)(C(F)(F)F)C(F)(F)F
https://comptox.epa.gov/dashboard/chemical/details/DTXSID00663078	67490-36-2	FC(F)C(F)(F)C(F)(F)OC(F)(F)F
https://comptox.epa.gov/dashboard/chemical/details/DTXSID00663093	52328-77-5	FC(C(F)(F)F)C(F)(F)OC1=CC=CC=C1Br
https://comptox.epa.gov/dashboard/chemical/details/DTXSID00663098	460-60-6	FC(Br)CC(F)(F)Br
https://comptox.epa.gov/dashboard/chemical/details/DTXSID00663114	942199-24-8	FC(F)(F)C(F)(F)C(F)(F)C(F)(F)C(F)(F)C(F)(F)C(F)(F)C(F)(F)C(F)(F)C(=O)OC(=O)C(F)(F)C(F)(F)C(F)(F)C(F)(F)C(F)(F)C(F)(F)C(F)(F)C(F)(F)C(F)(F)F
https://comptox.epa.gov/dashboard/chemical/details/DTXSID00668189	721451-55-4	FC1(F)CN2CCN1C(F)(F)C2
https://comptox.epa.gov/dashboard/chemical/details/DTXSID00668381	766547-35-7	CCCSC1(F)C=C(F)C1(F)F
https://comptox.epa.gov/dashboard/chemical/details/DTXSID00669651	947534-36-3	FC1=CC(Br)=CC(OCC(F)(F)F)=C1F
https://comptox.epa.gov/dashboard/chemical/details/DTXSID00670040	914225-67-5	FC1=C(C=C(Br)C=C1Cl)C(F)(F)F
https://comptox.epa.gov/dashboard/chemical/details/DTXSID00672307	1099597-35-9	FC1=CC(Cl)=C(F)C=C1C(F)(F)F
https://comptox.epa.gov/dashboard/chemical/details/DTXSID00672423	1199215-88-7	FC(F)(F)C1=NC(Cl)=NN1
https://comptox.epa.gov/dashboard/chemical/details/DTXSID00672862	521069-01-2	C[Si](C)(CCC(F)(F)C(F)(F)C(F)(F)C(F)(F)C(F)(F)C(F)(F)F)O[Si](C)(Cl)O[Si](C)(C)CCC(F)(F)C(F)(F)C(F)(F)C(F)(F)C(F)(F)C(F)(F)F
https://comptox.epa.gov/dashboard/chemical/details/DTXSID00673319	1214358-15-2	FC(F)C1=CC(=CC=C1)C(F)(F)F
https://comptox.epa.gov/dashboard/chemical/details/DTXSID0067846	34449-89-3	CCN(CCO)S(=O)(=O)C(F)(F)C(F)(F)C(F)(F)C(F)(F)F
https://comptox.epa.gov/dashboard/chemical/details/DTXSID0067848	34454-97-2	CN(CCO)S(=O)(=O)C(F)(F)C(F)(F)C(F)(F)C(F)(F)F
https://comptox.epa.gov/dashboard/chemical/details/DTXSID00679139	1113053-52-3	NC1(CCC1)C(F)(F)F
https://comptox.epa.gov/dashboard/chemical/details/DTXSID00679270	13634-92-9	FC1=C(F)C(S)=C(F)C=C1
https://comptox.epa.gov/dashboard/chemical/details/DTXSID00679972	1093059-58-5	NNC1=C(F)C=CC(=C1)C(F)(F)F
https://comptox.epa.gov/dashboard/chemical/details/DTXSID00681090	109134-39-6	CO[Si](CCC(F)(F)C(F)(F)C(F)(F)F)(OC)OC
https://comptox.epa.gov/dashboard/chemical/details/DTXSID0068523	49859-70-3	CN(CCOC(=O)C=C)S(=O)(=O)CCC(F)(F)C(F)(F)C(F)(F)C(F)(F)C(F)(F)C(F)(F)F
https://comptox.epa.gov/dashboard/chemical/details/DTXSID0069042	#VALUE!	FC(F)(F)C(F)(F)N1C(F)(F)C(F)(F)OC(F)(F)C1(F)F
https://comptox.epa.gov/dashboard/chemical/details/DTXSID00694160	933600-87-4	FC(CC(F)(F)F)=CBr
https://comptox.epa.gov/dashboard/chemical/details/DTXSID00694201	885275-95-6	FC(F)(F)CC(Cl)C=C(Cl)C(F)(F)F
https://comptox.epa.gov/dashboard/chemical/details/DTXSID00696427	135771-94-7	CC=CC(=O)OC(F)(C(F)F)C(F)(F)F
https://comptox.epa.gov/dashboard/chemical/details/DTXSID00696689	103229-91-0	OC(=O)C(F)=C(F)C(F)(F)C(F)(F)F
https://comptox.epa.gov/dashboard/chemical/details/DTXSID00698325	350716-42-6	CC(C)(CCC(F)(F)C(F)(F)C(F)(F)C(F)(F)C(F)(F)C(F)(F)C(F)(F)C(F)(F)F)OC(=O)ON=C(C#N)C1=CC=CC=C1
https://comptox.epa.gov/dashboard/chemical/details/DTXSID00698623	57252-78-5	CC(=C)C(F)(F)C(F)F
https://comptox.epa.gov/dashboard/chemical/details/DTXSID00699635	158178-35-9	FC1=C(F)C=C(OC(F)(F)F)C=C1
https://comptox.epa.gov/dashboard/chemical/details/DTXSID00700659	949009-61-4	OCCCOC(F)(F)F
https://comptox.epa.gov/dashboard/chemical/details/DTXSID00701000	5246-95-7	CC(CO)(CO)N(C(=O)C(F)(F)C(F)(F)C(N)=O)C(C)(CO)CO
https://comptox.epa.gov/dashboard/chemical/details/DTXSID00701520	1156542-26-5	FC1=CC(=CC(=N1)C#N)C(F)(F)F
https://comptox.epa.gov/dashboard/chemical/details/DTXSID00702219	150223-07-7	FC(F)(Cl)C(F)(F)C=CI
https://comptox.epa.gov/dashboard/chemical/details/DTXSID00702572	24071-61-2	FC1C(F)(F)C1(Cl)Br
https://comptox.epa.gov/dashboard/chemical/details/DTXSID00702810	261945-05-5	OC(=O)C1=CC(F)=C(C=C1F)C(F)(F)F
https://comptox.epa.gov/dashboard/chemical/details/DTXSID00702855	28871-57-0	C[Si](Cl)(Cl)CCN(C(F)(F)F)C(F)(F)F
https://comptox.epa.gov/dashboard/chemical/details/DTXSID00705503	111395-80-3	FC1=C(F)C1
https://comptox.epa.gov/dashboard/chemical/details/DTXSID00706191	664326-37-8	FC(F)(F)C(F)(F)C(F)(F)C(F)(F)CC=CC1=CC=CC=C1
https://comptox.epa.gov/dashboard/chemical/details/DTXSID00707724	320-21-8	NC1=C(C=C(C=C1[N+]([O-])=O)C(F)(F)F)C(F)(F)F
https://comptox.epa.gov/dashboard/chemical/details/DTXSID00707966	131851-05-3	CCCCCCCCCCC=CC(F)(F)C(F)(F)C(F)(F)C(F)(F)C(F)(F)C(F)(F)F
https://comptox.epa.gov/dashboard/chemical/details/DTXSID0070869	67939-33-7	CCN(CCOC(=O)C(C)=C)S(=O)(=O)C(F)(F)C(F)(F)C(F)(F)C(F)(F)F
https://comptox.epa.gov/dashboard/chemical/details/DTXSID00709107	159219-31-5	OOC(=O)C(F)(F)C(F)(F)F
https://comptox.epa.gov/dashboard/chemical/details/DTXSID00724991	206996-62-5	O.[Ce+4].[O-]S(=O)(=O)C(F)(F)F.[O-]S(=O)(=O)C(F)(F)F.[O-]S(=O)(=O)C(F)(F)F.[O-]S(=O)(=O)C(F)(F)F
https://comptox.epa.gov/dashboard/chemical/details/DTXSID00724996	207801-31-8	O.[Zn++].[O-]C(=O)C(F)(F)F.[O-]C(=O)C(F)(F)F
https://comptox.epa.gov/dashboard/chemical/details/DTXSID00725105	2409-18-9	FC(F)C(F)(F)COC(OCC(F)(F)C(F)F)(OCC(F)(F)C(F)F)OCC(F)(F)C(F)F
https://comptox.epa.gov/dashboard/chemical/details/DTXSID00725423	328379-54-0	FC1=C(F)C(F)=C([Xe]C2=C(F)C(F)=C(F)C(F)=C2F)C(F)=C1F
https://comptox.epa.gov/dashboard/chemical/details/DTXSID00727361	821777-48-4	FC(F)(F)CCNC1=CC(=C(C=C1)C#N)C(F)(F)F
https://comptox.epa.gov/dashboard/chemical/details/DTXSID0072772	73772-33-5	CC(O)=O.CN(C)CCCNS(=O)(=O)C(F)(F)C(F)(F)C(F)(F)C(F)(F)C(F)(F)C(F)(F)F
https://comptox.epa.gov/dashboard/chemical/details/DTXSID00730572	569678-67-7	CC(C)(N=C=O)C(F)(F)F
https://comptox.epa.gov/dashboard/chemical/details/DTXSID00730815	7781-83-1	FC(F)=C(C1CCCCC1)C(F)(F)F
https://comptox.epa.gov/dashboard/chemical/details/DTXSID0073118	163702-05-4	CCOC(F)(F)C(F)(F)C(F)(F)C(F)(F)F
https://comptox.epa.gov/dashboard/chemical/details/DTXSID0073164	338-65-8	FC(F)CCl
https://comptox.epa.gov/dashboard/chemical/details/DTXSID0073166	359-37-5	FC(F)=C(F)I
https://comptox.epa.gov/dashboard/chemical/details/DTXSID0073168	360-54-3	COC(=O)C(C(F)(F)F)C(F)(F)F
https://comptox.epa.gov/dashboard/chemical/details/DTXSID00731928	1073477-74-3	OC1=C(F)C=C(OC(F)(F)F)C=C1
https://comptox.epa.gov/dashboard/chemical/details/DTXSID0073249	1113-69-5	FC(F)(F)C(=C(C#N)C#N)C(F)(F)F
https://comptox.epa.gov/dashboard/chemical/details/DTXSID00734116	910866-32-9	OC(C1=C(F)C=C(F)C=C1)C(F)(F)F
https://comptox.epa.gov/dashboard/chemical/details/DTXSID00735002	1213339-31-1	N[C@H](C1=CC=CC=C1C(F)(F)F)C(F)(F)F
https://comptox.epa.gov/dashboard/chemical/details/DTXSID00735249	1344635-30-8	CCCC[C@H](N)C(F)(F)F
https://comptox.epa.gov/dashboard/chemical/details/DTXSID00735789	62158-91-2	FC1=CC=C(SCC(F)(F)F)C=C1
https://comptox.epa.gov/dashboard/chemical/details/DTXSID00737965	1060802-44-9	FC1=CN=C(C=C1)C(=O)C(F)(F)F
https://comptox.epa.gov/dashboard/chemical/details/DTXSID00738891	1057393-65-3	FC1=CN=C(F)C(F)=C1I
https://comptox.epa.gov/dashboard/chemical/details/DTXSID0073900	377-36-6	FC(F)C(F)(F)C(F)(F)C(F)F
https://comptox.epa.gov/dashboard/chemical/details/DTXSID0073904	421-75-0	CC(F)(F)C(F)(F)Cl
https://comptox.epa.gov/dashboard/chemical/details/DTXSID0073906	422-55-9	FC(F)C(F)(F)C(F)(F)Cl
https://comptox.epa.gov/dashboard/chemical/details/DTXSID0074059	56860-81-2	FC(F)OCC(F)(F)C(F)(F)F
https://comptox.epa.gov/dashboard/chemical/details/DTXSID00744477	84877-48-5	FC(F)(F)C(OS(=O)(=O)C(F)(F)F)C1=CC=C(Br)C=C1
https://comptox.epa.gov/dashboard/chemical/details/DTXSID00746491	33751-70-1	O.O.[Y].O\C(=C\C(=O)C(F)(F)F)C(F)(F)F.O\C(=C\C(=O)C(F)(F)F)C(F)(F)F.O\C(=C\C(=O)C(F)(F)F)C(F)(F)F
https://comptox.epa.gov/dashboard/chemical/details/DTXSID00748238	#VALUE!	FC(OC(F)(F)C(=O)C(F)(F)F)C(F)(F)F
https://comptox.epa.gov/dashboard/chemical/details/DTXSID00750730	#VALUE!	COC(=O)C1=CC=C(C=C1)C(F)(F)C(F)(F)C(F)(F)C(F)(F)C(F)(F)F
https://comptox.epa.gov/dashboard/chemical/details/DTXSID00750735	#VALUE!	FC(F)(F)C(F)(F)C(F)(F)C(F)(F)C(F)(F)C(F)(F)C(F)(F)C1=CC=C(C=C1)C(=O)OC1=CC=C(C=C1)C#N
https://comptox.epa.gov/dashboard/chemical/details/DTXSID00752173	#VALUE!	CCCC=CC(=O)C(F)(F)C(F)(F)F
https://comptox.epa.gov/dashboard/chemical/details/DTXSID00752178	#VALUE!	CC=CC=CC(=O)C(F)(F)C(F)(F)F
https://comptox.epa.gov/dashboard/chemical/details/DTXSID0075237	382-22-9	FC(=O)C(C(F)(F)F)C(F)(F)F
https://comptox.epa.gov/dashboard/chemical/details/DTXSID00753084	89308-01-0	OC(F)(F)C(F)(F)C(F)(F)Cl
https://comptox.epa.gov/dashboard/chemical/details/DTXSID00754314	89554-91-6	FC(=NBr)C(F)(F)C(F)(F)F
https://comptox.epa.gov/dashboard/chemical/details/DTXSID00754319	89554-97-2	FN1C(F)=C1F
https://comptox.epa.gov/dashboard/chemical/details/DTXSID00757249	91520-36-4	FC(F)(F)CCCOC(=O)C(=C)C(F)(F)F
https://comptox.epa.gov/dashboard/chemical/details/DTXSID00757522	91888-59-4	CC(=O)C=C(S)C(F)(F)C(F)F
https://comptox.epa.gov/dashboard/chemical/details/DTXSID00758594	93339-87-8	CC(Br)C(O)(CBr)C(F)(F)C(F)(F)C(F)(F)F
https://comptox.epa.gov/dashboard/chemical/details/DTXSID00758852	93822-96-9	FC(F)(F)C(F)(C(=O)C(F)(F)C(F)(F)I)C(F)(F)F
https://comptox.epa.gov/dashboard/chemical/details/DTXSID00758933	94024-64-3	FC1(F)C2(F)C(F)(F)C12F
https://comptox.epa.gov/dashboard/chemical/details/DTXSID00759147	94559-68-9	COC(O)(CC(F)(F)F)C(F)(F)F
https://comptox.epa.gov/dashboard/chemical/details/DTXSID00760218	#VALUE!	CC(C)=CCC(F)(F)C(F)(F)C(F)(F)C(F)(F)F
https://comptox.epa.gov/dashboard/chemical/details/DTXSID00762252	106104-73-8	OCCCS(=O)(=O)CCC(F)(F)C(F)(F)C(F)(F)C(F)(F)C(F)(F)C(F)(F)F
https://comptox.epa.gov/dashboard/chemical/details/DTXSID00762959	109536-15-4	FC(F)(F)[P+](=S)C(F)(F)F
https://comptox.epa.gov/dashboard/chemical/details/DTXSID00762974	109574-86-9	CCCCCCC(I)=CC(F)(F)C(F)(F)C(F)(F)F
https://comptox.epa.gov/dashboard/chemical/details/DTXSID00763345	110680-45-0	FC(F)C(F)(F)C(F)(F)C(F)(F)C(F)(F)C(F)=CI
https://comptox.epa.gov/dashboard/chemical/details/DTXSID00763406	111005-90-4	FC(F)(F)C(Cl)(Cl)OOC(Cl)(Cl)C(F)(F)F
https://comptox.epa.gov/dashboard/chemical/details/DTXSID00763441	111144-99-1	FC(F)(F)C(F)(F)C(F)(F)COC1=CC=C(C=C)C=C1
https://comptox.epa.gov/dashboard/chemical/details/DTXSID00764938	113341-47-2	COC(=O)C=C(O)C(F)(F)C(F)F
https://comptox.epa.gov/dashboard/chemical/details/DTXSID00765162	113560-31-9	OC(=O)CCCCCOC(F)(F)C(F)(F)C(F)(F)C(F)(F)C(F)(F)C(F)(F)C(F)(F)C(F)(F)C(F)(F)F
https://comptox.epa.gov/dashboard/chemical/details/DTXSID00765263	113659-14-6	CCCCCCCCCOC(F)(F)C(F)(F)C(F)(F)C(F)(F)C(F)(F)C(F)(F)F
https://comptox.epa.gov/dashboard/chemical/details/DTXSID00765521	113933-95-2	OP(O)(=O)CC(F)(F)C(F)(F)C(F)(F)C(F)(F)C(F)F
https://comptox.epa.gov/dashboard/chemical/details/DTXSID00766215	115432-29-6	OC(=O)C(F)(F)C(F)(F)C(F)(F)S(O)=O
https://comptox.epa.gov/dashboard/chemical/details/DTXSID00766376	116107-58-5	FC(F)(F)C1(F)C(F)(F)C(F)(F)C(F)(F)C(F)(F)C1(C(F)(F)F)C(F)(F)C1(C(F)(F)F)C(F)(F)C(F)(F)C(F)(F)C(F)(F)C1(F)C(F)(F)F
https://comptox.epa.gov/dashboard/chemical/details/DTXSID00766654	116487-62-8	FC(F)C1(F)C(F)(F)C(F)=C(F)C(F)(F)C1(F)F
https://comptox.epa.gov/dashboard/chemical/details/DTXSID00766851	117767-64-3	FC(F)(F)C(F)(F)C(F)(F)C(F)(F)CCOCC1=CC=C(C=C)C=C1
https://comptox.epa.gov/dashboard/chemical/details/DTXSID00766972	118841-84-2	OC1=CC=C(C=C1)C(=O)OCC(F)(F)C(F)(F)C(F)(F)C(F)F
https://comptox.epa.gov/dashboard/chemical/details/DTXSID00766992	119157-77-6	CCOP(=O)(OCC)C(F)(F)C(F)(F)F
https://comptox.epa.gov/dashboard/chemical/details/DTXSID00767080	120123-05-9	OC(=O)C1=CC=CC=C1.OCC(F)(F)C(F)(F)C(F)(F)C(F)(F)C(F)(F)C(F)(F)C(F)(F)F
https://comptox.epa.gov/dashboard/chemical/details/DTXSID00768057	132877-69-1	FC(F)(F)C(F)(F)C(F)(F)C(F)(F)C(F)(F)C(F)(F)C(F)(F)C(F)(F)C1=CC=C(C=C1)C(F)(F)C(F)(F)C(F)(F)C(F)(F)C(F)(F)C(F)(F)C(F)(F)C(F)(F)F
https://comptox.epa.gov/dashboard/chemical/details/DTXSID00768577	137731-01-2	FC(=CC(F)(F)C(F)(F)F)\N=N\C1=CC=CC=C1
https://comptox.epa.gov/dashboard/chemical/details/DTXSID00769605	139516-73-7	OC(=CC#N)C(F)(F)F
https://comptox.epa.gov/dashboard/chemical/details/DTXSID00771849	144203-97-4	FC(F)C(F)(F)COC1=CSC=C1
https://comptox.epa.gov/dashboard/chemical/details/DTXSID00771905	144295-00-1	CC(C)(O)C(I)=CC(F)(F)C(F)(F)C(F)(F)C(F)(F)F
https://comptox.epa.gov/dashboard/chemical/details/DTXSID00773505	192326-53-7	[O-]C(=O)OC(COCC=C)C(OCCC(F)(F)C(F)(F)C(F)(F)C(F)(F)C(F)(F)C(F)(F)F)C(F)(F)C(F)(F)C(F)(F)C(F)(F)C(F)(F)C(F)(F)C(F)(F)F
https://comptox.epa.gov/dashboard/chemical/details/DTXSID00774092	189160-58-5	OCCN(CCO)CC(O)CC(F)(F)C(F)(F)C(F)(F)F
https://comptox.epa.gov/dashboard/chemical/details/DTXSID00774996	184958-01-8	FC1=C(F)C(F)=C(OP(=O)(OC2CCCCC2)OC2=C(F)C(F)=C(F)C(F)=C2F)C(F)=C1F
https://comptox.epa.gov/dashboard/chemical/details/DTXSID00775302	184007-51-0	COC(=O)[C@@H]1O[C@@H]1C(F)(F)C(F)(F)C(F)(F)C(F)(F)C(F)(F)C(F)(F)C(F)(F)F
https://comptox.epa.gov/dashboard/chemical/details/DTXSID00775625	1799-92-4	[O-][N+](=O)C1=CC=C(OC(=O)C(F)(F)C(F)(F)C(F)(F)F)C=C1
https://comptox.epa.gov/dashboard/chemical/details/DTXSID00775923	172369-52-7	FC(F)(F)C(F)(F)C(F)(F)C(F)(F)C(F)(F)C(F)(F)C(F)(F)C(F)(F)C1CCCCCC1
https://comptox.epa.gov/dashboard/chemical/details/DTXSID00776036	169155-40-2	C[Si](OCC(F)(F)C(F)(F)F)(OCC(F)(F)C(F)(F)F)OCC(F)(F)C(F)(F)F
https://comptox.epa.gov/dashboard/chemical/details/DTXSID00777745	194491-06-0	FC(F)(F)[Co+]
https://comptox.epa.gov/dashboard/chemical/details/DTXSID00780072	#VALUE!	FC(F)(F)[SiH3]
https://comptox.epa.gov/dashboard/chemical/details/DTXSID00780638	25664-42-0	OCC(CO)CCC(F)(F)C(F)(F)C(F)(F)C(F)(F)C(F)(F)C(F)(F)F
https://comptox.epa.gov/dashboard/chemical/details/DTXSID00780779	24556-39-6	CC(OC(F)(F)C(F)F)C(F)(F)C(F)C(F)(F)F
https://comptox.epa.gov/dashboard/chemical/details/DTXSID00781089	220414-23-3	FC(F)(F)C(F)(F)C(F)(F)C(F)(F)CCCCCCCCCCCS
https://comptox.epa.gov/dashboard/chemical/details/DTXSID00782556	20120-37-0	C[Si](C)(Cl)CCCOC(=O)C(F)(F)C(F)(F)C(F)(F)C(F)(F)C(F)(F)C(F)(F)C(F)(F)F
https://comptox.epa.gov/dashboard/chemical/details/DTXSID00783821	32885-94-2	CC(O)C(=CC(F)(F)F)C(F)(F)F
https://comptox.epa.gov/dashboard/chemical/details/DTXSID00784373	3829-39-8	FC(F)(F)C(F)(F)C(F)(F)C(F)(F)C(F)(F)C(F)(F)C(F)(F)C(F)(F)N=NC(F)(F)C(F)(F)C(F)(F)C(F)(F)C(F)(F)C(F)(F)C(F)(F)C(F)(F)F
https://comptox.epa.gov/dashboard/chemical/details/DTXSID00785047	305837-16-5	FC1=CC=CC=C1N=C(C(F)(F)F)C(F)(F)F
https://comptox.epa.gov/dashboard/chemical/details/DTXSID00785486	425639-29-8	OC1(CC(=O)CC(O)(O1)C(F)(F)F)C(F)(F)F
https://comptox.epa.gov/dashboard/chemical/details/DTXSID00786953	40143-77-9	OP(=O)(C(F)(F)C(F)(F)C(F)(F)C(F)(F)C(F)(F)C(F)(F)F)C(F)(F)C(F)(F)C(F)(F)C(F)(F)C(F)(F)C(F)(F)F
https://comptox.epa.gov/dashboard/chemical/details/DTXSID00787162	59379-88-3	OCNC(=O)C1=CC=C(OC(F)=C(F)C(F)(F)C(F)(F)C(F)(F)C(F)(F)C(F)(F)C(F)(F)C(F)(F)F)C=C1
https://comptox.epa.gov/dashboard/chemical/details/DTXSID00787364	5585-47-7	FC(F)(F)C(F)(F)C(F)(F)C1=NN=C(N=N1)C(F)(F)C(F)(F)C(F)(F)F
https://comptox.epa.gov/dashboard/chemical/details/DTXSID00787369	55827-95-7	FC1=NC(F)=C(N=C1C(F)(C(F)(F)F)C(F)(F)F)C(F)(C(F)(F)F)C(F)(F)F
https://comptox.epa.gov/dashboard/chemical/details/DTXSID00788679	53355-20-7	FC(F)(F)C(=O)O[Sn](OC(=O)C(F)(F)F)(C=C)C=C
https://comptox.epa.gov/dashboard/chemical/details/DTXSID00789388	51737-75-8	FC(F)(F)SSC(F)(SC(F)(F)F)SC(F)(F)F
https://comptox.epa.gov/dashboard/chemical/details/DTXSID00789409	51684-79-8	FC(F)(F)C(F)(F)[Se][Se][Se]C(F)(F)C(F)(F)F
https://comptox.epa.gov/dashboard/chemical/details/DTXSID00789646	51125-65-6	NC(O)=O.OCCC1COC(O1)(C(F)(F)F)C(F)(F)F
https://comptox.epa.gov/dashboard/chemical/details/DTXSID00789681	51081-33-5	FC1=C(F)C(F)=C(C[Hg]CC2=C(F)C(F)=C(F)C(F)=C2F)C(F)=C1F
https://comptox.epa.gov/dashboard/chemical/details/DTXSID00791123	675-66-1	C[SiH](C)CCCC(F)(F)F
https://comptox.epa.gov/dashboard/chemical/details/DTXSID00791668	#VALUE!	OC(=O)CCCCCC(CCCCC(F)(F)C(F)(F)C(F)(F)F)C(CCCCCC(O)=O)CCCCC(F)(F)C(F)(F)C(F)(F)F
https://comptox.epa.gov/dashboard/chemical/details/DTXSID00791688	67193-52-6	FC(F)(F)SC1=C(C#N)C(C#N)=C(SC(F)(F)F)C=C1
https://comptox.epa.gov/dashboard/chemical/details/DTXSID00793905	65100-18-7	FC(F)(F)S(=O)(=O)C=CS(=O)(=O)C(F)(F)F
https://comptox.epa.gov/dashboard/chemical/details/DTXSID00793925	65079-24-5	FC(SC1=CC=CC=C1)=C(F)C(F)(F)C(F)(F)C(F)(F)C(F)(F)C(F)(F)C(F)(F)C(F)(F)F
https://comptox.epa.gov/dashboard/chemical/details/DTXSID00794432	64660-92-0	OP(O)(O)=O.OCC(C(F)(F)F)C(F)(F)F.OCC(C(F)(F)F)C(F)(F)F.OCC(C(F)(F)F)C(F)(F)F
https://comptox.epa.gov/dashboard/chemical/details/DTXSID00794573	64566-20-7	CCOC(=O)C(F)(F)C(F)(Cl)C(F)(F)C(F)=C(F)F
https://comptox.epa.gov/dashboard/chemical/details/DTXSID00794619	64528-78-5	FC1=C(F)C(F)=C(C(F)=C1F)C1=C(C(F)=C(F)C(F)=C1F)C(F)(F)F
https://comptox.epa.gov/dashboard/chemical/details/DTXSID00796638	62571-57-7	NCC(O)CCC(F)(F)C(F)(F)C(F)(F)C(F)(F)C(F)(F)C(F)(F)F
https://comptox.epa.gov/dashboard/chemical/details/DTXSID00797261	691-54-3	FC(F)CC[SiH3]
https://comptox.epa.gov/dashboard/chemical/details/DTXSID00797347	68596-43-0	NC1=CC=C(C=C1)S(=O)(=O)C(C(F)(F)F)(C(F)(F)F)C(F)(F)F
https://comptox.epa.gov/dashboard/chemical/details/DTXSID00797867	663176-03-2	OCCOCC(F)(F)C(F)(F)COCC1=CC=CC=C1
https://comptox.epa.gov/dashboard/chemical/details/DTXSID00799265	651769-26-5	FC(F)C(F)(F)COC(=O)C1=CC=C(C=C1)C1=NNN=N1
https://comptox.epa.gov/dashboard/chemical/details/DTXSID00800360	649724-86-7	[I-].CCC[N+](CCC)(CCC)CCC(F)(F)C(F)(F)C(F)(F)C(F)(F)F
https://comptox.epa.gov/dashboard/chemical/details/DTXSID00802945	64139-66-8	OC(=O)C(F)(F)C(F)(C(F)(F)F)C(F)(F)C(F)(F)F
https://comptox.epa.gov/dashboard/chemical/details/DTXSID00803452	63693-17-4	OCCOCCOCCOCC(F)(F)C(F)(F)F
https://comptox.epa.gov/dashboard/chemical/details/DTXSID00805092	62789-53-1	OC1(F)C(F)(F)C(F)(F)C(F)(F)C(F)(F)C(F)(F)C(F)(F)C1(F)F
https://comptox.epa.gov/dashboard/chemical/details/DTXSID00806160	62679-64-5	CCCCCC(=O)C(=O)C(F)(F)C(F)(F)C(F)(F)C(F)F
https://comptox.epa.gov/dashboard/chemical/details/DTXSID00806766	62619-31-2	OC(=O)C1=CC=CC=C1.OC(F)(F)C(C(F)(F)F)C(F)(F)F
https://comptox.epa.gov/dashboard/chemical/details/DTXSID00808048	62498-14-0	FC(F)(F)C(CC=CC(C(F)(F)F)(C(F)(F)F)C(F)(F)F)(C(F)(F)F)C(F)(F)F
https://comptox.epa.gov/dashboard/chemical/details/DTXSID00808240	#VALUE!	OC1CC(CC(F)(F)C(F)(F)OC(F)(C(F)(F)F)C(F)(F)F)OC(=O)C2=CC=CC=C2C(=O)OC(CC(F)(F)C(F)(F)OC(F)(C(F)(F)F)C(F)(F)F)C1
https://comptox.epa.gov/dashboard/chemical/details/DTXSID00809171	62378-61-4	CCOC(CC(=C(F)F)C(F)(F)F)SCC
https://comptox.epa.gov/dashboard/chemical/details/DTXSID00809176	62378-55-6	CCCCCC1(CC(SS1)(C(F)(F)F)C(F)(F)F)OC
https://comptox.epa.gov/dashboard/chemical/details/DTXSID00811759	62116-46-5	CCCC=C(F)C(C(F)(F)F)C(F)(F)F
https://comptox.epa.gov/dashboard/chemical/details/DTXSID00813172	61907-45-7	COC1=C(F)C(F)=C(SC2=C(F)C(F)=C(OC)C(F)=C2F)C(F)=C1F
https://comptox.epa.gov/dashboard/chemical/details/DTXSID00813430	61859-97-0	FC(F)(F)C1(CC1C(=O)C1=CC=CC=C1)C(F)(F)F
https://comptox.epa.gov/dashboard/chemical/details/DTXSID00813814	61799-71-1	FCCOC(=O)C(F)(F)C(F)(F)F
https://comptox.epa.gov/dashboard/chemical/details/DTXSID00814987	61699-93-2	FC(OCCCl)=NC(F)(F)F
https://comptox.epa.gov/dashboard/chemical/details/DTXSID00816062	61587-32-4	OC(=O)C1=CC(=CC=C1)C(Br)(C(F)(F)F)C(F)(F)Br
https://comptox.epa.gov/dashboard/chemical/details/DTXSID00816067	61587-21-1	FC(F)=C(C1=CC=C(C=C1)C1=CC=C(Br)C=C1)C(F)(F)F
https://comptox.epa.gov/dashboard/chemical/details/DTXSID00816608	61527-37-5	FC(F)(F)N(C(F)(F)F)P(F)(F)(F)Br
https://comptox.epa.gov/dashboard/chemical/details/DTXSID00817377	61448-92-8	CC(=C)C1(F)OC(F)(F)C(F)(F)OC1(F)F
https://comptox.epa.gov/dashboard/chemical/details/DTXSID00818081	#VALUE!	FC(F)(F)SC(F)(Br)SCl
https://comptox.epa.gov/dashboard/chemical/details/DTXSID00818329	61340-75-8	FC(=O)C(F)(C(F)(F)C(F)(F)F)C(F)(F)C(F)(F)F
https://comptox.epa.gov/dashboard/chemical/details/DTXSID00818945	61282-83-5	CCC(C=O)=C(F)C(F)(F)C(F)(F)C(F)(F)C(F)(F)C(F)(F)F
https://comptox.epa.gov/dashboard/chemical/details/DTXSID00820609	61121-94-6	CC(C)(C)C(=S)C(F)(F)F
https://comptox.epa.gov/dashboard/chemical/details/DTXSID00822163	60351-77-1	NC(=O)C(F)(F)C(F)(F)C(=O)NC1=CC=CC=C1N
https://comptox.epa.gov/dashboard/chemical/details/DTXSID00438405	62571-55-5	FC(F)(F)C(F)(F)C(F)(F)C(F)(F)C(F)(F)C(F)(F)CCN=[N+]=[N-]
https://comptox.epa.gov/dashboard/chemical/details/DTXSID00440861	188781-15-9	CCOC(=O)C1=CN=C(N=C1C(F)(F)F)C(F)(F)F
https://comptox.epa.gov/dashboard/chemical/details/DTXSID00441939	316826-66-1	NS(=O)(=O)C1=NN=C(NS(=O)(=O)C(F)(F)C(F)(F)C(F)(F)C(F)(F)F)S1
https://comptox.epa.gov/dashboard/chemical/details/DTXSID00442840	329710-76-1	FC(F)(F)OCCOS(=O)(=O)C(F)(F)F
https://comptox.epa.gov/dashboard/chemical/details/DTXSID00445432	781-13-5	[H]C12C=CC([H])(C=C1)C(=C2C(F)(F)F)C(F)(F)F
https://comptox.epa.gov/dashboard/chemical/details/DTXSID00446247	64739-16-8	OC(O)C(F)(F)C(F)(F)C(F)(F)C(F)(F)C(F)(F)C(F)(F)F
https://comptox.epa.gov/dashboard/chemical/details/DTXSID00446989	207129-45-1	FC(F)(F)C(F)(C(F)(F)F)S(=O)(=O)C(F)(F)F
https://comptox.epa.gov/dashboard/chemical/details/DTXSID00447673	106693-04-3	CCOC(=O)CC(F)(F)C(F)(F)F
https://comptox.epa.gov/dashboard/chemical/details/DTXSID00448605	80308-96-9	FC1=C(C(F)(F)C(F)(F)F)C(F)(F)C(F)(F)C(F)(F)C1(F)F
https://comptox.epa.gov/dashboard/chemical/details/DTXSID00448983	110396-62-8	FC(F)(Cl)C(F)(F)C(F)(F)C(F)(F)C1=CC=CN1
https://comptox.epa.gov/dashboard/chemical/details/DTXSID00449435	81747-61-7	FC(F)(F)C(F)(F)C(F)(F)OC(F)(F)C(F)(F)I
https://comptox.epa.gov/dashboard/chemical/details/DTXSID00449571	56859-55-3	C[Si](C)(C)OCC(F)(F)F
https://comptox.epa.gov/dashboard/chemical/details/DTXSID00449713	2252-79-1	FC(F)(F)C(Br)C(F)(F)F
https://comptox.epa.gov/dashboard/chemical/details/DTXSID00449975	155630-33-4	CC(=O)CCC(F)=C(F)F
https://comptox.epa.gov/dashboard/chemical/details/DTXSID00450642	6141-72-6	FC(F)(F)N(ON(C(F)(F)F)C(F)(F)F)C(F)(F)F
https://comptox.epa.gov/dashboard/chemical/details/DTXSID00451977	#VALUE!	FC(F)(F)C(F)(F)C(F)(F)C(F)(F)C(F)(F)C(F)(F)C(F)(F)COS(=O)(=O)C(F)(F)F
https://comptox.epa.gov/dashboard/chemical/details/DTXSID00452227	90408-50-7	NC1=C(C#N)C(=N)C(F)(F)C(F)(F)C1(F)F
https://comptox.epa.gov/dashboard/chemical/details/DTXSID00453032	156570-16-0	FC(F)OC1=CC=C(C=C1)C(F)(F)F
https://comptox.epa.gov/dashboard/chemical/details/DTXSID00453158	661-45-0	FC(F)(F)P(F)(F)(C(F)(F)F)C(F)(F)F
https://comptox.epa.gov/dashboard/chemical/details/DTXSID00453219	140184-10-7	CCCCCC(I)CC(F)(F)C(F)=C(F)F
https://comptox.epa.gov/dashboard/chemical/details/DTXSID00453592	88986-29-2	OC(=O)C(F)(F)OC(F)(F)C(F)(F)S(F)(=O)=O
https://comptox.epa.gov/dashboard/chemical/details/DTXSID00453633	320-23-0	FC(F)(F)C1=CC(=C(C=C1C(F)(F)F)C(F)(F)F)C(F)(F)F
https://comptox.epa.gov/dashboard/chemical/details/DTXSID00454009	444-40-6	[Li+].FC(F)(F)C1=CC(=[C-]C(=C1)C(F)(F)F)C(F)(F)F
https://comptox.epa.gov/dashboard/chemical/details/DTXSID00454443	74693-96-2	FC(F)(F)C(=C1C(F)(F)C(F)(F)C1(F)F)C(F)(F)F
https://comptox.epa.gov/dashboard/chemical/details/DTXSID00455632	22006-44-6	FC(F)C1=C(F)C(F)=C(F)C(F)=C1F
https://comptox.epa.gov/dashboard/chemical/details/DTXSID00455910	184293-63-8	OC1(CC(=NO1)C1=CC=CC=C1)C(F)(F)C(F)F
https://comptox.epa.gov/dashboard/chemical/details/DTXSID00458188	41605-53-2	COC(=O)C1=CC=C(OS(=O)(=O)C(F)(F)C(F)(F)C(F)(F)C(F)(F)F)C=C1
https://comptox.epa.gov/dashboard/chemical/details/DTXSID00458749	376-66-9	FC1(F)C(=O)C(F)(F)C(F)(F)C1(F)F
https://comptox.epa.gov/dashboard/chemical/details/DTXSID00459211	131118-32-6	OC(=O)CC(F)(F)C(F)(F)C(F)(F)C(F)(F)Cl
https://comptox.epa.gov/dashboard/chemical/details/DTXSID00461551	138128-74-2	C[Si](C)(C)SC(F)(F)F
https://comptox.epa.gov/dashboard/chemical/details/DTXSID00461556	80245-26-7	CC1=C(C=CC(F)=C1)C(F)(F)F
https://comptox.epa.gov/dashboard/chemical/details/DTXSID00462184	381-97-5	CC(C(O)=O)C(F)(F)F
https://comptox.epa.gov/dashboard/chemical/details/DTXSID00464628	189638-88-8	C[C@@H](C=O)C(F)(F)F
https://comptox.epa.gov/dashboard/chemical/details/DTXSID0046511	306-94-5	FC1(F)C(F)(F)C(F)(F)C2(F)C(F)(F)C(F)(F)C(F)(F)C(F)(F)C2(F)C1(F)F
https://comptox.epa.gov/dashboard/chemical/details/DTXSID00467816	14897-48-4	CC(=O)SCC(F)(F)F
https://comptox.epa.gov/dashboard/chemical/details/DTXSID00467937	37095-26-4	Cl[Au].FC1=C(F)C(F)=C(P(C2=C(F)C(F)=C(F)C(F)=C2F)C2=C(F)C(F)=C(F)C(F)=C2F)C(F)=C1F
https://comptox.epa.gov/dashboard/chemical/details/DTXSID00468500	865758-36-7	COC1=CC=C(C=C1)C(Cl)(C1=CC=C(CCC(F)(F)C(F)(F)C(F)(F)C(F)(F)C(F)(F)C(F)(F)C(F)(F)C(F)(F)F)C=C1)C1=CC=C(OC)C=C1
https://comptox.epa.gov/dashboard/chemical/details/DTXSID00468904	116020-01-0	OC1(OC(C2=CC=CC=C2)C1(F)F)C(F)(F)F
https://comptox.epa.gov/dashboard/chemical/details/DTXSID00469951	753-66-2	FC(F)(Br)I
https://comptox.epa.gov/dashboard/chemical/details/DTXSID00469991	75180-14-2	F\C=C(\F)C(F)(F)C(F)(F)C(F)(F)C(F)(F)C(F)(F)F
https://comptox.epa.gov/dashboard/chemical/details/DTXSID00470300	65797-85-5	CCNC1=CC=C(C=C1)C(O)(C(F)(F)F)C(F)(F)F
https://comptox.epa.gov/dashboard/chemical/details/DTXSID00471251	132711-05-8	FC(F)(F)C(F)(F)C(F)(F)C(F)(F)C(F)(F)C(F)(F)CCOC(=O)CBr
https://comptox.epa.gov/dashboard/chemical/details/DTXSID00471655	141577-88-0	FCN(C(F)F)S(F)(=O)=O
https://comptox.epa.gov/dashboard/chemical/details/DTXSID00471973	52835-16-2	FC(F)(F)C(F)(F)C(F)(F)C(F)(F)C(F)(F)C(F)(F)C(F)(F)C(F)(F)C1CO1
https://comptox.epa.gov/dashboard/chemical/details/DTXSID00472329	287481-44-1	COC(=O)C(Br)P(=O)(OCC(F)(F)F)OCC(F)(F)F
https://comptox.epa.gov/dashboard/chemical/details/DTXSID0047329	852317-38-5	NC(=O)C1=NC(=NN1)C1=CC=CC(=C1)C1=CC(F)=CC=C1OCC(F)(F)C(F)(F)F
https://comptox.epa.gov/dashboard/chemical/details/DTXSID0047583	423-39-2	FC(F)(F)C(F)(F)C(F)(F)C(F)(F)I
https://comptox.epa.gov/dashboard/chemical/details/DTXSID00476100	403646-07-1	[O-][N+](=O)C1=CC=C(C=C(C(F)(F)F)C(F)(F)F)C=C1
https://comptox.epa.gov/dashboard/chemical/details/DTXSID00476105	202394-61-4	C[C@](O)(C(N)=O)C(F)(F)F
https://comptox.epa.gov/dashboard/chemical/details/DTXSID00476261	706-89-8	FC(F)(F)C(F)(F)COCC1CO1
https://comptox.epa.gov/dashboard/chemical/details/DTXSID00476322	53356-04-0	FC(F)(F)SC1CCCCC1SC(F)(F)F
https://comptox.epa.gov/dashboard/chemical/details/DTXSID00477031	650583-85-0	FC(F)(F)C1=CC=CC(=C1[Sn](Cl)(Cl)C1=C(C=CC=C1C(F)(F)F)C(F)(F)F)C(F)(F)F
https://comptox.epa.gov/dashboard/chemical/details/DTXSID00479232	90146-96-6	CCOP(=O)(CCC(F)(F)C(F)(F)C(F)(F)C(F)(F)C(F)(F)C(F)(F)C(F)(F)C(F)(F)F)OCC
https://comptox.epa.gov/dashboard/chemical/details/DTXSID00482064	680-63-7	CCN(CC)C(F)(F)C(F)F
https://comptox.epa.gov/dashboard/chemical/details/DTXSID00483617	51076-52-9	CCOC(=O)C1=C(N)N=C(C=C1C(F)(F)F)C(F)(F)F
https://comptox.epa.gov/dashboard/chemical/details/DTXSID00485237	61324-28-5	OC1=CC=C(C=C1)C(F)(F)C(F)(F)C(F)(F)F
https://comptox.epa.gov/dashboard/chemical/details/DTXSID00490109	62315-18-8	NC1=CC=C(OC(F)(F)C(F)(F)C(F)(F)C(F)(F)F)C=C1
https://comptox.epa.gov/dashboard/chemical/details/DTXSID00497532	646-62-8	C[Pb](C)(C)C(F)(F)F
https://comptox.epa.gov/dashboard/chemical/details/DTXSID00498443	2262-05-07	FC1=CC(F)=C(F)C([Hg]C2=C(F)C(F)=CC(F)=C2F)=C1F
https://comptox.epa.gov/dashboard/chemical/details/DTXSID00500318	460-49-1	FC(F)(F)N=C=O
https://comptox.epa.gov/dashboard/chemical/details/DTXSID00500752	64253-90-3	FC(F)C(F)(F)C(F)(F)C(F)(F)C(F)(F)C(F)(F)COC1=CC=C(C=C)C=C1
https://comptox.epa.gov/dashboard/chemical/details/DTXSID00500777	3534-50-7	NC1=NC(F)=C(F)C=C1F
https://comptox.epa.gov/dashboard/chemical/details/DTXSID00501188	71917-15-2	FC(F)(F)C(F)(F)C1(F)OC1(F)C(F)(F)F
https://comptox.epa.gov/dashboard/chemical/details/DTXSID00501800	5121-89-1	FC1=CC(I)=C(F)C(F)=C1F
https://comptox.epa.gov/dashboard/chemical/details/DTXSID00502014	73501-13-0	FC1=C(F)C2=CC(=C(F)C(F)=C2C(F)=C1F)C1=C(F)C2=C(C(F)=C(F)C(F)=C2F)C(F)=C1F
https://comptox.epa.gov/dashboard/chemical/details/DTXSID00502135	684-29-7	FC(F)(F)C(N=C=O)C(F)(F)F
https://comptox.epa.gov/dashboard/chemical/details/DTXSID00502195	50838-64-7	FC(F)C(F)(F)C1(F)OC1(F)F
https://comptox.epa.gov/dashboard/chemical/details/DTXSID00502236	74399-69-2	FC(F)(F)NOC(F)(F)F
https://comptox.epa.gov/dashboard/chemical/details/DTXSID00502610	6044-18-4	FC(=O)C(F)(F)C(F)(F)C(F)(F)I
https://comptox.epa.gov/dashboard/chemical/details/DTXSID00503208	75121-29-8	CCC(C)C(F)(F)F
https://comptox.epa.gov/dashboard/chemical/details/DTXSID00503405	344324-87-4	OC(=O)C1C(F)(F)C1(F)F
https://comptox.epa.gov/dashboard/chemical/details/DTXSID00503607	#VALUE!	FC(F)(F)C(F)(F)C(F)(F)C(F)(F)S(=O)(=O)CC#N
https://comptox.epa.gov/dashboard/chemical/details/DTXSID00503889	74415-71-7	FC(=O)C1=C(F)C(F)=C(F)C1(F)F
https://comptox.epa.gov/dashboard/chemical/details/DTXSID00503960	#VALUE!	FC(F)C(F)(F)C(F)(F)C(F)(F)COCl
https://comptox.epa.gov/dashboard/chemical/details/DTXSID00505883	53352-88-8	FC(F)(F)C(=C=O)C(=O)C(F)(F)C(F)(F)F
https://comptox.epa.gov/dashboard/chemical/details/DTXSID00507044	79851-20-0	FC(F)(F)C(F)(F)C(F)(F)C(=O)C1=CC(Br)=CC(Br)=C1
https://comptox.epa.gov/dashboard/chemical/details/DTXSID00507261	57113-81-2	FC1=C(F)C(F)(F)C(Br)=C(F)C1(F)F
https://comptox.epa.gov/dashboard/chemical/details/DTXSID00507266	51957-26-7	FC1=NC(F)(F)C(F)(F)C(F)=C1F
https://comptox.epa.gov/dashboard/chemical/details/DTXSID00507665	254756-56-4	FC(F)C(F)(F)C(F)(F)C(F)(F)C(F)(F)C(F)(F)COS(Cl)=O
https://comptox.epa.gov/dashboard/chemical/details/DTXSID00508298	3802-95-7	FC(F)(F)N=[N+]=[N-]
https://comptox.epa.gov/dashboard/chemical/details/DTXSID00508394	666-21-7	CC(F)C(C)F
https://comptox.epa.gov/dashboard/chemical/details/DTXSID00508475	62656-72-8	CC(C)C(=O)C(F)(C(F)(F)F)C(F)(F)F
https://comptox.epa.gov/dashboard/chemical/details/DTXSID00508894	79948-17-7	COC(F)(C(=C(F)F)C(F)(F)F)C(F)(F)C(F)(F)F
https://comptox.epa.gov/dashboard/chemical/details/DTXSID00509422	80395-39-7	CCC\C=N\CC(F)(F)F
https://comptox.epa.gov/dashboard/chemical/details/DTXSID00509886	71113-54-7	CCCNCC(F)(F)F
https://comptox.epa.gov/dashboard/chemical/details/DTXSID00510139	17573-79-4	FC1=NC=C(F)C(F)=N1
https://comptox.epa.gov/dashboard/chemical/details/DTXSID00510795	#VALUE!	CN(CC(F)(F)C(F)F)C1=CC=CC=C1
https://comptox.epa.gov/dashboard/chemical/details/DTXSID00511787	62665-38-7	CN1C=C(SC(F)(F)F)C=C1SC(F)(F)F
https://comptox.epa.gov/dashboard/chemical/details/DTXSID00512037	#VALUE!	COC(=O)C1=CC(=CC=C1)C(F)(F)C(F)(F)C(F)(F)C(F)(F)C(F)(F)C(F)(F)C(F)(F)C(F)(F)F
https://comptox.epa.gov/dashboard/chemical/details/DTXSID00512113	37461-61-3	FC(F)(F)C1=NN=C(Br)S1
https://comptox.epa.gov/dashboard/chemical/details/DTXSID00513443	17065-31-5	FC1=C(F)C2(F)C=CC1(F)C2(F)F
https://comptox.epa.gov/dashboard/chemical/details/DTXSID00515200	78263-49-7	COC1=C(F)C=C(C=C1)C(F)(F)F
https://comptox.epa.gov/dashboard/chemical/details/DTXSID00516671	2525-80-6	FC(F)(C(=O)C1=CC=CC=C1)C(F)(F)C(F)(F)C(F)(F)C(=O)C1=CC=CC=C1
https://comptox.epa.gov/dashboard/chemical/details/DTXSID00517461	400-36-2	OC(=O)CC(=O)C(F)(F)F
https://comptox.epa.gov/dashboard/chemical/details/DTXSID00517885	87612-18-8	FC(F)(F)C1CS1
https://comptox.epa.gov/dashboard/chemical/details/DTXSID00517966	125353-44-8	Cl.C[C@H](N)C(F)(F)F
https://comptox.epa.gov/dashboard/chemical/details/DTXSID00709243	158389-16-3	CC(CC(F)(F)F)C(F)(F)F
https://comptox.epa.gov/dashboard/chemical/details/DTXSID00710415	143526-19-6	FC(C(F)(F)F)C(F)(F)OC1=CC=C(C=C1)C(=O)C1=CC=C(F)C=C1
https://comptox.epa.gov/dashboard/chemical/details/DTXSID0071047	68052-68-6	CC[NH3+].[O-]C(=O)C(F)(F)C(F)(F)C(F)(F)C(F)(F)C(F)(F)C(F)(F)C(F)(F)C(F)(F)C(F)(F)C(F)(F)C(F)(F)C(F)(C(F)(F)F)C(F)(F)F
https://comptox.epa.gov/dashboard/chemical/details/DTXSID00711088	#VALUE!	FC(F)(F)C(F)(F)C1=CC(Br)=CC=C1
https://comptox.epa.gov/dashboard/chemical/details/DTXSID00711149	393517-66-3	CC(C)OC(F)(F)C(F)(F)C(F)F
https://comptox.epa.gov/dashboard/chemical/details/DTXSID00711184	666-92-2	COC(F)=C(F)C(F)(F)F
https://comptox.epa.gov/dashboard/chemical/details/DTXSID00712515	16202-98-5	OC(C\C=C/C(O)(C(F)(F)F)C(F)(F)F)(C(F)(F)F)C(F)(F)F
https://comptox.epa.gov/dashboard/chemical/details/DTXSID0071332	68239-73-6	CN(CCCCO)S(=O)(=O)C(F)(F)C(F)(F)C(F)(F)C(F)(F)C(F)(F)C(F)(F)C(F)(F)C(F)(F)F
https://comptox.epa.gov/dashboard/chemical/details/DTXSID0071334	68239-75-8	CCN(CCC[Si](OC)(OC)OC)S(=O)(=O)C(F)(F)C(F)(F)C(F)(F)C(F)(F)C(F)(F)C(F)(F)C(F)(F)F
https://comptox.epa.gov/dashboard/chemical/details/DTXSID00713527	1690-94-4	C1CNCCN1.OC(=O)C(F)(F)C(F)(F)F
https://comptox.epa.gov/dashboard/chemical/details/DTXSID00717823	1349699-64-4	CC(C)[C@H](Br)C(F)(F)F
https://comptox.epa.gov/dashboard/chemical/details/DTXSID00718315	476639-90-4	[K+].F[B-](F)(F)C(F)(F)C(F)(F)F
https://comptox.epa.gov/dashboard/chemical/details/DTXSID00718693	314071-48-2	[Ba++].[O-]\C(=C\C(=O)C(F)(F)F)C(F)(F)F.[O-]\C(=C\C(=O)C(F)(F)F)C(F)(F)F
https://comptox.epa.gov/dashboard/chemical/details/DTXSID0071889	68957-32-4	CCN(CC(O)=O)S(=O)(=O)C(F)(F)C(F)(F)C(F)(F)C(F)(F)C(F)(F)C(F)(F)F
https://comptox.epa.gov/dashboard/chemical/details/DTXSID00722437	6430-24-6	C[As](C)C1(C(C(F)(F)F)C1(F)F)C(F)(F)F
https://comptox.epa.gov/dashboard/chemical/details/DTXSID0072352	71463-74-6	C1CC[NH2+]CC1.[O-]S(=O)(=O)C(F)(F)C(F)(F)C(F)(F)C(F)(F)C(F)(F)C(F)(F)C(F)(F)C(F)(F)F
https://comptox.epa.gov/dashboard/chemical/details/DTXSID0072354	71463-79-1	CCN(CCCP(O)(O)=O)S(=O)(=O)C(F)(F)C(F)(F)C(F)(F)C(F)(F)C(F)(F)C(F)(F)C(F)(F)F
https://comptox.epa.gov/dashboard/chemical/details/DTXSID0072356	71463-81-5	CCOP(=O)(CCCN(CC)S(=O)(=O)C(F)(F)C(F)(F)C(F)(F)C(F)(F)C(F)(F)C(F)(F)C(F)(F)F)OCC
https://comptox.epa.gov/dashboard/chemical/details/DTXSID00822305	60167-95-5	CC1=C2N=C(NC2=C(C=C1[N+]([O-])=O)[N+]([O-])=O)C(F)(F)C(F)(F)C(F)(F)F
https://comptox.epa.gov/dashboard/chemical/details/DTXSID00822683	783372-47-4	FC(=C(F)C(F)(F)C(F)(F)F)C1=CC=CC=C1
https://comptox.epa.gov/dashboard/chemical/details/DTXSID00822784	7704-59-8	FC1(F)C(=C)C(=C)C1(F)F
https://comptox.epa.gov/dashboard/chemical/details/DTXSID00822860	762260-70-8	FC(F)(F)C(F)(F)C(F)(F)C(F)(F)C(F)(F)C(F)(F)C(F)(F)C(F)(F)[SiH3]
https://comptox.epa.gov/dashboard/chemical/details/DTXSID00824622	0757-01-07	FC(F)(I)CC(F)(Cl)C(F)(F)Cl
https://comptox.epa.gov/dashboard/chemical/details/DTXSID00825593	7098-02-04	OC(F)(F)C(F)(F)C(F)(F)C(F)(F)C(F)(F)C(F)(F)C(F)F
https://comptox.epa.gov/dashboard/chemical/details/DTXSID00826287	876903-01-4	C[Sn](C)(C)C(F)(F)C(F)(F)C(F)(F)C(F)(F)F
https://comptox.epa.gov/dashboard/chemical/details/DTXSID00826868	85861-57-0	[H]C12CC([H])(C(C)=C1C)C(=C2C(F)(F)F)C(F)(F)F
https://comptox.epa.gov/dashboard/chemical/details/DTXSID00827451	847755-25-3	OC(O)=O.OCC(F)(F)C(F)C(F)(F)F.OCC(F)(F)C(F)C(F)(F)F
https://comptox.epa.gov/dashboard/chemical/details/DTXSID00829253	88280-62-0	[O-]\[N+](OS(=O)(=O)C(F)(F)C(F)(F)C(F)(F)C(F)(F)F)=N/C1=CC=CC=C1
https://comptox.epa.gov/dashboard/chemical/details/DTXSID00829596	88223-41-0	CCCCC(C1=C(F)C(F)=C(F)C(F)=C1F)C1=C(F)C(F)=C(F)C(F)=C1F
https://comptox.epa.gov/dashboard/chemical/details/DTXSID00830708	88071-32-3	CC=CCOC(=O)C(F)(C(C)C=C)C(F)(F)F
https://comptox.epa.gov/dashboard/chemical/details/DTXSID00831230	87981-51-9	OCC1(CO)C(F)(F)C(F)(F)C(F)(F)C(F)(F)C1(F)F
https://comptox.epa.gov/dashboard/chemical/details/DTXSID00832080	87613-26-1	CCOC(=O)C=C(N)C(F)(F)C(F)(F)C(F)(F)F
https://comptox.epa.gov/dashboard/chemical/details/DTXSID00833310	866208-89-1	FC(F)(F)C(F)(F)C(F)(F)C(F)(F)CCSCCOC(=O)C=C
https://comptox.epa.gov/dashboard/chemical/details/DTXSID00834781	834880-68-1	FC(F)(F)C(F)(F)C(F)(F)C(F)(F)C(F)(F)C(F)(F)C(F)(F)C(F)(F)C1C=CCC2C1C(=O)OC2=O
https://comptox.epa.gov/dashboard/chemical/details/DTXSID00836407	828259-48-9	FOOC(F)(C(F)(F)C(F)(F)F)C(F)(F)C(F)(F)F
https://comptox.epa.gov/dashboard/chemical/details/DTXSID00836462	#VALUE!	FC(F)(F)C(=O)ON=C(Cl)C(F)(F)F
https://comptox.epa.gov/dashboard/chemical/details/DTXSID00837015	827046-85-5	O.FC1=CC(F)=C(F)C=C1F
https://comptox.epa.gov/dashboard/chemical/details/DTXSID00837131	827027-09-8	FC(F)(F)P(=O)=O
https://comptox.epa.gov/dashboard/chemical/details/DTXSID00837136	827027-00-9	F[Al](C(F)(F)F)C(F)(F)F
https://comptox.epa.gov/dashboard/chemical/details/DTXSID00837393	825634-90-0	FC1=C(F)C(F)=C(N=C=C=C=O)C(F)=C1F
https://comptox.epa.gov/dashboard/chemical/details/DTXSID00837656	824954-69-0	CC(C)NCCC(O)(C(F)(F)F)C(F)(F)F
https://comptox.epa.gov/dashboard/chemical/details/DTXSID00838264	823791-63-5	FC(F)(F)C1=CC(=C(Cl)C(=C1)N=C=O)C(F)(F)F
https://comptox.epa.gov/dashboard/chemical/details/DTXSID00838880	821806-55-7	CCC(CCC(F)(F)C(F)(F)C(F)(F)C(F)(F)C(F)(F)C(F)(F)C(F)(F)C(F)(F)F)OC(=O)NNC([O-])=O
https://comptox.epa.gov/dashboard/chemical/details/DTXSID00838885	821806-42-2	FC(F)(F)C(F)(F)C(F)(F)C(F)(F)CCCOC(Cl)=O
https://comptox.epa.gov/dashboard/chemical/details/DTXSID00839211	821767-13-9	[Cl-].FC(F)(F)C(F)(F)CCC[S+]1CCCC1
https://comptox.epa.gov/dashboard/chemical/details/DTXSID00840842	922141-52-4	FC1(F)CC2=C(C=CC(Cl)=C2)C1(F)F
https://comptox.epa.gov/dashboard/chemical/details/DTXSID00840847	922141-45-5	COC1=CC=C(C=C1)C1C(F)(F)C1(F)F
https://comptox.epa.gov/dashboard/chemical/details/DTXSID00842008	914978-70-4	C#C.FC(F)=C
https://comptox.epa.gov/dashboard/chemical/details/DTXSID00842745	920743-66-4	FC1=C(F)C(F)=C(C(F)=C1F)[Si](C=C)(C=C)C1=C(F)C(F)=C(F)C(F)=C1F
https://comptox.epa.gov/dashboard/chemical/details/DTXSID00843616	919785-61-8	OP(O)(=O)C1=C(F)C(F)=C(C(F)=C1F)C(F)(F)F
https://comptox.epa.gov/dashboard/chemical/details/DTXSID00843777	919515-73-4	FC(=C(S)S)C(F)(F)C(F)(F)F
https://comptox.epa.gov/dashboard/chemical/details/DTXSID00844082	919293-76-8	FC1=C(F)C2=C(F)C3=C(C(F)=C2C(F)=C1F)C(F)=C1C(F)=C2C(F)=C(Cl)C(F)=C(F)C2=C(F)C1=C3F
https://comptox.epa.gov/dashboard/chemical/details/DTXSID00844623	919005-05-3	OC(=O)C(F)OC(F)(F)C(F)(F)OC(F)(F)F
https://comptox.epa.gov/dashboard/chemical/details/DTXSID00845796	918446-95-4	CCC(C)[Si](F)(F)C1=CC(=CC(=C1)C(F)(F)F)C(F)(F)F
https://comptox.epa.gov/dashboard/chemical/details/DTXSID00846723	917951-62-3	OC(=O)C(F)C(F)(C(F)(F)F)C(F)(F)F
https://comptox.epa.gov/dashboard/chemical/details/DTXSID00848040	90292-28-7	CC(C)=C\C=C(/F)C(F)(F)C(F)(F)C(F)(F)F
https://comptox.epa.gov/dashboard/chemical/details/DTXSID00850027	57344-87-3	OC(=O)C1=CC=CC=C1OC(F)=C(F)C(F)(F)C(F)(F)C(F)(F)C(F)(F)C(F)(F)C(F)(F)C(F)(F)C(F)(F)F
https://comptox.epa.gov/dashboard/chemical/details/DTXSID00850188	56726-75-1	FC(F)OC(F)(F)Cl
https://comptox.epa.gov/dashboard/chemical/details/DTXSID00850289	#VALUE!	FC(F)C(F)(F)OC1=CC=C(C=C1)C(=O)C1CCCCC1
https://comptox.epa.gov/dashboard/chemical/details/DTXSID00850648	54389-21-8	FC(F)(F)C[Si](F)(F)F
https://comptox.epa.gov/dashboard/chemical/details/DTXSID00853098	57133-61-6	FC1(F)C(F)(F)C2(F)C(F)(F)C(F)(F)C(F)(F)C2(F)C1(F)F
https://comptox.epa.gov/dashboard/chemical/details/DTXSID00853659	55999-65-0	FC(F)(F)C(Cl)OCCl
https://comptox.epa.gov/dashboard/chemical/details/DTXSID00855532	329009-01-0	FB(F)C(F)(F)C(F)(F)C(F)(F)C(F)(F)C(F)(F)C(F)(F)F
https://comptox.epa.gov/dashboard/chemical/details/DTXSID00855875	1245906-64-2	[K+].FC1=NC=C(Br)C=C1[B-](F)(F)F
https://comptox.epa.gov/dashboard/chemical/details/DTXSID00856448	1227499-98-0	FC1=C(C=O)N=CC(=C1)C(F)(F)F
https://comptox.epa.gov/dashboard/chemical/details/DTXSID00856549	104504-31-6	FC(F)(F)CCCCCI
https://comptox.epa.gov/dashboard/chemical/details/DTXSID00856564	1254038-53-3	FC1=C(F)C=C(C=C1)C(F)(F)CBr
https://comptox.epa.gov/dashboard/chemical/details/DTXSID00860964	788772-31-6	CN(C)CCCN(CC(O)CS(O)(=O)=O)S(=O)(=O)C(F)(F)C(F)(F)C(F)(F)C(F)(F)C(F)(F)C(F)(F)F
https://comptox.epa.gov/dashboard/chemical/details/DTXSID00861931	431-63-0	FC(F)C(F)C(F)(F)F
https://comptox.epa.gov/dashboard/chemical/details/DTXSID00862367	679-90-3	COC(F)(F)C(F)Br
https://comptox.epa.gov/dashboard/chemical/details/DTXSID00870523	382-31-0	OCC(F)(F)C(F)C(F)(F)F
https://comptox.epa.gov/dashboard/chemical/details/DTXSID00871277	17742-04-0	FSC(F)(F)F
https://comptox.epa.gov/dashboard/chemical/details/DTXSID00871439	58705-93-4	COCC(F)(F)C(F)C(F)(F)F
https://comptox.epa.gov/dashboard/chemical/details/DTXSID00871474	95910-97-7	C[C@@H](CCO)C(F)(F)F
https://comptox.epa.gov/dashboard/chemical/details/DTXSID00873014	126105-34-8	[O-]S(=O)(=O)C(F)(F)C(F)(F)C(F)(F)C(F)(F)C(F)(F)C(F)(F)C(F)(F)C(F)(F)C(F)(F)C(F)(F)F
https://comptox.epa.gov/dashboard/chemical/details/DTXSID00873413	1411713-84-2	[O-]P(=O)(OCCC(F)(F)C(F)(F)C(F)(F)C(F)(F)F)OCCC(F)(F)C(F)(F)C(F)(F)C(F)(F)C(F)(F)C(F)(F)F
https://comptox.epa.gov/dashboard/chemical/details/DTXSID00874026	958445-44-8	[NH4+].[O-]C(=O)C(F)(F)C(F)OC(F)(F)C(F)(F)C(F)(F)OC(F)(F)F
https://comptox.epa.gov/dashboard/chemical/details/DTXSID00876247	2924-27-8	FC(F)(F)CN(CC(F)(F)F)C1=CC=CC=C1
https://comptox.epa.gov/dashboard/chemical/details/DTXSID00880026	2395-00-8	[K+].[O-]C(=O)C(F)(F)C(F)(F)C(F)(F)C(F)(F)C(F)(F)C(F)(F)C(F)(F)F
https://comptox.epa.gov/dashboard/chemical/details/DTXSID00880122	307-50-6	FC(F)(F)C(F)(F)C(F)(F)C(F)(F)C(F)(F)C(F)(F)C(F)(F)C(F)(F)C(F)(F)C(F)(F)C(F)(F)I
https://comptox.epa.gov/dashboard/chemical/details/DTXSID00880127	335-93-3	[Ag+].[O-]C(=O)C(F)(F)C(F)(F)C(F)(F)C(F)(F)C(F)(F)C(F)(F)C(F)(F)F
https://comptox.epa.gov/dashboard/chemical/details/DTXSID00880147	813-45-6	FC(F)(F)C(F)(F)C(F)(F)C(=O)C(F)(C(F)(F)F)C(F)(F)F
https://comptox.epa.gov/dashboard/chemical/details/DTXSID00880162	684-32-2	FC(F)(F)C(F)(F)C(=O)C(F)(F)C(F)(F)F
https://comptox.epa.gov/dashboard/chemical/details/DTXSID00880187	2923-68-4	OC(=O)C(F)(F)C(F)(Cl)C(F)(F)C(F)(Cl)C(F)(F)C(F)(Cl)C(F)(F)Cl
https://comptox.epa.gov/dashboard/chemical/details/DTXSID00880203	4089-61-6	[H][N+]([H])([H])[H].[H]N([H])S(=O)(=O)C(F)(F)C(F)(F)OC(F)(C(F)(F)F)C(F)(F)OC(F)(C([O-])=O)C(F)(F)F
https://comptox.epa.gov/dashboard/chemical/details/DTXSID00880208	5158-52-1	C[N+](C)(CCCNC(=O)C(F)(F)C(F)(F)C(F)(F)C(F)(F)C(F)(F)C(F)(F)C(F)(F)F)CCC([O-])=O
https://comptox.epa.gov/dashboard/chemical/details/DTXSID00880223	15577-26-1	FC(F)(F)C(F)(C(F)(F)F)C(F)(F)C(F)(F)C(F)(F)C(F)(F)C(F)(F)C(F)(F)CCOC(=O)C=C
https://comptox.epa.gov/dashboard/chemical/details/DTXSID00880228	17425-25-1	CC(O)C(F)(F)C(F)F
https://comptox.epa.gov/dashboard/chemical/details/DTXSID00880243	26738-51-2	FC(OC(F)(F)C(F)(OC(F)(F)C(F)(OC(F)(F)C(F)(OC(F)(F)C(F)(F)C(F)(F)F)C(F)(F)F)C(F)(F)F)C(F)(F)F)C(F)(F)F
https://comptox.epa.gov/dashboard/chemical/details/DTXSID00880248	30320-26-4	FC(F)(F)C(=C(C(F)(F)C(F)(F)F)C(F)(C(F)(F)F)C(F)(F)F)C(F)(F)F
https://comptox.epa.gov/dashboard/chemical/details/DTXSID00880389	34451-28-0	FC(F)(F)C(F)(F)C(F)(F)C(F)(F)C(F)(F)C(F)(F)C(F)(F)C(F)(F)C(F)(F)C(F)(F)CCS
https://comptox.epa.gov/dashboard/chemical/details/DTXSID00880420	41123-44-8	CC(=C)C(=O)OC(F)C(F)(F)C(F)(F)C(F)(F)C(F)(F)C(F)(F)C(F)(F)C(F)(F)C(F)(F)C(F)(F)CF
https://comptox.epa.gov/dashboard/chemical/details/DTXSID00880465	54009-78-8	FC(F)(F)C(F)(C(F)(F)F)C(F)(F)C(F)(F)C(F)(F)C(F)(F)C(F)(F)C(F)(F)C(F)(F)C(F)(F)C(F)(F)C(F)(F)CC1CO1
https://comptox.epa.gov/dashboard/chemical/details/DTXSID00880521	61097-98-1	FC(F)(F)C(F)(OC1(F)OC(F)(C(F)(F)F)C(F)(F)OC1(F)C(F)(F)F)C(F)(OC1(F)OC(F)(C(F)(F)F)C(F)(F)OC1(F)C(F)(F)F)C(F)(F)F
https://comptox.epa.gov/dashboard/chemical/details/DTXSID00880541	64018-25-3	FC(F)(F)C(F)(F)C(F)(F)C(F)(F)C(F)(F)C(F)(F)CCCl
https://comptox.epa.gov/dashboard/chemical/details/DTXSID00880546	NOCAS_880546	NCCNCCNCCNOS(=O)(=O)C(F)(F)C(F)(F)C(F)(F)C(F)(F)C(F)(F)C(F)(F)C(F)(F)C(F)(F)F
https://comptox.epa.gov/dashboard/chemical/details/DTXSID00880581	#VALUE!	[Cr+3].[O-]C(=O)C(F)(F)C(F)(F)C(F)(F)C(F)(F)C(F)(F)C(F)(F)C(F)(F)F.[O-]C(=O)C(F)(F)C(F)(F)C(F)(F)C(F)(F)C(F)(F)C(F)(F)C(F)(F)F.[O-]C(=O)C(F)(F)C(F)(F)C(F)(F)C(F)(F)C(F)(F)C(F)(F)C(F)(F)F
https://comptox.epa.gov/dashboard/chemical/details/DTXSID00880607	68299-19-4	[Na+].[H]N(CC1=CC=CC=C1S([O-])(=O)=O)S(=O)(=O)C(F)(F)C(F)(F)C(F)(F)C(F)(F)F
https://comptox.epa.gov/dashboard/chemical/details/DTXSID00880940	69087-46-3	OC(=O)C(F)(F)C(F)(F)OC(F)(C(F)(F)F)C(F)(F)OC(F)=C(F)F
https://comptox.epa.gov/dashboard/chemical/details/DTXSID00880960	#VALUE!	CC1CN1C(=O)NC1=C(C)C=CC(NC(=O)OC(CSCCC(F)(F)C(F)(F)C(F)(F)C(F)(F)C(F)(F)C(F)(F)C(F)(F)C(F)(F)C(F)(C(F)(F)F)C(F)(F)F)CSCCC(F)(F)C(F)(F)C(F)(F)C(F)(F)C(F)(F)C(F)(F)C(F)(F)C(F)(F)C(F)(C(F)(F)F)C(F)(F)F)=C1
https://comptox.epa.gov/dashboard/chemical/details/DTXSID00880965	73019-19-9	CCCCCCCCCCCCCCCCCCNC(=O)C1=CC=C(CC2=CC=C(C=C2)C(=O)NCCN(CCC)S(=O)(=O)C(F)(F)C(F)(F)C(F)(F)C(F)(F)C(F)(F)C(F)(F)C(F)(F)C(F)(F)F)C=C1
https://comptox.epa.gov/dashboard/chemical/details/DTXSID00880980	78971-81-0	FC(F)C(F)(F)C(F)(F)C(F)(F)C(F)(F)C(F)(F)COC=C
https://comptox.epa.gov/dashboard/chemical/details/DTXSID00880985	80909-29-1	[I-].C[N+](C)(C)CC(O)CC(F)(F)C(F)(F)C(F)(F)C(F)(F)C(F)(F)C(F)(F)C(F)(C(F)(F)F)C(F)(F)F
https://comptox.epa.gov/dashboard/chemical/details/DTXSID00881013	86130-60-1	OC(=O)\C=C\C(=O)OCCC(F)(F)C(F)(F)C(F)(F)C(F)(F)C(F)(F)C(F)(F)C(F)(F)C(F)(F)F
https://comptox.epa.gov/dashboard/chemical/details/DTXSID00881018	#VALUE!	CC(COCC(C)OCC(O)CC(F)(F)C(F)(F)C(F)(F)C(F)(F)C(F)(F)C(F)(F)C(F)(F)C(F)(F)C(F)(F)C(F)(F)F)OCC(O)CC(F)(F)C(F)(F)C(F)(F)C(F)(F)C(F)(F)C(F)(F)C(F)(F)C(F)(F)C(F)(F)C(F)(F)F
https://comptox.epa.gov/dashboard/chemical/details/DTXSID00881053	93776-18-2	[I-].C[N+](CCO)(CCO)CC(O)CC(F)(F)C(F)(F)C(F)(F)C(F)(F)C(F)(F)C(F)(F)C(F)(F)C(F)(F)F
https://comptox.epa.gov/dashboard/chemical/details/DTXSID00881058	93776-29-5	OP(=O)(OCCC(F)(F)C(F)(F)C(F)(F)C(F)(F)C(F)(F)C(F)(F)C(F)(F)C(F)(F)C(F)(F)C(F)(F)C(F)(F)C(F)(F)C(F)(C(F)(F)F)C(F)(F)F)OCCC(F)(F)C(F)(F)C(F)(F)C(F)(F)C(F)(F)C(F)(F)C(F)(F)C(F)(F)C(F)(F)C(F)(F)C(F)(F)C(F)(F)C(F)(C(F)(F)F)C(F)(F)F
https://comptox.epa.gov/dashboard/chemical/details/DTXSID00881073	93857-48-8	[NH4+].[NH4+].[O-]P([O-])(=O)OCCC(F)(F)C(F)(F)C(F)(F)C(F)(F)C(F)(F)C(F)(F)C(F)(F)C(F)(F)C(F)(F)C(F)(F)C(F)(F)C(F)(F)C(F)(F)C(F)(F)C(F)(F)C(F)(F)F
https://comptox.epa.gov/dashboard/chemical/details/DTXSID00881114	93857-55-7	OP(=O)(OCCC(F)(F)C(F)(F)C(F)(F)C(F)(F)C(F)(F)C(F)(F)C(F)(F)C(F)(F)C(F)(C(F)(F)F)C(F)(F)F)OCCC(F)(F)C(F)(F)C(F)(F)C(F)(F)C(F)(F)C(F)(F)C(F)(F)C(F)(F)C(F)(C(F)(F)F)C(F)(F)F
https://comptox.epa.gov/dashboard/chemical/details/DTXSID00881134	94094-26-5	CCCCCCCCCCCCC(C(O)=O)[Si](C)(CCC(F)(F)C(F)(F)C(F)(F)C(F)(F)F)C(CCCCCCCCCCCC)C(O)=O
https://comptox.epa.gov/dashboard/chemical/details/DTXSID00881139	94158-67-5	FC(F)(F)C(F)(F)C(F)(F)C(F)(F)C(F)(F)C(F)(F)C(F)(F)C(F)(F)C(F)(F)C(F)(F)C(F)(F)C(F)(F)C(F)(F)C(F)(F)CC1CO1
https://comptox.epa.gov/dashboard/chemical/details/DTXSID00881154	94159-82-7	CN(C)CCCNCC(O)CC(F)(F)C(F)(F)C(F)(F)C(F)(F)C(F)(F)C(F)(F)C(F)(F)C(F)(F)C(F)(F)C(F)(F)C(F)(C(F)(F)F)C(F)(F)F
https://comptox.epa.gov/dashboard/chemical/details/DTXSID00881159	94159-86-1	OC(COC=C)CC(F)(F)C(F)(F)C(F)(F)C(F)(F)C(F)(F)C(F)(F)C(F)(F)C(F)(F)F
https://comptox.epa.gov/dashboard/chemical/details/DTXSID00881174	94200-47-2	[NH4+].[NH4+].OC(COP([O-])([O-])=O)CC(F)(F)C(F)(F)C(F)(F)C(F)(F)C(F)(F)C(F)(F)C(F)(F)C(F)(F)C(F)(F)C(F)(F)C(F)(F)C(F)(F)F
https://comptox.epa.gov/dashboard/chemical/details/DTXSID00881194	94291-78-8	OCC[NH2+]CCO.[O-]P(=O)(OCCC(F)(F)C(F)(F)C(F)(F)C(F)(F)C(F)(F)C(F)(F)C(F)(F)C(F)(F)C(F)(C(F)(F)F)C(F)(F)F)OCCC(F)(F)C(F)(F)C(F)(F)C(F)(F)C(F)(F)C(F)(F)C(F)(F)C(F)(F)C(F)(C(F)(F)F)C(F)(F)F
https://comptox.epa.gov/dashboard/chemical/details/DTXSID00881275	#VALUE!	[Cl-].CN(C)CCC[NH2+]S(=O)(=O)C(F)(F)C(F)(F)C(F)(F)C(F)(F)C(F)(F)C(F)(F)C(F)(F)F
https://comptox.epa.gov/dashboard/chemical/details/DTXSID00881331	94133-91-2	[OH-].[Na+].C[N+](C)(CCO)CCCN(CC(O)CS([O-])(=O)=O)S(=O)(=O)C(F)(F)C(F)(F)C(F)(F)C(F)(F)C(F)(F)C(F)(F)C(F)(F)C(F)(F)F
https://comptox.epa.gov/dashboard/chemical/details/DTXSID00881351	34454-99-4	OCCNS(=O)(=O)C(F)(F)C(F)(F)C(F)(F)C(F)(F)F
https://comptox.epa.gov/dashboard/chemical/details/DTXSID00881356	53281-37-1	OC(=O)C(F)(F)C(F)(Cl)C(F)(F)C(F)(Cl)C(F)(F)C(F)(Cl)C(F)(F)C(F)(Cl)C(F)(F)C(F)(Cl)Cl
https://comptox.epa.gov/dashboard/chemical/details/DTXSID00881376	137338-39-7	CCCCCCCCCCCCCCCCCCCCC(F)(F)C(F)(F)C(F)(F)C(F)(F)C(F)(F)C(F)(F)C(F)(F)C(F)(F)F
https://comptox.epa.gov/dashboard/chemical/details/DTXSID00881391	1980063-68-0	CCCCCCCCCCCCCCCCCCCCCC(F)(F)C(F)(F)C(F)(F)C(F)(F)C(F)(F)C(F)(F)C(F)(F)F
https://comptox.epa.gov/dashboard/chemical/details/DTXSID00882020	141607-32-1	CN(C)CCCN(CCC(O)=O)S(=O)(=O)C(F)(F)C(F)(F)C(F)(F)C(F)(F)C(F)(F)C(F)(F)F
https://comptox.epa.gov/dashboard/chemical/details/DTXSID00882626	1190931-27-1	[NH4+].[O-]C(=O)C(F)(F)OC1(F)OC(F)(F)OC1(F)OC(F)(F)F
https://comptox.epa.gov/dashboard/chemical/details/DTXSID00882707	223929-64-4	CCCCCCCCCCCCCCCCC(CC(O)=O)C(=O)OCC(F)(F)C(F)(F)C(F)(F)C(F)(F)OC(F)(F)C(F)(F)C(F)(F)C(F)(F)C(F)(F)OC(F)(F)C(F)(F)C(F)(F)C(F)(F)C(F)(F)OC(F)(F)C(F)(F)C(F)(F)C(F)(F)F
https://comptox.epa.gov/dashboard/chemical/details/DTXSID00882888	263756-45-2	FC(F)(F)C(F)(F)C(F)(F)C(F)(F)C(F)(F)C(F)(F)C(F)(F)C(F)(F)C(F)(F)C(F)(F)C(F)(F)C(F)(F)C(F)(F)C(F)(F)C(F)(F)C(F)(F)C(F)(F)C(F)(F)C(F)(F)C(F)(F)CCI
https://comptox.epa.gov/dashboard/chemical/details/DTXSID00882964	251099-16-8	CCCCCCCCCC[N+](C)(C)CCCCCCCCCC.[O-]S(=O)(=O)C(F)(F)C(F)(F)C(F)(F)C(F)(F)C(F)(F)C(F)(F)C(F)(F)C(F)(F)F
https://comptox.epa.gov/dashboard/chemical/details/DTXSID00882989	214334-16-4	CCCCCCCCCCC(CCCCCCCC)COC(=O)CC(O)(CC(=O)OCCC(F)(F)C(F)(F)C(F)(F)C(F)(F)C(F)(F)F)C(=O)OCC(CCCCCCCC)CCCCCCCCCC
https://comptox.epa.gov/dashboard/chemical/details/DTXSID00883370	356-26-3	CCOC(O)C(F)(F)C(F)(F)C(F)(F)F
https://comptox.epa.gov/dashboard/chemical/details/DTXSID00883375	378-76-7	[K+].[O-]C(=O)C(F)(F)C(F)(F)F
https://comptox.epa.gov/dashboard/chemical/details/DTXSID00883411	0509-09-01	[Ag+].[O-]C(=O)C(F)(F)C(F)(F)F
https://comptox.epa.gov/dashboard/chemical/details/DTXSID00883476	692-49-9	FC(F)(F)\C=C/C(F)(F)F
https://comptox.epa.gov/dashboard/chemical/details/DTXSID00883911	2923-93-5	CCCCC(OC1=C(C=C(C=C1)C(C)(C)CC)C(C)(C)CC)C(=O)NC1=CC=C(NC(=O)C(F)(F)C(F)(F)C(F)(F)F)C(O)=C1
https://comptox.epa.gov/dashboard/chemical/details/DTXSID00884509	13140-24-4	FC(=O)C(F)(OC(F)(F)C(F)(OC(F)(F)C(F)(OC(F)(F)C(F)(OC(F)(F)C(F)(OC(F)(F)C(F)(OC(F)(F)C(F)(F)C(F)(F)F)C(F)(F)F)C(F)(F)F)C(F)(F)F)C(F)(F)F)C(F)(F)F)C(F)(F)F
https://comptox.epa.gov/dashboard/chemical/details/DTXSID00884887	17256-52-9	FC(F)=C1OC(F)(F)C(F)(O1)C(F)(F)F
https://comptox.epa.gov/dashboard/chemical/details/DTXSID00892326	70887-88-6	OC(=O)C=C(F)C(F)(F)C(F)(F)C(F)(F)C(F)(F)C(F)(F)F
https://comptox.epa.gov/dashboard/chemical/details/DTXSID00892341	171184-14-8	C[N+](C)(CCCC(F)(F)C(F)(F)C(F)(F)C(F)(F)C(F)(F)F)CC([O-])=O
https://comptox.epa.gov/dashboard/chemical/details/DTXSID00892361	NOCAS_892361	OC(=O)C(OC(F)(F)C(F)(F)C(F)(F)F)(C(F)(F)F)C(F)(F)F
https://comptox.epa.gov/dashboard/chemical/details/DTXSID00892442	13252-14-7	OC(=O)C(F)(OC(F)(F)C(F)(OC(F)(F)C(F)(F)C(F)(F)F)C(F)(F)F)C(F)(F)F
https://comptox.epa.gov/dashboard/chemical/details/DTXSID00892447	83329-89-9	[K+].[O-]S(=O)(=O)C(F)(F)C(F)(F)OC(F)(F)C(F)(F)C(F)(F)C(F)(F)C(F)(F)C(F)(F)C(F)(F)C(F)(F)Cl
https://comptox.epa.gov/dashboard/chemical/details/DTXSID00892482	171978-95-3	[O-]C(=O)C(F)(F)C(F)(F)C(F)(F)C(F)(F)C(F)(F)C(F)(F)C(F)(F)C(F)(F)C(F)(F)C(F)(F)C(F)(F)F
https://comptox.epa.gov/dashboard/chemical/details/DTXSID00892487	45167-47-3	[O-]C(=O)C(F)(F)C(F)(F)C(F)(F)C(F)(F)F
https://comptox.epa.gov/dashboard/chemical/details/DTXSID00892503	909405-48-7	CN(CC([O-])=O)S(=O)(=O)C(F)(F)C(F)(F)C(F)(F)C(F)(F)C(F)(F)C(F)(F)C(F)(F)C(F)(F)F
https://comptox.epa.gov/dashboard/chemical/details/DTXSID00892508	NOCAS_892508	OC(=O)C(F)(F)C(F)C(=O)C(F)(F)C(F)(F)C(F)(F)C(=O)C(F)(F)F
https://comptox.epa.gov/dashboard/chemical/details/DTXSID00892523	1383438-87-6	[H]N(CCC[N+]([H])(C)C)S(=O)(=O)CCC(F)(F)C(F)(F)C(F)(F)C(F)(F)C(F)(F)C(F)(F)C(F)(F)C(F)(F)F
https://comptox.epa.gov/dashboard/chemical/details/DTXSID00892528	1333933-57-5	CC(C)(CS(O)(=O)=O)NC(=O)CCSCCC(F)(F)C(F)(F)C(F)(F)C(F)(F)F
https://comptox.epa.gov/dashboard/chemical/details/DTXSID00892568	1637546-16-7	[NH4+].[O-]C(=O)CC(F)(F)C(F)(F)C(F)(F)C(F)(F)C(F)(F)F
https://comptox.epa.gov/dashboard/chemical/details/DTXSID00892604	1513863-96-1	C[N+](C)(CCCNC(=O)CSCCC(F)(F)C(F)(F)C(F)(F)C(F)(F)C(F)(F)C(F)(F)C(F)(F)C(F)(F)F)CC([O-])=O
https://comptox.epa.gov/dashboard/chemical/details/DTXSID00892720	NOCAS_892720	[2H]OS(=O)(=O)C(F)(F)C(F)(F)C(F)(F)C(F)(F)C(F)(F)C(F)(F)C(F)(F)C(F)(F)F
https://comptox.epa.gov/dashboard/chemical/details/DTXSID00892821	NOCAS_892821	[2H]OS(=O)(=O)CCC(F)(F)C(F)(F)C(F)(F)C(F)(F)C(F)(F)C(F)(F)F
https://comptox.epa.gov/dashboard/chemical/details/DTXSID00892927	1696259-85-4	[H]C(F)(F)C(F)(F)C(F)(F)C(F)(F)C(F)(F)C(F)(F)C(F)(F)C(F)(F)C(F)(F)C(F)(F)C(F)(F)C(F)(F)C(F)(F)C(F)(F)C(F)(F)C([O-])=O
https://comptox.epa.gov/dashboard/chemical/details/DTXSID00892942	1696259-78-5	[H]C(F)(F)C(F)(F)C(F)(F)C(F)(F)C(F)(F)C(F)(F)C(F)(F)C(F)(F)C(F)(F)C(F)(F)C(F)(F)C(F)(F)C([O-])=O
https://comptox.epa.gov/dashboard/chemical/details/DTXSID00892947	70674-76-9	CN(C)(=O)CCCNC(=O)C(F)(F)C(F)(F)C(F)(F)C(F)(F)C(F)(F)C(F)(F)C(F)(F)C(F)(F)C(F)(F)F
https://comptox.epa.gov/dashboard/chemical/details/DTXSID00892962	1513863-78-9	CN(C)CCCNC(=O)C(F)(F)C(F)(F)C(F)(F)C(F)(F)C(F)(F)C(F)(F)C(F)(F)C(F)(F)C(F)(F)C(F)(F)F
https://comptox.epa.gov/dashboard/chemical/details/DTXSID00892967	110676-15-8	[O-]S(=O)(=O)C(F)(F)C(F)(F)C(F)(F)F
https://comptox.epa.gov/dashboard/chemical/details/DTXSID00893070	599-00-8	[2H]OC(=O)C(F)(F)F
https://comptox.epa.gov/dashboard/chemical/details/DTXSID00893252	36591-89-6	FC(F)(F)C(F)(F)C(C(F)(F)F)(C(F)(F)F)C(F)(F)C(F)(F)F
https://comptox.epa.gov/dashboard/chemical/details/DTXSID00893292	71076-47-6	FC(F)(F)C(C(F)(F)F)(C(F)(F)F)C(F)(F)C(F)(F)C(C(F)(F)F)(C(F)(F)F)C(F)(F)F
https://comptox.epa.gov/dashboard/chemical/details/DTXSID00893338	118945-65-6	FC(F)(F)C(F)(C(F)(F)F)C(F)(F)C1(F)C(F)(F)C(F)(F)C(F)(F)C2(F)C(F)(F)C(F)(F)C(F)(F)C(F)(F)C12F
https://comptox.epa.gov/dashboard/chemical/details/DTXSID00893353	149868-74-6	CC(O)CCC(F)(F)C(F)(F)C(F)(F)C(F)(F)C(F)(F)C(F)(F)C(F)(F)C(F)(F)F
https://comptox.epa.gov/dashboard/chemical/details/DTXSID00893358	158658-62-9	[I-].C[N+](C)(C)CCCNS(=O)(=O)C1=CC=C(OC(=C(C(F)(C(F)(F)F)C(F)(F)F)C(F)(C(F)(F)F)C(F)(F)F)C(F)(F)F)C=C1
https://comptox.epa.gov/dashboard/chemical/details/DTXSID00893373	258341-99-0	CC1=CC(C)=C([S+](C2=CC=CC=C2)C2=CC=CC=C2)C(C)=C1.[O-]S(=O)(=O)C(F)(F)C(F)(F)C(F)(F)C(F)(F)C(F)(F)C(F)(F)C(F)(F)C(F)(F)F
https://comptox.epa.gov/dashboard/chemical/details/DTXSID00893378	304658-31-9	OC1=CC=C(C=C1)C1=CC=C(OC(=O)C(F)(C(F)(F)F)C(F)(F)N2C(F)(F)C(F)(F)OC(F)(F)C2(F)F)C=C1
https://comptox.epa.gov/dashboard/chemical/details/DTXSID00893398	484023-69-0	[NH4+].[O-]S(=O)(=O)CCCCOC(F)(F)C(F)(F)C(F)(F)C(F)(F)F
https://comptox.epa.gov/dashboard/chemical/details/DTXSID00893414	2416366-18-0	OC(=O)C(F)(F)C(F)(F)C(F)(OC(F)(F)C(F)(F)S(O)(=O)=O)C(F)(F)F
https://comptox.epa.gov/dashboard/chemical/details/DTXSID00893419	1597-11-1	FC(F)C(F)(F)C(F)(F)C(F)(F)CS
https://comptox.epa.gov/dashboard/chemical/details/DTXSID00893454	NOCAS_893454	OS(=O)(=O)C1=CC=C(OC(F)(F)C(\F)=C(/F)C(F)(F)C(F)(F)C(F)(F)F)C=C1
https://comptox.epa.gov/dashboard/chemical/details/DTXSID00893530	277749-00-5	CCC[N+](CCC)(CCC)CCC.[O-]C(=O)C(F)(F)C(F)(F)C(F)(F)C(F)(F)C(F)(F)C(F)(F)C(F)(F)F
https://comptox.epa.gov/dashboard/chemical/details/DTXSID00895155	158118-01-5	CC(F)(F)C(F)(F)C(F)(F)C(F)(F)F
https://comptox.epa.gov/dashboard/chemical/details/DTXSID00895170	1190430-19-3	CCCCCCC(F)(F)C(F)(F)C(F)(F)C(F)(F)F
https://comptox.epa.gov/dashboard/chemical/details/DTXSID00895175	883543-64-4	OCCCCC(F)(F)C(F)(F)C(F)(F)F
https://comptox.epa.gov/dashboard/chemical/details/DTXSID00895190	136483-77-7	FC(F)(F)C(F)(F)C(F)(F)C(F)(F)C(Cl)CCl
https://comptox.epa.gov/dashboard/chemical/details/DTXSID00895195	53626-95-2	FC(F)(F)C(F)(F)C(F)(F)C(F)(F)CC(F)(F)CCI
https://comptox.epa.gov/dashboard/chemical/details/DTXSID00895211	110927-72-5	FC(F)(F)C(F)(F)C(F)(F)C(F)(F)C(Cl)=C
https://comptox.epa.gov/dashboard/chemical/details/DTXSID00895216	29971-79-7	FC(F)(F)C(F)(F)C(F)(F)C(C(F)(F)F)(C(F)(F)F)C(F)(F)F
https://comptox.epa.gov/dashboard/chemical/details/DTXSID00895231	887111-61-7	FC(F)(F)C(F)(F)C=CC(F)(F)C(F)(F)C(F)(F)F
https://comptox.epa.gov/dashboard/chemical/details/DTXSID00895236	1789721-11-4	CCCCCCCCCCC(I)CC(F)(F)C(F)(F)C(F)(F)C(F)(F)F
https://comptox.epa.gov/dashboard/chemical/details/DTXSID00895251	109574-81-4	OCCC(I)CC(F)(F)C(F)(F)C(F)(F)C(F)(F)F
https://comptox.epa.gov/dashboard/chemical/details/DTXSID00895256	7618-17-9	CC(O)C(F)(F)C(F)C(F)(F)C(F)(F)C(F)(F)F
https://comptox.epa.gov/dashboard/chemical/details/DTXSID00895271	172701-28-9	OCCCCCCC(I)CC(F)(F)C(F)(F)C(F)(F)C(F)(F)F
https://comptox.epa.gov/dashboard/chemical/details/DTXSID00895276	1244062-17-6	CCCCC(F)(F)C(F)(F)C(F)(F)C(F)(F)C(F)(F)C(F)(F)C(F)(F)C(F)(F)C(F)(F)C(F)(F)F
https://comptox.epa.gov/dashboard/chemical/details/DTXSID00895291	7621-51-4	FC=C(F)C(F)(F)C(F)(F)C(F)(F)C(F)(F)C(F)(F)C(F)(F)F
https://comptox.epa.gov/dashboard/chemical/details/DTXSID00895296	200817-54-5	CCCCCCCC(F)(F)C(F)(F)C(F)(F)C(F)(F)C(F)(F)C(F)(F)C(F)(F)C(F)(F)C(F)(F)C(F)(F)F
https://comptox.epa.gov/dashboard/chemical/details/DTXSID00895312	96791-81-0	CCCCCCC(I)CC(F)(F)C(F)(F)C(F)(F)C(F)(F)C(F)(F)C(F)(F)C(F)(F)C(F)(F)F
https://comptox.epa.gov/dashboard/chemical/details/DTXSID00895317	123629-50-5	CCCCC(I)CC(C(F)(F)F)(C(F)(F)F)C(F)(F)C(F)(F)C(F)(F)F
https://comptox.epa.gov/dashboard/chemical/details/DTXSID00895332	53749-64-7	FC(F)(F)C(F)(F)C(F)(F)C(F)(F)C(F)(F)C(F)(F)CCC(F)(F)C(F)(F)C(F)(F)C(F)(F)C(F)(F)C(F)(F)F
https://comptox.epa.gov/dashboard/chemical/details/DTXSID00895337	1221157-07-8	CN(C)[Si](C)(C)CCC(F)(F)C(F)(F)C(F)(F)C(F)(F)F
https://comptox.epa.gov/dashboard/chemical/details/DTXSID00895352	38550-44-6	OCC(I)CC(F)(F)C(F)(F)C(F)(F)C(F)(F)C(F)(F)C(F)(F)F
https://comptox.epa.gov/dashboard/chemical/details/DTXSID00895357	200817-56-7	CCCCCCCCCCCCCCC(F)(F)C(F)(F)C(F)(F)C(F)(F)C(F)(F)C(F)(F)C(F)(F)C(F)(F)C(F)(F)C(F)(F)F
https://comptox.epa.gov/dashboard/chemical/details/DTXSID00895372	176979-17-2	CCCCCCCCC(I)CC(F)(F)C(F)(F)C(F)(F)C(F)(F)C(F)(F)C(F)(F)C(F)(F)C(F)(F)F
https://comptox.epa.gov/dashboard/chemical/details/DTXSID00895377	1661005-79-3	FC(F)OCC(F)(F)C(F)(F)C(F)(F)C(F)(F)F
https://comptox.epa.gov/dashboard/chemical/details/DTXSID00895392	129838-40-0	CCCCCCC(I)CC(F)(F)C(F)(F)C(F)(F)C(F)(F)C(F)(F)C(F)(F)C(F)(F)C(F)(F)C(F)(F)C(F)(F)F
https://comptox.epa.gov/dashboard/chemical/details/DTXSID00895397	40735-25-9	FC(F)(F)C(F)(F)C(F)(F)C(F)(F)CC(I)CCCC(I)CC(F)(F)C(F)(F)C(F)(F)C(F)(F)F
https://comptox.epa.gov/dashboard/chemical/details/DTXSID00895413	647-91-6	FC(F)(F)C(F)(F)C(F)(F)COCC(F)(F)C(F)(F)C(F)(F)F
https://comptox.epa.gov/dashboard/chemical/details/DTXSID00895418	54949-99-4	OCCOCCC(F)(F)C(F)(F)C(F)(F)C(F)(F)F
https://comptox.epa.gov/dashboard/chemical/details/DTXSID00895433	93454-74-1	CCCCCCCCCCCCCCCCC(F)(F)C(F)(F)C(F)(F)C(F)(F)C(F)(F)C(F)(F)C(F)(F)C(F)(F)C(F)(F)C(F)(F)C(F)(F)C(F)(F)F
https://comptox.epa.gov/dashboard/chemical/details/DTXSID00895438	63391-84-4	FC(F)(F)C(F)(F)C(F)(F)C(F)(F)CCOC=C
https://comptox.epa.gov/dashboard/chemical/details/DTXSID00895453	89109-72-8	CCCCCCCCCCCCCCCCCCCCC(F)(F)C(F)(F)C(F)(F)C(F)(F)C(F)(F)C(F)(F)C(F)(F)C(F)(F)C(F)(F)C(F)(F)C(F)(F)C(F)(F)F
https://comptox.epa.gov/dashboard/chemical/details/DTXSID00895458	82416-71-5	FC(F)(F)C(F)(F)C(F)(F)C(F)(F)C(F)(F)C(F)(F)C(F)(F)C(F)(F)C#N
https://comptox.epa.gov/dashboard/chemical/details/DTXSID00895473	0356-06-09	CC(=O)OCC(F)(F)C(F)(F)C(F)(F)F
https://comptox.epa.gov/dashboard/chemical/details/DTXSID00895478	25600-64-0	CC(=O)OCCCC(F)(F)C(F)(F)C(F)(F)F
https://comptox.epa.gov/dashboard/chemical/details/DTXSID00895493	108156-21-4	FC(F)(F)C(F)(F)C(F)(F)COC(Cl)=O
https://comptox.epa.gov/dashboard/chemical/details/DTXSID00895498	875628-33-4	OCCCSC(F)(F)C(F)(F)C(F)(F)C(F)(F)F
https://comptox.epa.gov/dashboard/chemical/details/DTXSID00895514	140834-59-9	FC(F)(F)C(F)(F)C(F)(F)C(F)(F)C(F)(F)C(F)(F)C(F)(F)C(F)(F)C(F)(F)C(F)(F)CCC#N
https://comptox.epa.gov/dashboard/chemical/details/DTXSID00895519	34642-43-8	OS(=O)C(F)(F)C(F)(F)C(F)(F)C(F)(F)F
https://comptox.epa.gov/dashboard/chemical/details/DTXSID00895534	100550-10-5	FC(F)(F)C(F)(F)C(F)(F)C(F)(F)C(F)(F)C(F)(F)C(F)(F)C(F)(F)C(F)(F)C(F)(F)C(F)(F)C(F)(F)CCCCCCCCCCC(F)(F)C(F)(F)C(F)(F)C(F)(F)C(F)(F)C(F)(F)C(F)(F)C(F)(F)C(F)(F)C(F)(F)C(F)(F)C(F)(F)F
https://comptox.epa.gov/dashboard/chemical/details/DTXSID00895539	595-00-6	FC(F)(F)C(F)(F)C(F)(F)C(F)(F)C(F)(F)COC=C
https://comptox.epa.gov/dashboard/chemical/details/DTXSID00895554	558-95-2	FC(=O)C(F)(F)C(F)(F)C(F)(F)C(F)(F)C(F)(F)C(F)(F)C(F)(F)C(F)(F)F
https://comptox.epa.gov/dashboard/chemical/details/DTXSID00895559	80459-24-1	OCC(I)CC(F)(F)C(F)(F)C(F)(F)C(F)(F)C(F)(F)C(F)(F)C(F)(F)C(F)(F)C(F)(F)C(F)(F)C(F)(F)C(F)(F)F
https://comptox.epa.gov/dashboard/chemical/details/DTXSID00895574	1244062-18-7	CCCCCCCCCCCCCCC=CC(F)(F)C(F)(F)C(F)(F)C(F)(F)C(F)(F)C(F)(F)C(F)(F)C(F)(F)C(F)(F)C(F)(F)F
https://comptox.epa.gov/dashboard/chemical/details/DTXSID00895579	117543-54-1	OCCCCCCCCCC=CC(F)(F)C(F)(F)C(F)(F)C(F)(F)C(F)(F)C(F)(F)F
https://comptox.epa.gov/dashboard/chemical/details/DTXSID00895594	#VALUE!	OC(=O)C(CCC(F)(F)C(F)(F)C(F)(F)C(F)(F)F)C(O)=O
https://comptox.epa.gov/dashboard/chemical/details/DTXSID00895599	136772-44-6	C[Si](C)(C)O[Si](C)(CCC(F)(F)C(F)(F)C(F)(F)C(F)(F)C(F)(F)C(F)(F)F)O[Si](C)(C)C
https://comptox.epa.gov/dashboard/chemical/details/DTXSID00895615	170118-61-3	CCO\C=C\C(=O)C(F)(F)C(F)(F)C(F)(F)F
https://comptox.epa.gov/dashboard/chemical/details/DTXSID00895630	731858-15-4	OP(=O)CCC(F)(F)C(F)(F)C(F)(F)C(F)(F)C(F)(F)C(F)(F)C(F)(F)C(F)(F)C(F)(F)C(F)(F)F
https://comptox.epa.gov/dashboard/chemical/details/DTXSID00895635	0378-08-05	CC(OCC(F)(F)C(F)(F)C(F)(F)F)OC(C)=O
https://comptox.epa.gov/dashboard/chemical/details/DTXSID00895650	20084-49-5	FC(F)(F)C(F)(F)C(F)(F)C(F)(F)C(F)(F)C(F)(F)C(F)(F)CC1CO1
https://comptox.epa.gov/dashboard/chemical/details/DTXSID00895655	7365-36-8	CCCCCCCCCCCCCCOC(=O)C(F)(F)C(F)(F)C(F)(F)F
https://comptox.epa.gov/dashboard/chemical/details/DTXSID00895670	157829-77-1	FC(F)(F)C(F)(F)C(F)(F)C(F)(F)C(F)(F)C(F)(F)C1=CC(Br)=CC=C1
https://comptox.epa.gov/dashboard/chemical/details/DTXSID00895675	240497-36-3	FC(F)(F)C(F)(F)C(F)(F)C(F)(F)CC[Sn](CCC(F)(F)C(F)(F)C(F)(F)C(F)(F)F)(CCC(F)(F)C(F)(F)C(F)(F)C(F)(F)F)C1=CC=CC=C1
https://comptox.epa.gov/dashboard/chemical/details/DTXSID00895690	75668-24-5	CCCNC(=O)C(F)(F)C(F)(F)C(F)(F)F
https://comptox.epa.gov/dashboard/chemical/details/DTXSID00895695	172897-75-5	FC(=O)C(F)(F)OC(F)(F)C(F)(F)OC(F)(F)C(F)(F)C(F)(F)C(F)(F)F
https://comptox.epa.gov/dashboard/chemical/details/DTXSID00895711	340157-97-3	FC(F)(F)C(F)(F)C(F)(F)C(F)(F)C(F)(F)C(F)(F)C(F)(F)C(F)(F)CCC1=CC=CC(Br)=C1
https://comptox.epa.gov/dashboard/chemical/details/DTXSID00895716	317810-57-4	NC1=CN=C(C=C1)C(F)(F)C(F)(F)C(F)(F)F
https://comptox.epa.gov/dashboard/chemical/details/DTXSID00895731	28439-77-2	CC1=NC=CC2=C(C=CC=C12)C(F)(F)C(F)(F)C(F)(F)F
https://comptox.epa.gov/dashboard/chemical/details/DTXSID00895736	1606997-42-5	FC(F)(F)C(F)(F)C(F)(F)C(F)(F)SSC1=CC=CC=C1
https://comptox.epa.gov/dashboard/chemical/details/DTXSID00895751	336-30-1	CC(C)CN(CC(C)C)C(=O)C(F)(F)C(F)(F)C(F)(F)F
https://comptox.epa.gov/dashboard/chemical/details/DTXSID00895756	106203-17-2	COC(=O)C=C(N)C(F)(F)C(F)(F)C(F)(F)F
https://comptox.epa.gov/dashboard/chemical/details/DTXSID00895913	158018-94-1	CCN(CC)C(=O)C(F)(F)C(F)(F)C(F)(F)C(F)(F)F
https://comptox.epa.gov/dashboard/chemical/details/DTXSID00895918	75668-28-9	CCCCCCNC(=O)C(F)(F)C(F)(F)C(F)(F)F
https://comptox.epa.gov/dashboard/chemical/details/DTXSID00895933	141822-33-5	CN(C)C1=CC=C(C=C1)C(F)(F)C(F)(F)C(F)(F)C(F)(F)C(F)(F)C(F)(F)F
https://comptox.epa.gov/dashboard/chemical/details/DTXSID00895938	158018-93-0	CCNC(=O)C(F)(F)C(F)(F)C(F)(F)C(F)(F)F
https://comptox.epa.gov/dashboard/chemical/details/DTXSID00895953	376-88-5	CCOC(=O)CC(C[N+]([O-])=O)C(F)(F)C(F)(F)C(F)(F)F
https://comptox.epa.gov/dashboard/chemical/details/DTXSID00895958	1469980-27-5	FC(F)(F)C(F)(F)C(F)(F)C(F)(F)C1COC(=O)O1
https://comptox.epa.gov/dashboard/chemical/details/DTXSID00895973	2284-51-7	CCCCCCCCCCCCNC(=O)C(F)(F)C(F)(F)C(F)(F)F
https://comptox.epa.gov/dashboard/chemical/details/DTXSID00895978	1401315-53-4	CCOC(=O)C(O)(O)C(F)(F)C(F)(F)C(F)(F)C(F)(F)C(F)(F)C(F)(F)C(F)(F)C(F)(F)F
https://comptox.epa.gov/dashboard/chemical/details/DTXSID00895993	1608112-38-4	FC(F)(F)C(F)(F)C(F)(F)C(F)(F)C1=CC2=CC=CC=C2S1
https://comptox.epa.gov/dashboard/chemical/details/DTXSID00895998	1608112-36-2	FC(F)(F)C(F)(F)C(F)(F)C(F)(F)C1=CC2=CC=CC=C2O1
https://comptox.epa.gov/dashboard/chemical/details/DTXSID00896001	1441382-30-4	OC1=CC=CC(NCC(F)(F)C(F)(F)C(F)(F)C(F)(F)C(F)(F)C(F)(F)F)=C1
https://comptox.epa.gov/dashboard/chemical/details/DTXSID00896006	114810-52-5	FC(F)(F)C(F)(F)C(F)(F)C(F)(F)C(F)(F)C(F)(F)CC1COC(=O)O1
https://comptox.epa.gov/dashboard/chemical/details/DTXSID00896021	2195-67-7	FC(F)(F)C(F)(F)C(F)(F)C1=NC(=NN1)C1=CC=CC=C1
https://comptox.epa.gov/dashboard/chemical/details/DTXSID00896026	81769-57-5	FC(F)(F)C(F)(F)C(F)(F)C(F)(F)C(F)(F)C(F)(F)C(F)(F)C(F)(F)C(F)(F)C(F)(F)C1=CN=CN1
https://comptox.epa.gov/dashboard/chemical/details/DTXSID00896041	188034-84-6	OC(=O)C1=CC=C(OCCC(F)(F)C(F)(F)C(F)(F)C(F)(F)C(F)(F)C(F)(F)C(F)(F)C(F)(F)F)C=C1
https://comptox.epa.gov/dashboard/chemical/details/DTXSID00896046	169213-95-0	OC1OCCCC1C(F)(F)C(F)(F)C(F)(F)C(F)(F)C(F)(F)C(F)(F)C(F)(F)C(F)(F)F
https://comptox.epa.gov/dashboard/chemical/details/DTXSID00896061	332031-88-6	FC1=CC(NC(=O)C(F)(F)C(F)(F)C(F)(F)F)=CC=C1
https://comptox.epa.gov/dashboard/chemical/details/DTXSID00896066	37696-86-9	CCCCCCCCCCCCNC(=O)C(F)(F)C(F)(F)C(F)(F)C(F)(F)C(F)(F)C(F)(F)C(F)(F)F
https://comptox.epa.gov/dashboard/chemical/details/DTXSID00896081	132114-64-8	CCOC(=O)CNC(CC(=O)OCC)C(F)(F)C(F)(F)C(F)(F)C(F)(F)F
https://comptox.epa.gov/dashboard/chemical/details/DTXSID00896086	1270179-93-5	CCN(CC)S(=O)(=O)C(F)(F)C(F)(F)C(F)(F)C(F)(F)C(F)(F)C(F)(F)F
https://comptox.epa.gov/dashboard/chemical/details/DTXSID00896102	156465-44-0	FC(F)(F)C(F)(F)C(F)(F)C1(F)C(F)(F)OS1(=O)=O
https://comptox.epa.gov/dashboard/chemical/details/DTXSID00896107	1608112-35-1	CN1C(=CC2=CC=CC=C12)C(F)(F)C(F)(F)C(F)(F)C(F)(F)F
https://comptox.epa.gov/dashboard/chemical/details/DTXSID00896122	145663-05-4	CC1=C(C(=O)NC(=O)N1)C(F)(F)C(F)(F)C(F)(F)F
https://comptox.epa.gov/dashboard/chemical/details/DTXSID00896127	117750-26-2	FC(F)(F)C(F)(F)C(F)(F)C(F)(F)C(F)(F)C(F)(F)C(F)(F)C(F)(F)CCCCCCCCCCCOC1=CC=C(C=C1)C1=CC=C(C=C1)C#N
https://comptox.epa.gov/dashboard/chemical/details/DTXSID00896142	313366-93-7	FC(F)(F)C(F)(F)C(F)(F)C(F)(F)C(F)(F)C(F)(F)C(F)(F)C(F)(F)C(=O)NC1=CC=CC=C1
https://comptox.epa.gov/dashboard/chemical/details/DTXSID00896147	76848-59-4	FC(F)(F)C(F)(F)C(F)(F)C(F)(F)C(F)(F)C(F)(F)S(=O)(=O)C1=CC=C(Cl)C=C1
https://comptox.epa.gov/dashboard/chemical/details/DTXSID00896162	71623-69-3	COC1=NC(OC)=C(C=N1)C(F)(F)C(F)(F)C(F)(F)C(F)(F)F
https://comptox.epa.gov/dashboard/chemical/details/DTXSID00896167	73602-46-7	FC(F)(F)C(F)(F)C(F)(F)C(F)(F)C(F)(F)C(F)(F)C(F)(F)C(F)(F)C(=O)NC1CCCCC1
https://comptox.epa.gov/dashboard/chemical/details/DTXSID00896182	344282-15-1	FC1=CC=CC=C1NC(=O)C(F)(F)C(F)(F)C(F)(F)C(F)(F)C(F)(F)C(F)(F)C(F)(F)C(F)(F)F
https://comptox.epa.gov/dashboard/chemical/details/DTXSID00896187	57338-64-4	NC1=NC(OCC(F)(F)C(F)(F)C(F)(F)C(F)(F)C(F)(F)C(F)(F)F)=NC(OCC(F)(F)C(F)(F)C(F)(F)C(F)(F)C(F)(F)C(F)(F)F)=N1
https://comptox.epa.gov/dashboard/chemical/details/DTXSID00896203	445258-05-9	CCC1=CC=C(C=NNC(=O)C(F)(F)C(F)(F)C(F)(F)C(F)(F)C(F)(F)C(F)(F)F)C=C1
https://comptox.epa.gov/dashboard/chemical/details/DTXSID00896208	164796-44-5	[O-][N+](=O)C1=CC=C(NC(=O)C(F)(F)C(F)(F)C(F)(F)C(F)(F)C(F)(F)C(F)(F)F)C=C1
https://comptox.epa.gov/dashboard/chemical/details/DTXSID00896223	748785-00-4	FC(F)(F)C(F)(F)C(F)(F)C1=CC=C(NC(=O)C2=CC=CC=C2)C(=C1)C1=CC=CC=C1
https://comptox.epa.gov/dashboard/chemical/details/DTXSID00896228	146304-76-9	FC(F)(F)C(F)(F)C(F)(F)C(F)(F)C(F)(F)C(F)(F)C1=NC(=NO1)C1=CC=CC=C1
https://comptox.epa.gov/dashboard/chemical/details/DTXSID00896243	96146-02-0	OC1=CC(=NN1C1=CC=CC=C1)C(F)(F)C(F)(F)C(F)(F)C(F)(F)F
https://comptox.epa.gov/dashboard/chemical/details/DTXSID00896248	1164461-08-8	COC1=CC(=CC=C1)C(=O)NN\C(C)=C\C(=O)C(F)(F)C(F)(F)C(F)(F)F
https://comptox.epa.gov/dashboard/chemical/details/DTXSID00896263	1428370-26-6	CC(=O)NC1=CC=C(OS(=O)(=O)C(F)(F)C(F)(F)C(F)(F)C(F)(F)F)C=C1Cl
https://comptox.epa.gov/dashboard/chemical/details/DTXSID00896268	546063-97-2	FC(F)(F)C(F)(F)C(F)(F)C(=O)N1CCN(CC2=CC=C3OCOC3=C2)CC1
https://comptox.epa.gov/dashboard/chemical/details/DTXSID00896283	351346-36-6	CC1=CC(C)=NC(SC2=NN3C(C=C2)=NN=C3C(F)(F)C(F)(F)C(F)(F)F)=N1
https://comptox.epa.gov/dashboard/chemical/details/DTXSID00896288	92589-42-9	CCCCCCCCCCCCCCCOC1=CC(OC(CC)C(=O)NC2=CC(O)=C(NC(=O)C(F)(F)C(F)(F)C(F)(F)F)C=C2OC(F)(F)C(F)Cl)=CC=C1
https://comptox.epa.gov/dashboard/chemical/details/DTXSID00896304	105774-97-8	F\C(I)=C(\F)C(F)(C(F)(F)F)C(F)(F)F
https://comptox.epa.gov/dashboard/chemical/details/DTXSID00896309	662-20-4	NC(=O)C(F)(C(F)(F)F)C(F)(F)F
https://comptox.epa.gov/dashboard/chemical/details/DTXSID00896324	242142-80-9	FC(F)(F)C(F)(C(F)(F)F)C(F)(F)C(F)(F)C(F)(F)C(F)(F)C(F)(F)C(F)(F)C(F)(F)C(F)(F)CCI
https://comptox.epa.gov/dashboard/chemical/details/DTXSID00896329	81790-00-3	FC(F)(F)C(F)(C1=NC=CN1)C(F)(F)F
https://comptox.epa.gov/dashboard/chemical/details/DTXSID00896344	82959-21-5	FC(F)(F)C(F)(CC(=O)C1=CC=CC=C1)C(F)(F)F
https://comptox.epa.gov/dashboard/chemical/details/DTXSID00896349	58935-89-0	NCC(O)CC(F)(F)C(F)(F)C(F)(F)C(F)(F)C(F)(C(F)(F)F)C(F)(F)F
https://comptox.epa.gov/dashboard/chemical/details/DTXSID00896364	235772-91-5	FC(=C(F)C(F)(C(F)(F)F)C(F)(F)F)C(=O)C(F)(C(F)(F)F)C(F)(F)F
https://comptox.epa.gov/dashboard/chemical/details/DTXSID00896369	136264-73-8	FC1=C(F)C(=C(F)C(F)=C1C(Cl)(Cl)Cl)C(F)(C(F)(F)F)C(F)(F)F
https://comptox.epa.gov/dashboard/chemical/details/DTXSID00896384	1262665-49-5	NC1=C(OC(F)F)C=C(C=C1Br)C(F)(C(F)(F)F)C(F)(F)F
https://comptox.epa.gov/dashboard/chemical/details/DTXSID00896389	1355553-97-7	CSC1=C(C)C(=CC=C1C(F)(C(F)(F)F)C(F)(F)F)C(O)=O
https://comptox.epa.gov/dashboard/chemical/details/DTXSID00896400	1355554-16-3	CC1=C(SC(C)(C)C)C(=CC=C1C(O)=O)C(F)(C(F)(F)F)C(F)(F)F
https://comptox.epa.gov/dashboard/chemical/details/DTXSID00896405	1355554-68-5	CCCSC1=C(CC)C(=CC=C1C(F)(C(F)(F)F)C(F)(F)F)C(O)=O
https://comptox.epa.gov/dashboard/chemical/details/DTXSID00896420	66432-83-5	COC(=O)C1=CC=C(OC(=C(C(F)(C(F)(F)F)C(F)(F)F)C(F)(C(F)(F)F)C(F)(F)F)C(F)(F)F)C=C1
https://comptox.epa.gov/dashboard/chemical/details/DTXSID00896425	1355554-39-0	CC1=C(C(=CC=C1C(O)=O)C(F)(C(F)(F)F)C(F)(F)F)S(=O)C(C)(C)C
https://comptox.epa.gov/dashboard/chemical/details/DTXSID00896440	1355554-54-9	CC(C)CS(=O)(=O)C1=C(C)C(=CC=C1C(F)(C(F)(F)F)C(F)(F)F)C(O)=O
https://comptox.epa.gov/dashboard/chemical/details/DTXSID00896445	1355554-97-0	CCCCS(=O)C1=C(CC)C(=CC=C1C(F)(C(F)(F)F)C(F)(F)F)C(O)=O
https://comptox.epa.gov/dashboard/chemical/details/DTXSID00896460	862133-15-1	CC1=CC(=CC(C)=C1NC(=O)C1=C(F)C(NC(=O)C2=CC=C(F)C=C2Cl)=CC=C1)C(F)(C(F)(F)F)C(F)(F)F
https://comptox.epa.gov/dashboard/chemical/details/DTXSID00896465	862134-26-7	CN(C(=O)C1=CC=C(F)C=C1F)C1=CC=CC(C(=O)NC2=C(C)C=C(C=C2C)C(F)(C(F)(F)F)C(F)(F)F)=C1F
https://comptox.epa.gov/dashboard/chemical/details/DTXSID00896480	1737-33-3	FC(F)C(F)(F)C(F)(F)C(F)(F)C(F)(F)C(F)(F)COC(F)(F)F
https://comptox.epa.gov/dashboard/chemical/details/DTXSID00896485	722470-55-5	CC1=NN(C(=O)C2=CC=C(Br)C=C2)C(O)(C1)C(F)(F)OC(F)(F)F
https://comptox.epa.gov/dashboard/chemical/details/DTXSID00896501	243128-40-7	OC(=O)CCC(F)(OC(F)(F)C(F)(F)C(F)(F)F)C(F)(F)F
https://comptox.epa.gov/dashboard/chemical/details/DTXSID00896506	183873-54-3	CC(C)COC(=O)C(F)(OC(F)(F)C(F)(F)C(F)(F)F)C(F)(F)F
https://comptox.epa.gov/dashboard/chemical/details/DTXSID00896521	340034-61-9	CCCCC(CC)COC(=O)C(F)(OC(F)(F)C(F)(F)C(F)(F)F)C(F)(F)F
https://comptox.epa.gov/dashboard/chemical/details/DTXSID00896526	#VALUE!	FC(F)(F)C(F)(F)C(F)(F)OC(F)(C(F)(F)F)C(F)(F)OC(F)(C(F)(F)F)C(F)(F)OC(F)(C(F)(F)F)C(F)(OC(F)(F)C(F)(OC(F)(F)C(F)(OC(F)(F)C(F)(F)C(F)(F)F)C(F)(F)F)C(F)(F)F)C(F)(F)F
https://comptox.epa.gov/dashboard/chemical/details/DTXSID00896541	176702-74-2	CCN(CC)C(=O)C(F)(OC(F)(F)C(F)(OC(F)(F)C(F)(F)C(F)(F)F)C(F)(F)F)C(F)(F)F
https://comptox.epa.gov/dashboard/chemical/details/DTXSID00896546	145510-90-3	FC(F)(F)C(F)(F)C(F)(F)OC(F)(C(F)(F)F)C(F)(F)OC(F)(C(=O)OC1CCCCC1)C(F)(F)F
https://comptox.epa.gov/dashboard/chemical/details/DTXSID00896561	#VALUE!	FC(F)(F)C(F)(OC(F)(F)C(F)(Cl)I)C(F)(F)F
https://comptox.epa.gov/dashboard/chemical/details/DTXSID00896566	#VALUE!	COCCOCCOCCOCCOCCOCCOCCOCCOCCOCC(O)CC(F)(F)C(F)(F)C(F)(F)C(F)(F)C(F)(F)C(F)(F)C(F)(F)C(F)(F)C(F)(F)C(F)(F)C(F)(F)C(F)(F)F
https://comptox.epa.gov/dashboard/chemical/details/DTXSID00896581	1882109-71-8	OC(=O)C(F)(C(F)(F)F)C(C(F)(F)F)(C(F)(F)F)C(F)(F)C(F)(F)F
https://comptox.epa.gov/dashboard/chemical/details/DTXSID00896586	1882109-76-3	OC(=O)C(F)(C(F)(F)C(F)(F)C(F)(F)F)C(F)(C(F)(F)F)C(F)(F)F
https://comptox.epa.gov/dashboard/chemical/details/DTXSID00896602	1812247-17-8	OC(=O)C(C(F)(F)F)(C(F)(F)F)C(F)(F)C(F)(F)C(F)(F)C(F)(F)F
https://comptox.epa.gov/dashboard/chemical/details/DTXSID00896607	13845-92-6	FC(F)=C(F)OC(F)(F)OC(F)=C(F)F
https://comptox.epa.gov/dashboard/chemical/details/DTXSID00896622	133921-38-7	OC(=O)C(F)(F)C(F)(F)C(F)(F)C(F)(F)C(F)(F)C(F)(F)C(F)(F)C(F)(F)C(F)(F)C(F)(F)C(F)(F)C(F)(F)C(F)(F)C(F)(F)C(F)(F)C(F)(F)C(F)(F)C(F)(F)F
https://comptox.epa.gov/dashboard/chemical/details/DTXSID00896627	21049-36-5	[K+].[O-]C(=O)C(F)(F)C(F)(F)C(F)(F)C(F)(F)C(F)(F)C(F)(F)F
https://comptox.epa.gov/dashboard/chemical/details/DTXSID00896642	95091-35-3	[K+].[O-]C(=O)C(F)(C(F)(F)F)C(F)(F)F
https://comptox.epa.gov/dashboard/chemical/details/DTXSID00896647	67118-55-2	[K+].[O-]C(=O)C(F)(OC(F)(F)C(F)(F)C(F)(F)F)C(F)(F)F
https://comptox.epa.gov/dashboard/chemical/details/DTXSID00896662	131294-67-2	CCCC\C=C\C(F)(F)C(F)(F)C(F)(F)C(F)(F)F
https://comptox.epa.gov/dashboard/chemical/details/DTXSID00896667	83706-96-1	OC\C=C\C(F)(F)C(F)(F)C(F)(F)C(F)(F)F
https://comptox.epa.gov/dashboard/chemical/details/DTXSID00896682	56184-40-8	F\C(I)=C(\F)C(F)(F)C(F)(F)C(F)(F)C(F)(F)C(F)(F)C(F)(F)C(F)(F)C(F)(F)F
https://comptox.epa.gov/dashboard/chemical/details/DTXSID00896687	51249-68-4	FC(F)(F)C(F)(F)C(F)(F)C(F)(F)C(F)(F)C(F)(F)\C=C\C(F)(F)C(F)(F)C(F)(F)C(F)(F)C(F)(F)C(F)(F)C(F)(F)C(F)(F)F
https://comptox.epa.gov/dashboard/chemical/details/DTXSID00896703	147290-12-8	OP(O)(=O)CCC(F)(F)C(F)(F)C(F)(F)C(F)(F)C(F)(F)C(F)(F)C(F)(F)C(F)(F)C(F)(F)C(F)(F)C(F)(F)C(F)(F)F
https://comptox.epa.gov/dashboard/chemical/details/DTXSID00896708	854095-13-9	CCOP(=O)(CCC(F)(F)C(F)(F)C(F)(F)C(F)(F)C(F)(F)C(F)(F)C(F)(F)C(F)(F)C(F)(F)C(F)(F)F)OCC
https://comptox.epa.gov/dashboard/chemical/details/DTXSID00896723	267648-90-8	FC(F)(F)C(F)(F)C(F)(F)C(F)(F)C1SC2C3=C(C=CC=C3)C1C1=C2C=CC=C1
https://comptox.epa.gov/dashboard/chemical/details/DTXSID00896728	518358-34-4	FC1=C(F)C(F)=C(P(NCC(F)(F)C(F)(F)C(F)(F)C(F)(F)C(F)(F)C(F)(F)C(F)(F)F)C2=C(F)C(F)=C(F)C(F)=C2F)C(F)=C1F
https://comptox.epa.gov/dashboard/chemical/details/DTXSID00896743	134330-91-9	F\C(=C(\F)C(F)(C(F)(F)F)C(F)(F)F)C(=O)C(F)(C(F)(F)F)C(F)(F)F
https://comptox.epa.gov/dashboard/chemical/details/DTXSID00896748	115783-72-7	FC(F)(F)C(F)(F)C(F)(F)OC(F)(C(F)(F)F)C(F)(F)OC(F)(Br)C(F)(F)Br
https://comptox.epa.gov/dashboard/chemical/details/DTXSID00896824	1026739-75-2	FC(F)(F)C(F)(F)C(F)(F)COC(=O)OCC(F)(F)C(F)(F)C(F)(F)F
https://comptox.epa.gov/dashboard/chemical/details/DTXSID00896965	41006-41-1	FC(F)(F)C(F)(F)C(F)(F)C(F)(F)S(Cl)=O
https://comptox.epa.gov/dashboard/chemical/details/DTXSID00896980	327176-80-7	CC[NH+](CC)CC.[O-]C(=O)C(F)(F)C(F)(F)C(F)(F)C(F)(F)C(F)(F)C(F)(F)C(F)(F)C(F)(F)F
https://comptox.epa.gov/dashboard/chemical/details/DTXSID00896985	3108-05-02	CC(=O)OCC(I)CC(F)(F)C(F)(F)C(F)(F)F
https://comptox.epa.gov/dashboard/chemical/details/DTXSID00897013	1887067-55-1	FC(F)(F)C(F)(F)C(F)(F)C(F)(F)CCOP(=O)(OCCC(F)(F)C(F)(F)C(F)(F)C(F)(F)F)OCCC(F)(F)C(F)(F)C(F)(F)C(F)(F)F
https://comptox.epa.gov/dashboard/chemical/details/DTXSID00897018	149981-59-9	FC(F)(F)C(F)(F)C(F)(F)C(=O)NCCCNC(=O)C(F)(F)C(F)(F)C(F)(F)F
https://comptox.epa.gov/dashboard/chemical/details/DTXSID00897033	582-00-3	FC(F)(F)C(F)(F)C(F)(F)C(=O)NC1=CC2=CC=CC=C2C=C1
https://comptox.epa.gov/dashboard/chemical/details/DTXSID00897093	902456-09-1	COC1=CC=C(C=C1)C(OC[C@H]1O[C@H](C[C@@H]1OP(OCCC#N)N(C(C)C)C(C)C)N1C=C(C)C(=O)NC1=O)(C1=CC=C(CCC(F)(F)C(F)(F)C(F)(F)C(F)(F)C(F)(F)C(F)(F)C(F)(F)C(F)(F)F)C=C1)C1=CC=C(OC)C=C1
https://comptox.epa.gov/dashboard/chemical/details/DTXSID00897098	88434-83-7	CCCCOC(O)[C@H](CC(O)=O)NC(=O)C(F)(F)C(F)(F)C(F)(F)F
https://comptox.epa.gov/dashboard/chemical/details/DTXSID00897154	88435-87-4	CCOC(=O)[C@@H](CCC(O)=O)NC(=O)C(F)(F)C(F)(F)C(F)(F)F
https://comptox.epa.gov/dashboard/chemical/details/DTXSID00897295	17978-75-5	[Er+3].CC(C)(C)C(=O)[CH-]C(=O)C(F)(F)C(F)(F)C(F)(F)F.CC(C)(C)C(=O)[CH-]C(=O)C(F)(F)C(F)(F)C(F)(F)F.CC(C)(C)C(=O)[CH-]C(=O)C(F)(F)C(F)(F)C(F)(F)F
https://comptox.epa.gov/dashboard/chemical/details/DTXSID00897472	124232-75-3	FC(F)(F)C(F)(F)C(F)(F)C(=O)NC1=CC=C(CC2=CC=C(NC(=O)C(F)(F)C(F)(F)C(F)(F)F)C=C2)C=C1
https://comptox.epa.gov/dashboard/chemical/details/DTXSID00897477	120623-45-2	[H][C@@]1(CC[C@@]2([H])[C@]3([H])CCC4=CC(O[Si](C)(C)C)=CC=C4[C@@]3([H])CC[C@]12C)OC(=O)C(F)(F)C(F)(F)C(F)(F)F
https://comptox.epa.gov/dashboard/chemical/details/DTXSID00897492	103229-77-2	FC(=O)C(\F)=C(/F)C(F)(C(F)(F)F)C(F)(F)F
https://comptox.epa.gov/dashboard/chemical/details/DTXSID00897497	240129-42-4	[H][C@@]1(CC[C@@]2([H])[C@]3([H])[C@@H](O)C=C4C[C@@H](O)CC[C@]4(C)[C@@]3([H])CC[C@]12C)[C@H](C)CCCC(F)(C(F)(F)F)C(F)(F)F
https://comptox.epa.gov/dashboard/chemical/details/DTXSID00897513	937038-66-9	[K+].F[B-](F)(C(F)(F)C(F)(F)C(F)(F)C(F)(F)C(F)(F)C(F)(F)F)C(F)(F)C(F)(F)C(F)(F)C(F)(F)C(F)(F)C(F)(F)F
https://comptox.epa.gov/dashboard/chemical/details/DTXSID00897518	106065-05-8	[Cr].[C-]#[O+].[C-]#[O+].[C-]#[O+].[C-]#[O+].[C-]#[O+].FC(F)(F)C(F)(F)C(F)(F)C(F)(F)[N+]#[C-]
https://comptox.epa.gov/dashboard/chemical/details/DTXSID00897553	63225-56-9	[NH4+].[O-]S(=O)(=O)OCCC(F)(F)C(F)(F)C(F)(F)C(F)(F)C(F)(F)C(F)(F)F
https://comptox.epa.gov/dashboard/chemical/details/DTXSID00897573	862134-31-4	CN(C(=O)C1=C(Cl)N=CC=C1)C1=CC=CC(C(=O)NC2=C(C)C=C(C=C2C)C(F)(C(F)(F)F)C(F)(F)F)=C1F
https://comptox.epa.gov/dashboard/chemical/details/DTXSID00897715	548479-70-5	FC(F)(F)C(F)(F)C(F)(F)C(=O)NC1=C(NC(=O)C(F)(F)C(F)(F)C(F)(F)F)C=CC=C1
https://comptox.epa.gov/dashboard/chemical/details/DTXSID00902232	33843-80-0	NNC(=O)C1(F)C(F)(F)C(F)(F)C(F)(F)C(F)(F)C1(F)F
https://comptox.epa.gov/dashboard/chemical/details/DTXSID00904574	343629-43-6	[O-]S(=O)(=O)C(F)(F)C(F)(F)C(F)(F)C(F)(F)C(F)(F)C(F)(F)C(F)(F)C(F)(F)C(F)(F)C(F)(F)C(F)(F)C(F)(F)F
https://comptox.epa.gov/dashboard/chemical/details/DTXSID00904579	NOCAS_904579	[O-]S(=O)(=O)C(F)(F)C(F)(F)C(F)(F)C(F)(F)C(F)(F)C(F)(F)C(F)(F)C(F)(F)C(F)(F)C(F)(F)C(F)(F)C(F)(F)C(F)(F)F
https://comptox.epa.gov/dashboard/chemical/details/DTXSID00904751	916340-65-3	OS(=O)(=O)C(F)(F)C(F)OC(F)(F)C(F)(OC(F)(F)C(F)(F)S(O)(=O)=O)C(F)(F)F
https://comptox.epa.gov/dashboard/chemical/details/DTXSID00905384	100331-02-0	NC1=C(F)C=C(C=C1)S(=O)C(F)(F)C(F)F
https://comptox.epa.gov/dashboard/chemical/details/DTXSID00906336	101564-40-3	CC1(C)CC(C)(Br)C(Br)C(=O)C1C(O)(C(F)(F)F)C(F)(F)F
https://comptox.epa.gov/dashboard/chemical/details/DTXSID00906679	101832-26-2	OC(=O)CCCCCCCCC1CC(F)(F)C1(F)F
https://comptox.epa.gov/dashboard/chemical/details/DTXSID00906816	101913-84-2	CN(C)N=C(CC(O)(C(F)(F)F)C(F)(F)Cl)CC(O)(C(F)(F)F)C(F)(F)Cl
https://comptox.epa.gov/dashboard/chemical/details/DTXSID00906871	101932-17-6	OC(C1CCC(C1=O)C(O)(C(F)(F)F)C(F)(F)Cl)(C(F)(F)F)C(F)(F)Cl
https://comptox.epa.gov/dashboard/chemical/details/DTXSID00906891	101952-35-6	CC(=O)OC(CC(=O)CC(O)(C(F)(F)F)C(F)(F)F)(C(F)(F)F)C(F)(F)F
https://comptox.epa.gov/dashboard/chemical/details/DTXSID00907606	102489-64-5	FC1(F)SC2C3CCC(C3)C2SC1(F)F
https://comptox.epa.gov/dashboard/chemical/details/DTXSID00909827	105923-79-3	OC(=NC1=C(Br)C=C(C=C1)N(=O)=O)C(F)(C(F)(F)F)C(F)(F)C(F)(F)C(F)(F)F
https://comptox.epa.gov/dashboard/chemical/details/DTXSID00912396	99903-47-6	[H][C@@]1(C=O)[C@@]([H])(C(Cl)=O)C1(C(F)(F)F)C(F)(F)F
https://comptox.epa.gov/dashboard/chemical/details/DTXSID00922854	119018-04-1	[H][C@@](CSC(F)(F)C(F)F)(N=C(C)O)C(O)=O
https://comptox.epa.gov/dashboard/chemical/details/DTXSID00928513	0421-02-03	CCC(F)(F)Cl
https://comptox.epa.gov/dashboard/chemical/details/DTXSID00928674	134561-94-7	FCOCC(F)(F)F
https://comptox.epa.gov/dashboard/chemical/details/DTXSID00933329	14818-62-3	OC(=NC1=CC=CC=C1N=C(O)C(F)(F)F)C(F)(F)F
https://comptox.epa.gov/dashboard/chemical/details/DTXSID00933788	149859-17-6	[H]C(NC(=O)C1=CC=C(C=C1)C(=O)N1CCOCC1)(C(C)C)C(=O)N1CCC[C@@]1([H])C(=O)NC(C(C)C)C(=O)C(F)(F)C(F)(F)F
https://comptox.epa.gov/dashboard/chemical/details/DTXSID00934755	153463-20-8	[H][C@@]1(CC(=O)C2=C3CC[C@@]4([H])C[C@@H](O)CC[C@]4(C)[C@@]3([H])CC[C@]12C)[C@H](C)CCCC(F)(C(F)(F)F)C(F)(F)F
https://comptox.epa.gov/dashboard/chemical/details/DTXSID00936951	1645-78-9	FC(F)C(F)(F)C(Cl)Br
https://comptox.epa.gov/dashboard/chemical/details/DTXSID00936956	16453-18-2	FC(F)(F)C1=NN=C(N=N1)C(F)(F)F
https://comptox.epa.gov/dashboard/chemical/details/DTXSID00937605	1692-54-2	C[Si](Cl)(Cl)CCCOC(F)(F)C(F)F
https://comptox.epa.gov/dashboard/chemical/details/DTXSID00942198	#VALUE!	FC(F)(F)C1=NNC=C1
https://comptox.epa.gov/dashboard/chemical/details/DTXSID00947103	24270-66-4	FC(F)C(F)C(F)F
https://comptox.epa.gov/dashboard/chemical/details/DTXSID00948877	25979-00-4	FC(F)(F)C1=NC(=N)NN1
https://comptox.epa.gov/dashboard/chemical/details/DTXSID00949046	261762-33-8	[H][C@@](N)(C(O)=O)C1=CC(=CC(=C1)C(F)(F)F)C(F)(F)F
https://comptox.epa.gov/dashboard/chemical/details/DTXSID00949607	26799-34-8	CN(C)CCNC(O)(C(F)(F)F)C(F)(F)F
https://comptox.epa.gov/dashboard/chemical/details/DTXSID00951063	28399-14-6	O.FC(F)(F)C1(NCCS1)C(F)(F)F
https://comptox.epa.gov/dashboard/chemical/details/DTXSID00951841	2923-16-2	[K+].[O-]C(=O)C(F)(F)F
https://comptox.epa.gov/dashboard/chemical/details/DTXSID00951982	29470-95-9	FC(Cl)C(Cl)(Cl)C(F)(F)Cl
https://comptox.epa.gov/dashboard/chemical/details/DTXSID00952575	30184-89-5	OCCNC(O)(C(F)(F)F)C(F)(F)F
https://comptox.epa.gov/dashboard/chemical/details/DTXSID00953123	310-71-4	CCOC(F)(F)C(F)Cl
https://comptox.epa.gov/dashboard/chemical/details/DTXSID00953269	31185-48-5	CCOC(OS(=O)(=O)C1=CC=C(C)C=C1)C(F)(F)C(F)(F)F
https://comptox.epa.gov/dashboard/chemical/details/DTXSID00956316	#VALUE!	CC(C(O)C1=CC=CC=C1)C(O)(C(F)(F)F)C(F)(F)F
https://comptox.epa.gov/dashboard/chemical/details/DTXSID00956336	34848-32-3	CC(C(O)C1=CC=C(F)C=C1)C(O)(C(F)(F)F)C(F)(F)F
https://comptox.epa.gov/dashboard/chemical/details/DTXSID00956977	356-81-0	FC1(F)CC(C#N)C1(F)F
https://comptox.epa.gov/dashboard/chemical/details/DTXSID00958976	380-94-9	CC1(OC(=CC(=C1)C(F)(F)F)C(F)(F)F)C(F)(F)F
https://comptox.epa.gov/dashboard/chemical/details/DTXSID00959201	38274-67-8	CCCCCCC1OC(OC1CC)(C(F)(F)F)C(F)(F)F
https://comptox.epa.gov/dashboard/chemical/details/DTXSID00959968	39187-44-5	FC(=O)C(F)(OC(F)(F)C(F)(F)OC(F)(F)F)C(F)(F)F
https://comptox.epa.gov/dashboard/chemical/details/DTXSID00962891	431-32-3	FC(F)C(F)(F)C#N
https://comptox.epa.gov/dashboard/chemical/details/DTXSID00963363	453-14-5	FCC(=O)CF
https://comptox.epa.gov/dashboard/chemical/details/DTXSID00966632	5226-12-0	CCCCOC(O)=NC(NC1=CC=C(C=C1)S(=O)(=O)NC1=C(C)C(C)=NO1)(C(F)(F)F)C(F)(F)F
https://comptox.epa.gov/dashboard/chemical/details/DTXSID00968479	53719-32-7	FC(F)(F)C1=CC(=CC(NS(=O)(=O)C(F)(F)F)=C1)C(F)(F)F
https://comptox.epa.gov/dashboard/chemical/details/DTXSID00968818	53997-64-1	FC(F)OC(F)(F)C(F)(F)F
https://comptox.epa.gov/dashboard/chemical/details/DTXSID00969825	5458-14-0	NCCN=C(O)C(F)(F)F
https://comptox.epa.gov/dashboard/chemical/details/DTXSID00973689	58109-33-4	COC(F)(F)C(OCF)C(F)(F)F
https://comptox.epa.gov/dashboard/chemical/details/DTXSID00975209	598-39-0	FC(F)CI
https://comptox.epa.gov/dashboard/chemical/details/DTXSID00976079	60644-92-0	FC(F)(F)C1(OC(F)(Cl)C(F)(Cl)O1)C(F)(F)F
https://comptox.epa.gov/dashboard/chemical/details/DTXSID00979207	0632-01-09	CC1=CC=C(C=C1)S(=O)(=O)OCC(F)(F)C(F)(F)C(F)(F)COS(=O)(=O)C1=CC=C(C)C=C1
https://comptox.epa.gov/dashboard/chemical/details/DTXSID00980530	63867-63-0	O.FC(F)(F)C1(CCNCC1)C(F)(F)F
https://comptox.epa.gov/dashboard/chemical/details/DTXSID00985126	665-35-0	OC(=O)CSC(F)(F)C(F)F
https://comptox.epa.gov/dashboard/chemical/details/DTXSID00987261	679-25-4	FC(F)(F)C(F)(F)C(=N)NC(=N)C(F)(F)C(F)(F)F
https://comptox.epa.gov/dashboard/chemical/details/DTXSID00988450	68744-64-9	FC(F)(F)C1=NC(S)=NN1
https://comptox.epa.gov/dashboard/chemical/details/DTXSID00991848	7145-43-9	FC(F)(F)C=NNC(S)=N
https://comptox.epa.gov/dashboard/chemical/details/DTXSID101002563	82224-37-1	FC(F)(F)C1(C(C=C(Cl)Cl)C1C(=O)OC(C#N)C1=CC(OC2=CC=CC=C2)=CC=C1)C(F)(F)F
https://comptox.epa.gov/dashboard/chemical/details/DTXSID101004288	84011-15-4	FC(F)COC(F)(F)F
https://comptox.epa.gov/dashboard/chemical/details/DTXSID101004402	84138-09-0	FC(F)(F)CCCNCCCC(F)(F)F
https://comptox.epa.gov/dashboard/chemical/details/DTXSID101007894	87988-71-4	CCN(CCCl)S(=O)(=O)C(F)(F)C(F)(F)C(F)(F)C(F)(F)C(F)(F)C(F)(F)C(F)(F)C(F)(F)F
https://comptox.epa.gov/dashboard/chemical/details/DTXSID101009907	#VALUE!	CC(=O)OCCC(F)(F)C(F)(F)C(F)(F)C(F)(F)C(F)(F)C(F)(F)C(F)(F)C(F)(F)C(F)(F)C(F)(F)F
https://comptox.epa.gov/dashboard/chemical/details/DTXSID101015594	2269495-20-5	OC(=O)C(F)(F)C(F)(F)C(F)(F)C(F)(F)C(F)(F)C(F)(F)C(F)(F)S(F)(F)(F)(F)F
https://comptox.epa.gov/dashboard/chemical/details/DTXSID101017869	1016160-78-3	CC1=C(NC(=O)C2=C(C=CC=C2)C(=O)NC(C)(C)CS(C)(=O)=O)C=CC(=C1)C(F)(C(F)(F)F)C(F)(F)F
https://comptox.epa.gov/dashboard/chemical/details/DTXSID101019122	55162-36-2	CC1=CC(=C(S1)C(F)(F)F)C(F)(F)F
https://comptox.epa.gov/dashboard/chemical/details/DTXSID101019146	NOCAS_1019146	OS(=O)(=O)C(F)(F)C(F)(F)C(F)(F)C(F)(C(F)(F)F)C(F)(F)C(F)(F)C(F)(F)F
https://comptox.epa.gov/dashboard/chemical/details/DTXSID101019227	2274731-02-9	[H]C(F)(F)C(F)(F)C(F)(F)C(F)(F)C(F)(F)C(F)(F)C(F)(F)C(F)(F)C(F)(F)C(F)(F)C(F)(F)C(F)(F)C(F)(F)C(F)(F)C(F)(F)C(F)(F)C(F)(F)C(O)=O
https://comptox.epa.gov/dashboard/chemical/details/DTXSID101019265	151771-11-8	FCC(F)(Cl)CF
https://comptox.epa.gov/dashboard/chemical/details/DTXSID101020038	1242677-00-4	OC1=CC(F)=C(F)C(F)=C1C1=C(O)C=C(F)C(F)=C1F
https://comptox.epa.gov/dashboard/chemical/details/DTXSID101020690	NOCAS_1020690	OP(O)(=O)CC1=CC=C(OC(F)(F)C(F)(F)C(F)=C(F)C(F)(F)C(F)(F)C(F)(F)C(F)(F)C(F)(F)F)C=C1
https://comptox.epa.gov/dashboard/chemical/details/DTXSID101021531	74032-60-3	COC(=O)C(\F)=C(\F)C(F)(C(=O)OC)C(F)(F)F
https://comptox.epa.gov/dashboard/chemical/details/DTXSID101022008	2089108-87-0	C[N+](C)(CCC(CO)N(CCCS([O-])(=O)=O)S(=O)(=O)C(F)(F)C(F)(F)F)CC(O)CO
https://comptox.epa.gov/dashboard/chemical/details/DTXSID101022191	95640-78-1	[K+].CCS(=O)(=O)N(CC([O-])=O)C(F)(F)C(F)(F)C(F)(F)C(F)(F)C(F)(F)C(F)(F)C(F)(F)C(F)(F)F
https://comptox.epa.gov/dashboard/chemical/details/DTXSID101022208	84070-70-2	C[N+](CCO)(CCCS([O-])(=O)=O)CC=C(F)C(F)(F)C(F)(F)C(F)(F)C(F)(F)C(F)(F)F
https://comptox.epa.gov/dashboard/chemical/details/DTXSID101022210	116250-61-4	CN(CC1CN(CCCCCCN2CC(CN(C)S(=O)(=O)C(F)(F)C(F)(F)C(F)(F)C(F)(F)C(F)(F)C(F)(F)C(F)(F)C(F)(F)F)OC2=O)C(=O)O1)S(=O)(=O)C(F)(F)C(F)(F)C(F)(F)C(F)(F)C(F)(F)C(F)(F)C(F)(F)C(F)(F)F
https://comptox.epa.gov/dashboard/chemical/details/DTXSID101022246	111512-53-9	F\C(=C/Cl)C(F)(F)Cl
https://comptox.epa.gov/dashboard/chemical/details/DTXSID101022258	132833-44-4	FC(F)(CCN=[N+]=[N-])C(F)(F)C(F)(F)C(F)(F)C(F)(F)C(F)(F)CCN=[N+]=[N-]
https://comptox.epa.gov/dashboard/chemical/details/DTXSID101022260	159381-10-9	CN(CC(O)=O)S(=O)(=O)C(F)(F)C(F)(F)C(F)(F)C(F)(F)F
https://comptox.epa.gov/dashboard/chemical/details/DTXSID101022353	375354-47-5	COC1=C(OC)C=C(CC(=O)N2N=C(CC2(O)C(F)(F)C(F)(F)C(F)(F)F)C2=CC=CC=C2)C=C1
https://comptox.epa.gov/dashboard/chemical/details/DTXSID101022484	909351-91-3	FC(C(F)(F)F)C(F)(F)OC1=CC=C(C=C1)C(=O)NCCOC1=CC=CC=C1
https://comptox.epa.gov/dashboard/chemical/details/DTXSID101022591	1024003-32-4	FC(F)(F)C(F)(F)CCCCl
https://comptox.epa.gov/dashboard/chemical/details/DTXSID101022646	1242614-42-1	FC(F)(N=[N+]=[N-])C(F)(F)C(=O)N1CCCCCC1
https://comptox.epa.gov/dashboard/chemical/details/DTXSID101022684	1365808-34-9	FC(F)(F)C(F)(F)C(F)(F)COCCC#N
https://comptox.epa.gov/dashboard/chemical/details/DTXSID101022703	1365808-77-0	FC(F)(F)C(F)(F)C(F)(F)COC1=CC(Br)=CC=C1
https://comptox.epa.gov/dashboard/chemical/details/DTXSID101022715	1378261-30-3	CCCC(I)CC(F)(F)C(F)(F)C(F)(F)C(F)(F)F
https://comptox.epa.gov/dashboard/chemical/details/DTXSID101022727	1393097-61-4	COC(=O)C1=C(Cl)C=CC(=C1)C1=CN(N=N1)C1=C(C(=NN1C)C(F)(F)C(F)(F)F)C(F)(F)F
https://comptox.epa.gov/dashboard/chemical/details/DTXSID101022739	1087654-74-7	C\C(CC(=O)C(F)(F)C(F)(F)C(F)(F)F)=N\NC(=O)C1=CC=C(C)C=C1
https://comptox.epa.gov/dashboard/chemical/details/DTXSID101022834	155445-01-5	CC1=CC2=C(C=C1)C(=O)C=C(O2)C(F)(F)C(F)(F)C(F)(F)C(F)(F)C(F)(F)Cl
https://comptox.epa.gov/dashboard/chemical/details/DTXSID101022872	1621436-41-6	CN1N=C(C(=C1N1C=C(C=N1)C1=CC(C(=O)NC2(CC2)C#N)=C(Cl)C=C1)C(F)(F)F)C(F)(F)C(F)(F)F
https://comptox.epa.gov/dashboard/chemical/details/DTXSID101022953	1980085-61-7	CCCOC(=O)OCC(F)(F)C(F)(F)F
https://comptox.epa.gov/dashboard/chemical/details/DTXSID101022989	21846-40-2	FC1(F)C2=CC=CC3=CC=CC(=C23)C1(F)F
https://comptox.epa.gov/dashboard/chemical/details/DTXSID101023006	243139-61-9	FC(F)(F)C(F)(C=CI)C(F)(F)F
https://comptox.epa.gov/dashboard/chemical/details/DTXSID101023018	357-21-1	FC(F)=C(F)C(F)(Cl)C(F)(F)Cl
https://comptox.epa.gov/dashboard/chemical/details/DTXSID101023032	52999-51-6	[O-][N+](=O)C1=C(OC(F)(F)C(F)(F)F)C=C(OC(F)(F)C(F)(F)F)C=C1OC(F)(F)C(F)(F)F
https://comptox.epa.gov/dashboard/chemical/details/DTXSID101023056	#VALUE!	[O-][N+](=O)C1=CC2=C(OC(F)(F)C(F)(F)O2)C=C1
https://comptox.epa.gov/dashboard/chemical/details/DTXSID101023137	108858-07-7	FC(F)(F)C(F)(F)C1(F)C(F)(F)OS1(=O)=O
https://comptox.epa.gov/dashboard/chemical/details/DTXSID101023149	1206523-87-6	FC(F)(F)C(F)(F)SCCI
https://comptox.epa.gov/dashboard/chemical/details/DTXSID101023151	1208080-59-4	NCCCSC(F)(F)C(F)(F)F
https://comptox.epa.gov/dashboard/chemical/details/DTXSID101023175	1355157-51-5	OC(=O)C1=CC=C(C(F)=C1)C(F)(F)C(F)(F)F
https://comptox.epa.gov/dashboard/chemical/details/DTXSID101023187	1427021-89-3	NC1=CC(OCC(F)(F)C(F)(F)C(F)F)=CC=C1
https://comptox.epa.gov/dashboard/chemical/details/DTXSID101023199	1580464-65-8	CC(=O)C1=NC(=CC=C1)C(F)(F)C(F)(F)F
https://comptox.epa.gov/dashboard/chemical/details/DTXSID101023206	1816286-90-4	FC(F)(F)C(F)(F)C1=C(Cl)C=NC=C1
https://comptox.epa.gov/dashboard/chemical/details/DTXSID101023218	422-79-7	FC(F)(Br)C(F)(Cl)C(F)(F)Br
https://comptox.epa.gov/dashboard/chemical/details/DTXSID101023220	51735-77-4	C[Si](C)(C)OS(=O)C(F)(F)C(F)(F)C(F)(F)C(F)(F)F
https://comptox.epa.gov/dashboard/chemical/details/DTXSID101023232	585-41-1	NC1=CC(=CC=C1)C(F)(F)C(F)F
https://comptox.epa.gov/dashboard/chemical/details/DTXSID101023244	813-87-6	CN(C)CC(F)(F)C(F)F
https://comptox.epa.gov/dashboard/chemical/details/DTXSID101023268	126988-79-2	OC1CC(F)(F)C1(F)Cl
https://comptox.epa.gov/dashboard/chemical/details/DTXSID101023399	87667-00-3	FC(F)(F)C(F)(F)C(F)(F)C(F)(F)C(F)(F)C(F)(F)C(F)(F)C(F)(F)C(F)(F)C(F)(F)C1(F)C(F)(F)C(F)(F)C(F)(F)C(F)(F)C1(F)F
https://comptox.epa.gov/dashboard/chemical/details/DTXSID101023644	60632-00-0	FC(F)OC(F)(C(F)(F)F)C(F)(F)Cl
https://comptox.epa.gov/dashboard/chemical/details/DTXSID101023737	717825-76-8	CCCC[Si](CCCC)(CCCOCC(F)(OC(F)(F)C(F)(OC(F)(F)C(F)(F)C(F)(F)F)C(F)(F)F)C(F)(F)F)OCCC(C)(O)C#C
https://comptox.epa.gov/dashboard/chemical/details/DTXSID101023749	921204-31-1	FC(=O)C(F)(OC(F)(F)C(F)(F)S(F)(=O)=O)C(F)(F)OC(F)(F)C(F)(F)S(F)(=O)=O
https://comptox.epa.gov/dashboard/chemical/details/DTXSID101026412	118612-00-3	C[NH+](C)C1=CC=CC=C1.FC1=C(F)C(F)=C(C(F)=C1F)[B-](C1=C(F)C(F)=C(F)C(F)=C1F)(C1=C(F)C(F)=C(F)C(F)=C1F)C1=C(F)C(F)=C(F)C(F)=C1F
https://comptox.epa.gov/dashboard/chemical/details/DTXSID101026498	#VALUE!	CC[NH3+].[O-]C(=O)C(F)(F)C(F)(F)C(F)(F)C(F)(F)C(F)(C(F)(F)F)C(F)(F)F
https://comptox.epa.gov/dashboard/chemical/details/DTXSID101026505	856220-62-7	CN(CCOC(=O)NC1=CC=C(CC2=CC=C(NC(=O)OCCOC(=O)C=C)C=C2)C=C1)S(=O)(=O)C(F)(F)C(F)(F)C(F)(F)C(F)(F)F
https://comptox.epa.gov/dashboard/chemical/details/DTXSID101026529	1244062-14-3	CCCCCCCCCCCCCC\C=C\C(F)(F)C(F)(F)C(F)(F)C(F)(F)C(F)(F)C(F)(F)C(F)(F)C(F)(F)C(F)(F)C(F)(F)C(F)(F)C(F)(F)C(F)(F)C(F)(F)C(F)(F)C(F)(F)F
https://comptox.epa.gov/dashboard/chemical/details/DTXSID101026579	1869-04-01	OC(=O)C=CC(F)(F)C(F)(F)C(F)(F)C(F)(F)C(F)(F)F
https://comptox.epa.gov/dashboard/chemical/details/DTXSID101026648	106443-63-4	OCCNS(=O)(=O)C(F)(F)C(F)(F)C(F)(F)C(F)(F)C(F)(F)C(F)(F)F
https://comptox.epa.gov/dashboard/chemical/details/DTXSID101026674	880084-69-5	[O-]S(=O)(=O)C(F)(F)C(F)OC(F)(F)C(F)(F)F
https://comptox.epa.gov/dashboard/chemical/details/DTXSID101026686	NOCAS_1026686	FC(=CC(F)(F)C(F)(F)F)C(F)(F)C(F)(F)C(F)(F)F
https://comptox.epa.gov/dashboard/chemical/details/DTXSID101026698	NOCAS_1026698	FC(=CC(F)(F)F)C(F)(F)C(F)(F)C(F)(F)C(F)(F)F
https://comptox.epa.gov/dashboard/chemical/details/DTXSID101026705	NOCAS_1026705	CCCCO[Si](CCC(F)(F)C(F)(F)C(F)(F)C(F)(F)C(F)(F)C(F)(F)F)(OCCCC)OCCCC
https://comptox.epa.gov/dashboard/chemical/details/DTXSID101026717	NOCAS_1026717	FC(F)=CC(F)(F)C(F)(F)C(F)(C(F)(F)F)C(F)(F)F
https://comptox.epa.gov/dashboard/chemical/details/DTXSID101026729	NOCAS_1026729	O[C@H](CN(CC1=CC(=CC=C1)C(F)(F)C(F)(F)C(F)(F)F)C1=CC(OC2=CC(OC(F)(F)F)=CC=C2)=CC=C1)C(F)(F)F
https://comptox.epa.gov/dashboard/chemical/details/DTXSID101026731	NOCAS_1026731	CC(=C)C(=O)OCC(C)(O)C(F)(F)C(F)(F)C(F)(C(F)(F)F)C(F)(F)F
https://comptox.epa.gov/dashboard/chemical/details/DTXSID101026743	NOCAS_1026743	FC(F)(NC1=CC=CC=C1)C(F)(F)C(F)(F)C(F)(F)C(F)(F)C(F)(F)C(F)(F)NC1=CC=CC=C1
https://comptox.epa.gov/dashboard/chemical/details/DTXSID101026755	NOCAS_1026755	FC(F)(Cl)C(F)(Cl)C(F)(F)C(F)(F)C(F)(F)C(F)(F)I
https://comptox.epa.gov/dashboard/chemical/details/DTXSID101026767	NOCAS_1026767	FC(F)(F)C(=O)OS(=O)(=O)C(F)(F)C(F)(F)F
https://comptox.epa.gov/dashboard/chemical/details/DTXSID101026779	142347-19-1	FC(F)(F)CCC(F)(F)C(F)(F)F
https://comptox.epa.gov/dashboard/chemical/details/DTXSID101026793	NOCAS_1026793	[O-]S(=O)(=O)C(F)(F)C(F)(F)C(F)(F)C(F)(F)C(F)(F)C(F)(F)CCCCCC(F)(F)F
https://comptox.epa.gov/dashboard/chemical/details/DTXSID101026812	NOCAS_1026812	NC1=C(C=CC(=C1)C(=O)NC1=C(C=C(C=C1Br)C(F)(C(F)(F)F)C(F)(F)F)C(F)(F)F)C#N
https://comptox.epa.gov/dashboard/chemical/details/DTXSID101026824	NOCAS_1026824	CC(F)(F)C(F)(F)C(F)(F)C(F)(F)C(F)(F)C(F)(F)C(F)(F)C(F)(F)COC(=O)C=C
https://comptox.epa.gov/dashboard/chemical/details/DTXSID101026836	NOCAS_1026836	FC(C(F)(F)F)C(F)(F)C(F)(F)C(F)(F)F
https://comptox.epa.gov/dashboard/chemical/details/DTXSID101026848	NOCAS_1026848	CC=C[SiH2]OC(F)(F)C(F)(F)C(F)(F)F
https://comptox.epa.gov/dashboard/chemical/details/DTXSID101026850	NOCAS_1026850	CC(=C)C(F)(F)C(O)(F)C(F)(F)F
https://comptox.epa.gov/dashboard/chemical/details/DTXSID101026862	NOCAS_1026862	NC1=CC=CC(N)(C1)C(F)(F)C(F)(F)C(F)(F)F
https://comptox.epa.gov/dashboard/chemical/details/DTXSID101026874	1350855-88-7	NC(=N)C1=NN(CCC(F)(F)C(F)(F)F)C2=C1C=CC(Cl)=C2
https://comptox.epa.gov/dashboard/chemical/details/DTXSID101026886	NOCAS_1026886	CCN(CCC(=C)C([O-])=O)S(=O)(=O)C(F)(F)C(F)(F)C(F)(F)C(F)(F)C(F)(F)C(F)(F)C(F)(F)C(F)(F)F
https://comptox.epa.gov/dashboard/chemical/details/DTXSID101026898	NOCAS_1026898	CCCCCCCCCC(F)C(F)(F)C(F)(F)C(F)(F)C(F)(F)C(F)(F)C(F)(F)C(F)(F)C(F)(F)C(O)=O
https://comptox.epa.gov/dashboard/chemical/details/DTXSID101026905	NOCAS_1026905	FC(OC(F)=C(F)C(F)(F)C(F)(F)C(F)(F)Br)=C(F)C(F)(F)C(F)(F)C(F)(F)Br
https://comptox.epa.gov/dashboard/chemical/details/DTXSID101026917	NOCAS_1026917	NC1=C(Br)C=C(C=C1Br)S(=O)C(F)(F)C(F)(F)C(F)(F)C(F)(F)F
https://comptox.epa.gov/dashboard/chemical/details/DTXSID101026929	NOCAS_1026929	CCCCCCCCOC1=CN=C(N=C1)C1=CC=C(OCC(F)(F)OC(F)(F)C(F)(F)OC(F)(F)C(F)(F)C(F)(F)C(F)(F)F)C=C1
https://comptox.epa.gov/dashboard/chemical/details/DTXSID101026931	NOCAS_1026931	FC(OC1=CC=CC=C1)=C(F)C(F)(F)C(F)(F)C(F)(F)C(F)(F)C(F)(F)C(F)(F)C(F)(F)F
https://comptox.epa.gov/dashboard/chemical/details/DTXSID101026967	NOCAS_1026967	CC1=CC(=CC(C)=C1C1=CN(N=C1)C1=CC(C(O)=O)=C(Cl)C=C1)C(F)(C(F)(F)F)C(F)(F)F
https://comptox.epa.gov/dashboard/chemical/details/DTXSID101026979	NOCAS_1026979	CC(OS(=O)(=O)C(F)(F)C(F)(F)C(F)(F)C(F)(F)C(F)(F)C(F)(F)C(F)(F)C(F)(F)F)OS(=O)(=O)C(F)(F)C(F)(F)C(F)(F)C(F)(F)C(F)(F)C(F)(F)C(F)(F)C(F)(F)F
https://comptox.epa.gov/dashboard/chemical/details/DTXSID101034148	919005-07-5	OC(=O)C(F)OC(F)(F)C(F)(F)OC(F)(F)OC(F)(F)F
https://comptox.epa.gov/dashboard/chemical/details/DTXSID101034162	919005-17-7	OC(=O)C(F)(F)C(F)OC(F)(F)C(F)(F)OC(F)(F)OC(F)(F)OC(F)(F)OC(F)(F)F
https://comptox.epa.gov/dashboard/chemical/details/DTXSID101034186	919005-28-0	OC(=O)C(F)(F)C(F)C(F)(F)OC(F)(F)C(F)(F)OC(F)(F)OC(F)(F)F
https://comptox.epa.gov/dashboard/chemical/details/DTXSID101034217	919005-36-0	OC(=O)COC(F)(F)C(F)OC(F)(F)C(F)(F)C(F)(F)OC(F)(F)C(F)(F)C(F)(F)F
https://comptox.epa.gov/dashboard/chemical/details/DTXSID101034229	919005-41-7	OC(=O)COC(F)(F)C(F)(F)OC(F)(F)C(F)(F)C(F)(F)OC(F)(F)F
https://comptox.epa.gov/dashboard/chemical/details/DTXSID101034243	919005-55-3	OC(=O)C(F)(F)C(F)(F)C(F)(F)C(F)(F)C(F)(F)OC(F)(F)C(F)(F)F
https://comptox.epa.gov/dashboard/chemical/details/DTXSID101034255	927408-19-3	C[N+](C)(CC([O-])=O)C1=CC=C(OC(=C(C(F)(C(F)(F)F)C(F)(F)F)C(F)(C(F)(F)F)C(F)(F)F)C(F)(F)F)C=C1
https://comptox.epa.gov/dashboard/chemical/details/DTXSID101034324	94817-83-1	Cl.CCCNS(=O)(=O)C(F)(F)C(F)(F)C(F)(F)C(F)(F)C(F)(F)C(F)(F)C(F)(F)C(F)(F)C(F)(F)C(F)(F)C(F)(F)C(F)(F)C(F)(F)F
https://comptox.epa.gov/dashboard/chemical/details/DTXSID101034479	NOCAS_1034479	OC(CC(F)(F)C(F)(F)F)S([O-])(=O)=O
https://comptox.epa.gov/dashboard/chemical/details/DTXSID101034481	945953-14-0	[NH4+].[O-]S(=O)(=O)CCC(F)(F)C(F)(F)F
https://comptox.epa.gov/dashboard/chemical/details/DTXSID101034562	NOCAS_1034562	CN(CCCNS(=O)(=O)C(F)(F)C(F)(F)C(F)(F)C(F)(F)C(F)(F)C(F)(F)C(F)(F)C(F)(F)C(F)(F)C(F)(F)C(F)(F)F)CC(O)CS(O)(=O)=O
https://comptox.epa.gov/dashboard/chemical/details/DTXSID101034574	NOCAS_1034574	CC[N+](C)(C)CCC(F)(F)C(F)(F)C(F)(F)C(F)(F)C(F)(F)C(F)(F)C(F)(F)C(F)(F)C(F)(F)C(F)(F)C(F)(F)C(F)(F)F
https://comptox.epa.gov/dashboard/chemical/details/DTXSID101034598	NOCAS_1034598	OC(CC(F)(F)C(F)(F)C(F)(F)C(F)(F)C(F)(F)C(F)(F)C(F)(F)C(F)(F)C(F)(F)F)S(O)(=O)=O
https://comptox.epa.gov/dashboard/chemical/details/DTXSID101034617	NOCAS_1034617	OC(=O)CC(F)(F)C(F)(F)C(F)(F)C(F)(F)C(F)(F)C(F)(F)C(F)(F)C(F)(F)C(F)(F)C(F)(F)C(F)(F)C(F)(F)C(F)(F)C(F)(F)F
https://comptox.epa.gov/dashboard/chemical/details/DTXSID101034629	NOCAS_1034629	OS(=O)(=O)CC(=O)CC(F)(F)C(F)(F)C(F)(F)C(F)(F)C(F)(F)C(F)(F)C(F)(F)F
https://comptox.epa.gov/dashboard/chemical/details/DTXSID101034667	NOCAS_1034667	OS(=O)(=O)OCCC(F)(F)C(F)(F)C(F)(F)C(F)(F)C(F)(F)C(F)(F)C(F)(F)C(F)(F)C(F)(F)C(F)(F)C(F)(F)C(F)(F)F
https://comptox.epa.gov/dashboard/chemical/details/DTXSID101034693	2089109-98-6	CN(C)CCC(NS(=O)(=O)C(F)(F)C(F)(F)C(F)(F)C(F)(F)C(F)(F)C(F)(F)F)C(O)=O
https://comptox.epa.gov/dashboard/chemical/details/DTXSID101034700	NOCAS_1034700	CN(CCCNS(=O)(=O)CCC(F)(F)C(F)(F)C(F)(F)C(F)(F)C(F)(F)C(F)(F)C(F)(F)C(F)(F)C(F)(F)C(F)(F)C(F)(F)C(F)(F)F)CC(O)=O
https://comptox.epa.gov/dashboard/chemical/details/DTXSID101034712	NOCAS_1034712	CNCCCNS(=O)(=O)CCC(F)(F)C(F)(F)C(F)(F)C(F)(F)C(F)(F)C(F)(F)C(F)(F)C(F)(F)C(F)(F)C(F)(F)C(F)(F)C(F)(F)C(F)(F)C(F)(F)F
https://comptox.epa.gov/dashboard/chemical/details/DTXSID101034724	NOCAS_1034724	NCCCNS(=O)(=O)CCC(F)(F)C(F)(F)C(F)(F)C(F)(F)C(F)(F)C(F)(F)F
https://comptox.epa.gov/dashboard/chemical/details/DTXSID101034736	NOCAS_1034736	NCCCNS(=O)(=O)CCC(F)(F)C(F)(F)C(F)(F)C(F)(F)C(F)(F)C(F)(F)C(F)(F)C(F)(F)C(F)(F)C(F)(F)C(F)(F)C(F)(F)C(F)(F)C(F)(F)F
https://comptox.epa.gov/dashboard/chemical/details/DTXSID101034750	NOCAS_1034750	CN(C)CCCNS(=O)(=O)C(F)(F)C(F)(F)C(F)(F)C(F)(F)C(F)(F)C(F)(F)C(F)(F)C(F)(F)C(F)(F)C(F)(F)F
https://comptox.epa.gov/dashboard/chemical/details/DTXSID101034762	NOCAS_1034762	CN(C)CCCN(CCC(O)=O)S(=O)(=O)C(F)(F)C(F)(F)C(F)(F)C(F)(F)C(F)(F)C(F)(F)C(F)(F)C(F)(F)C(F)(F)F
https://comptox.epa.gov/dashboard/chemical/details/DTXSID101034786	NOCAS_1034786	CNS(=O)(=O)C(F)(F)C(F)(F)C(F)(F)F
https://comptox.epa.gov/dashboard/chemical/details/DTXSID101034798	NOCAS_1034798	C[N+](C)([O-])CCCNS(=O)(=O)C(F)(F)C(F)(F)F
https://comptox.epa.gov/dashboard/chemical/details/DTXSID101034805	NOCAS_1034805	C[N+](C)(CCCNC(=O)C(F)(F)C(F)(F)F)CC([O-])=O
https://comptox.epa.gov/dashboard/chemical/details/DTXSID101034817	NOCAS_1034817	OS(=O)C(F)(F)C(F)(F)C(F)(F)C(F)(F)C(F)(F)C(F)(F)C(F)(F)C(F)(F)C(F)(F)C(F)(F)F
https://comptox.epa.gov/dashboard/chemical/details/DTXSID101034829	NOCAS_1034829	OS(=O)(=O)OC(F)(F)C(F)(F)C(F)(F)C(F)(F)C(F)(F)C(F)(F)C(F)(F)C(F)(F)C(F)(F)C(F)(F)C(F)(F)F
https://comptox.epa.gov/dashboard/chemical/details/DTXSID101034831	NOCAS_1034831	OS(=O)(=O)OC(F)(F)C(F)(F)C(F)(F)C(F)(F)C(F)(F)C(F)(F)C(F)(F)C(F)(F)C(F)(F)F
https://comptox.epa.gov/dashboard/chemical/details/DTXSID101034843	NOCAS_1034843	OS(=O)(=O)C1(F)C(F)(F)C(F)(F)C(F)(C(F)(F)F)C1(F)F
https://comptox.epa.gov/dashboard/chemical/details/DTXSID101034855	NOCAS_1034855	C[N+](C)(CCCNS(=O)(=O)C(F)(F)C(F)(F)C(F)(F)C(F)(F)C(F)(F)C(F)(F)C(F)(F)C(F)(F)C(F)(F)C(F)(F)C(F)(F)C(F)(F)F)CCC([O-])=O
https://comptox.epa.gov/dashboard/chemical/details/DTXSID101034867	NOCAS_1034867	C[N+](C)(CCCN(CCC(O)=O)S(=O)(=O)C(F)(F)C(F)(F)C(F)(F)C(F)(F)C(F)(F)C(F)(F)C(F)(F)C(F)(F)C(F)(F)F)CCC([O-])=O
https://comptox.epa.gov/dashboard/chemical/details/DTXSID101034893	NOCAS_1034893	OC(=O)C1(F)C(F)(F)C(F)(F)C(F)(C(F)(F)C(F)(F)C(F)(F)C(F)(F)F)C1(F)F
https://comptox.epa.gov/dashboard/chemical/details/DTXSID101034900	NOCAS_1034900	OC(=O)C1(F)C(F)(F)C(F)(F)C(F)(F)C(F)(C(F)(F)C(F)(F)C(F)(F)C(F)(F)C(F)(F)C(F)(F)F)C1(F)F
https://comptox.epa.gov/dashboard/chemical/details/DTXSID101034912	NOCAS_1034912	C[N+](C)(CCCNS(=O)(=O)C(F)(F)C(F)(F)F)CC(O)CS([O-])(=O)=O
https://comptox.epa.gov/dashboard/chemical/details/DTXSID101034924	NOCAS_1034924	C[N+](C)(CCCNS(=O)(=O)C(F)(F)C(F)(F)C(F)(F)C(F)(F)C(F)(F)C(F)(F)C(F)(F)C(F)(F)F)CC(O)CS(O)(=O)=O
https://comptox.epa.gov/dashboard/chemical/details/DTXSID101034936	NOCAS_1034936	C[N+](C)(CCCN(CC(O)CS(O)(=O)=O)S(=O)(=O)C(F)(F)C(F)(F)C(F)(F)C(F)(F)C(F)(F)C(F)(F)C(F)(F)F)CC(O)CS(O)(=O)=O
https://comptox.epa.gov/dashboard/chemical/details/DTXSID101034948	NOCAS_1034948	C[N+](C)(CCCN(CC(O)CS(O)(=O)=O)S(=O)(=O)C(F)(F)C(F)(F)C(F)(F)C(F)(F)C(F)(F)C(F)(F)C(F)(F)C(F)(F)C(F)(F)C(F)(F)C(F)(F)F)CC(O)CS(O)(=O)=O
https://comptox.epa.gov/dashboard/chemical/details/DTXSID101034950	NOCAS_1034950	OS(=O)(=O)C1(F)C(F)(F)C(F)(F)C(F)(F)C(F)(C(F)(F)C(F)(F)F)C1(F)F
https://comptox.epa.gov/dashboard/chemical/details/DTXSID101034962	NOCAS_1034962	OS(=O)(=O)C1(F)C(F)(F)C(F)(F)C(F)(F)C(F)(C(F)(F)C(F)(F)C(F)(F)C(F)(F)C(F)(F)C(F)(F)F)C1(F)F
https://comptox.epa.gov/dashboard/chemical/details/DTXSID101034974	NOCAS_1034974	C[N+](C)(CCCN(CC(O)=O)S(=O)(=O)C(F)(F)C(F)(F)C(F)(F)C(F)(F)C(F)(F)C(F)(F)C(F)(F)C(F)(F)C(F)(F)C(F)(F)F)CC(O)CS(O)(=O)=O
https://comptox.epa.gov/dashboard/chemical/details/DTXSID101034986	NOCAS_1034986	OS(=O)(=O)CCCNS(=O)(=O)C(F)(F)C(F)(F)F
https://comptox.epa.gov/dashboard/chemical/details/DTXSID101034998	NOCAS_1034998	OS(=O)(=O)CCCNS(=O)(=O)C(F)(F)C(F)(F)C(F)(F)C(F)(F)C(F)(F)C(F)(F)C(F)(F)C(F)(F)C(F)(F)C(F)(F)C(F)(F)C(F)(F)C(F)(F)F
https://comptox.epa.gov/dashboard/chemical/details/DTXSID101035003	NOCAS_1035003	C[N+](C)(CCCNS(=O)(=O)C(F)(F)C(F)(F)C(F)(F)C(F)(F)C(F)(F)C(F)(F)C(F)(F)C(F)(F)C(F)(F)C(F)(F)F)CC([O-])=O
https://comptox.epa.gov/dashboard/chemical/details/DTXSID101035015	NOCAS_1035015	C[N+](C)(CCCN(CC(O)=O)S(=O)(=O)C(F)(F)C(F)(F)C(F)(F)C(F)(F)C(F)(F)C(F)(F)C(F)(F)C(F)(F)C(F)(F)C(F)(F)C(F)(F)F)CCCS([O-])(=O)=O
https://comptox.epa.gov/dashboard/chemical/details/DTXSID101035027	NOCAS_1035027	C[N+](C)(CCCN(CC(O)=O)S(=O)(=O)C(F)(F)C(F)(F)C(F)(F)F)CCCS([O-])(=O)=O
https://comptox.epa.gov/dashboard/chemical/details/DTXSID101035053	NOCAS_1035053	OC(=O)C(F)(F)O\C(F)=C(/F)C(F)(F)F
https://comptox.epa.gov/dashboard/chemical/details/DTXSID101035077	NOCAS_1035077	C[N+](C)(CCCN(CC(O)=O)S(=O)(=O)C(F)(F)C(F)(F)C(F)(F)C(F)(F)C(F)(F)C(F)(F)C(F)(F)C(F)(F)C(F)(F)F)CC([O-])=O
https://comptox.epa.gov/dashboard/chemical/details/DTXSID101035089	NOCAS_1035089	CN(CCC[N+](C)(C)CCCS([O-])(=O)=O)S(=O)(=O)C(F)(F)C(F)(F)C(F)(F)C(F)(F)C(F)(F)C(F)(F)C(F)(F)C(F)(F)C(F)(F)C(F)(F)C(F)(F)C(F)(F)F
https://comptox.epa.gov/dashboard/chemical/details/DTXSID101035091	NOCAS_1035091	C[N+](C)(CCCN(CCCS(O)(=O)=O)S(=O)(=O)C(F)(F)C(F)(F)C(F)(F)C(F)(F)C(F)(F)C(F)(F)C(F)(F)C(F)(F)C(F)(F)F)CCCS(O)(=O)=O
https://comptox.epa.gov/dashboard/chemical/details/DTXSID101035108	NOCAS_1035108	OS(=O)(=O)C1=CC=C(OC(F)(F)C(F)(F)C(F)(F)C(F)(F)C(F)(F)C(F)(F)C(F)(F)C(F)(F)C(F)=C(F)F)C=C1
https://comptox.epa.gov/dashboard/chemical/details/DTXSID101035158	NOCAS_1035158	C[N+](C)(CCCN(CC(O)=O)S(=O)(=O)C(F)(F)C(F)(F)C(F)(F)C(F)(F)C(F)(F)C(F)(F)C(F)(F)C(F)(F)C(F)(F)C(F)(F)C(F)(F)C(F)(F)F)CC([O-])=O
https://comptox.epa.gov/dashboard/chemical/details/DTXSID101035160	NOCAS_1035160	C[N+](C)(C)CCCNS(=O)(=O)C(F)(F)C(F)(F)C(F)(F)C(F)(F)C(F)(F)C(F)(F)C(F)(F)C(F)(F)C(F)(F)C(F)(F)F
https://comptox.epa.gov/dashboard/chemical/details/DTXSID101035172	NOCAS_1035172	C[N+](C)(C)CCCN(CCC([O-])=O)S(=O)(=O)C(F)(F)C(F)(F)C(F)(F)C(F)(F)C(F)(F)C(F)(F)F
https://comptox.epa.gov/dashboard/chemical/details/DTXSID101035184	NOCAS_1035184	C[N+](C)(CCCN(CCC(O)=O)S(=O)(=O)C(F)(F)C(F)(F)C(F)(F)F)CC([O-])=O
https://comptox.epa.gov/dashboard/chemical/details/DTXSID101035196	NOCAS_1035196	OC(=O)C(F)C(F)(F)C(F)(F)C(F)(F)C(F)(F)C(F)(F)C(F)(F)C(F)(F)C(F)(F)C(F)(F)C(F)(F)C(F)(F)C(F)(F)C(F)(F)C(F)(F)F
https://comptox.epa.gov/dashboard/chemical/details/DTXSID101035203	NOCAS_1035203	OS(=O)(=O)C(F)(F)C(F)(F)C(F)(F)C(F)(F)C(F)(F)C(F)(F)C(\F)=C(/F)C(F)(F)C(F)(F)C(F)(F)C(F)(F)C(F)(F)C(F)(F)F
https://comptox.epa.gov/dashboard/chemical/details/DTXSID101035215	NOCAS_1035215	OS(=O)(=O)OC(F)C(F)C(F)C(F)C(F)C(F)C(F)C(F)C(F)C(F)(F)C(F)(F)F
https://comptox.epa.gov/dashboard/chemical/details/DTXSID101035239	NOCAS_1035239	C[N+](C)(C)CCNCC(F)(F)C(F)(F)C(F)(F)C(F)(F)C(F)(F)C(F)(F)C(F)(F)C(F)(F)C(F)(F)F
https://comptox.epa.gov/dashboard/chemical/details/DTXSID101035241	NOCAS_1035241	C[N+](C)(C)CCNCC(F)(F)C(F)(F)C(F)(F)C(F)(F)C(F)(F)C(F)(F)C(F)(F)C(F)(F)C(F)(F)C(F)(F)F
https://comptox.epa.gov/dashboard/chemical/details/DTXSID101035253	NOCAS_1035253	C[N+](C)(CCCN(CCC(O)=O)S(=O)(=O)C(F)(F)C(F)(F)C(F)(F)C(F)(F)C(F)(F)C(F)(F)C(F)(F)C(F)(F)C(F)(F)C(F)(F)C(F)(F)C(F)(F)F)CC([O-])=O
https://comptox.epa.gov/dashboard/chemical/details/DTXSID101035308	NOCAS_1035308	OS(=O)(=O)C(F)(F)C(Cl)(Cl)C(F)(F)C(F)(F)C(F)(F)C(F)(F)C(F)(F)C(F)(F)C(F)(F)C(F)(F)F
https://comptox.epa.gov/dashboard/chemical/details/DTXSID101035310	NOCAS_1035310	OS(=O)(=O)C(F)(F)C(Cl)(Cl)C(F)(F)C(F)(F)C(F)(F)C(F)(F)C(F)(F)C(F)(F)C(F)(F)C(F)(F)C(F)(F)C(F)(F)F
https://comptox.epa.gov/dashboard/chemical/details/DTXSID101035334	NOCAS_1035334	CN(C)CCC(CO)N(CCCS(O)(=O)=O)S(=O)(=O)C(F)(F)C(F)(F)C(F)(F)C(F)(F)C(F)(F)C(F)(F)C(F)(F)C(F)(F)C(F)(F)C(F)(F)C(F)(F)F
https://comptox.epa.gov/dashboard/chemical/details/DTXSID101035372	NOCAS_1035372	CC[N+](C)(C)CC(F)(F)C(F)(F)C(F)(F)C(F)(F)C(F)(F)C(F)(F)C(F)(F)C(F)(F)C(F)(F)C(F)(F)C(F)(F)C(F)F
https://comptox.epa.gov/dashboard/chemical/details/DTXSID101035403	NOCAS_1035403	C[N+](C)(CCCNS(=O)(=O)C(F)(F)C(F)(F)C(F)(F)C(F)(F)C(F)(F)C(F)(F)C(F)(F)F)CCC(O)CO
https://comptox.epa.gov/dashboard/chemical/details/DTXSID101035415	NOCAS_1035415	C[N+](C)(CC(F)C(F)(F)C(F)(F)C(F)(F)F)CC(O)=O
https://comptox.epa.gov/dashboard/chemical/details/DTXSID101035477	NOCAS_1035477	C[N+](C)(CCC(CO)NS(=O)(=O)C(F)(F)C(F)(F)C(F)(F)C(F)(F)C(F)(F)C(F)(F)C(F)(F)C(F)(F)F)CC(O)CO
https://comptox.epa.gov/dashboard/chemical/details/DTXSID101035508	NOCAS_1035508	CCN(CCC[N+](C)(C)CC)S(=O)(=O)C(F)(F)C(F)(F)C(F)(F)C(F)(F)C(F)(F)C(F)(F)F
https://comptox.epa.gov/dashboard/chemical/details/DTXSID101035510	NOCAS_1035510	CCN(CCC[N+](C)(C)CC)S(=O)(=O)C(F)(F)C(F)(F)C(F)(F)C(F)(F)C(F)(F)C(F)(F)C(F)(F)C(F)(F)F
https://comptox.epa.gov/dashboard/chemical/details/DTXSID101035522	NOCAS_1035522	CCNS(=O)(=O)C(F)(F)C(F)(F)C(F)(F)C(F)(F)C(F)(F)C(F)(F)C(F)(F)C(F)(F)C(F)(F)C(F)(F)C(F)(F)C(F)(F)C(F)(F)F
https://comptox.epa.gov/dashboard/chemical/details/DTXSID101035534	NOCAS_1035534	C[N+](C)(CC(F)C(F)(F)C(F)(F)C(F)(F)C(F)(F)C(F)(F)C(F)(F)C(F)(F)C(F)(F)F)CC(O)=O
https://comptox.epa.gov/dashboard/chemical/details/DTXSID101035572	NOCAS_1035572	OS(=O)(=O)CC(F)(F)C(F)(F)C(F)(F)C(F)(F)C(F)(F)C(F)(F)C(F)(F)C(F)(F)F
https://comptox.epa.gov/dashboard/chemical/details/DTXSID101035584	NOCAS_1035584	CN(C)CCCNS(=O)(=O)C(F)(F)C(F)(F)F
https://comptox.epa.gov/dashboard/chemical/details/DTXSID101035641	NOCAS_1035641	OS(=O)(=O)C(F)(F)C(F)(F)C(F)(F)C(F)(F)C(F)(F)C(F)(F)C(\F)=C(/F)C(F)(F)C(F)(F)C(F)(F)C(F)(F)C(F)(F)F
https://comptox.epa.gov/dashboard/chemical/details/DTXSID101035708	NOCAS_1035708	C[N+](C)(CCO)CCCN(CCCS([O-])(=O)=O)S(=O)(=O)C(F)(F)C(F)(F)C(F)(F)C(F)(F)C(F)(F)C(F)(F)C(F)(F)C(F)(F)C(F)(F)C(F)(F)C(F)(F)C(F)(F)F
https://comptox.epa.gov/dashboard/chemical/details/DTXSID101035784	761370-26-7	[O-]C(=O)C(F)(F)C(F)(F)C(F)(F)C(F)(F)C(F)(F)S(F)(F)(F)(F)F
https://comptox.epa.gov/dashboard/chemical/details/DTXSID101035796	NOCAS_1035796	C[N+](C)(C)CCCNC(=O)CS(=O)CCC(F)(F)C(F)(F)C(F)(F)C(F)(F)F
https://comptox.epa.gov/dashboard/chemical/details/DTXSID101035803	NOCAS_1035803	C[N+](C)(C)CCCNC(=O)CS(=O)CCC(F)(F)C(F)(F)C(F)(F)C(F)(F)C(F)(F)C(F)(F)C(F)(F)C(F)(F)F
https://comptox.epa.gov/dashboard/chemical/details/DTXSID101035815	NOCAS_1035815	OC(=O)C(F)(F)C(F)(F)C(F)(F)C(F)(F)C(F)(F)C(F)(F)C(F)(F)C(F)(F)C(F)(F)C(F)(F)C(F)(F)C(F)(F)C(F)(F)S(F)(F)(F)(F)F
https://comptox.epa.gov/dashboard/chemical/details/DTXSID101035827	NOCAS_1035827	NS(=O)(=O)C(F)(F)C(F)(F)C(F)(F)C(F)(F)C(F)(F)C(F)(F)C(F)(F)C(F)(F)C(F)(F)C(F)(F)C(F)(F)C(F)(F)F
https://comptox.epa.gov/dashboard/chemical/details/DTXSID101035839	NOCAS_1035839	OC(=O)CNS(=O)(=O)C(F)(F)C(F)(F)C(F)(F)C(F)(F)C(F)(F)C(F)(F)C(F)(F)C(F)(F)C(F)(F)C(F)(F)C(F)(F)C(F)(F)C(F)(F)C(F)(F)F
https://comptox.epa.gov/dashboard/chemical/details/DTXSID101035853	NOCAS_1035853	OC(=O)CCS(=O)CCC(F)(F)C(F)(F)C(F)(F)C(F)(F)C(F)(F)C(F)(F)C(F)(F)C(F)(F)F
https://comptox.epa.gov/dashboard/chemical/details/DTXSID101035865	NOCAS_1035865	CC(C)(CS(O)(=O)=O)NC(=O)CCS(=O)CCC(F)(F)C(F)(F)F
https://comptox.epa.gov/dashboard/chemical/details/DTXSID101035908	NOCAS_1035908	CC(C)(CS(O)(=O)=O)NC(=O)CCS(=O)(=O)CCC(F)(F)C(F)(F)C(F)(F)C(F)(F)F
https://comptox.epa.gov/dashboard/chemical/details/DTXSID101035922	NOCAS_1035922	FC(F)(F)C(F)(F)CCSC(=O)NCCCCCC=O
https://comptox.epa.gov/dashboard/chemical/details/DTXSID101035934	NOCAS_1035934	FC(F)(F)C(F)(F)C(F)(F)C(F)(F)C(F)(F)C(F)(F)C(F)(F)C(F)(F)CCSC(=O)NCCCCCC=O
https://comptox.epa.gov/dashboard/chemical/details/DTXSID101035946	NOCAS_1035946	OC(=O)CCCCNC(=O)SCCC(F)(F)C(F)(F)C(F)(F)C(F)(F)C(F)(F)C(F)(F)C(F)(F)C(F)(F)F
https://comptox.epa.gov/dashboard/chemical/details/DTXSID101035972	NOCAS_1035972	OC(=O)CCCCNC(=O)CCNC(=O)SCCC(F)(F)C(F)(F)C(F)(F)C(F)(F)C(F)(F)C(F)(F)F
https://comptox.epa.gov/dashboard/chemical/details/DTXSID101035984	NOCAS_1035984	OC(=O)CCCCNC(=O)CCNC(=O)SCCC(F)(F)C(F)(F)C(F)(F)C(F)(F)C(F)(F)C(F)(F)C(F)(F)C(F)(F)C(F)(F)C(F)(F)C(F)(F)C(F)(F)F
https://comptox.epa.gov/dashboard/chemical/details/DTXSID101036001	NOCAS_1036001	CN(C)CCCNC(=O)CSCCC(F)(F)C(F)(F)C(F)(F)C(F)(F)C(F)(F)C(F)(F)C(F)(F)C(F)(F)C(F)(F)C(F)(F)C(F)(F)C(F)(F)C(F)(F)C(F)(F)F
https://comptox.epa.gov/dashboard/chemical/details/DTXSID101036087	NOCAS_1036087	OC(CC(O)=O)SCCC(F)(F)C(F)(F)C(F)(F)C(F)(F)C(F)(F)C(F)(F)C(F)(F)C(F)(F)C(F)(F)C(F)(F)F
https://comptox.epa.gov/dashboard/chemical/details/DTXSID101036099	NOCAS_1036099	C[N+](C)(C)CC(O)CSCCC(F)(F)C(F)(F)C(F)(F)C(F)(F)C(F)(F)C(F)(F)C(F)(F)C(F)(F)C(F)(F)C(F)(F)C(F)(F)C(F)(F)C(F)(F)C(F)(F)F
https://comptox.epa.gov/dashboard/chemical/details/DTXSID101036213	NOCAS_1036213	C[N+](C)(CCC(F)C(F)(F)C(F)(F)C(F)(F)C(F)(F)C(F)(F)C(F)(F)C(F)(F)C(F)(F)F)CC([O-])=O
https://comptox.epa.gov/dashboard/chemical/details/DTXSID101036225	NOCAS_1036225	OCC(SCCC(O)=O)C(O)C(F)(F)C(F)(F)C(F)(F)C(F)(F)C(F)(F)C(F)(F)C(F)(F)C(F)(F)F
https://comptox.epa.gov/dashboard/chemical/details/DTXSID101036344	NOCAS_1036344	OS(=O)(=O)CC=C(F)C(F)(F)C(F)(F)C(F)(F)C(F)(F)C(F)(F)C(F)(F)C(F)(F)C(F)(F)C(F)(F)C(F)(F)C(F)(F)C(F)(F)F
https://comptox.epa.gov/dashboard/chemical/details/DTXSID101036368	NOCAS_1036368	C[N+](C)(CCCC(F)(F)C(F)(F)C(F)(F)C(F)(F)C(F)(F)C(F)(F)F)CC([O-])=O
https://comptox.epa.gov/dashboard/chemical/details/DTXSID101036370	NOCAS_1036370	C[N+](C)(CCCC(F)(F)C(F)(F)C(F)(F)C(F)(F)C(F)(F)C(F)(F)C(F)(F)C(F)(F)F)CC([O-])=O
https://comptox.epa.gov/dashboard/chemical/details/DTXSID101036413	75092-43-2	O\C(=C/C(=O)C(F)(F)F)C(F)(F)F
https://comptox.epa.gov/dashboard/chemical/details/DTXSID101036425	NOCAS_1036425	OS(=O)(=O)CCCC(F)(F)C(F)(F)F
https://comptox.epa.gov/dashboard/chemical/details/DTXSID101036437	NOCAS_1036437	OS(=O)(=O)CCCC(F)(F)C(F)(F)C(F)(F)C(F)(F)C(F)(F)C(F)(F)F
https://comptox.epa.gov/dashboard/chemical/details/DTXSID101036532	NOCAS_1036532	OC(CSC(=O)CCC(F)(F)C(F)(F)F)C(O)=O
https://comptox.epa.gov/dashboard/chemical/details/DTXSID101036544	NOCAS_1036544	OC(CSC(=O)CCC(F)(F)C(F)(F)C(F)(F)C(F)(F)C(F)(F)C(F)(F)C(F)(F)C(F)(F)C(F)(F)F)C(O)=O
https://comptox.epa.gov/dashboard/chemical/details/DTXSID101036637	NOCAS_1036637	C[N+](C)(CC=O)CC(CC(F)(F)C(F)(F)C(F)(F)C(F)(F)C(F)(F)C(F)(F)C(F)(F)C(F)(F)C(F)(F)C(F)(F)C(F)(F)C(F)(F)C(F)(F)C(F)(F)C(F)(F)C(F)(F)F)OC=O
https://comptox.epa.gov/dashboard/chemical/details/DTXSID101036687	80233-98-3	CN(C)CC(O)CC(F)(F)C(F)(F)C(F)(F)C(F)(F)C(F)(F)C(F)(F)F
https://comptox.epa.gov/dashboard/chemical/details/DTXSID101036699	NOCAS_1036699	CNCC(O)CC(F)(F)C(F)(F)C(F)(F)C(F)(F)C(F)(F)C(F)(F)F
https://comptox.epa.gov/dashboard/chemical/details/DTXSID101036706	NOCAS_1036706	C[N+](C)(C)CC(O)CC(F)(F)C(F)(F)F
https://comptox.epa.gov/dashboard/chemical/details/DTXSID101036782	NOCAS_1036782	C[N+](C)(CCC(O)=O)CC(O)CC(F)(F)C(F)(F)C(F)(F)C(F)(F)C(F)(F)C(F)(F)C(F)(F)C(F)(F)C(F)(F)C(F)(F)C(F)(F)C(F)(F)C(F)(F)C(F)(F)F
https://comptox.epa.gov/dashboard/chemical/details/DTXSID101036813	NOCAS_1036813	C[N+](C)(CC(O)CC(F)(F)C(F)(F)C(F)(F)C(F)(F)C(F)(F)C(F)(F)C(F)(F)C(F)(F)C(F)(F)C(F)(F)C(F)(F)C(F)(F)C(F)(F)C(F)(F)C(F)(F)C(F)(F)C(F)(F)C(F)(F)F)C(O)=O
https://comptox.epa.gov/dashboard/chemical/details/DTXSID101036825	NOCAS_1036825	CN(C)CC(O)C=C(F)C(F)(F)C(F)(F)C(F)(F)F
https://comptox.epa.gov/dashboard/chemical/details/DTXSID101036837	NOCAS_1036837	C[N+](C)(CC(O)C=C(F)C(F)(F)C(F)(F)C(F)(F)C(F)(F)C(F)(F)C(F)(F)C(F)(F)C(F)(F)C(F)(F)F)CC([O-])=O
https://comptox.epa.gov/dashboard/chemical/details/DTXSID101036863	NOCAS_1036863	C[N+](C)(CCCCC(F)(F)C(F)(F)C(F)(F)C(F)(F)C(F)(F)C(F)(F)C(F)(F)C(F)(F)C(F)(F)C(F)(F)C(F)(F)C(F)(F)C(F)(F)C(F)(F)C(F)(F)C(F)(F)F)CC([O-])=O
https://comptox.epa.gov/dashboard/chemical/details/DTXSID101036906	NOCAS_1036906	CN(CC(O)=O)S(=O)(=O)C(F)(F)C(F)(F)C(F)(F)C(F)(F)C(F)(F)C(F)(F)C(F)(F)C(F)(F)C(F)(F)C(F)(F)C(F)(F)C(F)(F)C(F)(F)F
https://comptox.epa.gov/dashboard/chemical/details/DTXSID101036918	NOCAS_1036918	OS(=O)(=O)C(F)(F)C(F)(F)C(F)(F)C(F)(F)C(F)(F)C(F)(F)C(F)=C(F)C(F)(F)C(F)(F)C(F)(F)F
https://comptox.epa.gov/dashboard/chemical/details/DTXSID101036932	29765-92-2	NS(=O)(=O)CCC(F)(F)C(F)(F)F
https://comptox.epa.gov/dashboard/chemical/details/DTXSID101039398	548447-14-9	FC(F)(C(=O)NC1=CC=C(C=C1)N=NC1=CC=CC=C1)C(F)(F)C(=O)NC1=CC=C(C=C1)N=NC1=CC=CC=C1
https://comptox.epa.gov/dashboard/chemical/details/DTXSID101040111	57041-64-2	FC(F)OC(F)(Cl)C(F)(F)F
https://comptox.epa.gov/dashboard/chemical/details/DTXSID101040692	545339-93-3	FC1(F)C(F)(F)C(F)(F)C(F)(C(=O)NC2=CC=C(C=C2)N=NC2=CC=CC=C2)C(F)(F)C1(F)F
https://comptox.epa.gov/dashboard/chemical/details/DTXSID101041183	547746-38-3	FC(F)(C(=O)NC1=CC=C(C=C1)N=NC1=CC=CC=C1)C(F)(F)C(F)(F)C(F)(F)C(=O)NC1=CC=C(C=C1)N=NC1=CC=CC=C1
https://comptox.epa.gov/dashboard/chemical/details/DTXSID101042905	70192-64-2	FCC(F)(F)C(F)(Cl)Br
https://comptox.epa.gov/dashboard/chemical/details/DTXSID10142940	10010-93-2	CC1=CC(=NN1)C(F)(F)F
https://comptox.epa.gov/dashboard/chemical/details/DTXSID10143033	100221-84-9	CCCCNC(=O)NS(=O)(=O)C(F)(F)C(F)(F)C(F)(F)C(F)(F)C(F)(F)C(F)(F)C(F)(F)C(F)(F)F
https://comptox.epa.gov/dashboard/chemical/details/DTXSID10143093	100279-93-4	CC1=C(NC(=O)NC(=O)C2=C(F)C=CC=C2F)C=CC(SC(F)(F)C(F)F)=C1C
https://comptox.epa.gov/dashboard/chemical/details/DTXSID10143098	100280-10-2	NC1=C(F)C=C(SC(F)(F)C(F)F)C=C1
https://comptox.epa.gov/dashboard/chemical/details/DTXSID10143472	100700-44-5	[O-][N+](=O)C1=CC=CC(=C1)C(=O)CC(Cl)(C(F)(F)F)C(F)(F)F
https://comptox.epa.gov/dashboard/chemical/details/DTXSID10147379	105879-13-8	FC(F)(F)[N+]#[C-]
https://comptox.epa.gov/dashboard/chemical/details/DTXSID10149712	111712-54-0	NC(C1=CN([C@H]2C[C@H](O)[C@@H](CO)O2)C(=O)NC1=O)(C(F)(F)F)C(F)(F)F
https://comptox.epa.gov/dashboard/chemical/details/DTXSID10155474	127183-53-3	FC(F)(F)C(=O)CS
https://comptox.epa.gov/dashboard/chemical/details/DTXSID10160684	13846-22-5	FC(F)=C(F)OC(F)(F)C(F)(F)C(F)(F)OC(F)=C(F)F
https://comptox.epa.gov/dashboard/chemical/details/DTXSID10162648	144194-01-4	CC(C)(C(O)=O)C(F)(F)C(F)F
https://comptox.epa.gov/dashboard/chemical/details/DTXSID10163014	145430-04-2	CC(C)OP(=O)(OC(C)C)C(NC(=O)OCC1=CC=CC=C1)(C(F)(F)F)C(F)(F)F
https://comptox.epa.gov/dashboard/chemical/details/DTXSID10163039	145441-35-6	C[N+](C)(CCCCCC([O-])=O)CCCC(F)(F)C(F)(F)C(F)(F)C(F)(F)C(F)(F)C(F)(F)C(F)(F)C(F)(F)F
https://comptox.epa.gov/dashboard/chemical/details/DTXSID10164329	1495-36-9	FC(F)(F)[Ge](Cl)(Cl)Cl
https://comptox.epa.gov/dashboard/chemical/details/DTXSID10165114	152721-37-4	[O-][N+](=O)C1=NC=CN1CC(=O)NCC(F)(F)C(F)(F)F
https://comptox.epa.gov/dashboard/chemical/details/DTXSID10165235	15317-16-5	FC(F)(F)C1=CC(=CC(=C1)C(=O)NCCCl)C(F)(F)F
https://comptox.epa.gov/dashboard/chemical/details/DTXSID10170041	1759-60-0	COC1=C(F)C(F)(F)C(F)(F)C1(F)F
https://comptox.epa.gov/dashboard/chemical/details/DTXSID10170122	1764-95-0	[NH4+].[O-]P(=O)(OCCC(F)(F)C(F)(F)C(F)(F)C(F)(F)C(F)(F)C(F)(F)F)OCCC(F)(F)C(F)(F)C(F)(F)C(F)(F)C(F)(F)C(F)(F)F
https://comptox.epa.gov/dashboard/chemical/details/DTXSID10171538	1841-46-9	CC(=C)C(=O)OCC(F)(F)C(F)(F)C(F)(F)C(F)(F)C(F)(F)C(F)(F)C(F)(F)C(F)F
https://comptox.epa.gov/dashboard/chemical/details/DTXSID10174564	20562-79-2	COC(=O)C(F)(F)C(F)=C(F)F
https://comptox.epa.gov/dashboard/chemical/details/DTXSID10177212	2268-16-8	OC1=CC(F)=C(F)C=C1F
https://comptox.epa.gov/dashboard/chemical/details/DTXSID10177752	23174-55-2	FC(F)(F)C1=C(C(F)(F)F)C2(C(=C(C(F)(F)F)C12C(F)(F)F)C(F)(F)F)C(F)(F)F
https://comptox.epa.gov/dashboard/chemical/details/DTXSID10178340	2367-82-0	FC1=CC(F)=C(F)C(F)=C1
https://comptox.epa.gov/dashboard/chemical/details/DTXSID10182467	28202-30-4	CC1=C(OC(F)(F)C(F)F)C=CC(=C1)[N+]([O-])=O
https://comptox.epa.gov/dashboard/chemical/details/DTXSID10183954	29819-80-5	FC(F)C(F)(F)COC=C
https://comptox.epa.gov/dashboard/chemical/details/DTXSID10184264	30192-64-4	O.OC(N1CCNCC1)(C(F)(F)F)C(F)(F)F
https://comptox.epa.gov/dashboard/chemical/details/DTXSID10184724	307-33-5	FC(F)(F)C(F)(F)C(F)(F)C(F)(F)C(F)(F)C(F)(F)C(F)(F)C(F)(F)Cl
https://comptox.epa.gov/dashboard/chemical/details/DTXSID10184729	307-87-9	FC(F)(F)C(F)(F)C(F)(F)C(F)(F)C(F)(F)C(F)(F)C(F)(F)C(F)(F)COC(=O)C=C
https://comptox.epa.gov/dashboard/chemical/details/DTXSID10185115	31185-69-0	OC(O)C(F)(F)C(F)(F)C(F)(F)C(F)(F)C(F)(F)C(F)(F)C(F)(F)F
https://comptox.epa.gov/dashboard/chemical/details/DTXSID10186001	32247-96-4	FC(F)(F)C1=CC(=CC(CBr)=C1)C(F)(F)F
https://comptox.epa.gov/dashboard/chemical/details/DTXSID10186369	327-75-3	FC(F)(F)C1=CC(=C(Br)C=C1)C(F)(F)F
https://comptox.epa.gov/dashboard/chemical/details/DTXSID10186389	32707-89-4	OCC1=CC(=CC(=C1)C(F)(F)F)C(F)(F)F
https://comptox.epa.gov/dashboard/chemical/details/DTXSID10186546	328947-93-9	FC(F)(F)CN(CC(F)(F)F)C1=CC2=C(NC(=O)C=C2C(F)(F)F)C=C1
https://comptox.epa.gov/dashboard/chemical/details/DTXSID10187139	0335-10-4	OC(=O)C(F)(C(F)(F)F)C(F)(F)F
https://comptox.epa.gov/dashboard/chemical/details/DTXSID10189991	36481-20-6	FC(F)(F)C12C(F)(F)C3(F)C(F)(F)C(F)(C1(F)F)C(F)(F)C(C(F)(F)F)(C3(F)F)C2(F)F
https://comptox.epa.gov/dashboard/chemical/details/DTXSID10190623	37136-24-6	FC(F)(Cl)OC(F)(F)C(F)(Cl)Cl
https://comptox.epa.gov/dashboard/chemical/details/DTXSID10190840	374-99-2	NCC(F)(F)C(F)(F)C(F)(F)F
https://comptox.epa.gov/dashboard/chemical/details/DTXSID10190946	375-02-0	FC(F)(F)C(F)(F)C(F)(F)C=O
https://comptox.epa.gov/dashboard/chemical/details/DTXSID10191034	376-22-7	FC(F)=C(F)C(F)(F)C(F)(F)C(F)(F)C(F)(F)C(F)(F)C(F)(F)C(F)(F)F
https://comptox.epa.gov/dashboard/chemical/details/DTXSID10191039	376-77-2	FC1(F)C(F)(F)C(F)(F)C(F)(F)C1(F)F
https://comptox.epa.gov/dashboard/chemical/details/DTXSID10191135	377-00-4	FC(F)(F)C(F)(F)C(F)(F)CN=C=O
https://comptox.epa.gov/dashboard/chemical/details/DTXSID10191317	37881-62-2	FC(=O)C(F)(F)C(F)(F)C(F)(F)C(F)(F)C(F)=O
https://comptox.epa.gov/dashboard/chemical/details/DTXSID10191397	3796-23-4	FC(F)(F)C1=CN=CC=C1
https://comptox.epa.gov/dashboard/chemical/details/DTXSID10192445	392-68-7	CCOC(=O)C(F)=C(F)F
https://comptox.epa.gov/dashboard/chemical/details/DTXSID10192889	39823-55-7	FC(F)(F)C(F)(F)C(F)(F)C(F)(F)C(F)(F)C(F)(F)C(F)(F)C(F)(F)C(F)(F)C(F)(F)C(F)(F)C(F)(F)C(F)(F)C(F)(F)C(F)(F)C(F)(F)C(F)(F)C(F)(F)C(F)(F)C(F)(F)C(F)(F)C(F)(F)C(F)(F)C(F)(F)I
https://comptox.epa.gov/dashboard/chemical/details/DTXSID10193639	40630-61-3	OCCN(CCO)S(=O)(=O)C(F)(F)C(F)(F)C(F)(F)C(F)(F)C(F)(F)C(F)(F)C(F)(F)C(F)(F)F
https://comptox.epa.gov/dashboard/chemical/details/DTXSID10193674	407-24-9	FC(F)(F)C(=O)NC(=O)C(F)(F)F
https://comptox.epa.gov/dashboard/chemical/details/DTXSID10194944	421-85-2	NS(=O)(=O)C(F)(F)F
https://comptox.epa.gov/dashboard/chemical/details/DTXSID10195153	42339-74-2	FC(F)(F)C(Cl)(Cl)Br
https://comptox.epa.gov/dashboard/chemical/details/DTXSID10195779	0432-03-01	FC(F)(F)N(C(F)(F)F)C(F)(F)F
https://comptox.epa.gov/dashboard/chemical/details/DTXSID10195996	4394-93-8	FN(F)C(F)(F)N(F)F
https://comptox.epa.gov/dashboard/chemical/details/DTXSID10196569	456-63-3	FC(F)C(F)(F)OC1CCCCC1
https://comptox.epa.gov/dashboard/chemical/details/DTXSID10196680	460-39-9	NCCC(F)(F)F
https://comptox.epa.gov/dashboard/chemical/details/DTXSID10197935	49615-25-0	FC(F)(F)C(F)(F)C1=NC2=C(N1)C(Cl)=C(Cl)C(Cl)=C2Cl
https://comptox.epa.gov/dashboard/chemical/details/DTXSID10198462	5042-30-8	NNCC(F)(F)F
https://comptox.epa.gov/dashboard/chemical/details/DTXSID10204138	55591-23-6	FC(F)(F)C(F)(F)C(F)(F)C(F)(F)C(F)(F)C(F)(F)S(Cl)(=O)=O
https://comptox.epa.gov/dashboard/chemical/details/DTXSID10204173	55642-43-8	FC(F)(F)[Ge](C(F)(F)F)(C(F)(F)F)C(F)(F)F
https://comptox.epa.gov/dashboard/chemical/details/DTXSID1020562	13838-16-9	FC(F)OC(F)(F)C(F)Cl
https://comptox.epa.gov/dashboard/chemical/details/DTXSID10205721	57101-59-4	FC(F)(F)C(F)(F)C(F)(F)C(F)(F)C(F)(F)C(F)(F)C(F)(F)C(F)(F)C(F)(F)C1=NC(=NC(=N1)C(F)(F)C(F)(F)C(F)(F)C(F)(F)C(F)(F)C(F)(F)C(F)(F)C(F)(F)C(F)(F)F)C(F)(F)C(F)(F)C(F)(F)C(F)(F)C(F)(F)C(F)(F)C(F)(F)C(F)(F)C(F)(F)F
https://comptox.epa.gov/dashboard/chemical/details/DTXSID10206379	57678-00-9	OCC[NH2+]CCO.[O-]P(=O)(OCCC(F)(F)C(F)(F)C(F)(F)C(F)(F)C(F)(F)C(F)(F)C(F)(F)C(F)(F)C(F)(F)C(F)(F)C(F)(F)C(F)(F)F)OCCC(F)(F)C(F)(F)C(F)(F)C(F)(F)C(F)(F)C(F)(F)C(F)(F)C(F)(F)C(F)(F)C(F)(F)C(F)(F)C(F)(F)F
https://comptox.epa.gov/dashboard/chemical/details/DTXSID1021324	811-97-2	FCC(F)(F)F
https://comptox.epa.gov/dashboard/chemical/details/DTXSID10215385	65064-81-5	FC(F)C(F)(F)C(F)(F)C(F)(F)COC(C(F)(F)F)C(F)(F)F
https://comptox.epa.gov/dashboard/chemical/details/DTXSID10215507	652-31-3	NC(=O)C1=C(F)C(F)=C(F)C(F)=C1F
https://comptox.epa.gov/dashboard/chemical/details/DTXSID10215643	653-30-5	FC1=C(F)C(F)=C(CC#N)C(F)=C1F
https://comptox.epa.gov/dashboard/chemical/details/DTXSID10216211	660-78-6	C[Si](O)(O)CCC(F)(F)F
https://comptox.epa.gov/dashboard/chemical/details/DTXSID10216559	66348-17-2	FC(F)(F)[Ge](Cl)(C(F)(F)F)C(F)(F)F
https://comptox.epa.gov/dashboard/chemical/details/DTXSID10217985	677-41-8	CN(C)C(F)(F)F
https://comptox.epa.gov/dashboard/chemical/details/DTXSID10218295	681-49-2	FC(F)C(F)(F)OC=C
https://comptox.epa.gov/dashboard/chemical/details/DTXSID10218472	68325-20-2	OC(CC(O)(C(F)(F)F)C(F)(F)F)CC(O)(C(F)(F)F)C(F)(F)F
https://comptox.epa.gov/dashboard/chemical/details/DTXSID10220035	6974-29-4	OCCNC(=O)C(F)(F)F
https://comptox.epa.gov/dashboard/chemical/details/DTXSID1022134	920-66-1	OC(C(F)(F)F)C(F)(F)F
https://comptox.epa.gov/dashboard/chemical/details/DTXSID1022184	2357-47-3	NC1=CC(=C(F)C=C1)C(F)(F)F
https://comptox.epa.gov/dashboard/chemical/details/DTXSID10222670	72344-34-4	FC(F)=PC(F)(F)F
https://comptox.epa.gov/dashboard/chemical/details/DTXSID10223748	#VALUE!	FC(F)N(C(F)F)C(F)(F)F
https://comptox.epa.gov/dashboard/chemical/details/DTXSID10223925	73673-81-1	FC1=CC=C(C=C1)C1=CC(=NN2C=NN=C12)C(F)(F)C(F)(F)F
https://comptox.epa.gov/dashboard/chemical/details/DTXSID10224331	7383-71-3	FC(F)C(F)(F)COC(=O)C=C
https://comptox.epa.gov/dashboard/chemical/details/DTXSID10224917	74039-20-6	FC1=NC(=C(Cl)C(F)=N1)C(F)(F)F
https://comptox.epa.gov/dashboard/chemical/details/DTXSID10225464	7445-60-5	FC(F)(F)C(=C=S)C(F)(F)F
https://comptox.epa.gov/dashboard/chemical/details/DTXSID10225601	74612-30-9	C[Si](C)(Cl)CCC(F)(F)C(F)(F)C(F)(F)C(F)(F)C(F)(F)C(F)(F)C(F)(F)C(F)(F)F
https://comptox.epa.gov/dashboard/chemical/details/DTXSID10226012	#VALUE!	FC(F)(F)C(F)(F)C(F)(F)C(=O)NC1=CC=C(C=C1)C1=CC=C(NC(=O)C(F)(F)C(F)(F)C(F)(F)F)C=C1
https://comptox.epa.gov/dashboard/chemical/details/DTXSID10226714	758-48-5	FC(F)(F)N(C(F)(F)C(F)(F)F)C(F)(F)C(F)(F)F
https://comptox.epa.gov/dashboard/chemical/details/DTXSID10227887	771-62-0	FC1=C(F)C(F)=C(S)C(F)=C1F
https://comptox.epa.gov/dashboard/chemical/details/DTXSID10231449	0819-01-02	FC(F)(F)C#CBr
https://comptox.epa.gov/dashboard/chemical/details/DTXSID10231969	827-15-6	FC1=C(F)C(F)=C(I)C(F)=C1F
https://comptox.epa.gov/dashboard/chemical/details/DTXSID10232971	84100-13-0	FC(F)(F)C(F)(F)C(F)(F)C(F)(F)C(F)(F)C=C
https://comptox.epa.gov/dashboard/chemical/details/DTXSID10233049	84145-20-0	FC(F)(Cl)C(F)(F)C(F)(F)OCC=C
https://comptox.epa.gov/dashboard/chemical/details/DTXSID10234137	85068-33-3	OC(=O)CC1=CC(=CC(=C1)C(F)(F)F)C(F)(F)F
https://comptox.epa.gov/dashboard/chemical/details/DTXSID10236732	87988-64-5	CC(C)NS(=O)(=O)C(F)(F)C(F)(F)C(F)(F)C(F)(F)C(F)(F)C(F)(F)C(F)(F)C(F)(F)F
https://comptox.epa.gov/dashboard/chemical/details/DTXSID10237688	89427-30-5	COC1=C(F)C2=C(NC(=N2)C(F)(F)F)C(F)=C1F
https://comptox.epa.gov/dashboard/chemical/details/DTXSID10240137	93982-47-9	COC(=O)C1=CC=C(OC(F)(F)C(F)F)C=C1
https://comptox.epa.gov/dashboard/chemical/details/DTXSID10240839	94158-63-1	FC(F)(F)C(F)(C(F)(F)F)C(F)(F)C(F)(F)C(F)(F)C(F)(F)C(F)(F)C(F)(F)C(F)(F)C(F)(F)C(F)(F)C(F)(F)C(F)(F)C(F)(F)C(F)(F)C(F)(F)CCOC(=O)C=C
https://comptox.epa.gov/dashboard/chemical/details/DTXSID10241124	94231-57-9	FC(F)(F)C(F)(F)C(F)(F)C(F)(F)C(F)(F)C(F)(F)C(F)(F)C(F)(F)C(F)(F)C(F)(F)COC(=O)C=C
https://comptox.epa.gov/dashboard/chemical/details/DTXSID10241184	94232-72-1	CCO[Si](CCCOC(F)(F)C(F)F)(OCC)OCC
https://comptox.epa.gov/dashboard/chemical/details/DTXSID10241205	#VALUE!	C[Si](C)(C)O[Si](CCC(F)(F)C(F)(F)C(F)(F)C(F)(F)C(F)(F)C(F)(F)F)(O[Si](C)(C)C)O[Si](C)(C)C
https://comptox.epa.gov/dashboard/chemical/details/DTXSID1024251	354-33-6	FC(F)C(F)(F)F
https://comptox.epa.gov/dashboard/chemical/details/DTXSID10244014	99268-59-4	CC1=CN(CC2=C(F)C(F)=C(F)C(F)=C2F)C(=O)N(CC2=C(F)C(F)=C(F)C(F)=C2F)C1=O
https://comptox.epa.gov/dashboard/chemical/details/DTXSID10276254	#VALUE!	NOCC1=C(F)C(F)=C(F)C(F)=C1F
https://comptox.epa.gov/dashboard/chemical/details/DTXSID10276370	354-80-3	FN(F)C(F)(F)C(F)(F)F
https://comptox.epa.gov/dashboard/chemical/details/DTXSID10281969	1538-08-05	NNC(=O)C(F)(F)F
https://comptox.epa.gov/dashboard/chemical/details/DTXSID10285765	425-21-8	CCCC(O)C(F)(F)C(F)(F)C(F)(F)F
https://comptox.epa.gov/dashboard/chemical/details/DTXSID10285881	427-34-9	FC(F)(F)C1=CC(=CC=C1)[Si](F)(C1=CC=CC(=C1)C(F)(F)F)C1=CC=CC(=C1)C(F)(F)F
https://comptox.epa.gov/dashboard/chemical/details/DTXSID10289324	6626-10-04	COC(=O)C1=C(C(=C(C(=C1C(F)(F)F)C(F)(F)F)C(F)(F)F)C(F)(F)F)C(F)(F)F
https://comptox.epa.gov/dashboard/chemical/details/DTXSID10290773	4314-46-9	FC(F)(F)C(F)(F)C(F)(F)C1=NC(=NO1)C(F)(F)C(F)(F)C(F)(F)F
https://comptox.epa.gov/dashboard/chemical/details/DTXSID10290778	647-79-0	FC(F)(F)C(F)(F)C(F)(F)C1=NN=C(O1)C(F)(F)C(F)(F)C(F)(F)F
https://comptox.epa.gov/dashboard/chemical/details/DTXSID10290950	819-60-3	NC(=O)NCC(F)(F)F
https://comptox.epa.gov/dashboard/chemical/details/DTXSID1029176	354-32-5	FC(F)(F)C(Cl)=O
https://comptox.epa.gov/dashboard/chemical/details/DTXSID10291866	424-20-4	FC(F)(F)C(F)(F)C(F)(F)C(F)(F)C(F)(F)C(F)(F)OC(F)(F)C(F)(F)C(F)(F)C(F)(F)C(F)(F)C(F)(F)F
https://comptox.epa.gov/dashboard/chemical/details/DTXSID10292454	2499-91-4	FC(F)(F)C(F)(F)C(F)(F)C1=NCCO1
https://comptox.epa.gov/dashboard/chemical/details/DTXSID10292732	4134-43-4	FC(F)(F)COC(=N)C(F)(F)F
https://comptox.epa.gov/dashboard/chemical/details/DTXSID10293289	4314-49-2	FC(F)(F)C(F)(F)C(F)(F)C1=NC(=O)ON1
https://comptox.epa.gov/dashboard/chemical/details/DTXSID10298794	23081-40-5	FC(F)(F)C(F)(F)C(F)(F)C(F)(F)C(F)(F)C(F)(F)C(F)(F)CC(CCP(=O)(N1CC1)N1CC1)P(=O)(N1CC1)N1CC1
https://comptox.epa.gov/dashboard/chemical/details/DTXSID10298799	#VALUE!	OP(O)(=O)CCC(CC(F)(F)C(F)(F)C(F)(F)C(F)(F)C(F)(F)C(F)(F)C(F)(F)F)P(O)(O)=O
https://comptox.epa.gov/dashboard/chemical/details/DTXSID10300644	662-21-5	NC(=O)C(O)(C(F)(F)F)C(F)(F)F
https://comptox.epa.gov/dashboard/chemical/details/DTXSID10301292	50562-22-6	FC(F)(F)CC1=CC(=CC=C1)C(F)(F)F
https://comptox.epa.gov/dashboard/chemical/details/DTXSID10301297	50562-17-9	FC(F)CC1=CC(=CC=C1)C(F)(F)F
https://comptox.epa.gov/dashboard/chemical/details/DTXSID10301792	3801-88-5	OC(=O)COCC(F)(F)C(F)(F)C(F)(F)COCC(O)=O
https://comptox.epa.gov/dashboard/chemical/details/DTXSID10301858	377-33-3	FC1(F)C(=O)NC(=O)C1(F)F
https://comptox.epa.gov/dashboard/chemical/details/DTXSID10303690	35443-95-9	COC1=CC=CC(=C1)C(=O)C=C(C(F)(F)F)C(F)(F)F
https://comptox.epa.gov/dashboard/chemical/details/DTXSID10303695	35443-98-2	FC(F)(F)C(=CC(=O)C1=CC(Cl)=CC=C1)C(F)(F)F
https://comptox.epa.gov/dashboard/chemical/details/DTXSID10303796	35554-25-7	FC(F)(F)C(=CC(=O)C1=CC=C(Cl)C2=CC=CC=C12)C(F)(F)F
https://comptox.epa.gov/dashboard/chemical/details/DTXSID10303812	34844-36-5	CCC(C(=O)C1=CC=CS1)C(O)(C(F)(F)F)C(F)(F)F
https://comptox.epa.gov/dashboard/chemical/details/DTXSID10303817	34844-16-1	OC(CC(=O)C1=CC(=CC=C1)C(F)(F)F)(C(F)(F)F)C(F)(F)F
https://comptox.epa.gov/dashboard/chemical/details/DTXSID10305013	20546-16-1	[H]C12OC([H])(C=C1)C1=C2C(F)=C(F)C(OC2=C(F)C(F)=C(F)C(F)=C2F)=C1F
https://comptox.epa.gov/dashboard/chemical/details/DTXSID10305018	#VALUE!	FC1=C(F)C(OC2=C(F)C(F)=C(C#N)C(F)=C2F)=C(F)C(OC2=C(F)C(F)=C(C#N)C(F)=C2F)=C1F
https://comptox.epa.gov/dashboard/chemical/details/DTXSID10305270	2247-97-4	NNC1=C(F)C(F)=C(F)C(N)=C1F
https://comptox.epa.gov/dashboard/chemical/details/DTXSID10305275	57578-99-1	OC1=CC=C(C=C1)C(F)(F)C(F)(F)C(F)(F)C(F)(F)C(F)(F)C(F)(F)C(F)(F)F
https://comptox.epa.gov/dashboard/chemical/details/DTXSID10310329	54362-36-6	FC(OOC(F)(F)F)C(Cl)Cl
https://comptox.epa.gov/dashboard/chemical/details/DTXSID10315612	60895-99-0	CCN(CC)C(=O)C(F)C(F)(F)C(F)(F)C(F)C(=O)N(CC)CC
https://comptox.epa.gov/dashboard/chemical/details/DTXSID10316129	63238-61-9	FC(F)(F)C1(CC2COC3=CC=CC=C3C2=N1)C(F)(F)F
https://comptox.epa.gov/dashboard/chemical/details/DTXSID10317934	80007-95-0	FC1=CC=C(C=C1)N(CCNC(=O)C(F)(F)F)C(=O)C(F)(F)F
https://comptox.epa.gov/dashboard/chemical/details/DTXSID10318507	80616-56-4	FC(F)(F)C(=O)NC1=NC(NC(=O)C(F)(F)F)=NN1
https://comptox.epa.gov/dashboard/chemical/details/DTXSID10320069	92315-01-0	FC(F)(F)C1(O[Te]2(OC(C3=CC=CC=C23)(C(F)(F)F)C(F)(F)F)C2=CC=CC=C12)C(F)(F)F
https://comptox.epa.gov/dashboard/chemical/details/DTXSID10320569	80958-33-4	CN1CC(F)OC(F)(F)C1
https://comptox.epa.gov/dashboard/chemical/details/DTXSID10325413	86273-64-5	FC(F)(F)C(F)(F)C(F)(F)C(=O)NCCNC(=O)C(F)(F)C(F)(F)C(F)(F)F
https://comptox.epa.gov/dashboard/chemical/details/DTXSID1032646	4151-50-2	CCNS(=O)(=O)C(F)(F)C(F)(F)C(F)(F)C(F)(F)C(F)(F)C(F)(F)C(F)(F)C(F)(F)F
https://comptox.epa.gov/dashboard/chemical/details/DTXSID10327679	0564-10-3	OC(=O)C(C(F)(F)F)C(F)(F)F
https://comptox.epa.gov/dashboard/chemical/details/DTXSID10329451	49771-65-5	FC1(F)C(Cl)=C([Hg]C2=C(Cl)C(F)(F)C(F)(F)C2(F)F)C(F)(F)C1(F)F
https://comptox.epa.gov/dashboard/chemical/details/DTXSID10329512	23068-13-5	FC(F)(F)C(F)(F)C(F)(F)C(F)(F)C(F)(F)C(F)(F)C(F)(F)CCP(=O)(N1CC1)N1CC1
https://comptox.epa.gov/dashboard/chemical/details/DTXSID10329971	17631-66-2	[Tb].CC(C)(C)C(=O)CC(=O)C(F)(F)C(F)(F)C(F)(F)F.CC(C)(C)C(=O)CC(=O)C(F)(F)C(F)(F)C(F)(F)F.CC(C)(C)C(=O)CC(=O)C(F)(F)C(F)(F)C(F)(F)F
https://comptox.epa.gov/dashboard/chemical/details/DTXSID10329976	14592-81-5	[Eu].FC(F)(F)C(=O)CC(=O)C(F)(F)F.FC(F)(F)C(=O)CC(=O)C(F)(F)F.FC(F)(F)C(=O)CC(=O)C(F)(F)F
https://comptox.epa.gov/dashboard/chemical/details/DTXSID10330623	60049-51-6	[H]C12COP3(O1)(OCC2)SC(=C(S3)C(F)(F)F)C(F)(F)F
https://comptox.epa.gov/dashboard/chemical/details/DTXSID10334368	307-26-6	FC(F)(Cl)C(F)(Cl)C(F)(F)C(F)(Cl)C(F)(F)C(F)(Cl)Cl
https://comptox.epa.gov/dashboard/chemical/details/DTXSID10334787	60611-24-7	FC1=CC=CC(=C1C=O)C(F)(F)F
https://comptox.epa.gov/dashboard/chemical/details/DTXSID10334904	67515-60-0	FC1=C(C=C(C=O)C=C1)C(F)(F)F
https://comptox.epa.gov/dashboard/chemical/details/DTXSID10335012	760-41-8	NC(=O)NC(=O)C(F)(F)F
https://comptox.epa.gov/dashboard/chemical/details/DTXSID10335113	89763-93-9	FC1=C(C=O)C=CC(=C1)C(F)(F)F
https://comptox.epa.gov/dashboard/chemical/details/DTXSID10335118	90176-80-0	FC1=CC(=C(C=O)C=C1)C(F)(F)F
https://comptox.epa.gov/dashboard/chemical/details/DTXSID10335698	13038-26-1	COC(=O)C(F)(F)C(F)(F)C(F)(F)C(F)(F)F
https://comptox.epa.gov/dashboard/chemical/details/DTXSID10336766	111918-97-9	CCCCCCCCCCCCCCCC(=O)OCC(F)(F)C(F)(F)C(F)(F)C(F)(F)C(F)(F)C(F)(F)C(F)(F)F
https://comptox.epa.gov/dashboard/chemical/details/DTXSID10336882	2994-16-3	CCCCCCCCCCOC(=O)C(F)(F)C(F)(F)C(F)(F)F
https://comptox.epa.gov/dashboard/chemical/details/DTXSID10336923	400-57-7	CCCCCCCCCCCCCCCCCCOC(=O)C(F)(F)C(F)(F)C(F)(F)F
https://comptox.epa.gov/dashboard/chemical/details/DTXSID10337273	18770-62-2	CCCCCCCC(=O)OCC(F)(F)C(F)(F)C(F)(F)C(F)(F)C(F)(F)C(F)F
https://comptox.epa.gov/dashboard/chemical/details/DTXSID10338341	754-62-1	FC(F)(F)C(F)(SSC(F)(C(F)(F)F)C(F)(F)F)C(F)(F)F
https://comptox.epa.gov/dashboard/chemical/details/DTXSID10338588	107650-06-6	OCC(O)CC(F)(F)C(F)(F)C(F)(F)C(F)(F)C(F)(F)C(F)(F)F
https://comptox.epa.gov/dashboard/chemical/details/DTXSID10338649	104745-21-3	C[Si](C(F)(F)C(F)(F)OC(F)(C(F)(F)F)C(F)(F)F)(C(F)(F)C(F)(F)OC(F)(C(F)(F)F)C(F)(F)F)C(F)(F)C(F)(F)OC(F)(C(F)(F)F)C(F)(F)F
https://comptox.epa.gov/dashboard/chemical/details/DTXSID10339353	55734-41-3	FC(F)(F)C1(CN1OS(=O)(=O)C1=CC=CC=C1)C(F)(F)F
https://comptox.epa.gov/dashboard/chemical/details/DTXSID10340106	26071-20-5	FC(F)(F)C1(CN1C1=CC=CC=C1)C(F)(F)F
https://comptox.epa.gov/dashboard/chemical/details/DTXSID10342266	5121-90-4	FC1=C(F)C(F)=C(F)C(=C1)C1=CC(F)=C(F)C(F)=C1F
https://comptox.epa.gov/dashboard/chemical/details/DTXSID10342347	2546-72-7	FC(F)(F)C(=O)NCCCCNC(=O)C(F)(F)F
https://comptox.epa.gov/dashboard/chemical/details/DTXSID10342827	754-23-4	FC(F)(F)C(F)(Cl)I
https://comptox.epa.gov/dashboard/chemical/details/DTXSID10343379	207981-45-1	OCC1=C(F)C(=CC=C1)C(F)(F)F
https://comptox.epa.gov/dashboard/chemical/details/DTXSID10343394	207974-09-2	OCC1=C(F)C=CC(=C1)C(F)(F)F
https://comptox.epa.gov/dashboard/chemical/details/DTXSID10343470	455-00-5	FC(F)(F)C1=CC=CC(=N1)C(F)(F)F
https://comptox.epa.gov/dashboard/chemical/details/DTXSID10343955	392-52-9	FC(F)=C(F)C(F)=C(F)C(F)=C(F)F
https://comptox.epa.gov/dashboard/chemical/details/DTXSID10344083	714-82-9	FC(F)(F)C1(C=CC=CC=C1)C(F)(F)F
https://comptox.epa.gov/dashboard/chemical/details/DTXSID10344341	21622-19-5	CC1=CC(F)=C(F)C(F)=C1F
https://comptox.epa.gov/dashboard/chemical/details/DTXSID10344962	126681-21-8	FC(F)(F)C(F)(F)C(F)(F)C(\C=C\I)(C(F)(F)F)C(F)(F)F
https://comptox.epa.gov/dashboard/chemical/details/DTXSID10345090	652-23-3	FC(F)=C(F)C1=C(F)C(F)=C(F)C(F)=C1F
https://comptox.epa.gov/dashboard/chemical/details/DTXSID10345176	90826-57-6	[O-][N+](=O)CC1=C(F)C(F)=C(F)C(F)=C1F
https://comptox.epa.gov/dashboard/chemical/details/DTXSID10345191	86356-73-2	FC1=C(F)C(F)=C(CON=C)C(F)=C1F
https://comptox.epa.gov/dashboard/chemical/details/DTXSID10346749	92835-82-0	OC\C(I)=C/C(F)(F)C(F)(F)C(F)(F)F
https://comptox.epa.gov/dashboard/chemical/details/DTXSID10346901	651-83-2	NC1=C(F)C(F)=C(C(F)=C1F)C(F)(F)F
https://comptox.epa.gov/dashboard/chemical/details/DTXSID1034767	61444-62-0	NC1=C(NC(=O)C(F)(F)C(F)F)C=C(C=C1[N+]([O-])=O)C(F)(F)F
https://comptox.epa.gov/dashboard/chemical/details/DTXSID10347796	301211-06-3	CNC1=NC(OC(C(F)(F)F)C(F)(F)F)=NC(N)=N1
https://comptox.epa.gov/dashboard/chemical/details/DTXSID10347918	67946-73-0	C[Pb](C)(C(F)(F)F)C(F)(F)F
https://comptox.epa.gov/dashboard/chemical/details/DTXSID10348046	18232-24-1	FC1=C(F)C2=NC3=C(N=C2C(F)=C1F)C(F)=C(F)C(F)=C3F
https://comptox.epa.gov/dashboard/chemical/details/DTXSID10348102	3761-95-3	FC1(F)C=C(Cl)C(F)(F)C1(F)F
https://comptox.epa.gov/dashboard/chemical/details/DTXSID10348167	#VALUE!	COC1=C(O)C=C(CCN(C(=O)C(F)(F)C(F)(F)C(F)(F)F)C(=O)C(F)(F)C(F)(F)C(F)(F)F)C=C1
https://comptox.epa.gov/dashboard/chemical/details/DTXSID10361412	89990-37-4	FC(F)(F)C1=NC2=C(C(=O)NN2)C(=C1)C(F)(F)F
https://comptox.epa.gov/dashboard/chemical/details/DTXSID10363693	127733-40-8	C[C@H](N)C1=CC(=CC(=C1)C(F)(F)F)C(F)(F)F
https://comptox.epa.gov/dashboard/chemical/details/DTXSID10364524	102117-40-8	OC(=O)C1=CC(SC(F)(F)F)=CC(SC(F)(F)F)=C1
https://comptox.epa.gov/dashboard/chemical/details/DTXSID10364862	18260-60-1	CC1=C(F)N=C(F)N=C1F
https://comptox.epa.gov/dashboard/chemical/details/DTXSID10365531	5386-30-1	OC1=C(F)C(F)=C(F)C2=C1C(F)=C(F)C(F)=C2F
https://comptox.epa.gov/dashboard/chemical/details/DTXSID10366184	786-31-2	CC1=CC=C(C=C1)S(=O)(=O)OCC(F)(F)C(F)F
https://comptox.epa.gov/dashboard/chemical/details/DTXSID10369892	23165-29-9	FC(F)(F)C1=CC(=CC(=C1)N=C=S)C(F)(F)F
https://comptox.epa.gov/dashboard/chemical/details/DTXSID10370049	52093-26-2	[La+3].[O-]S(=O)(=O)C(F)(F)F.[O-]S(=O)(=O)C(F)(F)F.[O-]S(=O)(=O)C(F)(F)F
https://comptox.epa.gov/dashboard/chemical/details/DTXSID10370084	#VALUE!	FC1=C(F)C(F)=C(F)C(C=O)=C1
https://comptox.epa.gov/dashboard/chemical/details/DTXSID10370089	107535-73-9	FC1=CC(F)=C(F)C(C(Cl)=O)=C1F
https://comptox.epa.gov/dashboard/chemical/details/DTXSID10370100	320-88-7	[O-][N+](=O)C1=C(C=CC(=C1)C(F)(F)F)C(F)(F)F
https://comptox.epa.gov/dashboard/chemical/details/DTXSID10370488	7617-93-8	FC(F)(F)C1=CC(Br)=C(C=C1)C(F)(F)F
https://comptox.epa.gov/dashboard/chemical/details/DTXSID10370549	202522-22-3	NCC1=C(C=C(F)C=C1)C(F)(F)F
https://comptox.epa.gov/dashboard/chemical/details/DTXSID10370988	15242-17-8	FC(F)(F)C(F)(OCC=C)C(F)(F)F
https://comptox.epa.gov/dashboard/chemical/details/DTXSID10371091	462-51-1	FCOCF
https://comptox.epa.gov/dashboard/chemical/details/DTXSID10371096	10224-18-7	FC(F)(F)C(C1=CC=C(C=C1)N=C=O)(C1=CC=C(C=C1)N=C=O)C(F)(F)F
https://comptox.epa.gov/dashboard/chemical/details/DTXSID10371172	243128-44-1	CC1=C(C=C(C=C1N)C(F)(F)F)C(F)(F)F
https://comptox.epa.gov/dashboard/chemical/details/DTXSID10371177	1868-48-0	FC(F)(F)C1=NN=C(O1)C(F)(F)F
https://comptox.epa.gov/dashboard/chemical/details/DTXSID10371278	393-37-3	FC1=C(C=C(Br)C=C1)C(F)(F)F
https://comptox.epa.gov/dashboard/chemical/details/DTXSID10371319	222725-20-4	OCCCC(F)(F)C(F)(F)Br
https://comptox.epa.gov/dashboard/chemical/details/DTXSID10371374	674786-75-5	CCOC(=O)CC1(CC(CC(F)(F)C(F)(F)C(F)(F)C(F)(F)C(F)(F)C(F)(F)C(F)(F)C(F)(F)F)OC1=O)C(=O)OCC
https://comptox.epa.gov/dashboard/chemical/details/DTXSID10371470	16878-50-5	FC(F)(F)C(Cl)(C1=CC=CC=C1)C(F)(F)F
https://comptox.epa.gov/dashboard/chemical/details/DTXSID10371495	1550-24-9	OC(=O)C(F)(F)C(F)(F)C(F)(F)C(F)(F)C(F)(F)C(F)(F)Cl
https://comptox.epa.gov/dashboard/chemical/details/DTXSID10371551	16712-29-1	[Cr+3].[O-]C(=O)C(F)(F)F.[O-]C(=O)C(F)(F)F.[O-]C(=O)C(F)(F)F
https://comptox.epa.gov/dashboard/chemical/details/DTXSID10371596	371-83-5	FC(F)(Br)CC(F)(F)CC(F)(F)Br
https://comptox.epa.gov/dashboard/chemical/details/DTXSID10371874	2021-77-4	CCOCCC(F)=C(F)F
https://comptox.epa.gov/dashboard/chemical/details/DTXSID10371879	10186-73-9	CCOC(=O)C(F)(Br)C(F)(F)F
https://comptox.epa.gov/dashboard/chemical/details/DTXSID10371935	17327-34-3	CCOC(=O)CC(C(F)(F)F)C(F)(F)F
https://comptox.epa.gov/dashboard/chemical/details/DTXSID10372003	59382-39-7	FC1=C(C=C(I)C=C1)C(F)(F)F
https://comptox.epa.gov/dashboard/chemical/details/DTXSID10372104	1717-59-5	OC(=O)C(F)(F)S(F)(=O)=O
https://comptox.epa.gov/dashboard/chemical/details/DTXSID10372144	220227-29-2	OCC1=C(C=C(F)C=C1)C(F)(F)F
https://comptox.epa.gov/dashboard/chemical/details/DTXSID10372149	231291-14-8	NCC1=C(C=CC(F)=C1)C(F)(F)F
https://comptox.epa.gov/dashboard/chemical/details/DTXSID10372205	114973-22-7	NC1=C(F)C=C(C(F)=C1)C(F)(F)F
https://comptox.epa.gov/dashboard/chemical/details/DTXSID10372386	123066-64-8	NC1=CC=C(C=C1)N1N=C(C=C1C(F)(F)F)C(F)(F)F
https://comptox.epa.gov/dashboard/chemical/details/DTXSID1037303	375-85-9	OC(=O)C(F)(F)C(F)(F)C(F)(F)C(F)(F)C(F)(F)C(F)(F)F
https://comptox.epa.gov/dashboard/chemical/details/DTXSID10373510	136664-96-5	CC1=C(C=C(C=C1)C(F)(F)F)C(F)(F)F
https://comptox.epa.gov/dashboard/chemical/details/DTXSID10374047	781-97-5	FC(F)(F)C(F)(F)C(=O)C1=CC=C(Cl)C=C1
https://comptox.epa.gov/dashboard/chemical/details/DTXSID10374668	67515-62-2	FC1=C(C=C(CCl)C=C1)C(F)(F)F
https://comptox.epa.gov/dashboard/chemical/details/DTXSID10375110	2264-03-01	FC(F)(F)C(F)(F)C(F)(F)C(F)(F)C(F)(F)C(F)(F)C(F)(F)C(F)(F)C(F)(F)C(F)(F)C(F)(F)C(F)(F)C(F)(F)C(F)(F)C(F)(F)F
https://comptox.epa.gov/dashboard/chemical/details/DTXSID10375357	52225-57-7	FC(F)(F)C(=O)N=C(C(F)(F)F)C(F)(F)F
https://comptox.epa.gov/dashboard/chemical/details/DTXSID10375771	261924-41-8	CS(=O)(=O)CC1=CC(=CC(=C1)C(F)(F)F)C(F)(F)F
https://comptox.epa.gov/dashboard/chemical/details/DTXSID10377816	27746-99-2	FC(F)(F)COC(Cl)=O
https://comptox.epa.gov/dashboard/chemical/details/DTXSID10377831	26132-51-4	FC(F)C1=CC=C(F)C=C1
https://comptox.epa.gov/dashboard/chemical/details/DTXSID10378282	327-76-4	FC(F)(F)C1=CC(=C(Cl)C=C1)C(F)(F)F
https://comptox.epa.gov/dashboard/chemical/details/DTXSID10378287	5634-47-9	FC(F)(F)C(CCC#N)(C(F)(F)F)C(F)(F)F
https://comptox.epa.gov/dashboard/chemical/details/DTXSID10378303	7594-49-2	OC(C(F)(F)F)(C(F)(F)F)C(Cl)(Cl)Cl
https://comptox.epa.gov/dashboard/chemical/details/DTXSID10378469	55258-28-1	CC(C)(C)OC(=O)C(F)(F)C(F)(F)F
https://comptox.epa.gov/dashboard/chemical/details/DTXSID10378823	247220-90-2	FC(F)(F)C(Br)(CBr)C(F)(F)F
https://comptox.epa.gov/dashboard/chemical/details/DTXSID10378848	384-54-3	FC(F)(F)C(Cl)C(Cl)C(F)(F)F
https://comptox.epa.gov/dashboard/chemical/details/DTXSID10379254	1765-92-0	FC(F)(F)C(F)(F)C(F)(F)CC1CO1
https://comptox.epa.gov/dashboard/chemical/details/DTXSID10379274	4316-00-1	FC(F)(F)C(F)(C1CCCCC1I)C(F)(F)F
https://comptox.epa.gov/dashboard/chemical/details/DTXSID10379279	57325-40-3	CCCC\C=C\C(F)(F)C(F)(F)C(F)(F)F
https://comptox.epa.gov/dashboard/chemical/details/DTXSID10379294	107432-46-2	FC(F)(F)C(F)(F)C(F)(F)OC(F)(I)C(F)(F)F
https://comptox.epa.gov/dashboard/chemical/details/DTXSID10379310	54052-90-3	FC(C(F)(F)F)C(F)(F)COC(=O)C=C
https://comptox.epa.gov/dashboard/chemical/details/DTXSID10379355	239463-95-7	OC(=O)CCC(F)(C(F)(F)F)C(F)(F)C(F)(F)F
https://comptox.epa.gov/dashboard/chemical/details/DTXSID10379370	2092-87-7	OC1=C(C=CC2=CC=CC=C12)C(O)(C(F)(F)F)C(F)(F)F
https://comptox.epa.gov/dashboard/chemical/details/DTXSID10379436	38787-68-7	FC(F)(F)C(F)(F)[C@H]1CCCC[C@H]1I
https://comptox.epa.gov/dashboard/chemical/details/DTXSID10379476	49540-00-3	[Hg++].[O-]S(=O)(=O)C(F)(F)F.[O-]S(=O)(=O)C(F)(F)F
https://comptox.epa.gov/dashboard/chemical/details/DTXSID10379557	84567-13-5	COC(=O)C(F)(F)C(F)(F)C(F)(F)C(F)(F)C(F)(F)C(F)F
https://comptox.epa.gov/dashboard/chemical/details/DTXSID10379719	0336-06-01	FC(F)(C(Cl)=O)C(F)(F)C(F)(F)C(F)(F)C(Cl)=O
https://comptox.epa.gov/dashboard/chemical/details/DTXSID10379734	#VALUE!	FC(F)C(F)(F)C(F)(F)C(F)(F)COS(=O)(=O)C(F)(F)F
https://comptox.epa.gov/dashboard/chemical/details/DTXSID10379774	23453-64-7	OC(=O)C(F)(F)C(F)(F)C(F)(F)C(F)(F)C(F)(F)C(F)(F)C(F)(F)C(O)=O
https://comptox.epa.gov/dashboard/chemical/details/DTXSID10379779	97571-69-2	FC1(F)OC(F)(F)C(F)(F)OC(F)(F)C(F)(F)OC(F)(F)C(F)(F)OC(F)(F)C(F)(F)OC1(F)F
https://comptox.epa.gov/dashboard/chemical/details/DTXSID10379810	232587-50-7	OCC(F)(F)C(F)(C(F)(F)F)C(F)(F)C(F)(F)C(F)(F)C(F)(C(F)(F)F)C(F)(F)F
https://comptox.epa.gov/dashboard/chemical/details/DTXSID10379815	400626-82-6	FC(F)(F)C(F)(F)C(F)(F)OC1(F)C(F)(F)C(F)(F)C(F)(F)C(F)(C(F)(F)C(F)(F)F)C1(F)F
https://comptox.epa.gov/dashboard/chemical/details/DTXSID10379835	423-49-4	NCC(F)(F)C(F)(F)C(F)(F)C(F)(F)C(F)(F)C(F)(F)F
https://comptox.epa.gov/dashboard/chemical/details/DTXSID10379850	1767-94-8	FC(F)C(F)(F)C(F)(F)C(F)(F)C(F)=C(F)F
https://comptox.epa.gov/dashboard/chemical/details/DTXSID10379855	120464-27-9	CCCCCCCCC=CC(F)(F)C(F)(F)C(F)(F)C(F)(F)C(F)(F)C(F)(F)F
https://comptox.epa.gov/dashboard/chemical/details/DTXSID10379870	129257-23-4	CC1=CC(=NN1)C(F)(F)C(F)(F)C(F)(F)C(F)(F)C(F)(F)C(F)(F)F
https://comptox.epa.gov/dashboard/chemical/details/DTXSID10379911	88752-37-8	CC(=C)C(=O)OCC(O)CC(F)(F)C(F)(F)C(F)(F)C(F)(F)C(F)(F)C(F)(F)C(F)(C(F)(F)F)C(F)(F)F
https://comptox.epa.gov/dashboard/chemical/details/DTXSID10379916	203303-01-9	OCC(F)(F)C(F)(F)C(F)(F)C(F)(F)C(F)(F)C(F)(F)C(F)(F)CO
https://comptox.epa.gov/dashboard/chemical/details/DTXSID10379931	558-96-3	FC(F)(F)C(F)(F)C(F)(F)C(F)(F)C(F)(F)C(F)(F)C(F)(F)C(F)(F)C(F)(F)Br
https://comptox.epa.gov/dashboard/chemical/details/DTXSID10379936	864-23-3	CC1=CC=C(C=C1)S(=O)(=O)OCC(F)(F)C(F)(F)C(F)(F)C(F)(F)C(F)(F)C(F)(F)C(F)(F)C(F)F
https://comptox.epa.gov/dashboard/chemical/details/DTXSID10379991	1651-41-8	OCCCC(F)(F)C(F)(F)C(F)(F)C(F)(F)C(F)(F)C(F)(F)C(F)(F)C(F)(F)F
https://comptox.epa.gov/dashboard/chemical/details/DTXSID10380022	1766-41-2	FC(F)(F)C(F)(F)C(F)(F)C(F)(F)C(F)(F)C(F)(F)C(F)(F)C(F)(F)C(F)(F)C(F)(F)C(F)(F)C(F)(F)C(F)(F)C(F)(F)C(F)(F)C(F)(F)C(F)(F)C(F)(F)C(F)(F)C(F)(F)C(F)(F)C(F)(F)C(F)(F)C(F)(F)F
https://comptox.epa.gov/dashboard/chemical/details/DTXSID10380042	238403-51-5	OC(=O)C(F)(F)C(F)(C(F)(F)F)C(F)(F)C(C(F)(F)F)(C(F)(F)F)C(F)(F)F
https://comptox.epa.gov/dashboard/chemical/details/DTXSID10380249	200501-96-8	FC(F)(F)OC(F)(CCI)C(F)(F)F
https://comptox.epa.gov/dashboard/chemical/details/DTXSID10380365	406-87-1	FC(F)(F)CCC=O
https://comptox.epa.gov/dashboard/chemical/details/DTXSID10380441	175676-17-2	F[Sb-](F)(F)(F)(F)F.FC(F)(F)OC1=CC=CC=C1C1=CC=CC=C1[N+]#N
https://comptox.epa.gov/dashboard/chemical/details/DTXSID10380805	2022-80-2	FC(F)(Br)C(F)(Br)CCBr
https://comptox.epa.gov/dashboard/chemical/details/DTXSID10380880	35910-59-9	COC(=O)C(F)(F)OC(F)(F)C(F)(F)OC(F)(F)C(F)(F)OC(F)(F)C(=O)OC
https://comptox.epa.gov/dashboard/chemical/details/DTXSID10381074	406-39-3	CC=CC(F)(F)F
https://comptox.epa.gov/dashboard/chemical/details/DTXSID10381175	396716-43-1	FC=C(Br)C(F)(F)F
https://comptox.epa.gov/dashboard/chemical/details/DTXSID10381190	678-32-0	FC(F)(F)C(F)(F)C(F)(F)C(F)(F)C(F)(F)C(F)(Br)C(F)(F)Br
https://comptox.epa.gov/dashboard/chemical/details/DTXSID10381236	1049731-87-4	O.FC(F)(F)C(=O)C(Cl)Cl
https://comptox.epa.gov/dashboard/chemical/details/DTXSID10381610	646989-38-0	CC1=CN=NN1C1=CC(=CC(=C1)C(F)(F)F)C(F)(F)F
https://comptox.epa.gov/dashboard/chemical/details/DTXSID10381978	154628-00-9	CCCCCCCCCCCCCCC(F)(F)C(F)(F)C(F)(F)C(F)(F)C(F)(F)C(F)(F)F
https://comptox.epa.gov/dashboard/chemical/details/DTXSID10381993	55003-96-8	FC(F)(F)C(F)(F)C(F)(F)C(F)(F)C(F)(F)C(F)(F)CCOC(=O)\C=C/C(=O)OCCC(F)(F)C(F)(F)C(F)(F)C(F)(F)C(F)(F)C(F)(F)F
https://comptox.epa.gov/dashboard/chemical/details/DTXSID10382061	382-90-1	COC(=O)C(=C)C(F)(F)F
https://comptox.epa.gov/dashboard/chemical/details/DTXSID10382066	53841-60-4	FC(F)=C(OC(=O)C1=CC=CC=C1)C(F)(F)F
https://comptox.epa.gov/dashboard/chemical/details/DTXSID10382081	374-33-4	FC1(F)COCC1(F)F
https://comptox.epa.gov/dashboard/chemical/details/DTXSID10382086	7309-82-2	FC(=O)C(=O)C(F)(F)F
https://comptox.epa.gov/dashboard/chemical/details/DTXSID10382102	2926-99-0	FC(C(F)(F)F)C(F)(F)OCCCl
https://comptox.epa.gov/dashboard/chemical/details/DTXSID10382107	40885-89-0	FC1=C(F)C(=C(F)C(F)=C1Cl)C(F)(F)F
https://comptox.epa.gov/dashboard/chemical/details/DTXSID10382127	4284-10-0	FC1=C(Cl)C(F)=C(C(F)=C1Cl)C(F)(F)F
https://comptox.epa.gov/dashboard/chemical/details/DTXSID10382142	1561-52-0	FC(F)(F)OC(F)(F)C(F)(F)I
https://comptox.epa.gov/dashboard/chemical/details/DTXSID10382147	125070-38-4	OCC(O)CC(F)(F)C(F)(F)C(F)(F)C(F)(F)F
https://comptox.epa.gov/dashboard/chemical/details/DTXSID10382162	141522-69-2	FC(F)(F)C(F)(F)C(F)(F)C(F)(F)C(F)(F)C(F)(F)C(F)(F)C(F)(F)C(=O)CC(=O)C1=CC=CC=C1
https://comptox.epa.gov/dashboard/chemical/details/DTXSID10382167	72848-57-8	FC(F)(F)C(F)(F)C(F)(F)OC(F)(C(Cl)=O)C(F)(F)F
https://comptox.epa.gov/dashboard/chemical/details/DTXSID10382182	886762-24-9	CC1=C(F)C(=C(F)C(C)=C1F)C(F)(F)F
https://comptox.epa.gov/dashboard/chemical/details/DTXSID10382208	357274-85-2	OB(O)C(=C)C(F)(F)F
https://comptox.epa.gov/dashboard/chemical/details/DTXSID10382369	106582-41-6	FC(F)(F)C1=NC2=C(C=CC(Cl)=N2)C(=C1)C(F)(F)F
https://comptox.epa.gov/dashboard/chemical/details/DTXSID10382501	171198-24-6	[Cs+].[O-]C(=O)C(F)(F)C(F)(F)C(F)(F)C(F)(F)C(F)(F)C(F)(F)F
https://comptox.epa.gov/dashboard/chemical/details/DTXSID10382526	681812-07-7	OB(O)C1=C(C=CC=C1C(F)(F)F)C(F)(F)F
https://comptox.epa.gov/dashboard/chemical/details/DTXSID10382581	86256-57-7	CC1=C(F)C=CC(OC(F)(F)F)=C1
https://comptox.epa.gov/dashboard/chemical/details/DTXSID10382586	1998-61-4	OC1=C(F)C(F)=C(Br)C(F)=C1F
https://comptox.epa.gov/dashboard/chemical/details/DTXSID10382622	2356-55-0	FC(OC(F)(F)F)C(F)(F)Br
https://comptox.epa.gov/dashboard/chemical/details/DTXSID10384409	#VALUE!	FC(F)(F)C1=CC(=CC(NNC2=CC(=CC(=C2)C(F)(F)F)C(F)(F)F)=C1)C(F)(F)F
https://comptox.epa.gov/dashboard/chemical/details/DTXSID10385012	129625-31-6	FC(F)(F)C1=NC2=C(C=CC=C2C(F)(F)F)C=C1
https://comptox.epa.gov/dashboard/chemical/details/DTXSID10385214	41185-76-6	CC1=CC2=C(C=C1)N=C(N2)C(F)C(F)(F)F
https://comptox.epa.gov/dashboard/chemical/details/DTXSID10385310	1102-92-7	FC(F)(F)C(C1=CC=C(C=C1)C(Cl)=O)(C1=CC=C(C=C1)C(Cl)=O)C(F)(F)F
https://comptox.epa.gov/dashboard/chemical/details/DTXSID10385370	89995-27-7	FC(F)C(F)(F)C1=NC2=CC=CC=C2NC1=O
https://comptox.epa.gov/dashboard/chemical/details/DTXSID10388482	91419-93-1	FC=CC(F)F
https://comptox.epa.gov/dashboard/chemical/details/DTXSID10392660	83766-52-3	NC1=CC=C(C=C1)C(F)(F)C(F)(F)C(F)(F)C(F)(F)C(F)(F)C(F)(F)C(F)(F)C(F)(F)F
https://comptox.epa.gov/dashboard/chemical/details/DTXSID10393516	84808-59-3	FC(F)(F)C1(F)C(F)(F)C(F)(C(F)(F)F)C(F)(C(F)(F)F)C(F)(F)C1(F)C(F)(F)F
https://comptox.epa.gov/dashboard/chemical/details/DTXSID10394422	757-95-9	CP(=O)(OCC(F)(F)F)OCC(F)(F)F
https://comptox.epa.gov/dashboard/chemical/details/DTXSID10395914	883449-40-9	FC(F)(F)C(CI)C(F)(F)F
https://comptox.epa.gov/dashboard/chemical/details/DTXSID10395919	2262-49-9	CCCN(CC(O)CO)S(=O)(=O)C(F)(F)C(F)(F)C(F)(F)C(F)(F)C(F)(F)C(F)(F)C(F)(F)C(F)(F)F
https://comptox.epa.gov/dashboard/chemical/details/DTXSID10400698	121190-46-3	FC(F)C(F)(F)COC1=CC(C#N)=C(C=C1)C#N
https://comptox.epa.gov/dashboard/chemical/details/DTXSID10402617	61881-15-0	CCN(CC)C(=O)C(F)(F)C(F)(F)C(F)(F)C(F)(F)C(F)(F)C(F)(F)F
https://comptox.epa.gov/dashboard/chemical/details/DTXSID10403482	304668-18-6	FC(F)(F)OC1=CC=C(NC(=O)C(F)(F)F)C=C1
https://comptox.epa.gov/dashboard/chemical/details/DTXSID10404732	325459-92-5	FC(F)(F)C(F)(F)C(F)(F)C(F)(F)C(F)(F)C(F)(F)C(F)(F)C(F)(F)CCC1=CC=C(C=C1)P(C1=CC=C(CCC(F)(F)C(F)(F)C(F)(F)C(F)(F)C(F)(F)C(F)(F)C(F)(F)C(F)(F)F)C=C1)C1=CC=C(CCC(F)(F)C(F)(F)C(F)(F)C(F)(F)C(F)(F)C(F)(F)C(F)(F)C(F)(F)F)C=C1
https://comptox.epa.gov/dashboard/chemical/details/DTXSID10404858	42289-34-9	[K+].[O-]C1=C(F)C(F)=CC(F)=C1F
https://comptox.epa.gov/dashboard/chemical/details/DTXSID10405744	81503-71-1	OCC(C(F)(F)F)C(F)(F)F
https://comptox.epa.gov/dashboard/chemical/details/DTXSID10409808	4550-62-3	COC1=CC(=CC(OC)=C1)C(=O)NC(=S)NC1=CC=CC(=C1)C(F)(F)C(F)(F)OC(F)(F)C(F)(F)C(F)(F)OC(F)(F)F
https://comptox.epa.gov/dashboard/chemical/details/DTXSID10411840	31469-84-8	FC1=C(F)C(C#N)=C(F)C(F)=C1Cl
https://comptox.epa.gov/dashboard/chemical/details/DTXSID10412059	7226-28-0	[Ag].[Ag].OC(O)C(F)(F)F.OC(O)C(F)(F)F
https://comptox.epa.gov/dashboard/chemical/details/DTXSID10413743	7240-48-4	OC1=CC2=C(C=C1)C=C(C=C2)S(=O)(=O)C(F)(F)C(F)(F)C(F)(F)C(F)(F)C(F)(F)C(F)(F)F
https://comptox.epa.gov/dashboard/chemical/details/DTXSID10413920	62454-76-6	C\N=C\C1=C(F)C(F)=C(F)C(F)=C1F
https://comptox.epa.gov/dashboard/chemical/details/DTXSID10420174	69045-82-5	FC1=NC=C(C=C1)C(F)(F)F
https://comptox.epa.gov/dashboard/chemical/details/DTXSID1042021	354-23-4	FC(Cl)C(F)(F)Cl
https://comptox.epa.gov/dashboard/chemical/details/DTXSID1042023	354-25-6	FC(F)C(F)(F)Cl
[truncated: 12,736 more rows]
