# Supplementary material for: Molecular Determinants of Per- and Polyfluoroalkyl Substances Binding to Estrogen Receptors
Source: Toxics. 2025 Oct 22;13(11):903. doi: 10.3390/toxics13110903 (PMC12655904; doi:10.3390/toxics13110903)
Supplement: Supplementary file 1 [file toxics-13-00903-s001.zip › Supplementary Tables and Figures/Supplementary Table 10 (Table S10).xlsx]

## Sheet: Supplementary Table 4
CASRN	pIC50	Average Mass	HOMO (eV)	LUMO (eV)	#Freely rotating bonds	#H bond acceptors	#H bond donors	ACD/LogD (pH 7.4)	Density (g/cm³)	Polar Surface Area (Å²)	Surface Tension (dyne/cm)	F+ Max	Set 1	Set 2	Set 3	Set 4	Set 5	Set 6	Set 7	Set 8	Set 9	Set 10	Set 11	Set 12	Set 13	Set 14	Set 15	Set 16	Set 17	Set 18	Set 19	Set 20	Set 21	Set 22	Set 23	Set 24	Set 25	Set 26	Set 27	Set 28	Set 29	Set 30	Set 31	Set 32	Set 33	Set 34	Set 35	Set 36	Set 37
375-22-4	4.2436	214.036	-12.285	-0.91	3	2	1	-1.13	1.7	37	18.7	0.6942	Test	Test	Test	Test	Test	Test	Test	Test	Test	Test	Test	Test	Training	Training	Training	Training	Training	Training	Training	Training	Training	Training	Training	Training	Training	Training	Training	Training	Training	Training	Training	Training	Training	Training	Training	Training	Training
307-24-4	4.3571	314.05	-12.351	-0.971	5	2	1	0.15	1.7	37	17.4	0.7095	Test	Training	Training	Training	Training	Training	Training	Training	Training	Training	Training	Training	Test	Test	Test	Test	Test	Test	Test	Test	Test	Test	Training	Training	Training	Training	Training	Training	Training	Training	Training	Training	Training	Training	Training	Training	Training
335-67-1	4.6702	414.064	-12.336	-0.963	7	2	1	1.82	1.7	37	16.8	0.9482	Training	Test	Training	Training	Training	Training	Training	Training	Training	Training	Training	Training	Test	Training	Training	Training	Training	Training	Training	Training	Training	Training	Test	Test	Test	Test	Test	Test	Test	Test	Test	Training	Training	Training	Training	Training	Training
13252-14-7	3.721	496.069	-12.308	-1.841	10	4	1	3.93	1.8	56	18.3	0.8188	Training	Training	Test	Test	Training	Training	Training	Training	Training	Training	Training	Training	Training	Test	Training	Training	Training	Training	Training	Training	Training	Training	Test	Training	Training	Training	Training	Training	Training	Training	Training	Test	Test	Test	Test	Test	Test
428-59-1	5.0862	166.02	-12.775	-0.806	1	1	0	2.06	1.7	13	12.1	0.6518	Training	Training	Training	Training	Test	Training	Training	Training	Training	Training	Training	Training	Training	Training	Test	Training	Training	Training	Training	Training	Training	Training	Training	Test	Training	Training	Training	Training	Training	Training	Training	Test	Training	Training	Training	Training	Training
307-55-1	3.1864	614.092	-12.253	-0.902	11	2	1	4.58	1.8	37	16.2	0.8997	Training	Training	Training	Training	Training	Test	Training	Training	Training	Training	Training	Training	Training	Training	Training	Test	Training	Training	Training	Training	Training	Training	Training	Training	Test	Training	Training	Training	Training	Training	Training	Training	Test	Training	Training	Training	Training
335-76-2	3.6308	514.078	-12.262	-0.916	9	2	1	3.62	1.8	37	16.4	0.9877	Training	Training	Training	Training	Training	Training	Test	Training	Training	Training	Training	Training	Training	Training	Training	Training	Test	Training	Training	Training	Training	Training	Training	Training	Training	Test	Training	Training	Training	Training	Training	Training	Training	Test	Training	Training	Training
2058-94-8	2.9957	564.085	-12.293	-0.933	10	2	1	4.23	1.8	37	16.3	0.8255	Training	Training	Training	Training	Training	Training	Training	Test	Training	Training	Training	Training	Training	Training	Training	Training	Training	Test	Training	Training	Training	Training	Training	Training	Training	Training	Test	Training	Training	Training	Training	Training	Training	Training	Test	Training	Training
72629-94-8	3.2823	664.099	-12.342	-0.968	12	2	1	4.97	1.8	37	16.1	0.9174	Training	Training	Training	Training	Training	Training	Training	Training	Test	Training	Training	Training	Training	Training	Training	Training	Training	Training	Test	Training	Training	Training	Training	Training	Training	Training	Training	Test	Training	Training	Training	Training	Training	Training	Training	Test	Training
356-42-3	2.5391	164.029	-12.276	-0.887	2	2	1	-2.24	1.6	37	19.8	0.9346	Training	Training	Training	Training	Training	Training	Training	Training	Training	Test	Training	Training	Training	Training	Training	Training	Training	Training	Training	Test	Training	Training	Training	Training	Training	Training	Training	Training	Test	Training	Training	Training	Training	Training	Training	Training	Test
307-24-4	2.9136	314.05	-12.351	-0.971	5	2	1	0.15	1.7	37	17.4	0.9915	Training	Training	Training	Training	Training	Training	Training	Training	Training	Training	Test	Training	Training	Training	Training	Training	Training	Training	Training	Training	Test	Training	Training	Training	Training	Training	Training	Training	Training	Test	Training	Training	Training	Training	Training	Training	Training
375-85-9	2.7496	364.057	-12.321	-0.936	6	2	1	1.11	1.7	37	17.1	0.9023	Training	Training	Training	Training	Training	Training	Training	Training	Training	Training	Training	Test	Training	Training	Training	Training	Training	Training	Training	Training	Training	Test	Training	Training	Training	Training	Training	Training	Training	Training	Test	Training	Training	Training	Training	Training	Training
558-64-5	9.833	562.097	-12.556	-1.322	1	0	0	6.23	1.8	0	15.9	0.0603	Training	Training	Training	Test	Training	Training	Test	Training	Test	Training	Training	Training	Training	Test	Training	Test	Test	Training	Test	Training	Training	Training	Training	Training	Training	Training	Training	Training	Training	Training	Training	Test	Test	Training	Training	Training	Training
307-08-4	9.6874	574.108	-12.584	-1.229	0	0	0	6.35	1.9	0	17.2	0.0606	Training	Training	Training	Test	Training	Training	Training	Training	Training	Training	Training	Training	Test	Test	Training	Training	Training	Training	Training	Training	Test	Training	Training	Training	Training	Training	Training	Training	Test	Training	Training	Training	Training	Training	Training	Training	Training
306-91-2	9.5417	624.116	-12.662	-1.344	0	0	0	7.56	1.9	0	17.3	0.0521	Training	Training	Test	Training	Test	Training	Test	Training	Training	Training	Training	Test	Training	Training	Test	Test	Training	Test	Training	Test	Training	Training	Test	Training	Training	Training	Test	Training	Training	Training	Training	Training	Training	Training	Test	Test	Training
61855-74-1	9.2504	524.1	-11.539	-1.697	1	0	0	7.05	1.8	0	16.4	0.1774	Training	Training	Training	Training	Training	Training	Test	Training	Training	Training	Training	Training	Training	Training	Test	Test	Training	Training	Training	Training	Training	Test	Training	Test	Training	Test	Training	Training	Training	Test	Training	Test	Test	Training	Training	Training	Training
662-28-2	9.1775	686.134	-12.575	-1.282	0	0	0	7.45	1.9	0	18.6	0.0547	Training	Training	Test	Test	Test	Training	Test	Training	Training	Training	Test	Training	Training	Test	Test	Training	Training	Training	Training	Training	Training	Training	Test	Training	Training	Training	Training	Training	Training	Training	Test	Training	Training	Test	Training	Training	Test
307-07-3	9.1047	524.1	-12.558	-1.232	0	0	0	5.58	1.9	0	17	0.082	Training	Training	Training	Training	Training	Test	Training	Training	Training	Training	Training	Training	Training	Training	Training	Training	Training	Training	Training	Training	Training	Training	Training	Training	Training	Test	Training	Training	Training	Test	Training	Training	Training	Training	Training	Training	Training
306-94-5	8.959	462.081	-12.507	-1.318	0	0	0	5.62	1.8	0	15.4	0.0742	Training	Training	Training	Training	Test	Training	Training	Test	Test	Training	Training	Training	Training	Training	Training	Training	Training	Training	Test	Training	Training	Training	Test	Test	Training	Training	Training	Training	Training	Training	Training	Training	Training	Test	Training	Training	Test
60433-12-7	8.959	462.081	-12.508	-1.318	0	0	0	5.62	1.8	0	15.4	0.0816	Test	Test	Training	Training	Training	Training	Training	Training	Test	Training	Training	Test	Training	Training	Training	Training	Training	Training	Training	Training	Test	Training	Training	Test	Training	Training	Training	Test	Test	Training	Training	Training	Training	Training	Training	Test	Training
114832-09-6	8.8133	511.086	-12.146	-1.843	1	2	0	5.12	1.9	12	18.1	0.0827	Training	Test	Training	Training	Training	Training	Training	Training	Training	Training	Training	Test	Training	Training	Training	Test	Training	Training	Training	Test	Training	Training	Training	Training	Training	Training	Training	Training	Training	Training	Training	Training	Test	Training	Test	Training	Training
306-92-3	8.8133	512.089	-12.655	-1.275	1	0	0	6.51	1.8	0	15.7	0.0752	Training	Test	Test	Training	Training	Training	Training	Training	Training	Training	Training	Training	Training	Test	Test	Training	Training	Training	Training	Training	Training	Test	Training	Training	Training	Training	Training	Training	Test	Training	Training	Training	Training	Training	Training	Test	Training
306-95-6	8.8133	512.089	-12.674	-1.324	1	0	0	6.6	1.8	0	15.7	0.0725	Training	Training	Training	Training	Training	Training	Training	Test	Training	Training	Test	Test	Training	Training	Training	Training	Training	Training	Test	Training	Training	Training	Training	Training	Training	Training	Training	Test	Training	Training	Training	Training	Training	Training	Training	Training	Training
60433-11-6	8.5948	462.081	-12.568	-1.251	2	0	0	6.67	1.9	0	17	0.0772	Test	Training	Training	Training	Training	Training	Training	Test	Training	Test	Test	Training	Test	Training	Training	Training	Training	Test	Training	Training	Training	Test	Training	Training	Training	Training	Training	Training	Training	Training	Training	Training	Training	Training	Training	Test	Training
36481-20-6	8.5948	524.1	-13.231	-1.092	2	0	0	6.67	1.9	0	17	0.0645	Training	Training	Test	Test	Training	Training	Training	Training	Training	Training	Training	Test	Training	Training	Training	Training	Training	Training	Training	Training	Training	Training	Training	Training	Test	Training	Training	Training	Training	Test	Training	Test	Training	Training	Training	Training	Training
54939-04-7	8.3763	424.084	-12.552	-2.419	0	0	0	5.34	1.8	0	16	0.1902	Training	Training	Training	Training	Training	Test	Training	Training	Training	Training	Training	Training	Training	Training	Test	Training	Training	Training	Training	Training	Training	Training	Test	Training	Training	Test	Training	Test	Training	Training	Training	Training	Training	Training	Test	Training	Test
374-60-7	8.3763	500.078	-12.591	-1.315	4	0	0	6.41	1.8	0	14.4	0.0824	Training	Test	Training	Test	Training	Training	Training	Training	Training	Training	Test	Training	Training	Test	Training	Training	Training	Training	Test	Test	Training	Training	Training	Training	Test	Training	Training	Training	Training	Training	Training	Training	Training	Training	Test	Training	Training
5492-89-7	8.2306	410.11	-10.429	-1.774	1	0	0	5.07	1.8	0	20.9	0.1062	Training	Training	Training	Training	Training	Test	Training	Test	Training	Training	Training	Training	Training	Training	Training	Training	Test	Training	Training	Test	Training	Training	Training	Test	Training	Training	Test	Test	Training	Training	Test	Training	Training	Training	Training	Test	Training
64191-44-2	8.2306	566.085	-12.352	-1.439	6	1	0	7.36	1.8	9	15.6	0.0485	Test	Training	Test	Training	Training	Test	Training	Test	Training	Training	Training	Test	Test	Training	Training	Training	Training	Training	Training	Training	Test	Training	Training	Training	Training	Training	Test	Training	Training	Training	Training	Training	Training	Training	Training	Training	Training
20546-16-1	8.1578	380.193	-10.529	-3.022	2	2	0	4.51	1.7	18	41.1	0.0577	Training	Training	Training	Training	Training	Training	Training	Test	Training	Training	Test	Training	Test	Training	Training	Training	Training	Training	Training	Training	Training	Training	Test	Training	Test	Training	Training	Training	Test	Training	Training	Training	Training	Test	Training	Training	Training
60096-00-6	8.1578	474.092	-13.035	-1.061	1	0	0	5.97	1.9	0	16.9	0.0592	Training	Training	Training	Training	Training	Test	Training	Training	Test	Training	Training	Training	Training	Training	Training	Training	Test	Test	Training	Training	Test	Training	Training	Training	Training	Training	Training	Training	Training	Training	Training	Test	Test	Test	Training	Training	Training
33021-47-5	8.1578	522.136	-12.455	-2.574	0	0	0	3.67	1.9	0	23.1	0.0688	Training	Test	Test	Training	Training	Training	Training	Training	Training	Training	Test	Training	Training	Training	Training	Training	Training	Training	Training	Test	Training	Training	Training	Training	Training	Training	Training	Test	Training	Training	Training	Training	Training	Training	Training	Training	Training
400626-82-6	8.1578	566.085	-12.637	-1.391	6	1	0	7.85	1.8	9	15.6	0.0777	Training	Training	Test	Training	Training	Training	Test	Training	Training	Training	Training	Test	Training	Test	Training	Training	Training	Training	Training	Training	Training	Training	Training	Training	Training	Training	Training	Training	Training	Test	Training	Test	Training	Training	Training	Training	Training
54387-09-6	8.1578	586.119	-12.146	-1.843	8	0	0	8.26	1.7	0	16.5	0.1556	Training	Training	Test	Training	Training	Training	Test	Test	Training	Test	Training	Test	Training	Training	Training	Training	Training	Training	Training	Training	Training	Training	Training	Training	Training	Training	Test	Training	Training	Training	Test	Training	Training	Test	Test	Training	Training
57020-28-7	8.085	420.157	-9.551	-2.086	1	0	0	5.79	1.8	0	32.2	0.0561	Test	Training	Training	Training	Test	Training	Training	Training	Test	Test	Test	Test	Training	Training	Training	Training	Test	Test	Training	Training	Training	Training	Test	Training	Training	Training	Training	Test	Training	Training	Training	Training	Test	Training	Training	Training	Training
172155-05-4	8.085	488.1	-12.441	-1.288	1	2	1	1.75	1.9	37	21.2	0.1694	Training	Training	Test	Training	Training	Training	Training	Training	Training	Training	Training	Training	Training	Test	Test	Training	Training	Training	Test	Training	Test	Training	Training	Training	Training	Test	Training	Training	Training	Training	Test	Test	Training	Test	Training	Training	Training
446043-85-2	8.085	966.57	-9.224	-2.86	13	0	0	18.04	1.7	113	25.4	0.0577	Training	Training	Training	Training	Training	Test	Test	Training	Training	Training	Training	Training	Training	Training	Training	Test	Test	Test	Training	Training	Test	Training	Training	Training	Training	Test	Training	Training	Training	Training	Test	Test	Training	Training	Test	Training	Training
1978-24-1	8.0121	416.061	-12.465	-1.267	0	1	0	5.18	1.8	9	14.7	0.0655	Training	Training	Training	Training	Training	Training	Training	Training	Training	Training	Training	Training	Training	Training	Training	Test	Training	Training	Training	Training	Training	Training	Training	Training	Test	Training	Training	Training	Training	Training	Training	Training	Test	Training	Training	Training	Test
112754-13-9	8.0121	424.084	-12.659	-2.401	1	0	0	5.62	1.8	0	16	0.1941	Training	Test	Training	Test	Test	Training	Test	Test	Training	Training	Test	Training	Test	Training	Test	Training	Training	Training	Training	Training	Training	Training	Training	Training	Test	Training	Training	Training	Training	Training	Training	Training	Training	Test	Training	Training	Training
100482-56-2	8.0121	368.278	-9.466	-2.877	4	1	0	6.36	1.4	17	36.3	0.1042	Training	Training	Training	Training	Training	Test	Training	Training	Test	Test	Training	Training	Training	Training	Training	Training	Test	Training	Training	Test	Test	Training	Training	Training	Training	Test	Training	Training	Training	Training	Training	Training	Training	Training	Training	Training	Training
400626-83-7	8.0121	632.092	-12.354	-1.404	8	2	0	8.48	1.8	18	16.6	0.0574	Training	Test	Training	Training	Test	Training	Training	Test	Training	Training	Training	Training	Training	Training	Training	Training	Test	Training	Test	Training	Training	Training	Training	Training	Training	Training	Training	Training	Training	Training	Training	Training	Training	Training	Test	Test	Test
374-80-1	7.9393	412.073	-12.456	-1.115	0	0	0	4.36	1.8	0	15.1	0.0863	Training	Training	Training	Training	Test	Test	Training	Training	Training	Training	Training	Training	Training	Training	Training	Test	Training	Test	Training	Training	Training	Training	Test	Training	Training	Training	Test	Training	Training	Training	Training	Training	Training	Test	Training	Test	Training
423-03-0	7.9393	500.078	-12.934	-1.327	4	0	0	6.93	1.7	0	14.6	0.0742	Training	Training	Training	Training	Training	Training	Training	Training	Test	Test	Training	Training	Training	Training	Training	Test	Test	Training	Training	Training	Training	Test	Training	Test	Training	Training	Test	Training	Test	Training	Training	Training	Training	Training	Training	Training	Training
64528-78-5	7.8664	384.124	-10.333	-1.831	2	0	0	5.03	1.7	0	24.3	0.0804	Training	Training	Training	Training	Training	Training	Test	Training	Training	Training	Test	Training	Training	Test	Training	Training	Test	Training	Training	Test	Training	Test	Test	Training	Training	Test	Training	Training	Training	Training	Test	Test	Training	Training	Training	Training	Training
144898-38-4	7.8664	500.078	-12.816	-1.322	4	0	0	7.57	1.8	0	14.4	0.0702	Training	Training	Training	Training	Test	Training	Training	Training	Training	Test	Training	Training	Training	Training	Training	Training	Training	Test	Test	Training	Training	Test	Training	Test	Training	Training	Training	Training	Training	Training	Training	Training	Test	Training	Training	Training	Training
106813-73-4	7.8664	590.113	-12.146	-0.97	3	4	2	-0.43	2	59	23.7	0.1108	Training	Training	Training	Training	Test	Training	Training	Training	Training	Training	Training	Test	Training	Training	Training	Training	Training	Training	Training	Training	Training	Test	Training	Training	Training	Test	Training	Test	Training	Training	Training	Test	Test	Training	Training	Training	Test
3905-96-2	7.7936	388.13	-10.78	-2.574	3	6	0	3.64	1.8	92	44.8	0.0693	Training	Training	Training	Training	Training	Training	Test	Training	Training	Test	Training	Training	Test	Training	Training	Training	Training	Training	Test	Training	Training	Test	Training	Training	Test	Training	Training	Training	Test	Training	Test	Training	Training	Training	Test	Training	Training
5216-23-9	7.7936	386.155	-10.586	-2.156	3	4	2	0.68	1.8	75	48	0.0632	Training	Training	Training	Training	Training	Training	Training	Training	Training	Training	Training	Training	Training	Training	Test	Training	Training	Training	Training	Training	Training	Training	Training	Test	Training	Training	Training	Training	Training	Training	Test	Training	Training	Training	Training	Training	Training
335-23-9	7.7936	500.078	-12.668	-1.335	4	0	0	7	1.8	0	14.4	0.0744	Test	Test	Training	Training	Training	Training	Training	Training	Training	Test	Training	Training	Training	Training	Test	Training	Training	Training	Training	Training	Test	Training	Training	Test	Training	Test	Test	Training	Training	Test	Training	Training	Training	Training	Test	Training	Training
51249-69-5	7.7936	662.112	-12.322	-1.339	12	0	0	9.34	1.7	0	14	0.2113	Training	Training	Training	Training	Training	Test	Training	Training	Training	Training	Training	Training	Training	Training	Training	Training	Training	Training	Training	Test	Training	Training	Training	Training	Test	Training	Training	Test	Test	Test	Training	Training	Test	Training	Training	Training	Training
5121-91-5	7.7208	360.135	-10.435	-1.99	2	2	1	1.55	1.8	37	37.3	0.0754	Training	Test	Training	Test	Training	Training	Training	Training	Test	Training	Training	Training	Test	Training	Training	Test	Training	Training	Training	Training	Training	Training	Training	Test	Training	Training	Training	Training	Training	Training	Training	Training	Training	Training	Training	Training	Training
231953-37-0	7.7208	502.166	-9.876	-3.461	7	3	0	5.88	1.6	35	25.2	0.1128	N/A	N/A	N/A	N/A	N/A	N/A	N/A	N/A	N/A	N/A	N/A	N/A	N/A	N/A	N/A	N/A	N/A	N/A	N/A	N/A	N/A	N/A	N/A	N/A	N/A	N/A	N/A	N/A	N/A	N/A	N/A	N/A	N/A	N/A	N/A	N/A	N/A
100221-82-7	7.7208	569.192	-10.127	-3.225	9	3	0	7.95	1.6	46	25	0.1132	Training	Training	Training	Training	Training	Training	Training	Training	Training	Training	Training	Training	Training	Training	Training	Training	Training	Training	Training	Training	Training	Training	Training	Training	Training	Training	Test	Training	Test	Training	Training	Training	Training	Test	Test	Training	Training
116265-66-8	7.7208	774.139	-12.605	-1.43	2	0	0	9.17	1.9	0	17.6	0.0481	Test	Training	Training	Training	Test	Training	Training	Training	Training	Training	Training	Training	Training	Training	Training	Training	Training	Test	Training	Training	Training	Training	Test	Training	Training	Test	Training	Training	Training	Training	Training	Training	Training	Training	Training	Training	Test
136525-92-3	7.6479	390.189	-9.74	-4.262	4	2	2	2.55	1.6	40	41.4	0.0628	Training	Training	Training	Test	Training	Training	Training	Training	Training	Training	Training	Training	Training	Test	Training	Training	Training	Training	Training	Training	Test	Training	Test	Training	Training	Training	Training	Training	Test	Training	Test	Training	Test	Training	Training	Training	Training
68156-06-9	7.6479	464.121	-12.449	-2.702	3	2	0	5.85	1.9	43	19.3	0.1562	Training	Training	Training	Training	Training	Training	Training	Training	Training	Training	Test	Training	Training	Training	Training	Training	Training	Training	Training	Training	Training	Training	Training	Test	Training	Training	Training	Training	Test	Test	Test	Training	Training	Training	Training	Training	Training
325459-90-3	7.6479	571.031	-9.966	-3.227	8	0	0	8.53	1.7	0	19.1	0.1307	Training	Training	Training	Training	Training	Training	Training	Training	Training	Training	Training	Training	Training	Training	Training	Training	Training	Training	Training	Training	Test	Training	Training	Training	Test	Training	Training	Test	Training	Training	Training	Test	Training	Training	Training	Test	Test
144178-02-9	7.6479	564.155	-10.502	-3.153	10	3	1	4.91	1.7	47	22.7	0.0928	Training	Training	Test	Training	Training	Training	Training	Training	Training	Test	Training	Training	Test	Training	Training	Training	Training	Training	Training	Test	Training	Training	Training	Training	Training	Training	Training	Training	Training	Training	Training	Training	Training	Training	Training	Training	Test
57344-87-3	7.6479	614.163	-10.477	-3.223	11	3	1	5.57	1.7	47	22	0.1007	Test	Training	Training	Training	Training	Training	Training	Training	Training	Training	Training	Training	Training	Training	Training	Test	Training	Test	Training	Test	Training	Test	Training	Training	Test	Training	Training	Training	Training	Training	Training	Training	Training	Training	Training	Training	Test
404580-53-6	7.6479	596.199	-10.095	-3.12	10	2	1	8.58	1.6	29	23.7	0.0751	Training	Training	Training	Test	Training	Training	Training	Training	Test	Training	Training	Training	Test	Test	Training	Training	Training	Training	Test	Training	Training	Training	Training	Training	Test	Training	Training	Training	Training	Test	Training	Training	Training	Training	Training	Training	Training
112313-06-1	7.5751	282.144	-9.724	-2.404	0	0	0	5.54	1.3	0	25.4	0.0949	Test	Training	Training	Test	Training	Training	Training	Training	Training	Test	Training	Training	Training	Training	Training	Training	Training	Training	Training	Training	Training	Training	Training	Training	Training	Training	Training	Training	Training	Test	Training	Training	Training	Training	Training	Training	Training
64400-40-4	7.5751	298.144	-10.553	-2.941	0	1	0	3.02	1.5	17	34.1	0.103	Test	Training	Training	Training	Training	Test	Training	Test	Test	Training	Training	Training	Training	Training	Test	Training	Test	Training	Test	Training	Training	Training	Training	Training	Training	Training	Test	Test	Training	Training	Training	Training	Training	Training	Training	Test	Training
106876-35-1	7.5751	464.637	-10.419	-3.018	4	2	0	4.81	1.7	62	31.8	0.1613	Test	Test	Training	Training	Training	Training	Training	Training	Training	Training	Training	Training	Test	Training	Training	Training	Training	Test	Training	Training	Training	Test	Training	Training	Training	Training	Test	Training	Training	Test	Training	Training	Training	Test	Training	Test	Training
[truncated: 29 more columns]
