# Supplementary material for: Molecular Determinants of Per- and Polyfluoroalkyl Substances Binding to Estrogen Receptors
Source: Toxics. 2025 Oct 22;13(11):903. doi: 10.3390/toxics13110903 (PMC12655904; doi:10.3390/toxics13110903)
Supplement: Supplementary file 1 [file toxics-13-00903-s001.zip › Supplementary Tables and Figures/Supplementary Table 11 (Table S11).xlsx]

## Sheet: Sheet1
Structure Name	Alpha Docking Score	IC50 (nM)	pIC50	SMILES	Average Mass (g/mol)	HOMO (eV)	LUMO (eV)	#Freely Rotating Bonds	#H bond acceptors	#H bond donors	ACD/LogD(pH 7.4)	Density (g/cm³)	Polar Surface Area (Å²)	Surface Tension (dyne/cm)	F+ Max	Set	Predicted pIC50
558-64-5	-13.5	0.1469	9.833	FC1(F)C(F)(F)C(F)(F)C(F)(C(F)(F)C1(F)F)C1(F)C(F)(F)C(F)(F)C(F)(F)C(F)(F)C1(F)F	561.9649	-9.7941	-1.3971	1.0	0.0	0.0	6.7832	1.581	0.0	41.2393	-0.0095	Training	7.4649
118945-64-5	-13.5	0.1469	9.833	FC(F)(F)C(F)(F)C(F)(C(F)(F)F)C1(F)C(F)(F)C(F)(F)C(F)(F)C2(F)C(F)(F)C(F)(F)C(F)(F)C(F)(F)C12F	661.9585	-9.795	-1.3975	2.0	0.0	0.0	8.0538	1.631	0.0	43.2392	-0.0284	Training	7.7653
307-08-4	-13.3	0.2054	9.6874	FC1(F)C2(F)C(F)(C3(F)C1(F)C(F)(F)C(F)(F)C(F)(F)C3(F)F)C(F)(F)C(F)(F)C(F)(F)C2(F)F	573.9649	-9.7886	-1.3943	0.0	0.0	0.0	6.5781	1.587	0.0	41.4793	-0.0094	Training	7.6017
306-91-2	-13.1	0.2873	9.5417	FC1(F)C(F)(F)C(F)(F)C2(F)C(F)(C1(F)F)C(F)(F)C(F)(F)C1(F)C(F)(F)C(F)(F)C(F)(F)C(F)(F)C21F	623.9617	-9.7895	-1.3947	0.0	0.0	0.0	7.2134	1.612	0.0	42.4792	-0.0188	Test	7.7982
118914-93-5	-13.0	0.3397	9.4689	FC(F)(F)C(F)(F)C(F)(F)C(F)(F)C1(F)C(F)(F)C(F)(F)C(F)(F)C2(F)C(F)(F)C(F)(F)C(F)(F)C(F)(F)C12F	661.9585	-9.795	-1.3975	3.0	0.0	0.0	8.0538	1.631	0.0	43.2392	-0.0284	Test	7.6765
61855-74-1	-12.7	0.5619	9.2504	FC1=C(F)C(F)(C(F)(F)C(F)(F)C1(F)F)C1(F)C(F)(F)C(F)(F)C(F)(F)C(F)(F)C1(F)F	523.9681	-9.7875	-1.3938	1.0	0.0	0.0	6.6632	1.562	0.0	40.4794	0.0	Test	7.3057
662-28-2	-12.6	0.6645	9.1775	FC12C(F)(C3(F)C4(F)C1(F)C(F)(F)C(F)(F)C(F)(F)C4(F)C(F)(F)C(F)(F)C3(F)F)C(F)(F)C(F)(F)C(F)(F)C2(F)F	685.9585	-9.7857	-1.3929	0.0	0.0	0.0	7.6436	1.643	0.0	43.7192	-0.0281	Training	8.0287
105462-77-9	-12.5	0.7858	9.1047	FC(F)(F)C1(F)C(F)(F)C(F)(F)C(F)(F)C(F)(C1(F)F)C1(F)C(F)(F)C(F)(F)C(F)(F)C(F)(C(F)(F)F)C1(F)F	661.9585	-9.795	-1.3975	1.0	0.0	0.0	8.0538	1.631	0.0	43.2392	-0.0284	Training	7.854
307-07-3	-12.5	0.7858	9.1047	FC1(F)C(F)(F)C2(F)C3(F)C1(F)C(F)(F)C(F)(F)C(F)(F)C3(F)C(F)(F)C(F)(F)C2(F)F	523.9681	-9.7875	-1.3938	0.0	0.0	0.0	5.9428	1.562	0.0	40.4794	0.0	Training	7.3831
22474-72-2	-12.4	0.9293	9.0318	FC1=C(F)C(F)=C(C(F)=C1F)P(F)(F)(C1=C(F)C(F)=C(F)C(F)=C1F)C1=C(F)C(F)=C(F)C(F)=C1F	569.9466	-9.7667	-1.3833	3.0	0.0	0.0	6.3717	1.585	0.0	41.3989	0.0137	Test	7.2953
118945-65-6	-12.4	0.9293	9.0318	FC(F)(F)C(F)(C(F)(F)F)C(F)(F)C1(F)C(F)(F)C(F)(F)C(F)(F)C2(F)C(F)(F)C(F)(F)C(F)(F)C(F)(F)C12F	661.9585	-9.795	-1.3975	2.0	0.0	0.0	8.0538	1.631	0.0	43.2392	-0.0284	Test	7.7653
60433-12-7	-12.3	1.099	8.959	FC1(F)C(F)(F)C(F)(F)[C@]2(F)C(F)(F)C(F)(F)C(F)(F)C(F)(F)[C@@]2(F)C1(F)F	461.9713	-9.7929	-1.3964	0.0	0.0	0.0	5.5126	1.531	0.0	39.2394	0.0094	Training	7.0565
444658-67-7	-12.3	1.099	8.959	FC(F)(F)C1(F)N(C(F)(F)C(F)(F)C1(F)F)C1(F)C(F)(F)C(F)(F)C(F)(C(F)(F)F)C(F)(F)C1(F)F	594.9663	-9.7944	-1.3972	1.0	1.0	0.0	5.7515	1.5975	3.24	42.2233	-0.0142	Training	7.4724
306-94-5	-12.3	1.099	8.959	FC1(F)C(F)(F)C(F)(F)C2(F)C(F)(F)C(F)(F)C(F)(F)C(F)(F)C2(F)C1(F)F	461.9713	-9.7929	-1.3964	0.0	0.0	0.0	5.5126	1.531	0.0	39.2394	0.0094	Training	7.0565
119107-96-9	-12.1	1.537	8.8133	FC(F)(F)C(F)(F)C(F)(F)C(F)(F)C1(F)C(F)(F)C(F)(F)C2(F)C(F)(F)C(F)(F)C(F)(F)C(F)(F)C2(F)C1(F)F	661.9585	-9.795	-1.3975	3.0	0.0	0.0	8.0538	1.631	0.0	43.2392	-0.0284	Training	7.6765
306-95-6	-12.1	1.537	8.8133	FC(F)(F)C1(F)C(F)(F)C(F)(F)C2(F)C(F)(F)C(F)(F)C(F)(F)C(F)(F)C2(F)C1(F)F	511.9681	-9.7935	-1.3968	0.0	0.0	0.0	6.1479	1.556	0.0	40.2394	0.0	Training	7.3217
306-92-3	-12.1	1.537	8.8133	FC(F)(F)C1(F)C(F)(F)C(F)(F)C(F)(F)C2(F)C(F)(F)C(F)(F)C(F)(F)C(F)(F)C12F	511.9681	-9.7935	-1.3968	0.0	0.0	0.0	6.1479	1.556	0.0	40.2394	0.0	Test	7.3217
114832-09-6	-12.1	1.537	8.8133	FC1(F)OC(F)(F)C(F)(F)N(C1(F)F)C1(F)C(F)(F)C(F)(F)C(F)(F)C(F)(F)C1(F)F	510.9676	-9.7935	-1.3968	1.0	2.0	0.0	4.4125	1.5555	12.47	41.4664	0.0047	Training	6.9994
119107-97-0	-12.0	1.8177	8.7405	FC(F)(F)C(C(F)(F)F)(C(F)(F)F)C1(F)C(F)(F)C(F)(F)C2(F)C(F)(F)C(F)(F)C(F)(F)C(F)(F)C2(F)C1(F)F	661.9585	-9.795	-1.3975	1.0	0.0	0.0	8.2589	1.631	0.0	43.2392	-0.0284	Training	7.8572
60433-11-6	-11.8	2.5421	8.5948	FC1(F)C(F)(F)C(F)(F)[C@]2(F)C(F)(F)C(F)(F)C(F)(F)C(F)(F)[C@]2(F)C1(F)F	461.9713	-9.7929	-1.3964	0.0	0.0	0.0	5.5126	1.531	0.0	39.2394	0.0094	Training	7.0565
36481-20-6	-11.8	2.5421	8.5948	FC(F)(F)C12C(F)(F)C3(F)C(F)(F)C(F)(C1(F)F)C(F)(F)C(C(F)(F)F)(C3(F)F)C2(F)F	523.9681	-9.7875	-1.3938	0.0	0.0	0.0	6.353	1.562	0.0	40.4794	0.0	Training	7.3895
119141-87-6	-11.8	2.5421	8.5948	FC(F)(F)C(F)(C(F)(F)F)C(F)(F)C1(F)C(F)(F)C(F)(F)C2(F)C(F)(F)C(F)(F)C(F)(F)C(F)(F)C2(F)C1(F)F	661.9585	-9.795	-1.3975	2.0	0.0	0.0	8.0538	1.631	0.0	43.2392	-0.0284	Training	7.7653
55847-13-7	-11.7	3.0062	8.522	FC1(F)C(=C(C1(F)F)C1(F)C(F)(F)C(F)(F)C1(F)F)C1(F)C(F)(F)C(F)(F)C1(F)F	485.9713	-9.78	-1.39	2.0	0.0	0.0	5.8228	1.543	0.0	39.7194	0.0093	Training	7.0319
151707-04-9	-11.7	3.0062	8.522	FC(F)(F)C(F)(F)C(F)(F)C(F)(F)C(F)(F)C(F)(F)C1=CC(OC2=CC(OC3=CC=CC(=C3)C(F)(F)C(F)(F)C(F)(F)C(F)(F)C(F)(F)C(F)(F)F)=CC=C2)=CC=C1	898.0422	-9.7414	-1.3707	14.0	2.0	0.0	13.6618	1.749	18.46	49.8068	-0.0266	Training	7.1056
119141-86-5	-11.7	3.0062	8.522	FC(F)(F)C(F)(F)C(F)(C(F)(F)F)C1(F)C(F)(F)C(F)(F)C2(F)C(F)(F)C(F)(F)C(F)(F)C(F)(F)C2(F)C1(F)F	661.9585	-9.795	-1.3975	2.0	0.0	0.0	8.0538	1.631	0.0	43.2392	-0.0284	Test	7.7653
118914-94-6	-11.7	3.0062	8.522	FC(F)(F)C(C(F)(F)F)(C(F)(F)F)C1(F)C(F)(F)C(F)(F)C(F)(F)C2(F)C(F)(F)C(F)(F)C(F)(F)C(F)(F)C12F	661.9585	-9.795	-1.3975	1.0	0.0	0.0	8.2589	1.631	0.0	43.2392	-0.0284	Training	7.8572
106226-84-0	-11.5	4.2043	8.3763	FC1(F)C(F)(F)C(F)(F)C(F)(C(=O)C#CC2=CC=CC=C2)C(F)(F)C1(F)F	410.0165	-9.7296	-1.3648	1.0	1.0	0.0	4.5056	1.505	17.07	39.9073	0.0393	Training	6.707
374-60-7	-11.5	4.2043	8.3763	FC(F)(F)C(F)(F)C(F)(F)C(F)(F)C1(F)C(F)(F)C(F)(F)C(F)(F)C(F)(F)C1(F)F	499.9681	-9.8	-1.4	3.0	0.0	0.0	6.353	1.55	0.0	39.9994	0.0	Training	6.985
54939-04-7	-11.5	4.2043	8.3763	FC1(F)C2=C(C(F)(F)C(F)(F)C1(F)F)C(F)(F)C(F)(F)C(F)(F)C2(F)F	423.9745	-9.7846	-1.3923	0.0	0.0	0.0	5.3926	1.512	0.0	38.4795	0.0187	Training	6.8748
58955-19-4	-11.4	4.9721	8.3035	FC1=C(F)C(F)=C(N2C(F)(F)C(F)(F)C(F)(F)C(F)(F)C2(F)F)C(F)=C1F	430.9791	-9.7704	-1.3852	1.0	1.0	0.0	4.1604	1.5155	3.24	38.9436	0.023	Training	6.7265
548470-06-0	-11.4	4.9721	8.3035	FC1(F)C(F)(F)C(F)(F)C(F)(C(=O)NC2=CC(NC(=O)C3(F)C(F)(F)C(F)(F)C(F)(F)C(F)(F)C3(F)F)=C(C=C2)N=NC2=CC=CC=C2)C(F)(F)C1(F)F	828.0452	-9.737	-1.3685	6.0	4.0	2.0	6.5543	1.714	82.92	54.8529	-0.0176	Training	7.4952
234449-42-4	-11.4	4.9721	8.3035	FC(F)(F)C(F)(F)C(F)(F)C(F)(F)C(F)(F)C(F)(F)C1=CC=C([Se][Se]C2=CC=C(C=C2)C(F)(F)C(F)(F)C(F)(F)C(F)(F)C(F)(F)C(F)(F)F)C=C1	949.8541	-9.8577	-1.4288	13.0	0.0	0.0	9.3514	1.7749	0.0	48.9971	-0.0305	Training	6.97
64191-44-2	-11.3	5.8799	8.2306	FC(F)(F)C(F)(F)C(F)(F)C(F)(F)C(F)(F)C(F)(F)C1(F)OC(F)(F)C(F)(F)C(F)(F)C1(F)F	565.9598	-9.8	-1.4	5.0	1.0	0.0	6.9199	1.583	9.23	42.2422	-0.0095	Training	7.017
5492-89-7	-11.3	5.8799	8.2306	FC1=C(F)C(F)=C(C(F)=C1F)C1=C(F)C(F)(F)C(F)(F)C(F)(F)C1(F)F	409.9776	-9.7615	-1.3808	1.0	0.0	0.0	5.6175	1.505	0.0	38.1996	0.0273	Training	6.7631
4780-60-3	-11.3	5.8799	8.2306	FC1=C(F)C(F)=C(C(C2=C(F)C(F)=C(F)C(F)=C2F)C2=C(F)C(F)=C(F)C(F)=C2F)C(F)=C1F	513.9839	-9.7324	-1.3662	3.0	0.0	0.0	6.9533	1.557	0.0	40.2797	0.0219	Test	7.1644
20546-16-1	-11.2	6.9536	8.1578	[H]C12OC([H])(C=C1)C1=C2C(F)=C(F)C(OC2=C(F)C(F)=C(F)C(F)=C2F)=C1F	380.0084	-9.7077	-1.3538	2.0	2.0	0.0	5.2739	1.49	18.46	39.4462	0.0508	Training	6.3955
306-99-0	-11.2	6.9536	8.1578	FC(F)(C(F)(F)C1(F)C(F)(F)C(F)(F)C(F)(F)C(F)(F)C1(F)F)C1(F)C(F)(F)C(F)(F)C(F)(F)C(F)(F)C1(F)F	661.9585	-9.795	-1.3975	3.0	0.0	0.0	8.0538	1.631	0.0	43.2392	-0.0284	Training	7.6765
33021-47-5	-11.2	6.9536	8.1578	FC1(F)C2=C(C3=C(C4=C2C(F)(F)C(F)(F)C4(F)F)C(F)(F)C(F)(F)C3(F)F)C(F)(F)C1(F)F	521.9713	-9.7636	-1.3818	0.0	0.0	0.0	7.1841	1.561	0.0	40.4394	0.0091	Training	7.4253
54387-09-6	-11.2	6.9536	8.1578	FC1=C(F)C(F)=C(C(F)=C1F)C(F)(F)C(F)(F)C(F)(F)C(F)(F)C(F)(F)C(F)(F)C(F)(F)C(F)(F)F	585.9649	-9.7833	-1.3917	7.0	0.0	0.0	7.848	1.593	0.0	41.7193	-0.0093	Training	7.0619
60096-00-6	-11.2	6.9536	8.1578	FC(F)(F)C12C(F)(F)C3(F)C(F)(F)C(F)(C(F)(F)C(F)(C3(F)F)C1(F)F)C2(F)F	473.9713	-9.7862	-1.3931	0.0	0.0	0.0	5.5126	1.537	0.0	39.4794	0.0094	Training	7.1348
400626-82-6	-11.2	6.9536	8.1578	FC(F)(F)C(F)(F)C(F)(F)OC1(F)C(F)(F)C(F)(F)C(F)(F)C(F)(C(F)(F)C(F)(F)F)C1(F)F	565.9598	-9.8	-1.4	4.0	1.0	0.0	6.9199	1.583	9.23	42.2422	-0.0095	Training	7.1057
57020-28-7	-11.1	8.2233	8.085	FC1=C(F)C(F)=C(C(F)=C1F)C1=C(F)C2=C(C(F)=C(F)C(F)=C2F)C(F)=C1F	419.9808	-9.7286	-1.3643	1.0	0.0	0.0	6.176	1.51	0.0	38.3996	0.0348	Training	6.8834
446043-85-2	-11.1	8.2233	8.085	FC(F)(F)C(F)(F)C(F)(F)C(F)(F)C(F)(F)C(F)(F)C1=CC=C(S1)C1=CC=C(S1)C1=CC=C(S1)C1=CC=C(S1)C(F)(F)C(F)(F)C(F)(F)C(F)(F)C(F)(F)C(F)(F)F	965.9094	-9.8034	-1.4017	13.0	4.0	0.0	15.3242	1.783	0.0	49.3182	-0.0287	Training	6.8489
2280049-22-9	-11.1	8.2233	8.085	FC(F)(F)C1(C(F)(F)F)C2(F)C(F)(F)C3(F)C(F)(F)C(F)(C2(F)F)C(F)(F)C1(F)C3(F)F	523.9681	-9.7875	-1.3938	0.0	0.0	0.0	6.1479	1.562	0.0	40.4794	0.0	Training	7.3863
172155-05-4	-11.1	8.2233	8.085	OC(=O)C1(F)C(F)(F)C(F)(F)C(F)(F)C2(F)C(F)(F)C(F)(F)C(F)(F)C(F)(F)C12F	487.9705	-9.7833	-1.3917	1.0	1.0	1.0	1.7697	1.544	37.3	43.4894	0.0051	Training	7.021
112754-13-9	-11.0	9.7249	8.0121	FC(F)(F)C1(F)C(F)(F)C2=C(C1(F)F)C(F)(F)C(F)(F)C(F)(F)C2(F)F	423.9745	-9.7846	-1.3923	0.0	0.0	0.0	5.3926	1.512	0.0	38.4795	0.0187	Training	6.8748
444658-68-8	-11.0	9.7249	8.0121	FC(F)(F)N(C(F)(F)C(F)(F)C(F)(F)C(F)(F)F)C1(F)C(F)(F)C(F)(F)C(F)(C(F)(F)F)C(F)(F)C1(F)F	632.9632	-9.8	-1.4	4.0	1.0	0.0	6.5919	1.6165	3.24	42.9833	-0.0238	Training	7.3542
400626-83-7	-11.0	9.7249	8.0121	FC(F)(F)C(F)(F)C(F)(F)OC1(F)C(F)(F)C(F)(F)C(F)(F)C(F)(OC(F)(F)C(F)(F)C(F)(F)F)C1(F)F	631.9515	-9.8	-1.4	6.0	2.0	0.0	7.4868	1.616	18.46	44.485	-0.019	Training	7.0982
1978-24-1	-11.0	9.7249	8.0121	FC1(F)OC(F)(F)C(F)(F)C(F)(F)C(F)(F)C(F)(F)C(F)(F)C1(F)F	415.9694	-9.8	-1.4	0.0	1.0	0.0	5.014	1.508	9.23	39.2424	0.019	Training	6.6982
146304-71-4	-11.0	9.7249	8.0121	FC(F)(F)C(F)(F)C(F)(F)C(F)(F)C(F)(F)C(F)(F)C1=NC(=NO1)C1=CC=C(C=C1)C1=NOC(=N1)C(F)(F)C(F)(F)C(F)(F)C(F)(F)C(F)(F)C(F)(F)F	849.9919	-9.7593	-1.3796	12.0	6.0	0.0	10.1772	1.725	77.84	54.7838	-0.0272	Training	6.8475
100482-56-2	-11.0	9.7249	8.0121	FC(F)(F)C(=CC(=O)C1=C2C=CC=CC2=CC2=CC=CC=C12)C(F)(F)F	368.0636	-9.6769	-1.3385	2.0	1.0	0.0	6.2267	1.484	17.07	39.0683	0.0568	Test	6.5153
267648-90-8	-10.9	11.5007	7.9393	FC(F)(F)C(F)(F)C(F)(F)C(F)(F)C1SC2C3=C(C=CC=C3)C1C1=C2C=CC=C1	442.0438	-9.7276	-1.3638	3.0	1.0	0.0	6.8049	1.521	0.0	38.8409	0.0478	Training	6.6508
374-80-1	-10.9	11.5007	7.9393	FC1(F)C(F)(F)C2(F)C(F)(C1(F)F)C(F)(F)C(F)(F)C(F)(F)C2(F)F	411.9745	-9.792	-1.396	0.0	0.0	0.0	4.8773	1.506	0.0	38.2395	0.0189	Training	6.7863
1580-20-7	-10.9	11.5007	7.9393	FC1=C(F)C2=C(F)C(F)=C3C(F)=C(F)C(F)=C(F)C3=C2C(F)=C1F	357.984	-9.725	-1.3625	0.0	0.0	0.0	5.384	1.479	0.0	37.1597	0.0433	Training	6.6227
5121-76-6	-10.9	11.5007	7.9393	FC1=C(F)C(F)=C(C(F)=C1F)C1=C(F)C(F)=C(C(F)=C1F)C(F)(F)F	383.9808	-9.744	-1.372	1.0	0.0	0.0	5.6243	1.492	0.0	37.6796	0.0355	Training	6.6481
6069-17-6	-10.9	11.5007	7.9393	FC1=C(F)C(F)=C(C(F)=C1F)C1=CC(=O)C2=C(O1)C(F)=C(F)C(F)=C2F	383.9833	-9.7192	-1.3596	1.0	2.0	0.0	4.7119	1.492	30.21	40.7007	0.0473	Test	6.5097
423-03-0	-10.9	11.5007	7.9393	FC(F)(F)C(F)(C(F)(F)F)C1(F)C(F)(F)C(F)(F)C(F)(C(F)(F)F)C(F)(F)C1(F)F	499.9681	-9.8	-1.4	1.0	0.0	0.0	6.353	1.55	0.0	39.9994	0.0	Training	7.1625
106813-73-4	-10.8	13.6007	7.8664	OC1(OOC2(O)C(F)(F)C(F)(F)C(F)(F)C(F)(F)C2(F)F)C(F)(F)C(F)(F)C(F)(F)C(F)(F)C1(F)F	589.9634	-9.7889	-1.3944	3.0	4.0	2.0	4.692	1.595	58.92	47.6913	0.0	Training	6.9663
144898-38-4	-10.8	13.6007	7.8664	FC(F)(F)C(F)(F)C1(F)C(F)(F)C(F)(F)C(F)(F)C(F)(F)C1(C(F)(F)F)C(F)(F)F	499.9681	-9.8	-1.4	1.0	0.0	0.0	6.5581	1.55	0.0	39.9994	0.0	Training	7.1658
139481-27-9	-10.8	13.6007	7.8664	FC(F)(F)C1(OC(F)(F)C(F)(O1)C1(F)OC(OC1(F)F)(C(F)(F)F)C(F)(F)F)C(F)(F)F	525.9509	-9.7938	-1.3969	1.0	4.0	0.0	5.239	1.563	36.92	44.211	0.0095	Training	6.8887
240121-57-7	-10.8	13.6007	7.8664	FC(F)(F)C(F)(F)C(F)(F)C(F)(F)C(F)(F)C(F)(F)C(=O)CCCCCC1=NC2=CC3=CC=CC=C3C=C2N1	584.1133	-9.7103	-1.3551	11.0	2.0	1.0	7.9814	1.5921	45.75	46.2573	0.0298	Training	6.6286
64528-78-5	-10.8	13.6007	7.8664	FC1=C(F)C(F)=C(C(F)=C1F)C1=C(C(F)=C(F)C(F)=C1F)C(F)(F)F	383.9808	-9.744	-1.372	1.0	0.0	0.0	5.6243	1.492	0.0	37.6796	0.0355	Training	6.6481
444658-69-9	-10.8	13.6007	7.8664	FC(F)(F)N(C(F)(F)C(F)(F)C(F)(F)F)C1(F)C(F)(F)C(F)(F)C(F)(C(F)(F)F)C(F)(F)C1(F)F	582.9663	-9.8	-1.4	3.0	1.0	0.0	5.9566	1.5915	3.24	41.9833	-0.0143	Training	7.2427
49771-67-7	-10.8	13.6007	7.8664	FC1(F)C(Cl)=C([Hg]C2=C(Cl)C(F)(F)C(F)(F)C(F)(F)C2(F)F)C(F)(F)C(F)(F)C1(F)F	719.8828	-10.0645	-1.5323	2.0	0.0	0.0	7.0793	1.6599	0.0	44.3977	0.0125	Training	6.8987
541514-85-6	-10.8	13.6007	7.8664	FC1=CC(NC(=O)C(F)(F)C(F)(F)C(F)(F)C(F)(F)C(F)(F)C(F)(F)C(F)(F)C(F)(F)F)=CC=C1	557.0084	-9.7629	-1.3814	8.0	1.0	1.0	5.1628	1.5785	29.1	44.0502	0.0046	Test	6.7433
355822-08-1	-10.8	13.6007	7.8664	FC(F)(F)C(F)(F)C(F)(F)C(F)(F)C1=CC(=O)OC2=C3CCCN4CCCC(C=C12)=C34	459.0881	-9.7032	-1.3516	3.0	3.0	0.0	4.2833	1.5295	33.45	42.5268	0.0463	Training	6.6082
122075-99-4	-10.7	16.0841	7.7936	FC(=O)C(F)(F)C(F)(F)OC(F)(F)C(F)(F)C(F)(F)OC(F)(F)C(F)(F)C(F)(F)OC(F)(F)C(F)(F)C(F)(F)F	663.9413	-9.8	-1.4	13.0	4.0	0.0	7.1926	1.632	44.76	47.7548	-0.019	Test	6.4033
5216-23-9	-10.7	16.0841	7.7936	OC(=O)C1=C(F)C(F)=C(C(F)=C1F)C1=C(F)C(F)=C(C(O)=O)C(F)=C1F	385.9825	-9.7231	-1.3615	3.0	2.0	2.0	-1.9383	1.493	74.6	45.1797	0.0415	Training	6.2807
51249-69-5	-10.7	16.0841	7.7936	FC(F)(F)C(F)(F)C(F)(F)C(F)(F)\C=C\C(F)(F)C(F)(F)C(F)(F)C(F)(F)C(F)(F)C(F)(F)C(F)(F)C(F)(F)F	663.9741	-9.795	-1.3975	10.0	0.0	0.0	9.0202	1.632	0.0	43.2795	-0.0284	Training	7.0714
3905-96-2	-10.7	16.0841	7.7936	[O-][N+](=O)C1=C(F)C(F)=C(C(F)=C1F)C1=C(F)C(F)=C(C(F)=C1F)[N+]([O-])=O	387.973	-9.7308	-1.3654	3.0	4.0	0.0	4.2828	1.494	86.28	46.3875	0.0629	Training	6.1509
344282-15-1	-10.7	16.0841	7.7936	FC1=CC=CC=C1NC(=O)C(F)(F)C(F)(F)C(F)(F)C(F)(F)C(F)(F)C(F)(F)C(F)(F)C(F)(F)F	557.0084	-9.7629	-1.3814	8.0	1.0	1.0	5.1628	1.5785	29.1	44.0502	0.0046	Training	6.7433
335-23-9	-10.7	16.0841	7.7936	FC(F)(F)C(F)(F)C1(F)C(F)(F)C(F)(F)C(F)(F)C(F)(C(F)(F)C(F)(F)F)C1(F)F	499.9681	-9.8	-1.4	2.0	0.0	0.0	6.353	1.55	0.0	39.9994	0.0	Training	7.0738
136525-94-5	-10.7	16.0841	7.7936	CC1=C(C)C=C(C=C1)C1(C2=CC(C)=C(C)C=C2)C(F)(F)C(F)(F)C(F)(F)C1(F)F	422.1281	-9.6828	-1.3414	2.0	0.0	0.0	6.7612	1.5111	0.0	38.4426	0.0491	Training	6.9102
1259-35-4	-10.7	16.0841	7.7936	FC1=C(F)C(F)=C(P(C2=C(F)C(F)=C(F)C(F)=C2F)C2=C(F)C(F)=C(F)C(F)=C2F)C(F)=C1F	531.9498	-9.7588	-1.3794	3.0	0.0	0.0	5.5313	1.566	0.0	40.639	0.0226	Training	7.1398
116265-66-8	-10.6	19.0211	7.7208	FC(F)(C1(F)C(F)(F)C(F)(F)C(F)(F)C(F)(F)C1(F)F)C1(F)C(F)(F)C(F)(F)C2(F)C(F)(F)C(F)(F)C(F)(F)C(F)(F)C2(F)C1(F)F	773.9521	-9.7915	-1.3957	2.0	0.0	0.0	9.1193	1.687	0.0	45.479	-0.0471	Training	8.094
131899-25-7	-10.6	19.0211	7.7208	CC1(C)OC2=C(C=C(C=C2)C(F)(F)C(F)(F)F)[C@H]([C@@H]1O)N1CCCCC1=O	393.1363	-9.6815	-1.3407	2.0	3.0	1.0	2.793	1.4966	49.77	42.8397	0.0629	Training	6.4086
105654-22-6	-10.6	19.0211	7.7208	FC1=C(F)C(F)=C(C(F)=C1F)C1(ON1C1=CC=CC=C1)C1=C(F)C(F)=C(F)C(F)=C1F	453.0211	-9.7065	-1.3532	3.0	2.0	0.0	4.5973	1.5265	15.54	40.6144	0.0423	Training	6.6755
200636-77-7	-10.6	19.0211	7.7208	C[N+](C)([O-])CCCNC(=O)C1(F)C(F)(F)C(F)(F)C(F)(F)C1(F)C1(F)C(F)(F)C(F)(F)C(F)(F)C(F)(F)C1(F)F	638.0674	-9.7575	-1.3788	6.0	2.0	1.0	2.5574	1.619	52.16	47.9773	0.0	Test	7.1069
100221-82-7	-10.6	19.0211	7.7208	FC(F)(F)C(F)(F)C(F)(F)C(F)(F)C(F)(F)C(F)(F)C(F)(F)C(F)(F)S(=O)(=O)N1CCCCCC1	581.0317	-9.7886	-1.3943	8.0	2.0	0.0	5.0259	1.5905	37.38	45.3586	0.0141	Training	6.6451
374-59-4	-10.6	19.0211	7.7208	FC(F)(F)C(F)(F)C(F)(F)C1(F)C(F)(F)C(F)(F)C(F)(F)C(F)(F)C1(F)F	449.9713	-9.8	-1.4	2.0	0.0	0.0	5.7177	1.525	0.0	38.9994	0.0095	Training	6.8133
5121-91-5	-10.6	19.0211	7.7208	OC(=O)C1=C(F)C(F)=C(C(F)=C1F)C1=C(F)C(F)=C(F)C(F)=C1F	359.9833	-9.7292	-1.3646	2.0	1.0	1.0	1.4032	1.48	37.3	40.9297	0.0432	Training	6.3246
51344-02-6	-10.6	19.0211	7.7208	FC1(F)C(F)(F)C2(F)C(F)(F)C(F)(F)C3(F)C(F)(F)C(F)(F)C4(F)C(F)(F)C(F)(F)C5(F)C(F)(F)C(F)(F)C6(F)C(F)(F)C(F)(F)C1(F)C1(F)C2(F)C3(F)C4(F)C5(F)C61F	971.9425	-9.78	-1.39	0.0	0.0	0.0	10.2048	1.786	0.0	49.4389	-0.0744	Training	8.5697
231953-37-0	-10.6	19.0211	7.7208	FC(F)(F)C(F)(F)C(F)(F)C1=NN(C(=O)C2=CC=CC=C2)C(=C1)C(F)(F)C(F)(F)C(F)(F)F	508.0257	-9.7394	-1.3697	5.0	3.0	0.0	6.1504	1.554	34.89	43.6495	0.0265	Training	6.6543
136525-92-3	-10.5	22.4943	7.6479	OC1=CC=C(C=C1)C1(C2=CC=C(O)C=C2)C(F)(F)C(F)(F)C(F)(F)C1(F)F	398.0553	-9.7037	-1.3519	2.0	2.0	2.0	4.9365	1.499	40.46	42.0071	0.0607	Training	6.4525
144178-02-9	-10.5	22.4943	7.6479	OC(=O)C1=CC=CC=C1OC(F)=C(F)C(F)(F)C(F)(F)C(F)(F)C(F)(F)C(F)(F)C(F)(F)C(F)(F)F	567.9967	-9.7583	-1.3792	9.0	2.0	1.0	4.3453	1.584	46.53	46.0129	0.005	Training	6.6373
313366-93-7	-10.5	22.4943	7.6479	FC(F)(F)C(F)(F)C(F)(F)C(F)(F)C(F)(F)C(F)(F)C(F)(F)C(F)(F)C(=O)NC1=CC=CC=C1	539.0178	-9.7588	-1.3794	8.0	1.0	1.0	5.0237	1.5695	29.1	43.6904	0.0091	Training	6.6744
325459-90-3	-10.5	22.4943	7.6479	FC(F)(F)C(F)(F)C(F)(F)C(F)(F)C(F)(F)C(F)(F)C(F)(F)C(F)(F)C1=CC(Br)=CC=C1	573.9225	-9.85	-1.425	7.0	0.0	0.0	7.915	1.587	0.0	41.4784	0.0101	Training	6.757
404580-53-6	-10.5	22.4943	7.6479	OC1=CC=C(OC2=CC=C(C=C2)C(F)(F)C(F)(F)C(F)(F)C(F)(F)C(F)(F)C(F)(F)C(F)(F)C(F)(F)F)C=C1	604.0331	-9.741	-1.3705	9.0	2.0	1.0	8.6493	1.602	29.46	45.0267	0.0146	Training	6.7893
160823-57-4	-10.5	22.4943	7.6479	OC12C(F)(F)C3(F)C(F)(F)C(F)(C1(F)F)C(F)(F)C(F)(C2(F)F)C3(F)F	421.9788	-9.7808	-1.3904	0.0	1.0	1.0	3.695	1.511	20.23	40.4626	0.0256	Training	6.7341
57344-87-3	-10.5	22.4943	7.6479	OC(=O)C1=CC=CC=C1OC(F)=C(F)C(F)(F)C(F)(F)C(F)(F)C(F)(F)C(F)(F)C(F)(F)C(F)(F)C(F)(F)F	617.9935	-9.7615	-1.3808	10.0	2.0	1.0	4.9806	1.609	46.53	47.0129	-0.005	Training	6.748
5756-55-8	-10.5	22.4943	7.6479	FC(F)(F)C(F)(F)C(F)(F)C(F)(F)C(F)(F)C(F)(F)C(F)(F)C1=NN=C(O1)C1=CC=CC=C1	514.0162	-9.7485	-1.3742	7.0	3.0	0.0	6.5672	1.557	38.92	44.1723	0.0223	Training	6.5
615563-01-4	-10.5	22.4943	7.6479	[H]C(CCCCCCCC[C@]1([H])CC2=CC(O)=CC=C2[C@@]2([H])CC[C@]3(C)C(=O)CC[C@@]3([H])[C@]12[H])(CCCC(F)(F)C(F)(F)C(F)(F)C(F)(F)F)C(O)=O	700.3174	-9.6729	-1.3365	16.0	3.0	2.0	7.602	1.6502	74.6	51.4663	0.0436	Training	6.5002
63037-06-9	-10.5	22.4943	7.6479	FC(F)(F)C(F)(F)C(F)(F)C(F)(F)C(F)(F)C(F)(F)[Hg]C(F)(F)C(F)(F)C(F)(F)C(F)(F)C(F)(F)C(F)(F)F	839.9291	-9.9897	-1.4949	10.0	0.0	0.0	8.4615	1.72	0.0	46.7986	-0.035	Training	6.8403
68156-06-9	-10.5	22.4943	7.6479	FC(F)(F)C(F)(F)C1(F)C(F)(F)C(F)(F)C(F)(C(F)(F)C1(F)F)S(F)(=O)=O	463.9364	-9.8296	-1.4148	2.0	2.0	0.0	4.4122	1.532	34.14	42.6927	0.0197	Training	6.5935
5074-71-5	-10.5	22.4943	7.6479	FC1=C(F)C(F)=C(P(C2=CC=CC=C2)C2=C(F)C(F)=C(F)C(F)=C2F)C(F)=C1F	441.9969	-9.7345	-1.3672	3.0	0.0	0.0	4.8358	1.521	0.0	38.8399	0.0439	Test	6.7256
1766-41-2	-10.4	26.6017	7.5751	FC(F)(F)C(F)(F)C(F)(F)C(F)(F)C(F)(F)C(F)(F)C(F)(F)C(F)(F)C(F)(F)C(F)(F)C(F)(F)C(F)(F)C(F)(F)C(F)(F)C(F)(F)C(F)(F)C(F)(F)C(F)(F)C(F)(F)C(F)(F)C(F)(F)C(F)(F)C(F)(F)C(F)(F)F	1237.9202	-9.8027	-1.4014	21.0	0.0	0.0	16.0876	1.919	0.0	54.7584	-0.1433	Training	6.6291
141635-73-6	-10.4	26.6017	7.5751	FC1(F)C2(F)C(=O)C3(F)C(F)(F)C1(F)C(F)(F)C(F)(C2(F)F)C3(F)F	401.9726	-9.776	-1.388	0.0	1.0	0.0	3.606	1.501	17.07	39.7465	0.0278	Training	6.6589
129453-61-8	-10.4	26.6017	7.5751	[H][C@@]12CC[C@H](O)[C@@]1(C)CC[C@]1([H])C3=C(C[C@@H](CCCCCCCCCS(=O)CCCC(F)(F)C(F)(F)F)[C@@]21[H])C=C(O)C=C3	606.3166	-9.6756	-1.3378	14.0	3.0	2.0	8.6815	1.6032	57.53	47.8793	0.0729	Training	6.2863
125061-94-1	-10.4	26.6017	7.5751	FC(F)(C1(F)C(F)(F)C(F)(F)C(F)(F)C(F)(F)C1(F)F)C1(F)C(F)(F)C(F)(F)C(F)(F)C2(F)C(F)(F)C(F)(F)C(F)(F)C(F)(F)C12F	773.9521	-9.7915	-1.3957	2.0	0.0	0.0	9.1193	1.687	0.0	45.479	-0.0471	Test	8.094
106876-35-1	-10.4	26.6017	7.5751	FC1(F)C(F)(F)C(F)(F)C(F)(C(=O)CC(=O)C2=CC=C(Cl)S2)C(F)(F)C1(F)F	467.9445	-9.8071	-1.4036	4.0	3.0	0.0	5.4418	1.534	34.14	42.7729	0.0384	Training	6.3453
112313-06-1	-10.4	26.6017	7.5751	FC1=C(F)C(F)=C(F)C(F)=C(F)C2CCCCCCC12	296.1	-9.69	-1.345	0.0	0.0	0.0	6.0384	1.448	0.0	35.922	0.0579	Training	6.3011
106209-21-6	-10.4	26.6017	7.5751	FC(F)(F)C(F)(F)C(F)(F)C(F)(F)C(F)(F)C(F)(F)C(F)(F)C(F)(F)C1=CC=C(C=C)C=C1	522.0276	-9.7545	-1.3773	8.0	0.0	0.0	7.7955	1.561	0.0	40.4406	0.0135	Training	6.7248
104698-09-1	-10.4	26.6017	7.5751	FC(F)(F)C(F)(F)C(F)(F)C(F)(F)C(F)(F)C(F)(F)[Cd]C(F)(F)C(F)(F)C(F)(F)C(F)(F)C(F)(F)C(F)(F)F	751.8618	-9.9077	-1.4538	10.0	0.0	0.0	8.4615	1.6759	0.0	45.0372	-0.0322	Training	6.9032
2089109-46-4	-10.4	26.6017	7.5751	OS(=O)(=O)C(F)(F)C(F)(F)C(F)(F)C(F)(F)C(F)(F)C(F)(F)C(F)(F)C(F)(F)C(F)=C(F)C(F)(F)F	611.9311	-9.8194	-1.4097	9.0	2.0	1.0	0.227	1.606	54.37	47.6756	-0.0054	Training	6.5995
115249-34-8	-10.4	26.6017	7.5751	FC(F)(F)C(F)(F)C(F)(F)C(F)(F)C(F)(F)C(F)(F)C(F)(F)C(F)(F)C(F)(F)C(F)(F)CCCCCCCCC(F)(F)C(F)(F)C(F)(F)C(F)(F)C(F)(F)C(F)(F)C(F)(F)C(F)(F)C(F)(F)C(F)(F)F	1150.0581	-9.78	-1.39	25.0	0.0	0.0	16.6672	1.875	0.0	53.0012	-0.1023	Training	6.3448
21733-14-2	-10.4	26.6017	7.5751	FC(F)(F)C(F)(F)C(F)(F)C(F)(F)C(F)(F)C(F)(F)C(F)(F)C1=NC(=NO1)C1=CC=CC=C1	514.0162	-9.7485	-1.3742	7.0	3.0	0.0	6.5672	1.557	38.92	44.1723	0.0223	Training	6.5
29811-20-9	-10.4	26.6017	7.5751	[Na+].[O-]S(=O)(=O)C1=C(C=CC=C1)C(=O)OCC(F)(F)C(F)(F)C(F)(F)C(F)(F)C(F)(F)C(F)(F)C(F)(F)C(F)F	637.9656	-9.7872	-1.3936	11.0	5.0	0.0	2.4637	1.619	83.5	51.1093	0.0155	Training	6.3045
307-59-5	-10.4	26.6017	7.5751	FC(F)(F)C(F)(F)C(F)(F)C(F)(F)C(F)(F)C(F)(F)C(F)(F)C(F)(F)C(F)(F)C(F)(F)C(F)(F)C(F)(F)F	637.9585	-9.8053	-1.4026	9.0	0.0	0.0	8.464	1.619	0.0	42.7592	-0.0288	Training	7.0502
649721-86-8	-10.4	26.6017	7.5751	FC(F)(F)C(F)(F)C(F)(F)C(F)(F)C(F)(F)C(F)(F)C(F)(F)C(F)(F)C1=CC=C(NC(=O)C=C)C=C1	565.0334	-9.75	-1.375	9.0	1.0	1.0	5.6662	1.5825	29.1	44.2107	0.009	Training	6.7115
64400-40-4	-10.4	26.6017	7.5751	FC1(F)C2=CC3=CC=CC=C3C(=O)C=C2C(F)(F)C1(F)F	304.0323	-9.6952	-1.3476	0.0	1.0	0.0	4.0325	1.452	17.07	37.7876	0.0583	Training	6.2466
57020-22-1	-10.4	26.6017	7.5751	FC1=C(F)C(F)=C(C(F)=C1F)C1=C(F)C(F)(F)C(F)=C(F)C1(F)F	371.9808	-9.75	-1.375	1.0	0.0	0.0	5.4975	1.486	0.0	37.4396	0.0358	Training	6.5651
56523-43-4	-10.4	26.6017	7.5751	FC(F)(F)C(F)(F)C(F)(F)C(F)(F)C(F)(F)C(F)(F)C=CC(F)(F)C(F)(F)C(F)(F)C(F)(F)C(F)(F)C(F)(F)F	663.9741	-9.795	-1.3975	10.0	0.0	0.0	9.0202	1.632	0.0	43.2795	-0.0284	Training	7.0714
62457-67-4	-10.4	26.6017	7.5751	ON1C2=CC=CC=C2C(N=C1C1=CC=CC=C1)(C(F)(F)F)C(F)(F)F	360.0697	-9.688	-1.344	1.0	3.0	1.0	3.5293	1.48	35.83	40.7844	0.0635	Training	6.2586
445258-02-6	-10.4	26.6017	7.5751	CC1=CC=C(C=NNC(=O)C(F)(F)C(F)(F)C(F)(F)C(F)(F)C(F)(F)C(F)(F)F)C=C1	480.0507	-9.7387	-1.3694	7.0	2.0	1.0	3.5731	1.54	41.46	43.747	0.0265	Training	6.4165
424-20-4	-10.4	26.6017	7.5751	FC(F)(F)C(F)(F)C(F)(F)C(F)(F)C(F)(F)C(F)(F)OC(F)(F)C(F)(F)C(F)(F)C(F)(F)C(F)(F)C(F)(F)F	653.9534	-9.8051	-1.4026	10.0	1.0	0.0	8.3956	1.627	9.23	44.0021	-0.0287	Test	6.9315
374-76-5	-10.4	26.6017	7.5751	FC(F)(F)C1(F)C(F)(F)C(F)(C(F)(F)F)C(F)(F)C(F)(C(F)(F)F)C1(F)F	449.9713	-9.8	-1.4	0.0	0.0	0.0	5.7177	1.525	0.0	38.9994	0.0095	Training	6.9908
339-20-8	-10.4	26.6017	7.5751	FC(F)(F)C(F)(F)C(F)(F)C(F)(F)C(F)(F)C(F)(F)C(F)(F)C(F)(F)S(=O)(=O)N1CCCCC1	567.0161	-9.7941	-1.3971	8.0	2.0	0.0	4.6358	1.5835	37.38	45.0783	0.0142	Test	6.5851
559-05-7	-10.4	26.6017	7.5751	FC(F)(F)C(F)(F)C(F)(F)C(F)(F)C(F)(F)C(F)(F)C(F)(F)C(F)(F)S(=O)(=O)NC1=CC=CC=C1	574.9848	-9.7886	-1.3943	9.0	2.0	1.0	4.7844	1.5875	46.17	46.1167	0.0141	Test	6.5393
1696260-10-2	-10.3	31.4592	7.5023	[O-]C(=O)C(F)(F)C(F)(F)C(F)(F)C(F)(F)C(F)(F)C(F)(F)C(F)(F)C(F)(F)C(F)(F)C(F)(F)C(F)(F)Cl	628.9241	-9.8189	-1.4095	11.0	2.0	0.0	5.9209	1.6145	40.13	46.5915	-0.0214	Training	6.6272
32937-02-3	-10.3	31.4592	7.5023	FC1(F)C2=C(C3=C(C4=C2C(F)(F)C4(F)F)C(F)(F)C3(F)F)C1(F)F	371.9808	-9.75	-1.375	0.0	0.0	0.0	5.2782	1.486	0.0	37.4396	0.0358	Test	6.6504
19113-94-1	-10.3	31.4592	7.5023	FC1C2=C(C3=C1C(F)=C(F)C(F)=C3F)C(F)=C(F)C(F)=C2F	327.9935	-9.7227	-1.3614	0.0	0.0	0.0	4.8387	1.464	0.0	36.5599	0.0475	Training	6.4439
189264-17-3	-10.3	31.4592	7.5023	FC1=C(F)C(F)=C(C(F)=C1F)C1=C(F)C(F)=C(N=[N+]=[N-])C(F)=C1F	356.9949	-9.725	-1.3625	2.0	1.0	0.0	5.5473	1.4785	48.76	42.0159	0.0477	Training	6.4092
1828-40-6	-10.3	31.4592	7.5023	FC(F)=C(F)C(F)(F)C(F)(F)C(F)(F)C(F)(F)C(F)(F)C(F)(F)C(F)(F)C(F)(F)C(F)(F)C(F)(F)F	599.9617	-9.8	-1.4	9.0	0.0	0.0	8.344	1.6	0.0	41.9992	-0.019	Training	6.9196
172155-03-2	-10.3	31.4592	7.5023	FC(F)(F)C(F)(F)C(F)(F)C(F)(F)C(F)(F)C(F)(F)C(F)(F)C(F)(F)C(F)(F)C(F)(F)C(F)(F)Br	647.8816	-9.88	-1.44	9.0	0.0	0.0	8.2541	1.6239	0.0	42.9576	-0.0209	Training	6.7945
1696259-85-4	-10.3	31.4592	7.5023	[H]C(F)(F)C(F)(F)C(F)(F)C(F)(F)C(F)(F)C(F)(F)C(F)(F)C(F)(F)C(F)(F)C(F)(F)C(F)(F)C(F)(F)C(F)(F)C(F)(F)C(F)(F)C([O-])=O	794.9503	-9.7958	-1.3979	15.0	2.0	0.0	7.8956	1.6975	40.13	49.912	-0.0573	Training	6.851
122076-00-0	-10.3	31.4592	7.5023	FC(F)(F)C(F)(F)OC(F)(F)C(F)(F)C(F)(F)OC(F)(F)C(F)(F)C(F)(F)OC(F)(F)C(F)(F)C(F)(F)F	635.9464	-9.8053	-1.4026	11.0	3.0	0.0	7.6235	1.618	27.69	45.4879	-0.0192	Test	6.5615
1580-19-4	-10.3	31.4592	7.5023	FC1=C(F)C2=C(F)C3=C(C(F)=C(F)C(F)=C3F)C(F)=C2C(F)=C1F	357.984	-9.725	-1.3625	0.0	0.0	0.0	5.384	1.479	0.0	37.1597	0.0433	Test	6.6227
1578186-50-1	-10.3	31.4592	7.5023	OP(=O)(OCCC(F)(F)C(F)(F)C(F)(F)C(F)(F)C(F)(F)C(F)(F)F)OCCC(F)(F)C(F)(F)C(F)(F)C(F)(F)C(F)(F)C(F)(F)C(F)(F)C(F)(F)C(F)(F)C(F)(F)F	989.9696	-9.8017	-1.4008	20.0	3.0	1.0	11.919	1.795	55.76	55.3754	-0.0735	Test	6.505
1335059-27-2	-10.3	31.4592	7.5023	FC(=CC=O)C(F)(F)C(F)(F)C(F)(F)C(F)(F)C(F)(F)C(F)(F)C(F)(F)C(F)(F)C(F)(F)C(F)(F)C(F)(F)F	641.9722	-9.7897	-1.3949	11.0	1.0	0.0	7.954	1.621	17.07	44.5464	-0.0188	Training	6.8217
100234-24-0	-10.3	31.4592	7.5023	FC(F)(F)C(F)(F)C(F)(F)C(=O)N1C2=CC=CC=C2SC2=CC=CC=C12	395.0215	-9.7308	-1.3654	2.0	2.0	0.0	4.5156	1.4975	20.31	39.9314	0.0524	Test	6.3917
340157-97-3	-10.3	31.4592	7.5023	FC(F)(F)C(F)(F)C(F)(F)C(F)(F)C(F)(F)C(F)(F)C(F)(F)C(F)(F)CCC1=CC=CC(Br)=C1	601.9538	-9.8353	-1.4176	9.0	0.0	0.0	8.3911	1.601	0.0	42.0391	0.0099	Test	6.7071
119489-67-7	-10.3	31.4592	7.5023	NC1=CC=CC(=C1)C(F)(F)C(F)(F)C(F)(F)C(F)(F)C(F)(F)C(F)(F)C(F)(F)C(F)(F)F	511.0229	-9.7625	-1.3812	7.0	1.0	1.0	4.6313	1.5555	26.02	42.8225	0.015	Training	6.6029
105988-39-4	-10.3	31.4592	7.5023	OC1=CC=C(CCNC(=O)C(F)(F)C(F)(F)C(F)(F)C(F)(F)C(F)(F)C(F)(F)C(F)(F)C(F)(F)F)C=C1O	599.0389	-9.7526	-1.3763	10.0	3.0	3.0	4.1529	1.5995	69.56	48.9368	0.0108	Training	6.5194
164796-44-5	-10.3	31.4592	7.5023	[O-][N+](=O)C1=CC=C(NC(=O)C(F)(F)C(F)(F)C(F)(F)C(F)(F)C(F)(F)C(F)(F)F)C=C1	484.0093	-9.7516	-1.3758	7.0	3.0	1.0	3.6613	1.542	72.24	46.9042	0.0296	Test	6.3426
374-58-3	-10.3	31.4592	7.5023	OS(=O)(=O)C1(F)C(F)(F)C(F)(F)C(F)(C(F)(F)F)C(F)(F)C1(F)C(F)(F)F	461.9407	-9.8259	-1.413	1.0	2.0	1.0	-2.3993	1.531	54.37	44.6758	0.027	Training	6.5702
61479-65-0	-10.3	31.4592	7.5023	FC1(F)OC(F)(F)C(F)(OC1(F)F)[Hg]C1(F)OC(F)(F)C(F)(F)OC1(F)F	627.9279	-10.0593	-1.5296	2.0	4.0	0.0	3.9659	1.614	36.92	46.2506	0.0373	Training	6.2267
376-03-4	-10.3	31.4592	7.5023	FC(F)(F)C(F)(F)C(F)(F)C(F)(F)C(F)(F)C(F)(F)C(F)(F)C(F)(F)C(F)(F)C(F)(F)C(F)(F)C(F)(F)C(F)(F)F	687.9553	-9.8049	-1.4024	10.0	0.0	0.0	9.0993	1.644	0.0	43.7591	-0.0383	Training	7.1394
374-91-4	-10.3	31.4592	7.5023	FC(F)(F)C(F)(F)C(F)(F)C(F)(F)C(F)(F)C1(F)OC(F)(F)C(F)(F)C1(F)F	465.9662	-9.8	-1.4	4.0	1.0	0.0	5.6493	1.533	9.23	40.2423	0.0095	Test	6.6205
66563-68-6	-10.3	31.4592	7.5023	FC(F)C(F)(F)C(F)(F)C(F)(F)C(F)(F)C(F)(F)C(F)(F)C(F)(F)C(F)(F)C(F)(F)C(F)(F)C(F)(F)F	619.9679	-9.8027	-1.4014	10.0	0.0	0.0	8.1668	1.61	0.0	42.3994	-0.0239	Training	6.9034
66256-52-8	-10.3	31.4592	7.5023	FC(F)=C(F)C(F)(F)C(F)(F)C(F)(F)C(F)(F)C(F)(F)C(F)(F)C(F)(F)C(F)(F)C(F)(F)F	549.9649	-9.8	-1.4	8.0	0.0	0.0	7.7087	1.575	0.0	40.9993	-0.0095	Training	6.7918
58431-35-9	-10.3	31.4592	7.5023	FC(F)(F)C(F)(F)C(F)(F)C(F)(F)C(F)(F)P(=O)(C(F)(F)C(F)(F)C(F)(F)C(F)(F)C(F)(F)F)C(F)(F)C(F)(F)C(F)(F)C(F)(F)C(F)(F)F	853.916	-9.82	-1.41	12.0	1.0	0.0	11.5325	1.727	17.07	48.7853	-0.0634	Training	7.2627
58431-34-8	-10.3	31.4592	7.5023	FC(F)(F)C(F)(F)C(F)(F)C(F)(F)P(=O)(C(F)(F)C(F)(F)C(F)(F)C(F)(F)F)C(F)(F)C(F)(F)C(F)(F)C(F)(F)F	703.9256	-9.8244	-1.4122	9.0	1.0	0.0	9.6266	1.652	17.07	45.7855	-0.0343	Training	7.1421
558-68-9	-10.3	31.4592	7.5023	OS(=O)(=O)C1(F)C(F)(F)C(F)(F)C(F)(F)C(F)(F)C1(F)C(F)(F)C(F)(F)F	461.9407	-9.8259	-1.413	2.0	2.0	1.0	-2.3993	1.531	54.37	44.6758	0.027	Training	6.4815
55751-36-5	-10.3	31.4592	7.5023	FC1(F)OC2(F)C(F)(C1(F)F)C(F)(F)C(F)(F)C(F)(F)C2(F)F	377.9726	-9.7913	-1.3957	0.0	1.0	0.0	4.1736	1.489	9.23	38.4825	0.0283	Test	6.4906
6779-72-2	-10.3	31.4592	7.5023	FC1=C(F)C(F)=C(C(F)=C1F)P(Cl)(Cl)(Cl)C1=C(F)C(F)=C(F)C(F)=C1F	469.8644	-9.8769	-1.4385	2.0	0.0	0.0	6.0431	1.5349	0.0	39.3973	0.0364	Training	6.5549
53638-09-8	-10.3	31.4592	7.5023	FC(F)(F)C(F)(F)C(F)(F)C(F)(F)CCC(F)(F)C(F)(F)C(F)(F)C(F)(F)C(F)(F)C(F)(F)C(F)(F)C(F)(F)F	665.9898	-9.795	-1.3975	11.0	0.0	0.0	9.2442	1.633	0.0	43.3198	-0.0284	Training	6.9872
51249-66-2	-10.3	31.4592	7.5023	FC(F)(F)C(F)(F)C(F)(F)C(F)(F)\C=C\C(F)(F)C(F)(F)C(F)(F)C(F)(F)C(F)(F)C(F)(F)F	563.9805	-9.7941	-1.3971	8.0	0.0	0.0	7.7496	1.582	0.0	41.2796	-0.0095	Test	6.8617
510768-12-4	-10.3	31.4592	7.5023	FC(F)(F)C(F)(F)C(F)(F)C(F)(F)C(F)(F)C(F)(F)C1=NNC(=C1)C1=CC=CC=C1	462.0402	-9.7367	-1.3683	6.0	1.0	1.0	6.272	1.531	28.68	42.1088	0.0308	Training	6.53
505063-74-1	-10.3	31.4592	7.5023	CC1=C(C)C=C2N=C(CC(=O)NC2=C1)C(F)(F)C(F)(F)C(F)(F)F	356.076	-9.7042	-1.3521	2.0	2.0	1.0	2.9403	1.478	41.46	41.2675	0.0506	Training	6.2528
444658-71-3	-10.3	31.4592	7.5023	FC(F)(F)N(C(F)(F)C(F)(F)C(F)(F)F)C1(F)C(F)(F)C(F)(F)C(F)(F)C1(F)C(F)(F)F	532.9695	-9.8	-1.4	3.0	1.0	0.0	5.3213	1.5665	3.24	40.9834	-0.0048	Training	7.0184
391894-95-4	-10.3	31.4592	7.5023	FC(F)(F)C(F)(F)C(F)(F)C(F)(F)C(F)(F)C(F)(F)C(F)(F)C(F)(F)C(F)(F)C(F)(F)CCCCCCC(F)(F)C(F)(F)C(F)(F)C(F)(F)C(F)(F)C(F)(F)C(F)(F)C(F)(F)C(F)(F)C(F)(F)F	1122.0268	-9.7853	-1.3926	23.0	0.0	0.0	15.887	1.861	0.0	52.4405	-0.1029	Training	6.5478
54009-78-8	-10.3	31.4592	7.5023	FC(F)(F)C(F)(C(F)(F)F)C(F)(F)C(F)(F)C(F)(F)C(F)(F)C(F)(F)C(F)(F)C(F)(F)C(F)(F)C(F)(F)C(F)(F)CC1CO1	725.9909	-9.7886	-1.3943	12.0	1.0	0.0	8.9612	1.663	12.53	45.7728	-0.0329	Training	6.9867
2200-68-2	-10.2	37.2036	7.4294	NNC1=C(F)C(F)=C(C(F)=C1F)C1=C(F)C(F)=C(NN)C(F)=C1F	358.0465	-9.7167	-1.3583	3.0	4.0	4.0	-4.3908	1.479	76.1	44.7709	0.0617	Training	5.7734
180748-44-1	-10.2	37.2036	7.4294	FC(F)(F)C(F)(F)C(F)(F)C(F)(F)C1=CC(=O)NC(=N1)C1=CC=CC=C1	390.0415	-9.7192	-1.3596	4.0	2.0	1.0	4.3616	1.495	45.75	42.3758	0.0473	Training	6.2602
172369-52-7	-10.2	37.2036	7.4294	FC(F)(F)C(F)(F)C(F)(F)C(F)(F)C(F)(F)C(F)(F)C(F)(F)C(F)(F)C1CCCCCC1	516.0746	-9.7594	-1.3797	7.0	0.0	0.0	7.9662	1.558	0.0	40.3215	0.0136	Test	6.7594
171183-94-1	-10.2	37.2036	7.4294	FC(F)(F)C(=O)C1=CC=C(C=C1)C(F)(F)C(F)(F)C(F)(F)C(F)(F)C(F)(F)C(F)(F)F	492.0007	-9.7613	-1.3806	6.0	1.0	0.0	6.6269	1.546	17.07	41.547	0.0182	Training	6.6497
1696259-81-0	-10.2	37.2036	7.4294	[H]C(F)(F)C(F)(F)C(F)(F)C(F)(F)C(F)(F)C(F)(F)C(F)(F)C(F)(F)C(F)(F)C(F)(F)C(F)(F)C(F)(F)C(F)(F)C([O-])=O	694.9567	-9.7952	-1.3976	13.0	2.0	0.0	6.625	1.6475	40.13	47.9121	-0.0365	Training	6.7455
117374-38-6	-10.2	37.2036	7.4294	FC(F)(F)C(F)(F)C(F)(F)C(F)(F)C(F)(F)C(F)(F)C(F)(F)C(F)(F)C(=O)OCC1=CC=CC=C1	554.0175	-9.7571	-1.3786	9.0	2.0	0.0	6.7392	1.577	26.3	43.7103	0.009	Training	6.593
15811-52-6	-10.2	37.2036	7.4294	FC(=O)C(F)(F)C(F)(F)C(F)(F)C(F)(F)C(F)(F)C(F)(F)C(F)(F)C(F)(F)C(F)(F)C(F)(C(F)(F)F)C(F)(F)F	665.9534	-9.8	-1.4	10.0	1.0	0.0	8.0331	1.633	17.07	45.0261	-0.0286	Training	6.9803
151707-03-8	-10.2	37.2036	7.4294	FC(F)(F)C(F)(F)C(F)(F)C(F)(F)C(F)(F)C(F)(F)C1=CC=C(OC2=CC=C(C=C2)C(F)(F)C(F)(F)C(F)(F)C(F)(F)C(F)(F)C(F)(F)F)C=C1	806.016	-9.7569	-1.3784	12.0	1.0	0.0	11.8695	1.703	9.23	47.0433	-0.0271	Training	7.2178
1127427-64-8	-10.2	37.2036	7.4294	FC(F)(F)C(F)(F)C(F)(F)C(F)(F)C(F)(F)C(F)(F)C(F)(F)C(F)(F)C(F)(F)C(F)(F)C(F)(F)C(F)(F)C(F)(F)C(F)(F)C(F)(F)C(F)(F)C(F)(F)C(F)(F)C(F)(F)C(F)(F)C(F)(F)C(F)(F)F	1137.9265	-9.8029	-1.4015	19.0	0.0	0.0	14.817	1.869	0.0	52.7585	-0.1242	Test	6.9287
106813-72-3	-10.2	37.2036	7.4294	OC1(OOC2(O)C(F)(F)C(F)(F)C(F)(F)C2(F)F)C(F)(F)C(F)(F)C(F)(F)C1(F)F	489.9698	-9.7867	-1.3933	3.0	4.0	2.0	3.4214	1.545	58.92	45.6914	0.0225	Test	6.4961
231630-89-0	-10.2	37.2036	7.4294	FC(F)(F)C(F)(F)C(F)(F)C(F)(F)C1=NN(C(=O)C2=CC=CC=C2)C(=C1)C(F)(F)C(F)(F)C(F)(F)C(F)(F)F	608.0193	-9.7487	-1.3744	7.0	3.0	0.0	7.421	1.604	34.89	45.6494	0.0089	Training	6.8971
1610931-28-6	-10.2	37.2036	7.4294	FC1=C(F)C(F)=C(F)C2=C1NN=C2C(F)(F)C(F)(F)C(F)(F)C(F)(F)F	407.9932	-9.7577	-1.3788	3.0	1.0	1.0	5.044	1.504	28.68	41.0279	0.0317	Training	6.4723
23281-45-0	-10.2	37.2036	7.4294	FC(F)(F)C(F)(OC(F)(F)C(F)(F)C(F)(F)C(F)(F)C(F)(F)C(F)(F)C(F)(F)C(F)(F)OC(F)(C(F)(F)F)C(F)(F)F)C(F)(F)F	769.9419	-9.8043	-1.4022	11.0	2.0	0.0	9.5978	1.685	18.46	47.2448	-0.0479	Training	7.1029
297137-44-1	-10.2	37.2036	7.4294	OC1=CC=C(C=C1)C(C1=CC=C(O)C=C1)C(F)(F)C(F)(F)C(F)(F)C(F)F	400.071	-9.7037	-1.3519	6.0	2.0	2.0	5.3985	1.5	40.46	42.0474	0.0607	Training	6.1106
2599-84-0	-10.2	37.2036	7.4294	FC(F)=C(F)OC(F)(F)C(F)(OC(F)(F)C(F)(OC(F)(F)C(F)(F)C(F)(F)F)C(F)(F)F)C(F)(F)F	597.9496	-9.8	-1.4	9.0	3.0	0.0	7.5035	1.599	27.69	44.728	-0.0095	Training	6.6067
677-93-0	-10.2	37.2036	7.4294	FC(F)(F)C(F)(C(F)(F)F)C(F)(F)C(F)(F)C(F)(F)C(F)(F)C(F)(F)C(F)(F)C(F)(F)C(F)(F)I	695.8677	-9.9314	-1.4657	8.0	0.0	0.0	8.2942	1.6479	0.0	43.9174	-0.022	Training	6.8582
649561-66-0	-10.2	37.2036	7.4294	OC(C1=CC=CC=C1)(C1=CC=CC=C1)C1=CC=C(CCC(F)(F)C(F)(F)C(F)(F)C(F)(F)C(F)(F)C(F)(F)C(F)(F)C(F)(F)F)C=C1	706.1164	-9.7128	-1.3564	12.0	1.0	1.0	9.9128	1.6531	20.23	46.1453	0.0141	Training	7.0203
51249-67-3	-10.2	37.2036	7.4294	FC(F)(F)C(F)(F)C(F)(F)C(F)(F)C(F)(F)C(F)(F)\C=C\C(F)(F)C(F)(F)C(F)(F)C(F)(F)C(F)(F)C(F)(F)F	663.9741	-9.795	-1.3975	10.0	0.0	0.0	9.0202	1.632	0.0	43.2795	-0.0284	Training	7.0714
49771-65-5	-10.2	37.2036	7.4294	FC1(F)C(Cl)=C([Hg]C2=C(Cl)C(F)(F)C(F)(F)C2(F)F)C(F)(F)C1(F)F	619.8892	-10.128	-1.564	2.0	0.0	0.0	5.8087	1.6099	0.0	42.3978	0.0395	Training	6.3272
462996-04-9	-10.2	37.2036	7.4294	FC(F)(F)C(F)(F)C(F)(F)C(F)(F)C(F)(F)C(F)(F)C(F)(F)C(F)(F)CCC1=CC=C(C=C1)P(C1=CC=CC=C1)C1=CC=CC=C1	708.0875	-9.7304	-1.3652	12.0	0.0	0.0	9.3868	1.654	0.0	44.1617	0.0131	Training	7.0084
62789-53-1	-10.2	37.2036	7.4294	OC1(F)C(F)(F)C(F)(F)C(F)(F)C(F)(F)C(F)(F)C(F)(F)C1(F)F	397.9788	-9.7958	-1.3979	0.0	1.0	1.0	4.1052	1.499	20.23	39.9826	0.0261	Training	6.577
316827-33-5	-10.2	37.2036	7.4294	NS(=O)(=O)C1=CC=C(CNC(=O)C(F)(F)C(F)(F)C(F)(F)C(F)(F)C(F)(F)C(F)(F)C(F)(F)C(F)(F)F)C=C1	632.0062	-9.7769	-1.3885	10.0	3.0	2.0	1.2454	1.616	89.26	51.5661	0.0102	Training	6.5774
308-95-2	-10.2	37.2036	7.4294	FC(F)(F)C(F)(F)N(C(F)(F)C(F)(F)F)C1(F)C(F)(F)C(F)(F)C(F)(F)C(F)(F)C1(F)F	532.9695	-9.8	-1.4	3.0	1.0	0.0	5.3213	1.5665	3.24	40.9834	-0.0048	Training	7.0184
307-49-3	-10.2	37.2036	7.4294	FC(F)(F)C(F)(F)C(F)(F)C(F)(F)C(F)(F)C(F)(F)C(F)(F)C(F)(F)C(F)(F)C(F)(F)C(F)(F)F	587.9617	-9.8057	-1.4029	8.0	0.0	0.0	7.8287	1.594	0.0	41.7592	-0.0192	Training	6.9517
2525-80-6	-10.2	37.2036	7.4294	FC(F)(C(=O)C1=CC=CC=C1)C(F)(F)C(F)(F)C(F)(F)C(=O)C1=CC=CC=C1	410.0553	-9.7	-1.35	7.0	2.0	0.0	5.2934	1.505	34.14	41.6151	0.0503	Training	6.1499
287172-67-2	-10.2	37.2036	7.4294	FC(F)(F)C1=CC=CC(=C1)C(F)(F)C(F)(F)C1=CC(=CC=C1)C(F)(F)F	390.0466	-9.7154	-1.3577	3.0	0.0	0.0	6.608	1.495	0.0	37.8009	0.0428	Training	6.5561
365971-87-5	-10.2	37.2036	7.4294	[O-]C(=O)C(F)(F)C(F)(F)C(F)(F)C(F)(F)C(F)(F)C(F)(F)C(F)(F)C(F)(F)C(F)(F)C(F)(F)C(F)(F)C(F)(F)C(F)(F)F	712.9473	-9.7977	-1.3988	12.0	2.0	0.0	6.9222	1.6565	40.13	48.2719	-0.0418	Training	6.8881
163114-33-8	-10.1	43.9969	7.3566	OCC1=CC=C(C=C1)C(F)(F)C(F)(F)C(F)(F)C(F)(F)C(F)(F)C(F)(F)C(F)(F)C(F)(F)F	526.0225	-9.7606	-1.3803	8.0	1.0	1.0	6.6448	1.563	20.23	42.5435	0.015	Training	6.6053
20017-51-0	-10.1	43.9969	7.3566	[O-][N+](=O)C1=C(C(F)=C(C(F)=C1F)C(F)(C(F)(F)F)C(F)(F)F)C(F)(C(F)(F)F)C(F)(F)F	512.9658	-9.775	-1.3875	3.0	2.0	0.0	6.5909	1.5565	43.14	44.5733	0.0152	Training	6.9311
1895-14-3	-10.1	43.9969	7.3566	OC(=O)C(F)(F)C(F)(F)C(F)(F)C(F)(F)C(F)(F)C(F)(F)C(F)(F)C(F)(F)C(F)(F)C(F)(F)C(F)(F)C(F)(F)C(F)(F)C(F)F	745.9608	-9.7956	-1.3978	14.0	1.0	1.0	5.6945	1.673	37.3	48.6492	-0.0521	Training	6.8808
171978-95-3	-10.1	43.9969	7.3566	[O-]C(=O)C(F)(F)C(F)(F)C(F)(F)C(F)(F)C(F)(F)C(F)(F)C(F)(F)C(F)(F)C(F)(F)C(F)(F)C(F)(F)F	612.9537	-9.7973	-1.3986	10.0	2.0	0.0	5.6516	1.6065	40.13	46.2721	-0.0209	Training	6.7061
1696259-75-2	-10.1	43.9969	7.3566	[H]C(F)(F)C(F)(F)C(F)(F)C(F)(F)C(F)(F)C(F)(F)C(F)(F)C(F)(F)C(F)(F)C(F)(F)C(F)(F)C([O-])=O	594.9631	-9.7944	-1.3972	11.0	2.0	0.0	5.3544	1.5975	40.13	45.9123	-0.0156	Training	6.5484
164796-46-7	-10.1	43.9969	7.3566	[O-][N+](=O)C1=CC=C(NC(=O)C(F)(F)C(F)(F)C(F)(F)C(F)(F)C(F)(F)C(F)(F)C(F)(F)C(F)(F)F)C=C1	584.0029	-9.7595	-1.3797	9.0	3.0	1.0	4.9319	1.592	72.24	48.9041	0.01	Training	6.6066
1642-30-4	-10.1	43.9969	7.3566	FC(F)(C1=NC2=CC=CC=C2N1)C(F)(F)C(F)(F)C1=NC2=CC=CC=C2N1	384.081	-9.6815	-1.3407	4.0	2.0	2.0	4.6672	1.492	57.36	43.4176	0.0572	Training	6.2915
1578186-69-2	-10.1	43.9969	7.3566	OP(=O)(OCCC(F)(F)C(F)(F)C(F)(F)C(F)(F)C(F)(F)C(F)(F)F)OCCC(F)(F)C(F)(F)C(F)(F)C(F)(F)C(F)(F)C(F)(F)C(F)(F)C(F)(F)C(F)(F)C(F)(F)C(F)(F)C(F)(F)F	1089.9632	-9.8015	-1.4008	22.0	3.0	1.0	13.1896	1.845	55.76	57.3753	-0.0945	Training	6.3588
120226-60-0	-10.1	43.9969	7.3566	OS(=O)(=O)CCC(F)(F)C(F)(F)C(F)(F)C(F)(F)C(F)(F)C(F)(F)C(F)(F)C(F)(F)C(F)(F)C(F)(F)F	627.9624	-9.8135	-1.4068	11.0	2.0	1.0	0.1443	1.614	54.37	47.9962	-0.0053	Training	6.4834
146304-76-9	-10.1	43.9969	7.3566	FC(F)(F)C(F)(F)C(F)(F)C(F)(F)C(F)(F)C(F)(F)C1=NC(=NO1)C1=CC=CC=C1	464.0194	-9.7433	-1.3717	6.0	3.0	0.0	5.9319	1.532	38.92	43.1724	0.0311	Training	6.3638
1421133-01-8	-10.1	43.9969	7.3566	FC(F)(F)C(F)(F)C(F)(F)C(F)(F)S(=O)(=NS(=O)(=O)C(F)(F)F)C1=CC=C(Br)C=C1	568.8624	-9.9067	-1.4533	5.0	3.0	0.0	5.5513	1.5844	63.57	47.7342	0.0375	Test	6.3681
134641-35-3	-10.1	43.9969	7.3566	FC(F)(F)C(F)(F)C(F)(F)C(F)(F)C(F)(F)C(F)(F)C(F)(F)C(F)(F)C1=CC=C(C=O)C=C1	524.0069	-9.7606	-1.3803	8.0	1.0	0.0	6.965	1.562	17.07	42.1871	0.0136	Test	6.6295
129520-55-4	-10.1	43.9969	7.3566	FC1=C(F)C(F)=C(NN=C2C(F)=C(F)C(F)=C(F)C2=O)C(F)=C1F	359.9945	-9.7292	-1.3646	2.0	3.0	1.0	2.4231	1.48	41.46	41.3459	0.0479	Training	6.1201
20546-08-1	-10.1	43.9969	7.3566	FC1=C(F)C(F)=C(OC2=C(F)C(F)=C(P(C3=C(F)C(F)=C(OC4=C(F)C(F)=C(F)C(F)=C4F)C(F)=C3F)C3=C(F)C(F)=C(OC4=C(F)C(F)=C(F)C(F)=C4F)C(F)=C3F)C(F)=C2F)C(F)=C1F	1023.9154	-9.7433	-1.3716	9.0	3.0	0.0	12.5774	1.812	27.69	53.2473	-0.0311	Training	7.4719
118826-52-1	-10.1	43.9969	7.3566	CC[C@H](C)CC1=CC=C(C=C1)C1=CC=C(C=C1)C(=O)OCC(F)(F)C(F)(F)C(F)(F)C(F)(F)C(F)(F)C(F)(F)C(F)(F)F	650.1302	-9.714	-1.357	12.0	2.0	0.0	9.4731	1.6251	26.3	45.6326	0.0171	Training	6.7865
114221-77-1	-10.1	43.9969	7.3566	FC(F)(F)C(F)(F)C(F)(F)C(F)(F)C(F)(F)C(F)(F)C(F)(F)C(F)(F)C(F)(F)C(F)(F)C(F)(F)C(F)(F)CCCCCCC(F)(F)C(F)(F)C(F)(F)C(F)(F)C(F)(F)C(F)(F)C(F)(F)C(F)(F)C(F)(F)C(F)(F)C(F)(F)C(F)(F)F	1322.0141	-9.7875	-1.3938	27.0	0.0	0.0	18.4282	1.961	0.0	56.4403	-0.1407	Training	5.8898
1543-55-1	-10.1	43.9969	7.3566	FC(F)(F)C(F)(F)C(F)(F)C(F)(F)C(F)(F)C(F)(F)C(F)(F)CNC(=O)NCC(F)(F)C(F)(F)C(F)(F)C(F)(F)C(F)(F)C(F)(F)C(F)(F)F	824.0001	-9.788	-1.394	14.0	1.0	2.0	5.8123	1.712	41.13	50.593	-0.0563	Training	7.0109
2089109-35-1	-10.1	43.9969	7.3566	OS(=O)(=O)C(F)(F)C(F)(F)C(F)(F)C(F)(F)C(F)(F)C(F)(F)C(F)(F)C(F)(F)C(F)(F)S(F)(F)(F)(F)F	657.9	-9.8568	-1.4284	10.0	2.0	1.0	1.4054	1.6289	54.37	48.595	-0.0168	Training	6.5442
1895-26-7	-10.1	43.9969	7.3566	OP(=O)(OCCC(F)(F)C(F)(F)C(F)(F)C(F)(F)C(F)(F)C(F)(F)C(F)(F)C(F)(F)C(F)(F)C(F)(F)F)OCCC(F)(F)C(F)(F)C(F)(F)C(F)(F)C(F)(F)C(F)(F)C(F)(F)C(F)(F)C(F)(F)C(F)(F)F	1189.9568	-9.8014	-1.4007	24.0	3.0	1.0	14.4602	1.895	55.76	59.3751	-0.1154	Test	6.1043
25080-19-7	-10.1	43.9969	7.3566	FC(F)(F)C(F)(OC(F)(F)C(F)(F)C(F)(F)C(F)(F)C(F)(F)C(F)(F)C(F)(F)C(F)(F)I)C(F)(F)F	711.8627	-9.9278	-1.4639	9.0	1.0	0.0	8.2258	1.6559	9.23	45.1603	-0.0219	Training	6.7288
216307-12-9	-10.1	43.9969	7.3566	ON=C1C(=O)NC2=CC=CC=C2NC1(O)C(F)(F)C(F)(F)C(F)(F)C(F)(F)F	425.0422	-9.7286	-1.3643	3.0	5.0	4.0	-0.1839	1.5125	93.95	47.8958	0.0523	Training	6.1143
67193-90-2	-10.1	43.9969	7.3566	FC(F)(F)C(F)(F)C(F)(F)C(F)(F)C(F)(F)C(F)(F)C(F)(F)C(F)(F)C(F)(F)C(F)(F)C(F)(F)C(F)(F)Br	697.8784	-9.8737	-1.4368	10.0	0.0	0.0	8.8894	1.6489	0.0	43.9576	-0.0311	Test	6.892
65294-20-4	-10.1	43.9969	7.3566	CC1=CC=C(C=C1C)C(C1=CC(C)=C(C)C=C1)(C(F)(F)F)C(F)(F)F	360.1313	-9.672	-1.336	2.0	0.0	0.0	6.331	1.4801	0.0	37.2026	0.0564	Test	6.5949
63241-02-1	-10.1	43.9969	7.3566	FC1=CC(C2=CC=CC=C2)=C(F)C(F)=C(F)C(F)=C1F	288.0374	-9.69	-1.345	1.0	0.0	0.0	5.5354	1.444	0.0	35.7607	0.0579	Test	6.1748
6014-75-1	-10.1	43.9969	7.3566	CC(=C)C(=O)OCCC(F)(F)C(F)(F)C(F)(F)C(F)(F)C(F)(F)C(F)(F)C(F)(F)C(F)(F)C(F)(F)C(F)(F)C(F)(F)C(F)(F)F	732.0203	-9.7756	-1.3878	14.0	2.0	0.0	9.0464	1.666	26.3	47.2704	-0.0277	Training	6.7548
59432-83-6	-10.1	43.9969	7.3566	FC(OC1=CC=C(C=C1)C(Cl)=O)=C(F)C(F)(F)C(F)(F)C(F)(F)C(F)(F)C(F)(F)C(F)(F)C(F)(F)F	585.9628	-9.7833	-1.3917	9.0	2.0	0.0	7.9266	1.593	26.3	44.3493	0.0093	Training	6.6561
5102-53-4	-10.1	43.9969	7.3566	NNC(=O)C(F)(F)C(F)(F)C(F)(F)C(F)(F)C(F)(F)C(F)(F)C(F)(F)C(F)(F)C(F)(F)C(F)(F)C(F)(F)C(F)(F)C(=O)NN	718.0108	-9.7818	-1.3909	13.0	4.0	4.0	-2.8386	1.659	110.24	55.3842	-0.0335	Training	6.4953
464-36-8	-10.1	43.9969	7.3566	FC(F)(F)C(F)(F)C(F)(F)C(F)(F)C(F)(F)OC(F)(F)C(F)(F)C(F)(F)C(F)(F)C(F)(F)F	553.9598	-9.8061	-1.403	8.0	1.0	0.0	7.125	1.577	9.23	42.0022	-0.0096	Test	6.6877
441296-91-9	-10.1	43.9969	7.3566	[O-]S(=O)(=O)C(F)(F)C(F)(F)C(F)(F)C(F)(F)C(F)(F)C(F)(F)C(F)(F)C(F)(F)C(F)(F)C(F)(F)C(F)(F)F	648.9206	-9.8237	-1.4118	10.0	3.0	0.0	6.4044	1.6245	57.2	48.6984	-0.0162	Training	6.6625
57014-91-2	-10.1	43.9969	7.3566	FC(F)(F)C1(OC(N=C(S1)C1=CC=CC=C1)(C(F)(F)F)C(F)(F)F)C(F)(F)F	450.99	-9.775	-1.3875	1.0	3.0	0.0	5.8384	1.5255	21.59	41.1788	0.037	Training	6.6015
423-66-5	-10.1	43.9969	7.3566	FC(F)C(F)(F)C(F)(F)C(F)(F)C(F)(F)C(F)(F)C(F)(F)C(F)(F)C(F)(F)C(F)(F)C(F)(F)C(F)(F)C(F)(F)F	669.9647	-9.8025	-1.4013	11.0	0.0	0.0	8.8021	1.635	0.0	43.3993	-0.0334	Training	7.0001
434-90-2	-10.1	43.9969	7.3566	FC1=C(F)C(F)=C(C(F)=C1F)C1=C(F)C(F)=C(F)C(F)=C1F	333.984	-9.7364	-1.3682	1.0	0.0	0.0	4.7446	1.467	0.0	36.6797	0.044	Training	6.3563
307-55-1	-10.1	43.9969	7.3566	OC(=O)C(F)(F)C(F)(F)C(F)(F)C(F)(F)C(F)(F)C(F)(F)C(F)(F)C(F)(F)C(F)(F)C(F)(F)C(F)(F)F	613.9609	-9.7973	-1.3986	10.0	1.0	1.0	4.0858	1.607	37.3	46.0092	-0.0261	Training	6.7795
311-89-7	-10.1	43.9969	7.3566	FC(F)(F)C(F)(F)C(F)(F)C(F)(F)N(C(F)(F)C(F)(F)C(F)(F)C(F)(F)F)C(F)(F)C(F)(F)C(F)(F)C(F)(F)F	670.96	-9.805	-1.4025	9.0	1.0	0.0	7.4323	1.6355	3.24	43.7432	-0.0335	Training	7.0491
25593-03-7	-10.1	43.9969	7.3566	FC1=C(F)C(F)=C(NN=C2C(F)=C(F)C(=O)C(F)=C2F)C(F)=C1F	359.9945	-9.7292	-1.3646	2.0	3.0	1.0	2.4231	1.48	41.46	41.3459	0.0479	Training	6.1201
33616-92-1	-10.1	43.9969	7.3566	FC1=C(F)C(F)=C(C(F)=C1F)C1=C(F)C(F)=C(F)C(Br)=C1Br	453.8239	-9.9727	-1.4864	1.0	0.0	0.0	5.9914	1.5269	0.0	39.0765	0.0573	Training	6.2188
347838-21-5	-10.1	43.9969	7.3566	FC1=C(F)C(F)=C(S1)C1=C(F)C(F)=C(S1)C1=C(F)C(F)=C(S1)C1=C(F)C(F)=C(S1)C1=C(F)C(F)=C(S1)C1=C(F)C(F)=C(F)S1	745.8101	-9.8318	-1.4159	5.0	6.0	0.0	12.338	1.6729	0.0	44.9162	0.0297	Training	6.7853
312-19-6	-10.1	43.9969	7.3566	FC(F)(F)C(F)(F)C(F)(F)C(F)(F)C(F)(F)C(F)(F)C(F)(F)C(F)(F)S(=O)(=O)N1CCOCC1	568.9953	-9.8	-1.4	8.0	3.0	0.0	3.4821	1.5845	46.61	46.0409	0.0143	Training	6.4686
24151-81-3	-10.0	52.0307	7.2837	FC(F)(F)C(F)(F)C(F)(F)C(F)(F)C(F)(F)C(F)(F)C(F)(F)C(=O)NC1=CC=C(NC(=O)C(F)(F)C(F)(F)C(F)(F)C(F)(F)C(F)(F)C(F)(F)C(F)(F)F)C=C1	899.995	-9.7714	-1.3857	14.0	2.0	2.0	7.0903	1.75	58.2	53.8199	-0.0552	Training	7.065
1696259-78-5	-10.0	52.0307	7.2837	[H]C(F)(F)C(F)(F)C(F)(F)C(F)(F)C(F)(F)C(F)(F)C(F)(F)C(F)(F)C(F)(F)C(F)(F)C(F)(F)C(F)(F)C([O-])=O	644.9599	-9.7949	-1.3974	12.0	2.0	0.0	5.9897	1.6225	40.13	46.9122	-0.026	Training	6.6516
206560-77-2	-10.0	52.0307	7.2837	FC(F)(F)C(F)(F)C(F)(F)C(F)(F)C(F)(F)C(F)(F)C(F)(F)C(F)(F)C1=CC=C(Br)C=C1	573.9225	-9.85	-1.425	7.0	0.0	0.0	7.915	1.587	0.0	41.4784	0.0101	Training	6.757
1980064-30-9	-10.0	52.0307	7.2837	FC(F)(F)C(F)(F)C(F)(F)C(F)(F)C(F)(F)C(F)(F)C(F)(F)C(F)(F)C(F)(F)C(F)(F)CC(I)CCCCC(I)CC(F)(F)C(F)(F)C(F)(F)C(F)(F)C(F)(F)C(F)(F)C(F)(F)C(F)(F)C(F)(F)C(F)(F)F	1401.8514	-9.9056	-1.4528	25.0	0.0	0.0	17.4942	2.0009	0.0	58.037	-0.1286	Training	5.3404
19555-07-8	-10.0	52.0307	7.2837	FC1=C(F)C(F)=C(C(=O)C(=O)C2=C(F)C(F)=C(F)C(F)=C2F)C(F)=C1F	389.9739	-9.7308	-1.3654	3.0	2.0	0.0	4.1432	1.495	34.14	41.2135	0.0437	Training	6.343
19547-30-9	-10.0	52.0307	7.2837	FC1=C(F)C(=C(F)C(F)=C1C(=O)C(F)(C(F)(F)F)C(F)(F)F)C(F)(C(F)(F)F)C(F)(F)F	513.9662	-9.775	-1.3875	3.0	1.0	0.0	6.548	1.557	17.07	41.9863	0.0092	Training	7.0127
1869-69-8	-10.0	52.0307	7.2837	CCN(C(=O)C=C)S(=O)(=O)C(F)(F)C(F)(F)C(F)(F)C(F)(F)C(F)(F)C(F)(F)C(F)(F)C(F)(F)F	580.9953	-9.7943	-1.3971	10.0	3.0	0.0	4.1844	1.5905	54.45	47.0649	0.0095	Test	6.3862
1107-00-2	-10.0	52.0307	7.2837	FC(F)(F)C(C1=CC2=C(C=C1)C(=O)OC2=O)(C1=CC2=C(C=C1)C(=O)OC2=O)C(F)(F)F	444.0069	-9.6968	-1.3484	2.0	6.0	0.0	3.7185	1.522	86.74	47.5541	0.0417	Test	6.4677
169381-04-8	-10.0	52.0307	7.2837	NC1=CC=C(C=C1)C1=C(C2=CC=C(N)C=C2)C(F)(F)C1(F)F	308.0937	-9.6636	-1.3318	2.0	2.0	2.0	-0.1609	1.454	52.04	41.3659	0.0765	Test	5.9509
113584-32-0	-10.0	52.0307	7.2837	FC(F)(F)C(F)(F)C(F)(F)C(F)(F)C(F)(F)C(F)(F)C(F)(F)C(F)(F)S(=O)(=O)N1CCNCC1	568.0113	-9.7971	-1.3985	8.0	3.0	1.0	1.4443	1.584	49.41	46.3012	0.0142	Training	6.4152
16486-96-7	-10.0	52.0307	7.2837	OC(=O)C(F)(F)C(F)(F)C(F)(F)C(F)(F)C(F)(F)C(F)(F)C(F)(F)C(F)(F)C(F)(F)C(F)(C(F)(F)F)C(F)(F)F	663.9577	-9.7975	-1.3988	10.0	1.0	1.0	4.7211	1.632	37.3	47.0092	-0.0366	Training	6.9813
154478-87-2	-10.0	52.0307	7.2837	CCC(F)(F)C(F)(F)C(F)(F)C(F)(F)C(F)(F)C(F)(F)C(F)(F)C(F)(F)C(F)(F)C(F)(F)F	548.0056	-9.7909	-1.3955	9.0	0.0	0.0	7.6764	1.574	0.0	40.9601	-0.0047	Training	6.6993
14055-49-3	-10.0	52.0307	7.2837	FC1=C(F)C(F)=C(OC2=C(F)C(F)=C(C(F)=C2F)C(F)(F)F)C(F)=C1F	399.9758	-9.7462	-1.3731	2.0	1.0	0.0	5.7496	1.5	9.23	38.9225	0.0356	Training	6.5497
132877-69-1	-10.0	52.0307	7.2837	FC(F)(F)C(F)(F)C(F)(F)C(F)(F)C(F)(F)C(F)(F)C(F)(F)C(F)(F)C1=CC=C(C=C1)C(F)(F)C(F)(F)C(F)(F)C(F)(F)C(F)(F)C(F)(F)C(F)(F)C(F)(F)F	913.977	-9.7821	-1.3911	14.0	0.0	0.0	12.6184	1.757	0.0	48.2795	-0.0652	Training	7.3186
132867-98-2	-10.0	52.0307	7.2837	FC(F)(F)C(C1C(F)(F)C(F)(F)C(F)(F)C(F)(F)C1(F)F)(C(F)(F)F)C(F)(F)F	481.9775	-9.7966	-1.3983	1.0	0.0	0.0	6.466	1.541	0.0	39.6395	0.0047	Training	7.0806
129560-87-8	-10.0	52.0307	7.2837	OC(=O)C1=CC=C(OCC(F)(F)C(F)(F)C(F)(F)C(F)(F)C(F)(F)C(F)(F)C(F)(F)F)C=C1	520.0156	-9.7545	-1.3773	9.0	2.0	1.0	3.2372	1.56	46.53	45.0533	0.0149	Test	6.4123
1270180-02-3	-10.0	52.0307	7.2837	FC(F)(F)C(F)(F)C(F)(F)C(F)(F)C(F)(F)C(F)(F)C(F)(F)C(F)(F)C(F)(F)C(F)(F)C(F)(F)C=C	595.9867	-9.7917	-1.3958	10.0	0.0	0.0	8.0877	1.598	0.0	41.9197	-0.0141	Training	6.8072
261778-38-5	-10.0	52.0307	7.2837	FC(F)(F)C(=O)N1N=C(C=C1C(F)(F)F)C(F)(F)C(F)(F)C(F)(F)C(F)(F)C(F)(F)C(F)(F)F	549.9785	-9.7794	-1.3897	5.0	3.0	0.0	6.2997	1.575	34.89	44.4886	0.0046	Training	6.7928
169213-95-0	-10.0	52.0307	7.2837	OC1OCCCC1C(F)(F)C(F)(F)C(F)(F)C(F)(F)C(F)(F)C(F)(F)C(F)(F)C(F)(F)F	520.0331	-9.7719	-1.3859	7.0	2.0	1.0	5.7408	1.56	29.46	43.3467	0.0152	Test	6.5267
26475-18-3	-10.0	52.0307	7.2837	CC1=C(F)C(F)=C(C(F)=C1F)C1=C(F)C(F)=C(C)C(F)=C1F	326.0342	-9.7091	-1.3545	1.0	0.0	0.0	5.0832	1.463	0.0	36.5207	0.0509	Training	6.352
18024-09-4	-10.0	52.0307	7.2837	OC(=O)C(F)(F)C(F)(F)C(F)(F)C(F)(F)C(F)(F)C(F)(F)C(F)(F)C(F)(F)C(F)(F)C(F)(F)C(F)(F)C(F)(C(F)(F)F)C(F)(F)F	763.9513	-9.7978	-1.3989	12.0	1.0	1.0	5.9917	1.682	37.3	49.009	-0.0575	Training	7.1113
29723-33-9	-10.0	52.0307	7.2837	FC(F)(F)C(F)(F)C(F)(F)C(F)(F)C(F)(F)C(F)(F)C(F)(F)\C=N\CCC1=CC=CC=C1	501.0574	-9.7438	-1.3719	9.0	1.0	0.0	6.674	1.5505	12.36	41.2571	0.0222	Training	6.4402
27053-34-5	-10.0	52.0307	7.2837	FC1=C(F)C(F)=C(F)C2=C1CC1=C2C(F)=C(F)C(F)=C1F	310.0029	-9.7143	-1.3571	0.0	0.0	0.0	4.3706	1.455	0.0	36.2001	0.0513	Training	6.3295
672956-77-3	-10.0	52.0307	7.2837	FC(F)(F)C(F)(F)C(F)(F)C(F)(F)C(=O)C1CCCC(C(=O)C(F)(F)C(F)(F)C(F)(F)C(F)(F)F)C1=O	590.0186	-9.7622	-1.3811	8.0	3.0	0.0	6.0464	1.595	51.21	46.9214	0.0091	Training	6.7129
66325-97-1	-10.0	52.0307	7.2837	FC(F)=C(F)C(F)(F)C(F)(F)C(F)(F)C(F)(F)C(F)(F)C(F)(F)C(F)(F)C(F)(F)C(F)(F)C(F)(F)C(F)(F)F	649.9585	-9.8	-1.4	10.0	0.0	0.0	8.9793	1.625	0.0	42.9992	-0.0286	Test	7.0239
639827-06-8	-10.0	52.0307	7.2837	CC(C)C1=CC2=C(SC3=C(C=CC4=C3C(=O)N(OS(=O)(=O)C(F)(F)C(F)(F)C(F)(F)C(F)(F)F)C4=O)C2=O)C=C1	620.9962	-9.75	-1.375	6.0	7.0	0.0	4.688	1.6105	97.82	52.2019	0.0403	Test	6.5612
599-06-4	-10.0	52.0307	7.2837	FC(F)(F)C(F)(F)C(F)(F)N1C(F)(F)C(F)(F)C(F)(F)C(F)(F)C1(F)F	432.9759	-9.8	-1.4	2.0	1.0	0.0	4.0507	1.5165	3.24	38.9835	0.0143	Training	6.5917
59379-88-3	-10.0	52.0307	7.2837	OCNC(=O)C1=CC=C(OC(F)=C(F)C(F)(F)C(F)(F)C(F)(F)C(F)(F)C(F)(F)C(F)(F)C(F)(F)F)C=C1	597.0233	-9.7526	-1.3763	10.0	3.0	2.0	4.6164	1.5985	58.56	47.7965	0.0099	Training	6.5295
53749-64-7	-10.0	52.0307	7.2837	FC(F)(F)C(F)(F)C(F)(F)C(F)(F)C(F)(F)C(F)(F)CCC(F)(F)C(F)(F)C(F)(F)C(F)(F)C(F)(F)C(F)(F)F	665.9898	-9.795	-1.3975	11.0	0.0	0.0	9.2442	1.633	0.0	43.3198	-0.0284	Training	6.9872
50598-29-3	-10.0	52.0307	7.2837	FC(F)(F)C(F)(F)C(F)(F)C(F)(F)C(F)(F)C(F)(F)C(F)(F)C(F)(F)S(=O)(=O)NCC1=CC=CC=C1	589.0004	-9.7833	-1.3917	10.0	2.0	1.0	4.4621	1.5945	46.17	46.397	0.014	Training	6.5101
4368-75-6	-10.0	52.0307	7.2837	FC(F)(F)C(F)(F)C1=NC(=NO1)C(F)(F)C(F)(F)C(F)(F)C1=NOC(=N1)C(F)(F)C(F)(F)F	523.9766	-9.7697	-1.3848	6.0	6.0	0.0	5.2799	1.562	77.84	48.2635	0.0184	Training	6.3309
574715-87-0	-10.0	52.0307	7.2837	OC(=O)C(F)(F)C(F)(F)C(F)(F)C(F)(F)C(F)(F)C(F)(F)C(F)(F)C(F)(F)C(F)(F)C(F)(F)C(F)(F)Cl	629.9314	-9.8189	-1.4095	11.0	1.0	1.0	4.3551	1.615	37.3	46.3286	-0.0268	Training	6.7013
35554-25-7	-10.0	52.0307	7.2837	FC(F)(F)C(=CC(=O)C1=CC=C(Cl)C2=CC=CC=C12)C(F)(F)F	352.009	-9.7348	-1.3674	2.0	1.0	0.0	5.7269	1.476	17.07	38.7472	0.0571	Test	6.2576
351194-78-0	-10.0	52.0307	7.2837	[H]C(F)(F)C(F)(F)C(F)(F)C(F)(F)C(F)(F)C(F)(F)C(F)(F)C(F)(F)C(F)(F)C(F)(F)C(F)(F)C(O)=O	595.9704	-9.7944	-1.3972	11.0	1.0	1.0	3.7886	1.598	37.3	45.6494	-0.0208	Training	6.622
335-79-5	-10.0	52.0307	7.2837	FC(F)(F)C(F)(F)C(F)(F)C(F)(F)C(F)(F)C(F)(F)C(F)(F)C(F)(F)C(F)(F)C(F)(F)C(F)(F)C(F)(F)C(F)(F)C(F)(F)C(F)(F)I	895.855	-9.8979	-1.4489	13.0	0.0	0.0	10.8354	1.7479	0.0	47.9171	-0.0638	Training	6.9874
335-35-3	-10.0	52.0307	7.2837	FC(F)(F)C(F)(F)C(F)(F)C1(F)OC(F)(F)C(F)(F)C(F)(F)C1(F)F	415.9694	-9.8	-1.4	2.0	1.0	0.0	5.014	1.508	9.23	39.2424	0.019	Training	6.5207
307-63-1	-10.0	52.0307	7.2837	FC(F)(F)C(F)(F)C(F)(F)C(F)(F)C(F)(F)C(F)(F)C(F)(F)C(F)(F)C(F)(F)C(F)(F)C(F)(F)C(F)(F)C(F)(F)C(F)(F)I	845.8582	-9.9045	-1.4523	12.0	0.0	0.0	10.2001	1.7229	0.0	46.9172	-0.0535	Test	6.9832
307-60-8	-10.0	52.0307	7.2837	FC(F)(F)C(F)(F)C(F)(F)C(F)(F)C(F)(F)C(F)(F)C(F)(F)C(F)(F)C(F)(F)C(F)(F)C(F)(F)C(F)(F)I	745.8646	-9.9211	-1.4605	10.0	0.0	0.0	8.9295	1.6729	0.0	44.9173	-0.0327	Training	6.8603
307-51-7	-10.0	52.0307	7.2837	FC(F)(F)C(F)(F)C(F)(F)C(F)(F)C(F)(F)C(F)(F)C(F)(F)C(F)(F)C(F)(F)C(F)(F)S(F)(=O)=O	601.9268	-9.8286	-1.4143	9.0	2.0	0.0	6.5232	1.601	34.14	45.4525	-0.0098	Test	6.6426
376-06-7	-10.0	52.0307	7.2837	OC(=O)C(F)(F)C(F)(F)C(F)(F)C(F)(F)C(F)(F)C(F)(F)C(F)(F)C(F)(F)C(F)(F)C(F)(F)C(F)(F)C(F)(F)C(F)(F)F	713.9545	-9.7977	-1.3988	12.0	1.0	1.0	5.3564	1.657	37.3	48.0091	-0.047	Training	6.9593
307-50-6	-10.0	52.0307	7.2837	FC(F)(F)C(F)(F)C(F)(F)C(F)(F)C(F)(F)C(F)(F)C(F)(F)C(F)(F)C(F)(F)C(F)(F)C(F)(F)I	695.8677	-9.9314	-1.4657	9.0	0.0	0.0	8.2942	1.6479	0.0	43.9174	-0.022	Training	6.7694
15989-99-8	-9.9	61.5314	7.2109	FC1=C(F)C(F)=C(C(=O)OC(=O)C2=C(F)C(F)=C(F)C(F)=C2F)C(F)=C1F	405.9688	-9.7333	-1.3667	2.0	3.0	0.0	4.0748	1.503	43.37	42.4564	0.0351	Training	6.4565
1696260-07-7	-9.9	61.5314	7.2109	[O-]C(=O)C(F)(F)C(F)(F)C(F)(F)C(F)(F)C(F)(F)C(F)(F)C(F)(F)C(F)(F)C(F)(F)C(F)(F)Cl	578.9273	-9.8206	-1.4103	10.0	2.0	0.0	5.2856	1.5895	40.13	45.5915	-0.0107	Training	6.4981
176676-70-3	-9.9	61.5314	7.2109	OCCC(F)(F)C(F)(F)C(F)(F)C(F)(F)C(F)(F)C(F)(F)C(F)(F)C(F)(F)C(F)(F)C(F)(F)C(F)(F)C(F)(F)C(F)(F)F	713.9909	-9.793	-1.3965	13.0	1.0	1.0	8.5547	1.657	20.23	46.3028	-0.0364	Test	6.8593
23228-90-2	-9.9	61.5314	7.2109	FC(F)(F)C(F)(OC(F)(F)C(F)(F)C(F)(F)C(F)(F)OC(F)(C(F)(F)F)C(F)(F)F)C(F)(F)F	569.9547	-9.8059	-1.4029	7.0	2.0	0.0	7.0566	1.585	18.46	43.2451	-0.0096	Training	6.7467
2269495-21-6	-9.9	61.5314	7.2109	[O-]C(=O)C(F)(F)C(F)(F)C(F)(F)C(F)(F)C(F)(F)C(F)(F)C(F)(F)C(F)(F)S(F)(F)(F)(F)F	570.9289	-9.8333	-1.4167	9.0	2.0	0.0	6.0747	1.5855	40.13	45.4316	-0.0109	Test	6.5399
1578186-42-1	-9.9	61.5314	7.2109	OP(=O)(OCCC(F)(F)C(F)(F)C(F)(F)C(F)(F)C(F)(F)C(F)(F)C(F)(F)C(F)(F)F)OCCC(F)(F)C(F)(F)C(F)(F)C(F)(F)C(F)(F)C(F)(F)C(F)(F)C(F)(F)C(F)(F)C(F)(F)C(F)(F)C(F)(F)F	1189.9568	-9.8014	-1.4007	24.0	3.0	1.0	14.4602	1.895	55.76	59.3751	-0.1154	Training	6.1043
22474-69-7	-9.9	61.5314	7.2109	FC1=C(F)C(F)=C(C(F)=C1F)P(F)(=O)C1=C(F)C(F)=C(F)C(F)=C1F	399.9511	-9.776	-1.388	2.0	1.0	0.0	4.276	1.5	17.07	39.706	0.0416	Training	6.4364
156186-28-6	-9.9	61.5314	7.2109	FC(F)(Cl)C(F)(F)C(F)(F)C(F)(F)C(F)(F)C(F)(F)C(F)(F)C(F)(F)C(F)(F)C(F)(F)Cl	569.9058	-9.8562	-1.4281	9.0	0.0	0.0	7.732	1.585	0.0	41.3981	-0.0102	Training	6.6258
100603-63-2	-9.9	61.5314	7.2109	FC(F)(F)C(F)(F)C(F)(F)C=CC(F)(F)C(F)(F)C(F)(F)C(F)(F)C(F)(F)C(F)(F)F	513.9837	-9.7935	-1.3968	7.0	0.0	0.0	7.1143	1.557	0.0	40.2797	0.0	Training	6.7193
145876-00-2	-9.9	61.5314	7.2109	FC(F)(F)C(F)(F)C(F)(F)C(F)(F)C(F)(F)C(F)(F)C(F)(F)C(F)(F)C(F)(F)C(F)(F)CCN=[N+]=[N-]	589.007	-9.7833	-1.3917	11.0	1.0	0.0	7.9668	1.5945	48.76	46.6561	-0.0047	Training	6.6764
141734-25-0	-9.9	61.5314	7.2109	FC(F)(F)C(F)(F)C(F)(F)OC(F)(C1=CC2=CC=CC=C2S1)C(F)(F)F	417.9885	-9.7731	-1.3865	4.0	2.0	0.0	6.3929	1.509	9.23	39.2828	0.0415	Training	6.2537
131662-80-1	-9.9	61.5314	7.2109	NC1=CC=C(C=C1)C(C1=CC=C(OC2=CC=C(C=C2)C(C2=CC=C(N)C=C2)(C(F)(F)F)C(F)(F)F)C=C1)(C(F)(F)F)C(F)(F)F	652.1384	-9.6889	-1.3444	6.0	3.0	2.0	5.2578	1.6261	61.27	49.1698	0.0396	Training	7.1557
129246-68-0	-9.9	61.5314	7.2109	FC(=C(C1=C(C(F)=C(F)C(F)=C1F)C(F)(F)F)C(F)(F)C(F)(F)F)C(F)(F)F	447.9745	-9.7714	-1.3857	2.0	0.0	0.0	6.7023	1.524	0.0	38.9595	0.0184	Training	6.8697
1270180-15-8	-9.9	61.5314	7.2109	FC(F)(F)C(F)(F)C(F)(F)C(F)(F)C(F)(F)C(F)(F)C(F)(F)C(F)(F)C(F)(F)C(F)(F)C(F)(F)C(F)(F)CC=O	661.9785	-9.7925	-1.3962	12.0	1.0	0.0	8.126	1.631	17.07	44.9466	-0.0236	Training	6.7842
126105-34-8	-9.9	61.5314	7.2109	[O-]S(=O)(=O)C(F)(F)C(F)(F)C(F)(F)C(F)(F)C(F)(F)C(F)(F)C(F)(F)C(F)(F)C(F)(F)C(F)(F)F	598.9238	-9.8257	-1.4129	9.0	3.0	0.0	5.7691	1.5995	57.2	47.6985	-0.0054	Training	6.5582
123528-68-7	-9.9	61.5314	7.2109	FC(F)(F)C(F)(F)C(F)(F)C(F)(F)C(F)(F)C(F)(F)C(=N)NC(=N)C1=CC=CC=C1	465.0511	-9.74	-1.37	6.0	2.0	3.0	0.4853	1.5325	59.73	45.274	0.0309	Training	6.3555
103188-55-2	-9.9	61.5314	7.2109	FC(F)(F)C(F)(C(F)(F)F)C(F)(F)C(F)(F)C(F)(F)C(F)(F)C(F)(F)C(F)(F)C(F)(C(F)(F)F)C(F)(F)F	637.9585	-9.8053	-1.4026	7.0	0.0	0.0	8.464	1.619	0.0	42.7592	-0.0288	Training	7.2277
232587-49-4	-9.9	61.5314	7.2109	CC1=C(Cl)C(=NN1)C(F)(F)C(F)(F)C(F)(F)C(F)(F)C(F)(F)C(F)(F)C(F)(F)C(F)(F)F	533.9792	-9.8	-1.4	7.0	1.0	1.0	6.8374	1.567	28.68	43.5476	0.0095	Training	6.659
146304-61-2	-9.9	61.5314	7.2109	FC(F)(F)C(F)(F)C(F)(F)C(F)(F)C(F)(F)C(F)(F)C(=N)ONC(=N)C1=CC=CC=C1	481.046	-9.7419	-1.371	6.0	3.0	3.0	0.4169	1.5405	68.96	46.5169	0.031	Training	6.3381
243977-25-5	-9.9	61.5314	7.2109	FC(F)(F)C(F)(F)C(F)(F)C(F)(F)C(F)(F)C(F)(F)C(F)(F)C(F)(F)OC(=O)CC(=C)C(=O)OC(F)(F)C(F)(F)C(F)(F)C(F)(F)C(F)(F)C(F)(F)C(F)(F)C(F)(F)F	965.9567	-9.7864	-1.3932	17.0	4.0	0.0	10.9529	1.783	52.6	54.5791	-0.075	Training	6.7363
2274731-07-4	-9.9	61.5314	7.2109	[H]C(F)(F)C(F)(F)C(F)(F)C(F)(F)C(F)(F)C(F)(F)C(F)(F)C(F)(F)C(F)(F)C(F)(F)S(O)(=O)=O	581.9405	-9.8235	-1.4118	10.0	2.0	1.0	-0.5855	1.591	54.37	47.0758	0.0	Training	6.3732
2559-75-3	-9.9	61.5314	7.2109	FC(F)(F)C(F)(F)C(F)(F)C1=NC2=CC=CC=C2N=C1C(F)(F)C(F)(F)C(F)(F)F	466.0151	-9.7467	-1.3733	4.0	2.0	0.0	6.2086	1.533	25.78	41.8983	0.0268	Training	6.6291
24768-65-8	-9.9	61.5314	7.2109	FC(F)(F)C(F)(F)C(F)(F)C(F)(F)C(F)(F)C(F)(F)C(F)(F)C(F)(F)C(F)(F)C(F)(F)C(F)(F)C(F)(F)C(F)(F)C(F)(F)C(F)(F)C(F)(F)C(F)(F)C(F)(F)F	937.9393	-9.8036	-1.4018	15.0	0.0	0.0	12.2758	1.769	0.0	48.7588	-0.0861	Test	7.2484
66826-88-8	-9.9	61.5314	7.2109	FC(F)C(F)(F)C(F)(F)C(F)(F)C(F)(F)C(F)(F)C(F)(F)C(F)(F)C(F)(F)C(F)(F)C(F)(F)C(F)(F)C(F)(F)C(F)(F)C(F)(F)F	769.9583	-9.8022	-1.4011	13.0	0.0	0.0	10.0727	1.685	0.0	45.3992	-0.0525	Training	7.1183
66256-53-9	-9.9	61.5314	7.2109	FC(F)C(F)(F)C(F)(F)C(F)(F)C(F)(F)C(F)(F)C(F)(F)C(F)(F)C(F)(F)C(F)(F)C(F)(F)F	569.9711	-9.8029	-1.4015	9.0	0.0	0.0	7.5315	1.585	0.0	41.3994	-0.0143	Training	6.785
646-83-3	-9.9	61.5314	7.2109	OS(=O)(=O)C1(F)C(F)(F)C(F)(F)C(F)(C(F)(F)C(F)(F)F)C(F)(F)C1(F)F	461.9407	-9.8259	-1.413	2.0	2.0	1.0	-2.3993	1.531	54.37	44.6758	0.027	Training	6.4815
60699-51-6	-9.9	61.5314	7.2109	OCCC(F)(F)C(F)(F)C(F)(F)C(F)(F)C(F)(F)C(F)(F)C(F)(F)C(F)(F)C(F)(F)C(F)(F)C(F)(F)C(F)(F)C(F)(F)C(F)(F)F	763.9877	-9.7935	-1.3967	14.0	1.0	1.0	9.19	1.682	20.23	47.3028	-0.0468	Training	6.9073
596807-60-2	-9.9	61.5314	7.2109	FC(F)(F)C(F)(F)C(F)(F)C(F)(F)C(F)(F)C(F)(F)C(F)(F)OC(F)(F)C1(F)OC1(F)F	531.9579	-9.8	-1.4	8.0	2.0	0.0	6.2162	1.566	21.76	42.8152	0.0	Training	6.4999
5366-99-4	-9.9	61.5314	7.2109	FC1=C(F)C(=C(F)C2=C1C(=O)N(C2=O)C1=C(F)C(F)=C(F)C(F)=C1F)C1=C(F)C2=C(C(=O)N(C2=O)C2=C(F)C(F)=C(F)C(F)=C2F)C(F)=C1F	731.9603	-9.716	-1.358	3.0	4.0	0.0	4.914	1.666	74.76	52.1152	0.0	Training	7.6372
51667-62-0	-9.9	61.5314	7.2109	FC(F)(F)C(F)(F)C(F)(F)C(F)(F)C(F)(F)C(F)(F)C(F)(F)C(F)(F)C(F)(F)C(F)(F)S(=O)(=O)OS(=O)(=O)C(F)(F)C(F)(F)C(F)(F)C(F)(F)C(F)(F)C(F)(F)C(F)(F)C(F)(F)C(F)(F)C(F)(F)F	1181.8517	-9.8261	-1.413	20.0	5.0	0.0	12.1376	1.8909	77.51	61.388	-0.108	Training	6.1605
48077-86-7	-9.9	61.5314	7.2109	CC(=C)C(=O)OCC(F)(F)C(F)(F)C(F)(F)C(F)(F)C(F)(F)C(F)(F)C(F)(F)C(F)(F)C(F)(F)C(F)(F)F	618.0111	-9.7763	-1.3882	11.0	2.0	0.0	7.3857	1.609	26.3	44.9902	-0.0093	Training	6.6496
62263-21-2	-9.9	61.5314	7.2109	CC(=O)C(C1=C(F)C(F)=C(F)C(F)=C1F)C1=C(F)C(F)=C(F)C(F)=C1F	390.0102	-9.7231	-1.3615	3.0	1.0	0.0	4.7985	1.495	17.07	39.5072	0.0432	Training	6.4345
4314-47-0	-9.9	61.5314	7.2109	FC(F)(F)C(F)(F)C(F)(F)C(F)(F)C(F)(F)C(F)(F)C(F)(F)C1=NC(=NO1)C(F)(F)C(F)(F)C(F)(F)C(F)(F)C(F)(F)C(F)(F)C(F)(F)F	805.9532	-9.7918	-1.3959	12.0	3.0	0.0	9.7308	1.703	38.92	50.0111	-0.0472	Training	7.0269
423-72-3	-9.9	61.5314	7.2109	OCC(F)(F)C(F)(F)C(F)(F)C(F)(F)C(F)(F)C(F)(F)C(F)(F)C(F)(F)C(F)(F)C(F)(F)C(F)(F)C(F)F	631.9879	-9.7947	-1.3974	12.0	1.0	1.0	7.2321	1.616	20.23	44.6628	-0.0208	Training	6.6646
423-02-9	-9.9	61.5314	7.2109	FC(F)(F)C(F)(C(F)(F)F)C1(F)C(F)(F)C(F)(F)C(F)(F)C(F)(F)C1(F)F	449.9713	-9.8	-1.4	1.0	0.0	0.0	5.7177	1.525	0.0	38.9994	0.0095	Training	6.902
407577-53-1	-9.9	61.5314	7.2109	[H][C@]12[C@@H]3CC[C@H](O)[C@@]3(C)CC[C@@H]1C1=C(C[C@@H]2CCCCCCCCCS(=O)CCCC(F)(F)C(F)(F)F)C=C(O)C=C1	606.3166	-9.6756	-1.3378	14.0	3.0	2.0	8.6815	1.6032	57.53	47.8793	0.0729	Training	6.2863
38550-36-6	-9.9	61.5314	7.2109	CC(I)CC(F)(F)C(F)(F)C(F)(F)C(F)(F)C(F)(F)C(F)(F)C(F)(F)C(F)(F)C(F)(F)C(F)(F)F	687.9179	-9.9143	-1.4571	10.0	0.0	0.0	8.48	1.644	0.0	43.7584	-0.0108	Training	6.7093
307-62-0	-9.9	61.5314	7.2109	FC(F)(F)C(F)(F)C(F)(F)C(F)(F)C(F)(F)C(F)(F)C(F)(F)C(F)(F)C(F)(F)C(F)(F)C(F)(F)C(F)(F)C(F)(F)C(F)(F)F	737.9521	-9.8045	-1.4023	11.0	0.0	0.0	9.7346	1.669	0.0	44.759	-0.0479	Training	7.2187
2894-87-3	-9.9	61.5314	7.2109	OC1=C(F)C(F)=C(C(F)=C1F)C1=C(F)C(F)=C(F)C(F)=C1F	331.9884	-9.7318	-1.3659	1.0	1.0	1.0	4.31	1.466	20.23	38.6628	0.0529	Training	6.2286
47795-34-6	-9.9	61.5314	7.2109	FC(F)(F)C(F)(C(F)(F)F)C(F)(F)C(F)(F)C(F)(F)C(F)(F)C(F)(F)C(F)(F)C(F)(F)C(F)(F)CC1CO1	625.9973	-9.7868	-1.3934	10.0	1.0	0.0	7.6906	1.613	12.53	43.7729	-0.0141	Training	6.83
2646715-01-5	-9.9	61.5314	7.2109	OC(=O)C(F)C(F)(F)C(F)(F)C(F)(F)C(F)(F)C(F)(F)C(F)(F)C(F)(F)C(F)(F)C(F)(F)F	545.9735	-9.7939	-1.397	9.0	1.0	1.0	3.1533	1.573	37.3	44.6495	-0.0104	Training	6.5854
15720-98-6	-9.8	72.767	7.1381	FC(=O)C(F)(F)C(F)(F)C(F)(F)C(F)(F)C(F)(F)C(F)(F)C(F)(F)C(F)(C(F)(F)F)C(F)(F)F	565.9598	-9.8	-1.4	8.0	1.0	0.0	6.7625	1.583	17.07	43.0262	-0.0095	Training	6.7627
1813-40-7	-9.8	72.767	7.1381	FC1=C2C3=C(C(F)=C1F)C(F)=C(F)C(F)=C3C(F)(F)C2(F)F	333.984	-9.7364	-1.3682	0.0	0.0	0.0	4.8716	1.467	0.0	36.6797	0.044	Training	6.4471
184958-01-8	-9.8	72.767	7.1381	FC1=C(F)C(F)=C(OP(=O)(OC2CCCCC2)OC2=C(F)C(F)=C(F)C(F)=C2F)C(F)=C1F	512.0235	-9.7424	-1.3712	6.0	4.0	0.0	6.9928	1.556	44.76	44.7165	0.0443	Test	6.4326
1980039-46-0	-9.8	72.767	7.1381	FC(F)(F)C(F)(F)C(F)(F)C(F)(F)C(F)(F)C(F)(F)C(F)(F)C(F)(F)C(F)(F)C(F)(F)CCCCCCCCCCCCC(F)(F)C(F)(F)C(F)(F)C(F)(F)C(F)(F)C(F)(F)C(F)(F)C(F)(F)C(F)(F)C(F)(F)F	1206.1207	-9.7703	-1.3851	29.0	0.0	0.0	18.2276	1.9031	0.0	54.1224	-0.101	Test	5.9548
20017-53-2	-9.8	72.767	7.1381	FC(F)(F)C(F)(F)C1=NC(=C(C(=C1C(F)(F)C(F)(F)F)C(F)(F)C(F)(F)F)C(F)(F)C(F)(F)F)C(F)(F)C(F)(F)F	668.9632	-9.7854	-1.3927	5.0	1.0	0.0	9.3521	1.6345	12.89	44.6683	-0.0234	Training	7.4656
2089109-33-9	-9.8	72.767	7.1381	OS(=O)(=O)C(F)(F)C(F)(F)C(F)(F)C(F)(F)C(F)(F)C(F)(F)C(F)(F)S(F)(F)(F)(F)F	557.9064	-9.8677	-1.4339	8.0	2.0	1.0	0.1348	1.579	54.37	46.5951	0.0057	Training	6.3362
2058-94-8	-9.8	72.767	7.1381	OC(=O)C(F)(F)C(F)(F)C(F)(F)C(F)(F)C(F)(F)C(F)(F)C(F)(F)C(F)(F)C(F)(F)C(F)(F)F	563.9641	-9.7971	-1.3985	9.0	1.0	1.0	3.4505	1.582	37.3	45.0093	-0.0157	Training	6.6552
22236-19-7	-9.8	72.767	7.1381	FC1=C(F)C(F)=C(C(=O)OOC(=O)C2=C(F)C(F)=C(F)C(F)=C2F)C(F)=C1F	421.9637	-9.7357	-1.3679	2.0	4.0	0.0	4.0064	1.511	52.6	43.6993	0.0352	Training	6.44
2822-93-7	-9.8	72.767	7.1381	OC(=O)C(F)(F)C(F)(F)C(F)(F)C(F)(F)C(F)(F)C(F)(F)C(F)(F)C(F)(F)C(F)(F)C(F)(F)C(F)(F)C(F)(F)C(O)=O	689.957	-9.7905	-1.3952	13.0	2.0	2.0	0.9781	1.645	74.6	51.2591	-0.0452	Training	6.7061
15038-90-1	-9.8	72.767	7.1381	FC1=C(F)C(OC2=C(F)C(F)=C(C(F)=C2F)C(F)(F)F)=C(F)C(OC2=C(F)C(F)=C(C(F)=C2F)C(F)(F)F)=C1F	613.9611	-9.745	-1.3725	4.0	2.0	0.0	8.978	1.607	18.46	44.1252	0.0089	Training	7.301
200817-54-5	-9.8	72.767	7.1381	CCCCCCCC(F)(F)C(F)(F)C(F)(F)C(F)(F)C(F)(F)C(F)(F)C(F)(F)C(F)(F)C(F)(F)C(F)(F)F	618.0838	-9.7658	-1.3829	14.0	0.0	0.0	9.6269	1.609	0.0	42.3617	-0.0046	Training	6.5638
149652-30-2	-9.8	72.767	7.1381	FC1=CC=C(C=C1)S(=O)(=O)C(F)(F)C(F)(F)C(F)(F)C(F)(F)C(F)(F)C(F)(F)F	477.9708	-9.7931	-1.3966	6.0	2.0	0.0	5.2957	1.539	34.14	42.9734	0.0283	Training	6.3854
10271-37-1	-9.8	72.767	7.1381	FC(F)(F)C(F)(C1=NC(=NC(=N1)C(F)(C(F)(F)F)C(F)(F)F)C(F)(C(F)(F)F)C(F)(F)F)C(F)(F)F	584.9757	-9.7833	-1.3917	3.0	3.0	0.0	6.7398	1.5925	38.67	45.5665	-0.0047	Training	7.1362
147290-12-8	-9.8	72.767	7.1381	OP(O)(=O)CCC(F)(F)C(F)(F)C(F)(F)C(F)(F)C(F)(F)C(F)(F)C(F)(F)C(F)(F)C(F)(F)C(F)(F)C(F)(F)C(F)(F)F	727.9655	-9.8093	-1.4047	13.0	1.0	2.0	2.7048	1.664	57.53	50.3123	-0.0289	Training	6.7796
1427-89-0	-9.8	72.767	7.1381	FC(F)C(F)(F)C(F)(F)C(F)(F)C(F)(F)C(F)(F)C(F)(F)C(=O)C1=CC=CC=C1	456.0195	-9.7517	-1.3759	8.0	1.0	0.0	5.9462	1.528	17.07	40.8274	0.0269	Training	6.3092
126565-13-7	-9.8	72.767	7.1381	FC1=C(F)C(F)=C(C=C1)C(F)(F)OCCN1C=NC2=C1C(=O)N(C(=O)N2C(F)(F)C1=C(F)C(F)=C(F)C=C1)C(F)(F)C1=C(F)C(F)=C(F)C=C1	736.0592	-9.71	-1.355	9.0	7.0	0.0	6.4274	1.668	71.05	51.8262	0.0212	Training	6.7276
123524-58-3	-9.8	72.767	7.1381	CC1=CC=C(C)C(=C1)C(F)(F)C(F)(F)C(F)(F)C(F)(F)C(F)(F)C(F)(F)F	424.0497	-9.7444	-1.3722	5.0	0.0	0.0	6.4987	1.512	0.0	38.481	0.0311	Training	6.5003
119403-54-2	-9.8	72.767	7.1381	FC(F)(F)C(F)(F)C(F)(F)C(F)(F)C(F)(F)C(F)(F)C1=NC2=CC=CC=C2N1	436.0245	-9.7464	-1.3732	5.0	1.0	1.0	5.6127	1.518	28.68	41.5885	0.0312	Training	6.4707
113443-20-2	-9.8	72.767	7.1381	FC1=C(F)C(F)=C(F)C(=C1)C1=C(F)C(F)=C(F)C(F)=C1F	315.9935	-9.7286	-1.3643	1.0	0.0	0.0	4.6055	1.458	0.0	36.3199	0.0479	Training	6.2582
105654-23-7	-9.8	72.767	7.1381	FC1=C(F)C(F)=C(N2OC2(C2=CC=CC=C2)C2=C(F)C(F)=C(F)C(F)=C2F)C(F)=C1F	453.0211	-9.7065	-1.3532	3.0	2.0	0.0	4.5973	1.5265	15.54	40.6144	0.0423	Training	6.6755
1034143-66-2	-9.8	72.767	7.1381	OS(=O)(=O)CCC(F)(F)C(F)(F)C(F)(F)C(F)(F)C(F)(F)C(F)(F)C(F)(F)C(F)(F)C(F)(F)C(F)(F)C(F)(F)F	677.9592	-9.8125	-1.4062	12.0	2.0	1.0	0.7796	1.639	54.37	48.9962	-0.0159	Training	6.5694
100508-28-9	-9.8	72.767	7.1381	FC(F)(F)C(F)(F)C(F)(F)C(F)(F)C=CC(F)(F)C(F)(F)C(F)(F)C(F)(F)C(F)(F)F	513.9837	-9.7935	-1.3968	7.0	0.0	0.0	7.1143	1.557	0.0	40.2797	0.0	Test	6.7193
100221-84-9	-9.8	72.767	7.1381	CCCCNC(=O)NS(=O)(=O)C(F)(F)C(F)(F)C(F)(F)C(F)(F)C(F)(F)C(F)(F)C(F)(F)C(F)(F)F	598.0219	-9.7917	-1.3958	11.0	3.0	2.0	2.1609	1.599	75.27	49.4874	0.0047	Training	6.3348
29809-34-5	-9.8	72.767	7.1381	FC(F)(F)C(F)(F)C(F)(F)C(F)(F)C(F)(F)C(F)(F)C(F)(F)C(F)(F)C(F)(F)C(F)(F)C(F)(F)C(F)(F)C(F)(F)C(F)(F)C(F)(F)C(F)(F)C(F)(F)C(F)(F)C(F)(F)C(F)(F)I	1145.839	-9.8742	-1.4371	18.0	0.0	0.0	14.0119	1.8729	0.0	52.9168	-0.114	Training	6.7017
1493-68-1	-9.8	72.767	7.1381	FC1=C(F)C2=C(F)C(F)=C3C(F)=C(F)C(F)=C4C(F)=C(F)C(=C1F)C2=C34	381.984	-9.7154	-1.3577	0.0	0.0	0.0	5.975	1.491	0.0	37.6397	0.0428	Training	6.7881
29809-35-6	-9.8	72.767	7.1381	FC(F)(F)C(F)(F)C(F)(F)C(F)(F)C(F)(F)C(F)(F)C(F)(F)C(F)(F)C(F)(F)C(F)(F)C(F)(F)C(F)(F)C(F)(F)C(F)(F)C(F)(F)C(F)(F)C(F)(F)C(F)(F)I	1045.8454	-9.8821	-1.4411	16.0	0.0	0.0	12.7413	1.8229	0.0	50.9169	-0.0941	Training	6.8981
307-45-9	-9.8	72.767	7.1381	FC(F)(F)C(F)(F)C(F)(F)C(F)(F)C(F)(F)C(F)(F)C(F)(F)C(F)(F)C(F)(F)C(F)(F)F	537.9649	-9.8062	-1.4031	7.0	0.0	0.0	7.1934	1.569	0.0	40.7593	-0.0096	Training	6.8104
30416-81-0	-9.8	72.767	7.1381	FC(F)(F)C(F)(F)C(F)(F)C(F)(F)S(=O)(=O)C(Br)S(=O)(=O)C(F)(F)C(F)(F)C(F)(F)C(F)(F)F	657.8212	-9.9265	-1.4632	8.0	4.0	0.0	5.3459	1.6289	68.28	49.9844	0.0055	Training	6.3474
68156-00-3	-9.8	72.767	7.1381	FC(F)(F)C1(F)C(F)(F)C(F)(F)C(F)(F)C(F)(F)C1(C(F)(F)F)S(F)(=O)=O	463.9364	-9.8296	-1.4148	1.0	2.0	0.0	4.4122	1.532	34.14	42.6927	0.0197	Training	6.6823
68155-54-4	-9.8	72.767	7.1381	FC(F)(F)C(F)(F)C(F)(F)C(F)(F)C(F)(F)C(F)(F)C(F)(F)C(F)(F)C(F)(F)C1(F)OC(F)(F)C(F)(F)C(F)(F)C1(F)F	715.9502	-9.8	-1.4	8.0	1.0	0.0	8.8258	1.658	9.23	45.242	-0.0381	Training	7.3099
67103-05-3	-9.8	72.767	7.1381	FC(F)(F)C(F)(F)C(F)(F)C(F)(F)C(F)(F)C(F)(F)C(F)(F)C(F)(F)C(F)(F)C(F)(F)C(F)(F)C(F)(F)C=C	645.9836	-9.7923	-1.3962	11.0	0.0	0.0	8.723	1.623	0.0	42.9197	-0.0236	Training	6.9233
65440-93-9	-9.8	72.767	7.1381	FC(F)(F)C(F)(F)C(F)(F)C(F)(F)C(F)(F)C(F)(F)C1=CC=CC=C1	396.0184	-9.756	-1.378	5.0	0.0	0.0	5.8819	1.498	0.0	37.9204	0.0316	Training	6.3259
61547-75-9	-9.8	72.767	7.1381	FC(F)(C1=CC=CC=C1)C(F)(F)C1=CC=CC=C1NC(=O)NC1=CC=CC=C1C(F)(F)C(F)(F)C1=CC=CC=C1	564.1448	-9.67	-1.335	8.0	1.0	2.0	5.8767	1.5821	41.13	45.3959	0.0402	Training	6.9457
61382-04-5	-9.8	72.767	7.1381	FC1=C(F)C(F)=C(OC(=O)C(F)(F)OC2=C(F)C(F)=C(F)C(F)=C2F)C(F)=C1F	443.9656	-9.7448	-1.3724	4.0	3.0	0.0	4.6548	1.522	35.53	42.4323	0.0311	Training	6.4299
57578-99-1	-9.8	72.767	7.1381	OC1=CC=C(C=C1)C(F)(F)C(F)(F)C(F)(F)C(F)(F)C(F)(F)C(F)(F)C(F)(F)F	462.0101	-9.7621	-1.381	6.0	1.0	1.0	6.2217	1.531	20.23	41.2632	0.025	Training	6.4683
57133-61-6	-9.8	72.767	7.1381	FC1(F)C(F)(F)C2(F)C(F)(F)C(F)(F)C(F)(F)C2(F)C1(F)F	361.9776	-9.7909	-1.3955	0.0	0.0	0.0	4.242	1.481	0.0	37.2396	0.0283	Training	6.4944
55866-16-5	-9.8	72.767	7.1381	FC1=C(F)C(F)=C(C(F)=C1F)C1=C(F)C(Cl)=C(F)C(Cl)=C1F	365.9249	-9.8091	-1.4045	1.0	0.0	0.0	5.7732	1.483	0.0	37.3185	0.0481	Test	6.3242
53638-14-5	-9.8	72.767	7.1381	FC(=CCC(F)(F)C(F)(F)C(F)(F)C(F)(F)F)C(F)(F)C(F)(F)C(F)(F)C(F)(F)C(F)(F)C(F)(F)C(F)(F)F	645.9836	-9.7923	-1.3962	10.0	0.0	0.0	9.0722	1.623	0.0	42.9197	-0.0236	Training	7.0176
51604-60-5	-9.8	72.767	7.1381	OS(=O)(=O)C(F)(F)C(F)(F)C(F)(F)C(F)(F)C(F)(F)C(F)(F)C(F)(F)C(F)(F)C(F)(F)C(F)(F)C(F)(F)C(F)(F)C(F)(F)C(F)(F)C(F)(F)C(F)(F)C(F)(F)C(F)(F)F	999.9056	-9.8153	-1.4076	17.0	2.0	1.0	4.7941	1.8	54.37	55.4351	-0.0907	Test	6.7995
64018-26-4	-9.8	72.767	7.1381	FC(F)(F)C(F)(F)C(F)(F)C(F)(F)C(F)(F)C(F)(F)C(F)(F)C(F)(F)C(F)(F)C(F)(F)CC(Cl)=O	595.9459	-9.8171	-1.4086	10.0	1.0	0.0	7.4219	1.598	17.07	43.6259	-0.0097	Training	6.6556
5121-88-0	-9.8	72.767	7.1381	FC1=CC(F)=C(F)C(=C1F)C1=C(F)C(F)=C(F)C(F)=C1F	315.9935	-9.7286	-1.3643	1.0	0.0	0.0	4.6055	1.458	0.0	36.3199	0.0479	Training	6.2582
514-03-4	-9.8	72.767	7.1381	FC(F)(F)N(C(F)(F)C(F)(F)C(F)(F)C(F)(F)F)C(F)(F)C(F)(F)C(F)(F)C(F)(F)F	520.9695	-9.8065	-1.4032	6.0	1.0	0.0	5.5264	1.5605	3.24	40.7434	-0.0048	Training	6.6841
306-98-9	-9.8	72.767	7.1381	FC(F)(F)C1(F)C(F)(F)C(F)(F)C(F)(F)C(F)(F)C1(F)C(F)(F)F	399.9745	-9.8	-1.4	0.0	0.0	0.0	5.0824	1.5	0.0	37.9995	0.019	Training	6.7063
30389-25-4	-9.8	72.767	7.1381	FC(F)(F)C(F)(F)C(F)(F)C(F)(F)C(F)(F)C(F)(F)C(F)(F)C(F)(F)C(F)(F)C(F)(F)C=C	545.9899	-9.7909	-1.3955	9.0	0.0	0.0	7.4524	1.573	0.0	40.9198	-0.0047	Training	6.6926
335-27-3	-9.8	72.767	7.1381	FC(F)(F)C1(F)C(F)(F)C(F)(F)C(F)(F)C(F)(C(F)(F)F)C1(F)F	399.9745	-9.8	-1.4	0.0	0.0	0.0	5.0824	1.5	0.0	37.9995	0.019	Training	6.7063
335-77-3	-9.8	72.767	7.1381	OS(=O)(=O)C(F)(F)C(F)(F)C(F)(F)C(F)(F)C(F)(F)C(F)(F)C(F)(F)C(F)(F)C(F)(F)C(F)(F)F	599.9311	-9.8257	-1.4129	9.0	2.0	1.0	-0.2883	1.6	54.37	47.4356	-0.0054	Training	6.5416
308-13-4	-9.8	72.767	7.1381	FC(F)(F)C(F)(F)C(F)(F)C(F)(F)C(F)(F)C(=O)OC(=O)C(F)(F)C(F)(F)C(F)(F)C(F)(F)C(F)(F)F	609.9496	-9.7946	-1.3973	8.0	3.0	0.0	6.2632	1.605	43.37	46.536	-0.0189	Test	6.7942
36554-97-9	-9.8	72.767	7.1381	FC(F)(F)C(F)(F)C(F)(F)C(F)(F)C(F)(F)C(F)(F)C(F)(F)C(=O)CC(=O)C(F)(F)C(F)(F)C(F)(F)C(F)(F)C(F)(F)C(F)(F)C(F)(F)F	807.9576	-9.7918	-1.3959	14.0	2.0	0.0	9.2629	1.704	34.14	49.5732	-0.0472	Training	6.9382
37858-05-2	-9.8	72.767	7.1381	CC(=O)OCCC(F)(F)C(F)(F)C(F)(F)C(F)(F)C(F)(F)C(F)(F)C(F)(F)C(F)(F)C(F)(F)C(F)(F)F	606.0111	-9.7811	-1.3905	11.0	2.0	0.0	7.2196	1.603	26.3	44.7502	-0.0093	Training	6.5838
38565-54-7	-9.8	72.767	7.1381	FC(F)(F)C(F)(F)C(F)(F)C(F)(F)C(F)(F)C(F)(F)C(F)(F)C(F)(F)C(F)(F)C(F)(F)CC1CO1	576.0005	-9.7857	-1.3929	10.0	1.0	0.0	7.0553	1.588	12.53	42.773	-0.0047	Training	6.635
386-84-5	-9.8	72.767	7.1381	FC(F)(F)C(F)(F)C(F)(F)C(=O)N(C1CCCCC1)C1CCCCC1	377.159	-9.696	-1.348	4.0	1.0	0.0	4.1801	1.4886	20.31	39.5742	0.05	Training	6.3513
34395-24-9	-9.8	72.767	7.1381	FC(F)(F)C(F)(F)C(F)(F)C(F)(F)C(F)(F)C(F)(F)C(F)(F)C(F)(F)C(F)(F)C(F)(F)C(F)(F)C(F)(F)CCOC(=O)C=C	718.0047	-9.7795	-1.3898	14.0	2.0	0.0	8.6563	1.659	26.3	46.9901	-0.0279	Training	6.7198
178167-74-3	-9.7	86.0541	7.0652	FC(F)(F)C(F)(F)C(F)(F)OC(F)(C(F)(F)F)C(F)(F)OC(F)(C(=O)NC1=CC=CC=C1)C(F)(F)F	571.0076	-9.7611	-1.3806	8.0	3.0	1.0	4.8869	1.5855	47.56	46.1762	0.0091	Training	6.615
208663-34-7	-9.7	86.0541	7.0652	FC(F)(F)C(F)(F)C(F)(F)C(F)(F)C(F)(F)C(F)(F)C(F)(F)C(=O)OCC1=CC=CC=C1	504.0207	-9.7531	-1.3766	8.0	2.0	0.0	6.1039	1.552	26.3	42.7104	0.018	Training	6.4582
18232-24-1	-9.7	86.0541	7.0652	FC1=C(F)C2=NC3=C(N=C2C(F)=C1F)C(F)=C(F)C(F)=C3F	323.9934	-9.7182	-1.3591	0.0	2.0	0.0	3.8958	1.462	25.78	39.0579	0.0515	Training	6.2387
1835255-38-3	-9.7	86.0541	7.0652	FC(F)(F)C(F)(F)C(F)(F)C(F)(F)C(F)(F)CCC(F)(F)C(F)(F)C(F)(F)C(F)(F)C(F)(F)F	565.9962	-9.7941	-1.3971	9.0	0.0	0.0	7.9736	1.583	0.0	41.3199	-0.0095	Training	6.7792
196859-54-8	-9.7	86.0541	7.0652	[O-]C(=O)C(F)(F)C(F)(F)C(F)(F)C(F)(F)C(F)(F)C(F)(F)C(F)(F)C(F)(F)C(F)(F)C(F)(F)F	562.9568	-9.7971	-1.3985	9.0	2.0	0.0	5.0163	1.5815	40.13	45.2721	-0.0104	Test	6.5823
200636-70-0	-9.7	86.0541	7.0652	C[N+](C)([O-])CCNC(=O)C(F)(F)C(F)(F)C(F)(F)C(F)(F)C(F)(F)C(F)(F)C(F)(F)C(F)(F)C(F)(F)C(F)(F)C(F)(F)F	700.0453	-9.7744	-1.3872	13.0	2.0	1.0	3.8481	1.65	52.16	49.2169	-0.0203	Training	6.6891
2089109-45-3	-9.7	86.0541	7.0652	OS(=O)(=O)C(F)(F)C(F)(F)C(F)(F)C(F)(F)C(F)(F)C(F)(F)C(F)(F)C(F)=C(F)C(F)(F)F	561.9343	-9.8212	-1.4106	8.0	2.0	1.0	-0.4083	1.581	54.37	46.6757	0.0054	Test	6.4668
250738-42-2	-9.7	86.0541	7.0652	CCCCCC(F)(F)C(F)(F)C(F)(F)C(F)(F)C(F)(F)C(F)(F)C(F)(F)C(F)(F)C(F)(F)C(F)(F)F	590.0525	-9.775	-1.3875	12.0	0.0	0.0	8.8467	1.595	0.0	41.8011	-0.0046	Training	6.6227
22186-64-7	-9.7	86.0541	7.0652	FC(F)(F)C1=C(C(F)(F)F)C2(C(F)(F)F)C3(C(F)(F)F)C1(C(F)(F)F)C23C(F)(F)F	485.9713	-9.78	-1.39	0.0	0.0	0.0	6.6432	1.543	0.0	39.7194	0.0093	Training	7.2223
2248-93-3	-9.7	86.0541	7.0652	FC(F)C(F)(F)C(F)(F)C(F)(F)C(F)(F)C(F)(F)C(F)(F)C(F)(F)C(F)(F)C(F)(F)C(Cl)=O	563.9397	-9.8212	-1.4106	10.0	1.0	0.0	6.7346	1.582	17.07	42.9858	-0.0049	Training	6.5028
243659-12-3	-9.7	86.0541	7.0652	CC1=CC(=NN1)C(F)(F)C(F)(F)C(F)(F)C(F)(F)C(F)(F)C(F)(F)C(F)(F)C(F)(F)F	500.0181	-9.771	-1.3855	7.0	1.0	1.0	6.184	1.55	28.68	42.8684	0.0138	Training	6.5749
247170-28-1	-9.7	86.0541	7.0652	CC(=O)N1N=C(C=C1C(F)(F)C(F)(F)C(F)(F)C(F)(F)F)C(F)(F)C(F)(F)C(F)(F)C(F)(F)F	546.0036	-9.7706	-1.3853	6.0	3.0	0.0	6.3926	1.573	34.89	44.4091	0.0092	Test	6.6928
25080-18-6	-9.7	86.0541	7.0652	FC(F)(F)C(F)(OC(F)(F)C(F)(F)C(F)(F)C(F)(F)C(F)(F)C(F)(F)I)C(F)(F)F	611.869	-9.9533	-1.4767	7.0	1.0	0.0	6.9552	1.6059	9.23	43.1604	0.0	Training	6.4724
16486-94-5	-9.7	86.0541	7.0652	OC(=O)C(F)(F)C(F)(F)C(F)(F)C(F)(F)C(F)(F)C(F)(F)C(F)(F)C(F)(C(F)(F)F)C(F)(F)F	563.9641	-9.7971	-1.3985	8.0	1.0	1.0	3.4505	1.582	37.3	45.0093	-0.0157	Test	6.744
2153498-16-7	-9.7	86.0541	7.0652	OC(=O)C(F)(F)C(F)(F)C(F)(F)C(F)(F)C(F)(F)C(F)(F)C(F)(F)C(F)(F)C(F)(F)C(F)(F)C(F)(F)C(F)(F)C(F)(F)C(F)(F)C(F)(F)C(F)(F)C(F)(F)C(F)(F)C(F)(F)C(F)(F)C(F)(F)F	1113.929	-9.7985	-1.3993	20.0	1.0	1.0	10.4388	1.857	37.3	56.0086	-0.1307	Training	6.7895
16184-59-1	-9.7	86.0541	7.0652	FC1=C(F)C(F)=C(C2=NN=C(O2)C2=C(F)C(F)=C(F)C(F)=C2F)C(F)=C1F	401.9851	-9.7259	-1.363	2.0	3.0	0.0	4.7946	1.501	38.92	41.9317	0.0434	Training	6.4262
133299-41-9	-9.7	86.0541	7.0652	FC(F)(F)C(F)(F)C(F)(F)C(F)(F)C(F)(F)C(F)(F)C(F)(F)C(F)(F)CCCCC(F)(F)C(F)(F)C(F)(F)C(F)(F)C(F)(F)C(F)(F)C(F)(F)C(F)(F)F	894.0083	-9.7889	-1.3944	17.0	0.0	0.0	12.5656	1.747	0.0	47.8802	-0.0658	Training	7.0034
1513863-78-9	-9.7	86.0541	7.0652	CN(C)CCCNC(=O)C(F)(F)C(F)(F)C(F)(F)C(F)(F)C(F)(F)C(F)(F)C(F)(F)C(F)(F)C(F)(F)C(F)(F)F	648.0693	-9.7675	-1.3838	13.0	2.0	1.0	3.5903	1.624	32.34	46.1954	-0.0092	Training	6.4967
103634-36-2	-9.7	86.0541	7.0652	FC1=C2C(=C(F)C(F)=C1F)C(F)(C(F)(C(F)(F)F)C(F)(F)F)C2(F)F	397.9776	-9.768	-1.384	1.0	0.0	0.0	5.3461	1.499	0.0	37.9596	0.0275	Training	6.6734
117750-26-2	-9.7	86.0541	7.0652	FC(F)(F)C(F)(F)C(F)(F)C(F)(F)C(F)(F)C(F)(F)C(F)(F)C(F)(F)CCCCCCCCCCCOC1=CC=C(C=C1)C1=CC=C(C=C1)C#N	767.2056	-9.7059	-1.3529	20.0	2.0	0.0	12.5145	1.6836	33.02	48.6461	0.0127	Training	6.4046
1214264-30-8	-9.7	86.0541	7.0652	[O-]C(=O)C(F)(F)C(F)(F)C(F)(F)C(F)(F)C(F)(F)C(F)(F)C(F)(F)C(F)(F)C(F)(F)C(F)(F)C(F)(F)C(F)(F)C(F)(F)C(F)(F)C(F)(F)F	812.9409	-9.798	-1.399	14.0	2.0	0.0	8.1928	1.7065	40.13	50.2718	-0.0627	Training	6.9847
132782-24-2	-9.7	86.0541	7.0652	[O-][N+](=O)C1=CC=CC(=C1)C(F)(F)C(F)(F)C(F)(F)C(F)(F)C(F)(F)C(F)(F)F	441.0034	-9.7571	-1.3786	6.0	2.0	0.0	5.7901	1.5205	43.14	43.1341	0.0348	Training	6.3188
252237-39-1	-9.7	86.0541	7.0652	OP(O)(=O)CCC(F)(F)C(F)(F)C(F)(F)C(F)(F)C(F)(F)C(F)(F)C(F)(F)C(F)(F)C(F)(F)C(F)(F)F	627.9719	-9.8108	-1.4054	11.0	1.0	2.0	1.4342	1.614	57.53	48.3124	-0.0058	Training	6.5923
1379460-39-5	-9.7	86.0541	7.0652	OS(=O)(=O)C(F)(F)C(F)(F)C(F)(F)C(F)(F)C(F)(F)C(F)(F)C(F)(F)C(F)(F)C(F)(F)C(F)(F)C(F)(F)C(F)(F)C(F)(F)C(F)(F)F	799.9183	-9.8191	-1.4096	13.0	2.0	1.0	2.2529	1.7	54.37	51.4354	-0.0482	Training	6.8619
138781-42-7	-9.7	86.0541	7.0652	NC1=CC(OC(=C(C(F)(C(F)(F)F)C(F)(F)F)C(F)(C(F)(F)F)C(F)(F)F)C(F)(F)F)=CC(N)=C1	554.0287	-9.7571	-1.3786	4.0	3.0	2.0	2.5051	1.577	61.27	47.2076	0.0163	Test	6.8557
140429-92-1	-9.7	86.0541	7.0652	FC(F)(F)C(F)(F)C(F)(F)C(F)(F)C(F)(F)C(F)(F)C(F)(F)S(=O)(=O)OS(=O)(=O)C(F)(F)C(F)(F)C(F)(F)C(F)(F)C(F)(F)C(F)(F)C(F)(F)F	881.8708	-9.8353	-1.4176	14.0	5.0	0.0	8.3258	1.7409	77.51	55.3884	-0.0496	Training	6.6044
14055-48-2	-9.7	86.0541	7.0652	FC1=CC(F)=C(F)C(OC2=C(F)C(F)=C(F)C(F)=C2F)=C1F	331.9884	-9.7318	-1.3659	2.0	1.0	0.0	4.7308	1.466	9.23	37.5628	0.0481	Training	6.1663
14055-52-8	-9.7	86.0541	7.0652	OC(=O)C1=C(F)C(F)=C(OC2=C(F)C(F)=C(F)C(F)=C2F)C(F)=C1F	375.9782	-9.732	-1.366	3.0	2.0	1.0	1.5285	1.488	46.53	42.1726	0.0433	Training	6.2279
140834-59-9	-9.7	86.0541	7.0652	FC(F)(F)C(F)(F)C(F)(F)C(F)(F)C(F)(F)C(F)(F)C(F)(F)C(F)(F)C(F)(F)C(F)(F)CCC#N	573.0008	-9.7829	-1.3914	10.0	1.0	0.0	7.5702	1.5865	23.79	43.839	-0.0047	Test	6.6498
141135-78-6	-9.7	86.0541	7.0652	FC(F)(F)C(F)(F)C(=O)N1C2=CC=CC=C2SC2=CC=CC=C12	345.0247	-9.7217	-1.3609	1.0	2.0	0.0	3.8803	1.4725	20.31	38.9315	0.0604	Training	6.2101
1411713-91-1	-9.7	86.0541	7.0652	[O-]P(=O)(OCCC(F)(F)C(F)(F)C(F)(F)C(F)(F)C(F)(F)C(F)(F)C(F)(F)C(F)(F)F)OCCC(F)(F)C(F)(F)C(F)(F)C(F)(F)C(F)(F)C(F)(F)C(F)(F)C(F)(F)F	988.9623	-9.8017	-1.4008	20.0	4.0	0.0	11.287	1.7945	58.59	55.6382	-0.0735	Training	6.4216
142623-70-9	-9.7	86.0541	7.0652	OC1=CC=C(SCCC(F)(F)C(F)(F)C(F)(F)C(F)(F)C(F)(F)C(F)(F)C(F)(F)C(F)(F)F)C=C1	572.0103	-9.78	-1.39	10.0	2.0	1.0	7.8827	1.586	20.23	43.4632	0.0153	Training	6.4551
143662-85-5	-9.7	86.0541	7.0652	[O-][N+](=O)C1=CC=CC(=C1COC(=O)C(F)(F)C(F)(F)C(F)(F)C(F)(F)C(F)(F)C(F)(F)F)[N+]([O-])=O	543.994	-9.7514	-1.3757	9.0	6.0	0.0	5.285	1.572	112.58	52.1379	0.0323	Training	6.2063
15895-67-7	-9.7	86.0541	7.0652	FC1=C(F)C(F)=C(OC2=C(F)C(F)=C(C#N)C(F)=C2F)C(F)=C1F	356.9836	-9.725	-1.3625	2.0	2.0	0.0	4.6025	1.4785	33.02	40.4417	0.0477	Test	6.2643
2823-49-6	-9.7	86.0541	7.0652	OC(=O)C(F)(F)C(F)(F)C(F)(F)C(F)(F)C(F)(F)C(F)(F)C(F)(F)C(F)(F)C(F)(F)C(F)(F)Cl	579.9346	-9.8206	-1.4103	10.0	1.0	1.0	3.7198	1.59	37.3	45.3287	-0.0161	Test	6.5713
2089109-59-9	-9.7	86.0541	7.0652	OS(=O)(=O)C(F)(F)C(F)(F)C(F)(F)C(F)(F)C(F)(F)C(F)(F)C(F)(F)C(F)C(F)(F)F	531.9437	-9.8258	-1.4129	8.0	2.0	1.0	-1.2208	1.566	54.37	46.0759	0.0108	Training	6.308
307-71-1	-9.7	86.0541	7.0652	[K+].[O-]C(=O)C(F)(F)C(F)(F)C(F)(F)C(F)(F)C(F)(F)C(F)(F)C(F)(F)C(F)(F)C(F)(F)C(F)F	583.9294	-9.8265	-1.4132	10.0	2.0	0.0	1.7231	1.592	40.13	45.6916	-0.0054	Training	6.4136
5121-90-4	-9.7	86.0541	7.0652	FC1=C(F)C(F)=C(F)C(=C1)C1=CC(F)=C(F)C(F)=C1F	298.0029	-9.72	-1.36	1.0	0.0	0.0	4.4664	1.449	0.0	35.9601	0.0517	Test	6.1598
51249-70-8	-9.7	86.0541	7.0652	FC(F)(F)C(F)(F)C(F)(F)C(F)(F)C(F)(F)C(F)(F)C(F)(F)C(F)(F)\C=C\C(F)(F)C(F)(F)C(F)(F)C(F)(F)C(F)(F)C(F)(F)C(F)(F)C(F)(F)F	863.9614	-9.7962	-1.3981	14.0	0.0	0.0	11.5614	1.732	0.0	47.2792	-0.0664	Training	7.2356
52999-44-7	-9.7	86.0541	7.0652	FC(F)(F)C(F)(F)OC1=CC=CC(OC(F)(F)C(F)(F)F)=C1OC(F)(F)C(F)(F)F	479.9843	-9.77	-1.385	6.0	3.0	0.0	6.2883	1.54	27.69	42.3687	0.023	Training	6.3724
54572-17-7	-9.7	86.0541	7.0652	FC(F)(F)C(F)(F)C(F)(F)OC(F)(F)[C@@](F)(OC(F)(F)C(F)(F)C(F)(F)F)[C@@](F)(OC(F)(F)C(F)(F)C(F)(F)F)C(F)(F)OC(F)(F)C(F)(F)C(F)(F)F	901.9254	-9.8037	-1.4019	15.0	4.0	0.0	10.7316	1.751	36.92	51.7305	-0.067	Test	6.8055
556050-49-8	-9.7	86.0541	7.0652	FC(F)(F)C(F)(F)C(F)(F)C(F)(F)C(F)(F)C(F)(F)C(F)(F)C(F)(F)CCC1=CC=C(COC(=O)ON2C(=O)CCC2=O)C=C1	695.0601	-9.7378	-1.3689	12.0	5.0	0.0	6.2126	1.6475	72.91	51.1922	-0.0044	Training	6.5969
56594-70-8	-9.7	86.0541	7.0652	FC1=C(F)C(F)=C(F)C2=C1C(F)(F)C(F)(C(F)(F)F)C2(F)F	347.9808	-9.7636	-1.3818	0.0	0.0	0.0	4.7108	1.474	0.0	36.9596	0.0364	Training	6.4708
5668-86-0	-9.7	86.0541	7.0652	FC(F)(F)C1=CC(NC2=C(Cl)C(=O)C(F)(F)C2(F)F)=CC=C1	346.9948	-9.7591	-1.3795	2.0	2.0	1.0	2.8102	1.4735	29.1	39.8499	0.0544	Training	6.0172
5736-49-2	-9.7	86.0541	7.0652	FC1=C(F)C(F)=C(C(Br)C2=C(F)C(F)=C(F)C(F)=C2F)C(F)=C1F	425.9102	-9.8458	-1.4229	2.0	0.0	0.0	5.5619	1.513	0.0	38.5182	0.0452	Test	6.4445
57678-90-7	-9.7	86.0541	7.0652	CC(F)(F)C(F)(F)C(F)(F)C(F)(F)C(F)(F)C(F)(F)C(F)(F)C(F)(F)C(F)(F)CCOC(=O)C=C	564.0393	-9.7657	-1.3829	12.0	2.0	0.0	6.8433	1.582	26.3	43.9108	0.0046	Training	6.3479
61908-07-4	-9.7	86.0541	7.0652	FC1=CC(F)=C(F)C(F)=C1C1=C(F)C(F)=C(F)C(F)=C1F	315.9935	-9.7286	-1.3643	1.0	0.0	0.0	4.6055	1.458	0.0	36.3199	0.0479	Training	6.2582
63967-42-0	-9.7	86.0541	7.0652	FC(F)(F)C(F)(F)C(F)(F)C(F)(F)C(F)(F)C(F)(F)C(F)(F)C(F)(F)C(F)(F)C(F)(F)C=O	547.9692	-9.797	-1.3985	9.0	1.0	0.0	6.4653	1.574	17.07	42.6664	-0.0047	Training	6.5934
646-81-1	-9.7	86.0541	7.0652	OS(=O)(=O)C(F)(F)C(F)(F)C1(F)C(F)(F)C(F)(F)C(F)(F)C(F)(F)C1(F)F	461.9407	-9.8259	-1.413	3.0	2.0	1.0	-2.3993	1.531	54.37	44.6758	0.027	Training	6.3927
676273-93-1	-9.7	86.0541	7.0652	CC(=C)C1=CC=CC=C1CC(F)(F)C(F)(F)C(F)(F)C(F)(F)C(F)(F)F	400.0685	-9.7269	-1.3635	6.0	0.0	0.0	6.3657	1.5	0.0	38.0014	0.0391	Training	6.3152
677033-16-8	-9.7	86.0541	7.0652	FC(F)(F)C(F)(F)C(F)(F)C(F)(F)C(F)(F)C(F)(F)C(F)(F)C(F)(F)C1=CSC(=C1)C1=C(C=CS1)C(F)(F)C(F)(F)C(F)(F)C(F)(F)C(F)(F)C(F)(F)C(F)(F)C(F)(F)F	1001.9212	-9.8033	-1.4017	15.0	2.0	0.0	14.4084	1.801	0.0	50.0384	-0.0669	Training	7.0018
307-46-0	-9.7	86.0541	7.0652	OCC(F)(F)C(F)(F)C(F)(F)C(F)(F)C(F)(F)C(F)(F)C(F)(F)C(F)(F)C(F)(F)C(F)(F)F	549.9849	-9.797	-1.3985	9.0	1.0	1.0	6.2587	1.575	20.23	43.0227	-0.0052	Training	6.5791
4980-53-4	-9.7	86.0541	7.0652	CC(=C)C(=O)OCCC(F)(F)C(F)(F)C(F)(F)C(F)(F)C(F)(F)C(F)(F)C(F)(F)C(F)(F)C(F)(F)C(F)(F)C(F)(F)C(F)(F)C(F)(F)C(F)(F)F	832.0139	-9.7784	-1.3892	16.0	2.0	0.0	10.317	1.716	26.3	49.2703	-0.0464	Training	6.8122
4550-62-3	-9.7	86.0541	7.0652	COC1=CC(=CC(OC)=C1)C(=O)NC(=S)NC1=CC=CC(=C1)C(F)(F)C(F)(F)OC(F)(F)C(F)(F)C(F)(F)OC(F)(F)F	666.0494	-9.7419	-1.3709	11.0	6.0	2.0	3.6676	1.633	78.05	51.126	0.0266	Test	6.304
57216-75-8	-9.7	86.0541	7.0652	FC(F)(F)C(F)(F)C(F)(F)C(F)(F)C(F)(F)C(F)(F)C(F)(F)C(F)(F)C(F)(F)C=C	495.9931	-9.79	-1.395	8.0	0.0	0.0	6.8171	1.548	0.0	39.9199	0.0047	Training	6.5373
423-65-4	-9.7	86.0541	7.0652	OCC(F)(F)C(F)(F)C(F)(F)C(F)(F)C(F)(F)C(F)(F)C(F)(F)C(F)(F)C(F)(F)C(F)(F)C(F)(F)F	599.9817	-9.7972	-1.3986	10.0	1.0	1.0	6.894	1.6	20.23	44.0226	-0.0157	Training	6.7102
315237-99-1	-9.7	86.0541	7.0652	FC(F)(F)C(F)(F)C(F)(F)C(F)(F)C(F)(F)C(F)(F)C(=O)NC1=CC=CC=C1	439.0242	-9.75	-1.375	6.0	1.0	1.0	3.7531	1.5195	29.1	41.6905	0.0269	Training	6.373
426258-05-1	-9.7	86.0541	7.0652	FC(F)(F)C(F)(F)C(F)(F)C(F)(F)C(F)(F)C(F)(F)C(F)(F)C(F)(F)C1=CSC(Br)=C1	579.8789	-9.8903	-1.4452	7.0	1.0	0.0	7.9765	1.5899	0.0	41.5976	0.0105	Training	6.5141
327630-34-2	-9.7	86.0541	7.0652	FC(F)(F)C(F)(F)C(F)(F)C(F)(F)C(F)(F)C(F)(F)C1=CC=C(S1)C1=CC=CS1	483.9625	-9.8034	-1.4017	6.0	2.0	0.0	7.6719	1.542	0.0	39.6793	0.0335	Training	6.3298
3330-16-3	-9.7	86.0541	7.0652	FC(OC(F)(F)C(F)(OC(F)(F)C(F)(OC(F)(F)C(F)(F)C(F)(F)F)C(F)(F)F)C(F)(F)F)C(F)(F)F	617.9558	-9.8027	-1.4014	9.0	3.0	0.0	7.3263	1.609	27.69	45.1281	-0.0143	Training	6.6806
335-21-7	-9.7	86.0541	7.0652	FC(F)(F)C(F)(F)C1(F)C(F)(F)C(F)(F)C(F)(F)C(F)(F)C1(F)F	399.9745	-9.8	-1.4	1.0	0.0	0.0	5.0824	1.5	0.0	37.9995	0.019	Training	6.6176
35474-73-8	-9.7	86.0541	7.0652	[O-][N+](=O)C1=CC2=C(CCC(=C(C(F)(F)F)C(F)(F)F)C2=O)C=C1	339.033	-9.7087	-1.3543	1.0	3.0	0.0	4.1449	1.4695	60.21	42.8017	0.0653	Test	6.1563
356055-76-0	-9.7	86.0541	7.0652	OCC1=CC=C(CCC(F)(F)C(F)(F)C(F)(F)C(F)(F)C(F)(F)C(F)(F)F)C=C1	454.0602	-9.7414	-1.3707	8.0	1.0	1.0	5.8503	1.527	20.23	41.1042	0.0341	Training	6.2688
35328-43-9	-9.7	86.0541	7.0652	FC(F)=C(F)C(F)(F)C(F)(F)C(F)(F)C(F)(F)C(F)(F)C(F)(F)C(F)(F)C(F)(F)F	499.9681	-9.8	-1.4	7.0	0.0	0.0	7.0734	1.55	0.0	39.9994	0.0	Training	6.6413
36158-85-7	-9.7	86.0541	7.0652	FC1=C(F)C(F)=C(C2=C1C(F)(F)C(F)(F)C2(F)F)C(F)(F)F	347.9808	-9.7636	-1.3818	0.0	0.0	0.0	4.9552	1.474	0.0	36.9596	0.0364	Training	6.4747
36417-26-2	-9.7	86.0541	7.0652	OC1=C(CC=C(C(F)(F)F)C(F)(F)F)C(=O)C(=O)C2=CC=CC=C12	350.0378	-9.7	-1.35	2.0	3.0	1.0	4.1622	1.475	54.37	42.4378	0.0646	Training	6.1287
36913-91-4	-9.7	86.0541	7.0652	FC(F)(F)C(F)(F)C(F)(F)C(F)(F)S(=O)(=O)OS(=O)(=O)C(F)(F)C(F)(F)C(F)(F)C(F)(F)F	581.89	-9.8545	-1.4273	8.0	5.0	0.0	4.514	1.5909	77.51	49.3888	0.0101	Test	6.2112
375-97-3	-9.7	86.0541	7.0652	FC(F)C(F)(F)C(F)(F)C(F)(F)C(F)(F)C(F)(F)C(F)(F)C(F)(F)C(F)(F)C(F)(F)F	519.9743	-9.8032	-1.4016	8.0	0.0	0.0	6.8962	1.56	0.0	40.3995	-0.0048	Training	6.6365
376-04-5	-9.7	86.0541	7.0652	FC(F)(F)C(F)(F)C(F)(F)C(F)(F)C(F)(F)C(F)(F)C(F)(F)C(F)(F)C(F)(F)C(F)(F)C(F)(F)C(F)(F)C(F)(F)I	795.8614	-9.9122	-1.4561	11.0	0.0	0.0	9.5648	1.6979	0.0	45.9172	-0.0431	Test	6.9355
39847-39-7	-9.7	86.0541	7.0652	[H]N(S(=O)(=O)C(F)(F)C(F)(F)C(F)(F)C(F)(F)F)S(=O)(=O)C(F)(F)C(F)(F)C(F)(F)C(F)(F)F	580.906	-9.8515	-1.4258	8.0	4.0	1.0	2.4762	1.5905	80.31	49.6491	0.0101	Training	6.3238
423-62-1	-9.7	86.0541	7.0652	FC(F)(F)C(F)(F)C(F)(F)C(F)(F)C(F)(F)C(F)(F)C(F)(F)C(F)(F)C(F)(F)C(F)(F)I	645.8709	-9.9438	-1.4719	8.0	0.0	0.0	7.6589	1.6229	0.0	42.9174	-0.0111	Training	6.6441
188630-32-2	-9.6	101.7675	6.9924	NCC(F)(F)C(F)(F)C(F)(F)C(F)(F)OC(F)(F)C(F)(F)C(F)(F)C(F)(F)C(F)(F)C(F)(F)F	564.9958	-9.7941	-1.3971	10.0	2.0	1.0	4.0533	1.5825	35.25	44.8249	-0.0052	Training	6.4449
20608-39-3	-9.6	101.7675	6.9924	FC(F)(F)C(F)(F)C(F)(F)P(C1=CC=CC=C1)C(F)(F)C(F)(F)C(F)(F)F	445.9905	-9.7889	-1.3944	5.0	0.0	0.0	6.3746	1.523	0.0	38.9198	0.0282	Training	6.4896
190394-25-3	-9.6	101.7675	6.9924	CC1=CC(=C(C)S1)C1=C(C2=C(C)SC(C)=C2)C(F)(F)C(F)(F)C1(F)F	396.0441	-9.752	-1.376	2.0	2.0	0.0	6.8736	1.498	0.0	37.9209	0.0628	Training	6.2867
19108-38-4	-9.6	101.7675	6.9924	FC1=C(F)C(F)=C(C(F)=C1F)C(F)(F)C(F)(F)C(F)(F)C(F)(F)F	385.9776	-9.775	-1.3875	3.0	0.0	0.0	5.3068	1.493	0.0	37.7196	0.0277	Training	6.4132
1921-97-7	-9.6	101.7675	6.9924	FC1=CC(F)=C(F)C(NC2=C(F)C(F)=C(Br)C(F)=C2F)=C1F	390.9243	-9.8455	-1.4227	2.0	1.0	1.0	3.6947	1.4955	12.03	39.0215	0.0552	Training	6.0932
195324-93-7	-9.6	101.7675	6.9924	FC(F)(F)C(F)(F)C(F)(F)C(F)(F)C(F)(F)C(F)(F)CCC1=CC(=CC=C1)P(C1=CC=CC(CCC(F)(F)C(F)(F)C(F)(F)C(F)(F)C(F)(F)C(F)(F)F)=C1)C1=CC=CC(CCC(F)(F)C(F)(F)C(F)(F)C(F)(F)C(F)(F)C(F)(F)F)=C1	1300.0993	-9.7537	-1.3768	24.0	0.0	0.0	17.459	1.95	0.0	56.002	-0.0855	Training	6.0676
204130-95-0	-9.6	101.7675	6.9924	FC(F)(F)C(F)(F)C(F)(F)C(F)(F)C1=NNC(=C1)C1=CC=CC=C1	362.0466	-9.7208	-1.3604	4.0	1.0	1.0	5.0014	1.481	28.68	40.1089	0.0474	Training	6.1908
102585-21-7	-9.6	101.7675	6.9924	FC1(F)SC2C(C3=CC=CC4=C3C2=CC=C4)C1(F)F	284.0283	-9.7158	-1.3579	0.0	1.0	0.0	4.953	1.442	0.0	35.6806	0.0685	Training	6.011
2089109-47-5	-9.6	101.7675	6.9924	OS(=O)(=O)C(F)(F)C(F)(F)C(F)(F)C(F)(F)C(F)(F)C(F)(F)C(F)(F)C(F)(F)C(F)(F)C(F)=C(F)C(F)(F)F	661.9279	-9.8179	-1.409	10.0	2.0	1.0	0.8623	1.631	54.37	48.6756	-0.016	Training	6.7128
2269495-20-5	-9.6	101.7675	6.9924	OC(=O)C(F)(F)C(F)(F)C(F)(F)C(F)(F)C(F)(F)C(F)(F)C(F)(F)S(F)(F)(F)(F)F	521.9394	-9.8367	-1.4183	8.0	1.0	1.0	3.8736	1.561	37.3	44.1688	-0.0055	Training	6.4466
2089109-60-2	-9.6	101.7675	6.9924	OS(=O)(=O)C(F)(F)C(F)(F)C(F)(F)C(F)(F)C(F)(F)C(F)(F)C(F)(F)C(F)(F)C(F)C(F)(F)F	581.9405	-9.8235	-1.4118	9.0	2.0	1.0	-0.5855	1.591	54.37	47.0758	0.0	Training	6.4619
210491-04-6	-9.6	101.7675	6.9924	CCCC\C=C\C(F)(F)C(F)(F)C(F)(F)C(F)(F)C(F)(F)C(F)(F)C(F)(F)C(F)(F)F	502.0589	-9.7645	-1.3823	10.0	0.0	0.0	7.7422	1.551	0.0	40.0412	0.0137	Training	6.4286
21250-00-0	-9.6	101.7675	6.9924	CC(=O)OC1=CC=C(C=C1)C(F)(F)C(F)(F)C(F)(F)C1=CC=C(OC(C)=O)C=C1	420.0796	-9.6897	-1.3448	6.0	4.0	0.0	5.0563	1.51	52.6	43.6616	0.0496	Training	6.1302
213181-78-3	-9.6	101.7675	6.9924	CN(C)S(=O)(=O)C(F)(F)C(F)(F)C(F)(F)C(F)(F)C(F)(F)C(F)(F)C(F)(F)C(F)(F)F	526.9848	-9.8129	-1.4065	8.0	2.0	0.0	3.7115	1.5635	37.38	44.2777	0.0145	Training	6.3763
2144-54-9	-9.6	101.7675	6.9924	CC(=C)C(=O)OCCC(F)(F)C(F)(F)C(F)(F)C(F)(F)C(F)(F)C(F)(F)C(F)(F)C(F)(F)C(F)(F)C(F)(F)F	632.0267	-9.7718	-1.3859	12.0	2.0	0.0	7.7758	1.616	26.3	45.2705	-0.0092	Training	6.6106
237738-71-5	-9.6	101.7675	6.9924	FC(F)(F)C(F)(F)C(F)(F)C(F)(F)C(F)(F)C(F)(F)C(=O)CCCCCC1=NC2=CC=CC=C2N1	534.0977	-9.7229	-1.3614	11.0	2.0	1.0	6.8282	1.567	45.75	45.257	0.0303	Training	6.3429
24647-11-8	-9.6	101.7675	6.9924	OC(=O)C(F)(F)C(F)(F)C(F)(F)C(F)(F)C(F)(F)C(F)(F)C(F)(F)C(F)(F)C(F)(F)C(O)=O	539.9666	-9.7879	-1.3939	10.0	2.0	2.0	-0.9278	1.57	74.6	48.2593	-0.0113	Training	6.3656
1835251-22-3	-9.6	101.7675	6.9924	CCCC(F)(F)C(F)(F)C(F)(F)C(F)(F)C(F)(F)C(F)(F)C(F)(F)C(F)(F)C(F)(F)C(F)(F)F	562.0212	-9.7853	-1.3926	10.0	0.0	0.0	8.0665	1.581	0.0	41.2404	-0.0047	Training	6.6667
2089109-53-3	-9.6	101.7675	6.9924	OS(=O)(=O)C(F)(F)C(F)(F)C(F)(F)C(F)(F)C(F)(F)C(F)C(F)=C(F)C(F)(F)F	493.9469	-9.8207	-1.4103	7.0	2.0	1.0	-1.3408	1.547	54.37	45.3159	0.0215	Training	6.2133
17741-60-5	-9.6	101.7675	6.9924	FC(F)(F)C(F)(F)C(F)(F)C(F)(F)C(F)(F)C(F)(F)C(F)(F)C(F)(F)C(F)(F)C(F)(F)CCOC(=O)C=C	618.0111	-9.7763	-1.3882	12.0	2.0	0.0	7.3857	1.609	26.3	44.9902	-0.0093	Training	6.5608
121177-79-5	-9.6	101.7675	6.9924	FC(F)(F)C(F)(F)C(F)(F)C(F)(F)C(F)(F)C(F)(F)C(F)(F)C(F)(F)CCN=[N+]=[N-]	489.0134	-9.78	-1.39	9.0	1.0	0.0	6.6962	1.5445	48.76	44.6563	0.0139	Training	6.3933
171182-85-7	-9.6	101.7675	6.9924	FC(F)(F)C(F)(F)C(F)(F)C(F)(F)C(F)(F)C(F)(F)C(F)(F)C(F)(F)CCOS(=O)(=O)C(F)(F)F	595.9562	-9.8171	-1.4086	10.0	3.0	0.0	6.2521	1.598	43.37	46.2561	0.0	Training	6.4387
2525-83-9	-9.6	101.7675	6.9924	FC(F)(C(=O)C1=CC=CC=C1)C(F)(F)C(F)(F)C(=O)C1=CC=CC=C1	360.0585	-9.688	-1.344	6.0	2.0	0.0	4.6581	1.48	34.14	40.6152	0.0577	Training	5.9798
1038-65-9	-9.6	101.7675	6.9924	FC1=C(F)C(F)=C(C(F)=C1F)C1=C(F)C(F)=C(Br)C(F)=C1F	393.904	-9.8545	-1.4273	1.0	0.0	0.0	5.368	1.497	0.0	37.8781	0.0507	Training	6.3349
1038-66-0	-9.6	101.7675	6.9924	NC1=C(F)C(F)=C(C(F)=C1F)C1=C(F)C(F)=C(N)C(F)=C1F	328.0247	-9.7182	-1.3591	1.0	2.0	2.0	-0.5761	1.464	52.04	41.7645	0.0619	Training	6.0594
1135682-88-0	-9.6	101.7675	6.9924	OS(=O)(=O)C1(C(F)(F)C(F)(F)F)C(F)(F)C(F)(F)C(F)(F)C(F)(F)C1(F)F	461.9407	-9.8259	-1.413	2.0	2.0	1.0	-2.3993	1.531	54.37	44.6758	0.027	Training	6.4815
1244062-17-6	-9.6	101.7675	6.9924	CCCCC(F)(F)C(F)(F)C(F)(F)C(F)(F)C(F)(F)C(F)(F)C(F)(F)C(F)(F)C(F)(F)C(F)(F)F	576.0369	-9.78	-1.39	11.0	0.0	0.0	8.4566	1.588	0.0	41.5207	-0.0046	Training	6.6496
1261991-06-3	-9.6	101.7675	6.9924	OC1=CC(=CC(=C1)C(F)(F)F)C1=C(F)C(=CC=C1)C(F)(F)F	324.0385	-9.7045	-1.3523	1.0	1.0	1.0	5.2348	1.462	20.23	38.5038	0.0603	Training	6.2438
129318-48-5	-9.6	101.7675	6.9924	[NH4+].FC(F)(F)C(F)(F)C(F)(F)C(F)(F)S(=O)(=O)[N-]S(=O)(=O)C(F)(F)C(F)(F)C(F)(F)C(F)(F)F	597.9325	-9.8471	-1.4235	8.0	4.0	1.0	5.2473	1.599	118.88	53.8467	0.0101	Training	6.4863
1308677-07-7	-9.6	101.7675	6.9924	FC(F)(C(=O)NC1=CC=C(C=C1)C#N)C(F)(F)C(F)(F)C(F)(F)C(F)(F)C(F)(F)C(=O)OCC1=CC=CC=C1	580.0656	-9.7128	-1.3564	10.0	4.0	1.0	4.4412	1.59	79.19	49.5203	0.0256	Training	6.4753
134615-59-1	-9.6	101.7675	6.9924	[H]C(F)(F)C(F)(F)C(F)(F)C(F)(F)C(F)(F)C(F)(F)C(F)(F)C(F)(F)C(F)(F)C(F)(F)C(F)(F)C(F)(F)C(F)(F)C(F)(F)S(O)(=O)=O	781.9278	-9.8174	-1.4087	14.0	2.0	1.0	1.9557	1.691	54.37	51.0756	-0.0428	Training	6.7183
13578-86-4	-9.6	101.7675	6.9924	FC1=C(F)C(F)=C(F)C(=C1)C(=O)C1=CC(F)=C(F)C(F)=C1F	325.9978	-9.7182	-1.3591	2.0	1.0	0.0	4.0304	1.463	17.07	38.227	0.0515	Training	6.1609
1383918-01-1	-9.6	101.7675	6.9924	F\C(=C/C=O)C(F)(F)C(F)(F)C(F)(F)C(F)(F)C(F)(F)C(F)(F)C(F)(F)C(F)(F)C(F)(F)F	541.9786	-9.7879	-1.3939	9.0	1.0	0.0	6.6834	1.571	17.07	42.5466	0.0	Training	6.5752
140838-93-3	-9.6	101.7675	6.9924	CC(=C)C(=O)OC(F)(F)C(F)(F)C(F)(F)C(F)(F)C(F)(F)C(F)(F)C(F)(F)CC(F)(F)F	518.0175	-9.7719	-1.3859	9.0	2.0	0.0	6.4627	1.559	26.3	42.9903	0.0092	Test	6.3971
1424379-21-4	-9.6	101.7675	6.9924	FC(F)(F)C(F)(F)C(F)(F)C(F)(F)C(F)(F)C(F)(F)C#C[I](F)(F)(F)F	545.8773	-9.9769	-1.4885	4.0	0.0	0.0	6.8019	1.5729	0.0	40.9175	0.0115	Training	6.4867
150049-87-9	-9.6	101.7675	6.9924	CC(=O)C(F)(F)C(F)(F)C(F)(F)C(F)(F)C(F)(F)C(F)(F)C(F)(F)C(F)(F)C(F)(F)F	511.9881	-9.7903	-1.3952	8.0	1.0	0.0	6.2201	1.556	17.07	41.9468	0.0047	Training	6.5267
1535-92-8	-9.6	101.7675	6.9924	FC1=C(F)C(F)=C(NC2=C(F)C(F)=C(F)C(F)=C2F)C(F)=C1F	348.9949	-9.7348	-1.3674	2.0	1.0	1.0	3.2104	1.4745	12.03	38.1829	0.0439	Training	6.225
15498-45-0	-9.6	101.7675	6.9924	FC(F)(F)C(F)(F)C(F)(F)C(F)(F)C(F)(F)C(F)(F)C(F)(F)C(F)(F)OC(=O)C=C	489.9862	-9.7833	-1.3917	8.0	2.0	0.0	5.6825	1.545	26.3	42.4297	0.0093	Training	6.3472
16259-99-7	-9.6	101.7675	6.9924	FC1=C(F)C(F)=C2[Se]C3=C(F)C(F)=C(F)C(F)=C3[Se]C2=C1F	455.8203	-9.9636	-1.4818	0.0	0.0	0.0	0.4228	1.5279	0.0	39.1164	0.0682	Training	6.21
16804-47-0	-9.6	101.7675	6.9924	FC1=C(F)C(F)=C(F)C2=C1OC1=C2C(F)=C(F)C(F)=C1F	311.9821	-9.7238	-1.3619	0.0	1.0	0.0	4.6988	1.456	13.14	37.5536	0.0519	Training	6.2491
17051-14-8	-9.6	101.7675	6.9924	FC1=C(F)C2=C(C(F)=C1F)C1=C(C(F)=C(F)C(F)=C1F)C1=C2C(F)=C(F)C(F)=C1F	443.9808	-9.72	-1.36	0.0	0.0	0.0	6.8154	1.522	0.0	38.8796	0.0344	Training	7.1216
1765-48-6	-9.6	101.7675	6.9924	OC(=O)C(F)(F)C(F)(F)C(F)(F)C(F)(F)C(F)(F)C(F)(F)C(F)(F)C(F)(F)C(F)(F)C(F)F	545.9735	-9.7939	-1.397	10.0	1.0	1.0	3.1533	1.573	37.3	44.6495	-0.0104	Training	6.4966
26637-68-3	-9.6	101.7675	6.9924	FC(F)(F)C1(C(F)(F)F)C(F)(F)C(F)(F)C(F)(F)C(F)(F)C1(F)F	399.9745	-9.8	-1.4	0.0	0.0	0.0	5.2875	1.5	0.0	37.9995	0.019	Training	6.7095
187039-77-6	-9.6	101.7675	6.9924	FC(F)(F)C(F)(F)C(F)(F)C(F)(F)C(F)(F)C(F)(F)C(F)(F)COS(=O)(=O)C(F)(F)C(F)(F)C(F)(F)C(F)(F)F	681.9341	-9.82	-1.41	11.0	3.0	0.0	7.1326	1.641	43.37	47.9757	-0.0195	Training	6.6697
29680-98-6	-9.6	101.7675	6.9924	FC(F)(F)C(F)(F)C(F)(F)C(F)(F)C(F)(F)C(F)(F)C(F)(F)C(=O)NCCCNC(=O)C(F)(F)C(F)(F)C(F)(F)C(F)(F)C(F)(F)C(F)(F)C(F)(F)F	866.0107	-9.7811	-1.3906	16.0	2.0	2.0	5.1356	1.733	58.2	53.1402	-0.0559	Test	6.8124
57633-50-8	-9.6	101.7675	6.9924	FC(F)(F)C(OC(=O)C1=CC=C(Cl)C=C1)(C1=CC=CC=C1)C(F)(F)F	382.0195	-9.732	-1.366	3.0	2.0	0.0	5.5169	1.491	26.3	40.2704	0.0525	Test	6.2599
580-82-5	-9.6	101.7675	6.9924	FC(F)(F)C1=CC=CC(=C1)C1=CC(=CC=C1)C(F)(F)F	290.053	-9.69	-1.345	1.0	0.0	0.0	5.3912	1.445	0.0	35.8011	0.0579	Training	6.179
582-00-3	-9.6	101.7675	6.9924	FC(F)(F)C(F)(F)C(F)(F)C(=O)NC1=CC2=CC=CC=C2C=C1	339.0494	-9.7043	-1.3522	3.0	1.0	1.0	3.0004	1.4695	29.1	39.691	0.0506	Training	6.1661
60799-27-1	-9.6	101.7675	6.9924	FC1=C(F)C(=C(F)C(F)=C1Br)C(F)(F)C(F)(OC(F)(F)C(F)(OC(F)(F)C(F)(F)C(F)(F)F)C(F)(F)F)C(F)(F)F	727.8714	-9.8488	-1.4244	8.0	2.0	0.0	8.9699	1.6639	18.46	46.4034	-0.0202	Test	7.003
610778-18-2	-9.6	101.7675	6.9924	OC1=CC=C(Br)C=C1CCCC(F)(F)C(F)(F)C(F)(F)C(F)(F)C(F)(C(F)(F)F)C(F)(F)F	581.9676	-9.8303	-1.4152	8.0	1.0	1.0	7.8504	1.591	20.23	43.6624	0.0217	Training	6.6127
610800-35-6	-9.6	101.7675	6.9924	OP(=O)(C(F)(F)C(F)(F)C(F)(F)C(F)(F)F)C(F)(F)C(F)(F)C(F)(F)C(F)(F)C(F)(F)C(F)(F)C(F)(F)C(F)(F)F	701.9299	-9.822	-1.411	10.0	1.0	1.0	8.6494	1.651	37.3	47.7686	-0.0322	Training	7.0469
61097-79-8	-9.6	101.7675	6.9924	FC(F)=C(F)OC1(F)OC(F)(C(F)(F)F)C(F)(F)OC1(F)C(F)(F)F	409.9624	-9.792	-1.396	2.0	3.0	0.0	4.7572	1.505	27.69	40.9682	0.0283	Training	6.3054
61424-50-8	-9.6	101.7675	6.9924	FC(F)(F)C(F)(F)C(F)(F)C(F)(F)C(F)(F)C(F)(F)S(=O)NS(=O)(=O)C1=CC=CC=C1	522.9582	-9.8129	-1.4065	8.0	3.0	1.0	2.7141	1.5615	63.24	46.7832	0.0338	Test	6.2011
559-54-6	-9.6	101.7675	6.9924	OC(C1=CC=CC=C1)(C1=CC=CC=C1)C(F)(F)C(F)(F)C(F)(F)F	352.0698	-9.6958	-1.3479	4.0	1.0	1.0	4.7554	1.476	20.23	39.0644	0.0596	Training	6.139
61907-53-7	-9.6	101.7675	6.9924	OC1=C(F)C(F)=C(C(F)=C1F)S(=O)(=O)C1=C(F)C(F)=C(O)C(F)=C1F	393.9546	-9.768	-1.384	2.0	4.0	2.0	3.0412	1.497	74.6	45.3391	0.066	Training	6.0682
62287-42-7	-9.6	101.7675	6.9924	CC(=O)C(C1=C(F)C(F)=CC(F)=C1F)C1=C(F)C(F)=CC(F)=C1F	354.0291	-9.7083	-1.3542	3.0	1.0	0.0	4.5203	1.477	17.07	38.7876	0.0509	Test	6.2638
64511-24-6	-9.6	101.7675	6.9924	OC(C=CC1=CC=CC=C1)C(F)(F)C(F)(F)C(F)(F)C(F)(F)C(F)(F)C(F)(F)F	452.0446	-9.7414	-1.3707	7.0	1.0	1.0	5.7995	1.526	20.23	41.0639	0.0341	Training	6.3519
65079-24-5	-9.6	101.7675	6.9924	FC(SC1=CC=CC=C1)=C(F)C(F)(F)C(F)(F)C(F)(F)C(F)(F)C(F)(F)C(F)(F)C(F)(F)F	539.9841	-9.7848	-1.3924	8.0	1.0	0.0	8.2609	1.57	0.0	40.7997	0.014	Training	6.6106
65510-55-6	-9.6	101.7675	6.9924	FC(F)(F)C(F)(F)C(F)(F)C(F)(F)C(F)(F)C(F)(F)C(F)(F)C(F)(F)C(F)(F)C(F)(F)C(F)(F)C(F)(F)C(F)(F)C(F)(F)CCI	873.8895	-9.8913	-1.4457	14.0	0.0	0.0	10.6327	1.7369	0.0	47.4778	-0.0528	Training	6.8632
66008-68-2	-9.6	101.7675	6.9924	CN(CCOC(=O)C=C)S(=O)(=O)CC(F)(F)C(F)(F)C(F)(F)C(F)(F)C(F)(F)C(F)(F)C(F)(F)C(F)(F)C(F)(F)C(F)(F)F	725.0152	-9.7864	-1.3932	15.0	4.0	0.0	5.124	1.6625	63.68	50.8683	-0.0094	Training	6.3519
67103-04-2	-9.6	101.7675	6.9924	CC=CC(F)(F)C(F)(F)C(F)(F)C(F)(F)C(F)(F)C(F)(F)C(F)(F)C(F)(F)F	460.012	-9.7821	-1.3911	7.0	0.0	0.0	6.5719	1.53	0.0	39.2002	0.014	Training	6.459
67118-49-4	-9.6	101.7675	6.9924	FC(F)(F)C(F)(F)C(F)(F)OC(F)(C(=O)C(F)(OC(F)(F)C(F)(F)C(F)(F)F)C(F)(F)F)C(F)(F)F	597.9496	-9.8	-1.4	8.0	3.0	0.0	6.6257	1.599	35.53	45.512	-0.0095	Training	6.6962
677324-31-1	-9.6	101.7675	6.9924	CCCCCCCCCCCC(F)(F)C(F)(F)C(F)(F)C(F)(F)C(F)(F)C(F)(F)C(F)(F)C(F)(F)C(F)(F)C(F)(F)C(F)(F)C(F)(F)F	774.1401	-9.7562	-1.3781	20.0	0.0	0.0	12.4579	1.6871	0.0	45.4828	-0.0226	Training	6.5701
61908-82-5	-9.6	101.7675	6.9924	FC(F)(F)C(F)(C(F)(F)F)C(F)(F)C(F)(F)P(=O)(C(F)(F)C(F)(F)C(F)(C(F)(F)F)C(F)(F)F)C(F)(F)C(F)(F)C(F)(C(F)(F)F)C(F)(F)F	853.916	-9.82	-1.41	9.0	1.0	0.0	11.5325	1.727	17.07	48.7853	-0.0634	Training	7.5289
541547-94-8	-9.6	101.7675	6.9924	FC(F)(F)C(F)(F)C(F)(F)C(F)(F)C(F)(F)C(F)(F)C(F)(F)C(F)(F)C(F)(F)C(F)(F)CCCI	687.9179	-9.9143	-1.4571	11.0	0.0	0.0	8.4816	1.644	0.0	43.7584	-0.0108	Training	6.6206
29214-37-7	-9.6	101.7675	6.9924	FC(F)(F)C(F)(F)C(F)(F)C(F)(F)S(=O)(=O)CS(=O)(=O)C(F)(F)C(F)(F)C(F)(F)C(F)(F)F	579.9107	-9.8485	-1.4242	8.0	4.0	0.0	4.6249	1.59	68.28	48.4262	0.0101	Training	6.349
52299-26-0	-9.6	101.7675	6.9924	OP(O)(=O)C(F)(F)C(F)(F)C(F)(F)C(F)(F)C(F)(F)C(F)(F)C(F)(F)C(F)(F)C(F)(F)C(F)(F)F	599.9406	-9.8229	-1.4114	9.0	1.0	2.0	1.0016	1.6	57.53	47.7518	-0.0059	Test	6.6447
53700-73-5	-9.6	101.7675	6.9924	FC1=C(F)C(=C(F)C(F)=C1C1=CC=CC=C1)C(F)(F)F	294.0279	-9.705	-1.3525	1.0	0.0	0.0	4.9288	1.447	0.0	35.8806	0.0549	Training	6.1691
304877-96-1	-9.6	101.7675	6.9924	FC(F)(F)C(F)(F)C(F)(F)C(F)(F)C1=CC(=O)C2=CC=CC=C2O1	364.0146	-9.7292	-1.3646	3.0	2.0	0.0	4.7177	1.482	30.21	40.3013	0.0479	Training	6.188
307-35-7	-9.6	101.7675	6.9924	FC(F)(F)C(F)(F)C(F)(F)C(F)(F)C(F)(F)C(F)(F)C(F)(F)C(F)(F)S(F)(=O)=O	501.9332	-9.8345	-1.4172	7.0	2.0	0.0	5.2526	1.551	34.14	43.4527	0.0099	Training	6.3396
307-37-9	-9.6	101.7675	6.9924	OCC(F)(F)C(F)(F)C(F)(F)C(F)(F)C(F)(F)C(F)(F)C(F)(F)C(F)(F)C(F)(F)F	499.9881	-9.7967	-1.3983	8.0	1.0	1.0	5.6234	1.55	20.23	42.0228	0.0052	Test	6.42
307-41-5	-9.6	101.7675	6.9924	FC(F)(Cl)C(F)(Cl)C(F)(F)C(F)(Cl)C(F)(F)C(F)(Cl)C(F)(F)C(F)(Cl)C(F)(F)C(F)(Cl)Cl	649.758	-9.9812	-1.4906	9.0	0.0	0.0	9.0785	1.6249	0.0	42.9952	-0.0116	Training	6.5096
307-70-0	-9.6	101.7675	6.9924	OCC(F)(F)C(F)(F)C(F)(F)C(F)(F)C(F)(F)C(F)(F)C(F)(F)C(F)(F)C(F)(F)C(F)F	531.9943	-9.7938	-1.3969	10.0	1.0	1.0	5.9615	1.566	20.23	42.6629	0.0	Training	6.4063
32848-17-2	-9.6	101.7675	6.9924	FC(F)(F)C(F)(F)C(F)(F)C(F)(F)S(=O)(=O)OC1=CC=CC2=CC=CC=C12	425.9972	-9.7593	-1.3796	5.0	3.0	0.0	4.9741	1.513	43.37	42.8569	0.0498	Training	6.1483
330562-47-5	-9.6	101.7675	6.9924	FC(F)(F)C(F)(F)C(F)(F)C(F)(F)OC(F)(F)C(F)(F)OC(F)(F)C(F)(F)OC(F)(F)Br	595.8727	-9.8875	-1.4438	10.0	3.0	0.0	6.7783	1.5979	27.69	44.6865	0.0	Training	6.1746
33304-55-1	-9.6	101.7675	6.9924	CCOC(=O)C(F)(F)C(F)(F)C(F)(F)C(F)(F)C(F)(F)C(F)(F)C(F)(F)C(F)(F)C(F)(F)F	541.9986	-9.7848	-1.3924	9.0	2.0	0.0	6.1942	1.571	26.3	43.47	0.0	Training	6.4907
31506-34-0	-9.6	101.7675	6.9924	CCCCNS(=O)(=O)C(F)(F)C(F)(F)C(F)(F)C(F)(F)C(F)(F)C(F)(F)C(F)(F)C(F)(F)F	555.0161	-9.8	-1.4	11.0	2.0	1.0	4.062	1.5775	46.17	45.7173	0.0143	Training	6.238
36158-86-8	-9.6	101.7675	6.9924	FC1=C(F)C(=C(F)C2=C1C(F)(F)C(F)(F)C2(F)F)C(F)(F)F	347.9808	-9.7636	-1.3818	0.0	0.0	0.0	4.9552	1.474	0.0	36.9596	0.0364	Test	6.4747
375-96-2	-9.6	101.7675	6.9924	FC(F)(F)C(F)(F)C(F)(F)C(F)(F)C(F)(F)C(F)(F)C(F)(F)C(F)(F)C(F)(F)F	487.9681	-9.8069	-1.4034	6.0	0.0	0.0	6.5581	1.544	0.0	39.7594	0.0	Training	6.6459
376-22-7	-9.6	101.7675	6.9924	FC(F)=C(F)C(F)(F)C(F)(F)C(F)(F)C(F)(F)C(F)(F)C(F)(F)C(F)(F)F	449.9713	-9.8	-1.4	6.0	0.0	0.0	6.4381	1.525	0.0	38.9994	0.0095	Training	6.4696
51761-69-4	-9.6	101.7675	6.9924	FC(F)(F)C(F)(F)C(F)(F)P(C(F)(F)C(F)(F)C(F)(F)F)C(F)(F)C(F)(F)C(F)(F)F	537.9402	-9.8323	-1.4161	6.0	0.0	0.0	7.8395	1.569	0.0	40.7588	-0.0049	Test	6.8145
38550-46-8	-9.6	101.7675	6.9924	OCC(I)CC(F)(F)C(F)(F)C(F)(F)C(F)(F)C(F)(F)C(F)(F)C(F)(F)C(F)(F)C(F)(F)C(F)(F)F	703.9128	-9.9111	-1.4556	11.0	1.0	1.0	7.4524	1.652	20.23	46.1013	-0.0119	Training	6.5803
39847-41-1	-9.6	101.7675	6.9924	FC(F)(F)C(F)(F)C(F)(F)C(F)(F)C(F)(F)C(F)(F)C(F)(F)C(F)(F)S(=O)(=O)NS(=O)(=O)C(F)(F)C(F)(F)C(F)(F)C(F)(F)C(F)(F)C(F)(F)C(F)(F)C(F)(F)F	980.8804	-9.8298	-1.4149	16.0	4.0	1.0	7.5586	1.7904	80.31	57.6486	-0.069	Test	6.6108
41506-11-0	-9.6	101.7675	6.9924	CCOC(=O)C(F)(F)C(F)(F)C(F)(F)C(F)(F)C(F)(F)C(F)(F)C(F)(F)C(F)(F)C(F)(F)C(F)(F)F	591.9954	-9.7861	-1.3931	10.0	2.0	0.0	6.8295	1.596	26.3	44.4699	-0.0094	Training	6.6241
494798-73-1	-9.6	101.7675	6.9924	FC(F)(F)C(F)(F)C(F)(F)C(F)(F)C(F)(F)C(F)(F)C(F)(F)C(F)(F)CCCOC1=CC=C(C=O)C=C1	582.0488	-9.7486	-1.3743	12.0	2.0	0.0	7.6675	1.591	26.3	44.271	0.0134	Training	6.4306
51125-55-4	-9.6	101.7675	6.9924	FC(F)(F)C1(OCC(COC(C2=CC=CC=C2)C2=CC=CC=C2)O1)C(F)(F)F	406.1004	-9.6857	-1.3429	5.0	3.0	0.0	5.0289	1.5031	27.69	40.891	0.0575	Training	6.2531
34451-28-0	-9.6	101.7675	6.9924	FC(F)(F)C(F)(F)C(F)(F)C(F)(F)C(F)(F)C(F)(F)C(F)(F)C(F)(F)C(F)(F)C(F)(F)CCS	579.9777	-9.8147	-1.4074	10.0	1.0	1.0	7.5863	1.59	0.0	41.5996	-0.0048	Training	6.5314
181765-99-1	-9.5	120.3501	6.9196	FC(F)(F)C(F)(F)C(F)(F)C(F)(F)C(F)(F)C(F)(F)C(F)(F)C(F)(F)CCC(F)(F)C(F)(F)C(F)(F)C(F)(F)C(F)(F)C(F)(F)C(F)(F)C(F)(F)F	865.977	-9.7962	-1.3981	15.0	0.0	0.0	11.7854	1.733	0.0	47.3195	-0.0664	Training	7.1477
179799-68-9	-9.5	120.3501	6.9196	FC(F)(F)C(F)(F)C(F)(F)C(F)(F)C(F)(F)C(F)(F)C(F)(F)C(F)(F)C(F)(F)C(F)(F)C(F)(F)C=O	597.966	-9.7972	-1.3986	10.0	1.0	0.0	7.1006	1.599	17.07	43.6663	-0.0142	Test	6.7215
176702-75-3	-9.5	120.3501	6.9196	FC(F)(F)C(F)(F)C(F)(F)OC(F)(C(F)(F)F)C(F)(F)OC(F)(C(=O)N1CCCCC1)C(F)(F)F	563.0389	-9.7657	-1.3829	7.0	3.0	0.0	4.7383	1.5815	38.77	45.1378	0.0091	Training	6.6574
169477-62-7	-9.5	120.3501	6.9196	FC(F)(F)C(F)(F)C(F)(F)C(F)(F)C(F)(F)OC(F)(F)C(F)(C(F)(F)F)C(F)(F)F	503.963	-9.8067	-1.4033	6.0	1.0	0.0	6.4897	1.552	9.23	41.0023	0.0	Test	6.6257
170004-70-3	-9.5	120.3501	6.9196	OC(COP(O)(=O)OCC(O)CC(F)(F)C(F)(F)C(F)(F)C(F)(F)C(F)(F)C(F)(F)C(F)(F)C(F)(F)F)CC(F)(F)C(F)(F)C(F)(F)C(F)(F)C(F)(F)C(F)(F)C(F)(F)C(F)(F)F	1049.9907	-9.7952	-1.3976	22.0	5.0	3.0	10.6408	1.825	96.22	60.6218	-0.0862	Training	6.1603
1696260-04-4	-9.5	120.3501	6.9196	[O-]C(=O)C(F)(F)C(F)(F)C(F)(F)C(F)(F)C(F)(F)C(F)(F)C(F)(F)C(F)(F)C(F)(F)Cl	528.9305	-9.8226	-1.4113	9.0	2.0	0.0	4.6503	1.5645	40.13	44.5916	0.0	Training	6.3502
188034-84-6	-9.5	120.3501	6.9196	OC(=O)C1=CC=C(OCCC(F)(F)C(F)(F)C(F)(F)C(F)(F)C(F)(F)C(F)(F)C(F)(F)C(F)(F)F)C=C1	584.028	-9.7541	-1.377	11.0	2.0	1.0	4.2626	1.592	46.53	46.3336	0.005	Training	6.503
1763-23-1	-9.5	120.3501	6.9196	OS(=O)(=O)C(F)(F)C(F)(F)C(F)(F)C(F)(F)C(F)(F)C(F)(F)C(F)(F)C(F)(F)F	499.9375	-9.831	-1.4155	7.0	2.0	1.0	-1.5589	1.55	54.37	45.4357	0.0163	Test	6.2325
193529-93-0	-9.5	120.3501	6.9196	OC1=CC=C(OCCC(F)(F)C(F)(F)C(F)(F)C(F)(F)C(F)(F)C(F)(F)C(F)(F)C(F)(F)F)C=C1	556.0331	-9.7571	-1.3786	10.0	2.0	1.0	7.1694	1.578	29.46	44.0667	0.0149	Training	6.4742
28750-05-2	-9.5	120.3501	6.9196	FC1=C(F)C2=C(C(F)=C1F)C(F)(F)C(F)(F)C(F)=C2F	309.984	-9.75	-1.375	0.0	0.0	0.0	4.5913	1.455	0.0	36.1997	0.0448	Training	6.263
204922-38-3	-9.5	120.3501	6.9196	FC(F)(F)C(F)(F)C(F)(F)C(F)(F)C(F)(F)C(F)(F)C(F)(F)C(F)(F)C(=O)NCCCCCCCCCCCCNC(=O)C(F)(F)C(F)(F)C(F)(F)C(F)(F)C(F)(F)C(F)(F)C(F)(F)C(F)(F)F	1092.1451	-9.7588	-1.3794	27.0	2.0	2.0	9.9171	1.8461	58.2	57.6629	-0.0724	Training	5.9899
214358-54-0	-9.5	120.3501	6.9196	FC(F)(F)C(F)(F)C(F)(F)C(F)(F)C(F)(F)C(F)(F)C(F)(F)C(F)(F)C(F)(F)C(F)(F)C(Br)CBr	703.8266	-9.9457	-1.4729	10.0	0.0	0.0	8.4248	1.6519	0.0	44.0765	-0.0167	Training	6.6567
23069-32-1	-9.5	120.3501	6.9196	CC(=C)C(=O)OCC(F)(F)C(F)(F)C(F)(F)C(F)(F)C(F)(F)C(F)(F)C(F)(F)C(F)(F)C(F)(F)F	568.0143	-9.7743	-1.3871	10.0	2.0	0.0	6.7504	1.584	26.3	43.9903	0.0	Training	6.5243
250738-44-4	-9.5	120.3501	6.9196	CCCCCCCCCCCCCCCCCC(F)(F)C(F)(F)C(F)(F)C(F)(F)C(F)(F)C(F)(F)C(F)(F)C(F)(F)C(F)(F)C(F)(F)F	758.2403	-9.7312	-1.3656	24.0	0.0	0.0	13.5279	1.6791	0.0	45.1648	-0.0044	Training	6.1829
25533-93-1	-9.5	120.3501	6.9196	OC(=O)C1=CC=C(C=C1)C(F)(F)C(F)(F)C(F)(F)C(F)(F)C(F)(F)F	390.0114	-9.748	-1.374	5.0	1.0	1.0	2.0443	1.495	37.3	41.5302	0.0344	Test	6.1947
261503-74-6	-9.5	120.3501	6.9196	FC(F)(F)C(F)(F)C(F)(F)C(F)(F)C(F)(F)C(F)(F)C(=O)CC(=O)C(F)(F)C(F)(F)C(F)(F)C(F)(F)C(F)(F)C(F)(F)F	707.964	-9.7907	-1.3953	12.0	2.0	0.0	7.9923	1.654	34.14	47.5733	-0.0283	Test	6.8471
26738-51-2	-9.5	120.3501	6.9196	FC(OC(F)(F)C(F)(OC(F)(F)C(F)(OC(F)(F)C(F)(OC(F)(F)C(F)(F)C(F)(F)F)C(F)(F)F)C(F)(F)F)C(F)(F)F)C(F)(F)F	783.9412	-9.8021	-1.4011	12.0	4.0	0.0	9.1638	1.692	36.92	49.3708	-0.043	Test	6.8437
27619-91-6	-9.5	120.3501	6.9196	FC(F)(F)C(F)(F)C(F)(F)C(F)(F)C(F)(F)C(F)(F)C(F)(F)C(F)(F)C(F)(F)C(F)(F)CCS(Cl)(=O)=O	645.9285	-9.8378	-1.4189	11.0	2.0	0.0	7.2251	1.623	34.14	46.3326	-0.01	Training	6.5774
165618-99-5	-9.5	120.3501	6.9196	NS(=O)(=O)C1=CC=C(CNC(=O)C(F)(F)C(F)(F)C(F)(F)C(F)(F)C(F)(F)C(F)(F)F)C=C1	532.0126	-9.7727	-1.3864	8.0	3.0	2.0	-0.0252	1.566	89.26	49.5663	0.0304	Training	6.3361
20017-49-6	-9.5	120.3501	6.9196	FC1=C(F)C(=C(F)C(F)=C1C(F)(F)F)C(F)(C(F)(F)F)C(F)(F)F	385.9776	-9.775	-1.3875	1.0	0.0	0.0	5.5512	1.493	0.0	37.7196	0.0277	Training	6.5945
16536-48-4	-9.5	120.3501	6.9196	FC1=C(F)C(F)=C(OC(=O)C(=O)OC2=C(F)C(F)=C(F)C(F)=C2F)C(F)=C1F	421.9637	-9.7357	-1.3679	2.0	4.0	0.0	3.5886	1.511	52.6	43.6993	0.0352	Training	6.4335
145510-90-3	-9.5	120.3501	6.9196	FC(F)(F)C(F)(F)C(F)(F)OC(F)(C(F)(F)F)C(F)(F)OC(F)(C(=O)OC1CCCCC1)C(F)(F)F	578.0386	-9.7639	-1.3819	8.0	4.0	0.0	6.7349	1.589	44.76	46.0368	0.0091	Training	6.5516
1608112-40-8	-9.5	120.3501	6.9196	FC(F)(F)C(F)(F)C(F)(F)C(F)(F)C1=C2SC=CC2=CC=C1	351.9968	-9.7682	-1.3841	3.0	1.0	0.0	5.826	1.476	0.0	37.0399	0.0504	Training	6.069
100664-15-1	-9.5	120.3501	6.9196	FC(F)(F)COP(=O)(OCC(F)(F)F)OC(C1=CC=CC=C1)C(F)(F)C(F)(F)C(F)(F)C(F)(F)F	570.0077	-9.7771	-1.3886	10.0	4.0	0.0	7.4784	1.585	44.76	45.8762	0.0232	Training	6.2864
290827-94-0	-9.5	120.3501	6.9196	FC(F)(F)C(F)(F)C(F)(F)C(F)(F)C(F)(F)C(F)(F)CCC1=CC=C(C=C1)P(C1=CC=CC=C1)C1=CC=C(CCC(F)(F)C(F)(F)C(F)(F)C(F)(F)C(F)(F)C(F)(F)F)C=C1	954.0966	-9.7426	-1.3713	17.0	0.0	0.0	12.7876	1.777	0.0	49.0819	-0.0266	Training	6.9915
106877-15-0	-9.5	120.3501	6.9196	OC1=CC=C(C=C1)C(F)(F)C(F)(F)C(F)(F)C(F)(F)C(F)(F)C(F)(F)F	412.0133	-9.7577	-1.3788	5.0	1.0	1.0	5.5864	1.506	20.23	40.2633	0.0348	Training	6.2899
1075687-38-5	-9.5	120.3501	6.9196	[H][C@]1(CCCN1)C(O)(C1=CC=C(C=C1)C(F)(F)C(F)(F)C(F)(F)C(F)(F)C(F)(F)C(F)(F)F)C1=CC=C(C=C1)C(F)(F)C(F)(F)C(F)(F)C(F)(F)C(F)(F)C(F)(F)F	889.0895	-9.7421	-1.3711	13.0	2.0	2.0	9.4543	1.7445	32.26	51.0078	-0.0293	Training	7.106
116087-09-3	-9.5	120.3501	6.9196	[H]C12CCC(C1)(C=C2)C(F)(F)C(F)(F)C(F)(F)C(F)(F)C(F)(F)C(F)(F)F	412.0497	-9.75	-1.375	5.0	0.0	0.0	6.0815	1.506	0.0	38.241	0.0313	Test	6.4187
120674-92-2	-9.5	120.3501	6.9196	FC(F)(F)C(F)(F)C(F)(F)C([Hg]C(C(F)(F)F)(C(F)(F)F)C(F)(F)C(F)(F)C(F)(F)F)(C(F)(F)F)C(F)(F)F	839.9291	-9.9897	-1.4949	6.0	0.0	0.0	9.3013	1.72	0.0	46.7986	-0.035	Test	7.2084
1244856-02-7	-9.5	120.3501	6.9196	FC(F)(Cl)C(F)(F)C(F)(F)C(F)(F)C(F)(F)C(F)(F)C1(F)C(F)(F)OS1(=O)=O	495.9017	-9.8571	-1.4286	6.0	3.0	0.0	4.6131	1.548	43.37	44.255	0.0203	Training	6.2224
136022-86-1	-9.5	120.3501	6.9196	CC(C(O)=O)C(F)(F)C(F)(F)C(F)(F)C(F)(F)C(F)(F)C(F)(F)C(F)(F)C(F)(F)F	492.0018	-9.7833	-1.3917	8.0	1.0	1.0	2.816	1.546	37.3	43.57	0.0051	Test	6.4245
139613-89-1	-9.5	120.3501	6.9196	NC1=CC=CC=C1C(F)(F)C(F)(F)C(F)(F)C(F)(F)C(F)(F)C(F)(F)F	411.0293	-9.7538	-1.3769	5.0	1.0	1.0	3.3607	1.5055	26.02	40.8226	0.0346	Training	6.2752
1421133-00-7	-9.5	120.3501	6.9196	FC(F)(F)C(F)(F)C(F)(F)C(F)(F)S(=O)(=O)N=S(=O)(C1=CC=C(Br)C=C1)C(F)(F)F	568.8624	-9.9067	-1.4533	5.0	3.0	0.0	5.5513	1.5844	63.57	47.7342	0.0375	Training	6.3681
144237-77-4	-9.5	120.3501	6.9196	FC(F)(F)C(F)(F)C(F)(F)C(F)(F)C(F)(F)C(F)(F)C(=O)N1CCOCC1	433.0347	-9.763	-1.3815	5.0	2.0	0.0	2.4508	1.5165	29.54	41.6147	0.0273	Training	6.2894
144252-91-5	-9.5	120.3501	6.9196	FC1=C(F)C(F)=C(CCSC2=C(F)C(F)=C(F)C(F)=C2F)C(F)=C1F	393.9874	-9.76	-1.38	4.0	1.0	0.0	5.4124	1.497	0.0	37.8797	0.0453	Training	6.2392
14620-81-6	-9.5	120.3501	6.9196	OCC(F)(OC(F)(F)C(F)(OC(F)(F)C(F)(OC(F)(F)C(F)(F)C(F)(F)F)C(F)(F)F)C(F)(F)F)C(F)(F)F	647.9664	-9.7974	-1.3987	10.0	4.0	1.0	6.6888	1.624	47.92	47.7513	-0.0157	Training	6.5915
1463530-16-6	-9.5	120.3501	6.9196	[O-][N+](=O)C1=CC(=CC=C1)C(F)(F)C(F)(F)C(F)(F)C(F)(F)C(F)(F)F	391.0066	-9.752	-1.376	5.0	2.0	0.0	5.1548	1.4955	43.14	42.1341	0.0444	Training	6.129
146983-96-2	-9.5	120.3501	6.9196	FC(F)(F)C(F)(F)C(F)(F)C(F)(F)C(F)(F)C(F)(F)C(F)(F)C(F)(F)C(F)(F)C(F)(F)C(F)(F)C(F)(F)C(F)(F)CCI	823.8927	-9.8977	-1.4488	13.0	0.0	0.0	9.9974	1.7119	0.0	46.4779	-0.0425	Training	6.825
152192-93-3	-9.5	120.3501	6.9196	FC1(F)C(F)(F)S(=O)(=O)C(C2=CC=CC=C2)S(=O)(=O)C1(F)F	367.9612	-9.8091	-1.4045	1.0	4.0	0.0	2.3493	1.484	68.28	44.1872	0.0674	Training	5.9093
152682-85-4	-9.5	120.3501	6.9196	OC(=O)C=CC(=O)OC(F)(F)C(F)(F)C(F)(F)C(F)(F)C(F)(F)C(F)(F)C(F)(F)C(F)(F)F	533.976	-9.7788	-1.3894	9.0	3.0	1.0	2.2368	1.567	63.6	47.0395	0.0	Training	6.3669
1545-59-1	-9.5	120.3501	6.9196	OCCC(F)(F)C(F)(F)C(F)(F)C(F)(F)C(F)(F)C(F)(F)C(F)(F)C(F)(F)C(F)(F)C(F)(F)C(F)(F)F	613.9973	-9.7919	-1.3959	11.0	1.0	1.0	7.2841	1.607	20.23	44.3029	-0.0156	Training	6.6759
16065-71-7	-9.5	120.3501	6.9196	FC1=C(F)C(F)=C(C2=NN=C(S2)C2=C(F)C(F)=C(F)C(F)=C2F)C(F)=C1F	417.9623	-9.7556	-1.3778	2.0	3.0	0.0	5.2631	1.509	25.78	40.9372	0.0451	Training	6.3931
1622133-36-1	-9.5	120.3501	6.9196	CC1=C(NC2=C1C=CC=C2)C(F)(F)C(F)(F)C(F)(F)C(F)(F)F	349.0513	-9.7217	-1.3609	3.0	0.0	1.0	5.401	1.4745	15.79	38.56	0.0475	Training	6.2976
103188-04-1	-9.5	120.3501	6.9196	COC1=CC=C(NC(=O)C(F)(F)C(F)(F)C(F)(F)C(F)(F)C(F)(F)C(F)(F)C(F)(F)F)C=C1	519.0316	-9.7515	-1.3758	8.0	2.0	1.0	4.397	1.5595	38.33	44.2136	0.0179	Training	6.4936
292863-75-3	-9.5	120.3501	6.9196	FC(F)(F)C(F)(F)C(F)(F)C(F)(F)C(F)(F)C(F)(F)CC(=O)C1=CC=CC=C1	438.0289	-9.7464	-1.3732	7.0	1.0	0.0	5.9982	1.519	17.07	40.4676	0.0312	Training	6.3075
307-36-8	-9.5	120.3501	6.9196	NCC(F)(F)C(F)(F)C(F)(F)C(F)(F)C(F)(F)C(F)(F)C(F)(F)C(F)(F)C(F)(F)F	499.004	-9.7933	-1.3967	8.0	1.0	1.0	3.4864	1.5495	26.02	42.5821	0.0052	Training	6.4114
56594-69-5	-9.5	120.3501	6.9196	FC1=C(F)C(F)=C(F)C2=C1C(F)(F)C(F)(F)C2(F)C(F)(F)F	347.9808	-9.7636	-1.3818	0.0	0.0	0.0	4.7108	1.474	0.0	36.9596	0.0364	Training	6.4708
56734-76-0	-9.5	120.3501	6.9196	FC(F)(F)C(F)(F)C(F)(F)C(F)(F)C(F)(F)C(F)(F)C1CCCCC1=O	416.0446	-9.7577	-1.3788	5.0	1.0	0.0	5.4845	1.508	17.07	40.0279	0.0317	Training	6.3272
56734-77-1	-9.5	120.3501	6.9196	FC(F)(F)C(F)(F)C(F)(F)C(F)(F)C(F)(F)C(F)(F)C(F)(F)C1CCCCC1=O	466.0414	-9.7621	-1.381	6.0	1.0	0.0	6.1198	1.533	17.07	41.0278	0.0227	Training	6.5007
59655-42-4	-9.5	120.3501	6.9196	FC(OC1=CC=C(CCl)C=C1)=C(F)C(F)(F)C(F)(F)C(F)(F)C(F)(F)C(F)(F)C(F)(F)C(F)(F)F	571.9836	-9.7829	-1.3914	9.0	1.0	0.0	8.2864	1.586	9.23	42.3627	0.0093	Training	6.6704
61589-61-5	-9.5	120.3501	6.9196	CC(O)CC(F)(F)C(F)(F)C(F)(F)C(F)(F)C(F)(F)C(F)(F)C(F)(F)C(F)(F)F	478.0225	-9.7828	-1.3914	8.0	1.0	1.0	5.7667	1.539	20.23	41.5835	0.0154	Test	6.3298
61860-09-1	-9.5	120.3501	6.9196	FC(F)(F)C1(C(N1C1=CC=CC=C1)C(=O)C1=CC=CC=C1)C(F)(F)F	359.0745	-9.684	-1.342	3.0	2.0	0.0	3.4883	1.4795	20.08	39.1895	0.0574	Training	6.2054
62457-66-3	-9.5	120.3501	6.9196	FC(F)(F)C1(ON(C(=N1)C1=CC=CC=C1)C1=CC=CC=C1)C(F)(F)F	360.0697	-9.688	-1.344	2.0	3.0	0.0	3.5727	1.48	24.83	39.6844	0.0577	Training	6.1941
62619-31-2	-9.5	120.3501	6.9196	OC(=O)C1=CC=CC=C1.OC(F)(F)C(C(F)(F)F)C(F)(F)F	340.0346	-9.7364	-1.3682	2.0	2.0	2.0	0.7966	1.47	57.53	42.5537	0.0528	Test	6.0468
63225-55-8	-9.5	120.3501	6.9196	OP(O)(=O)C(F)(F)C(F)(F)C(F)(F)C(F)(F)C(F)(F)C(F)(F)C(F)(F)C(F)(F)C(F)(F)C(F)(F)C(F)(F)C(F)(F)F	699.9342	-9.8195	-1.4098	11.0	1.0	2.0	2.2722	1.65	57.53	49.7517	-0.0292	Test	6.8699
63238-61-9	-9.5	120.3501	6.9196	FC(F)(F)C1(CC2COC3=CC=CC=C3C2=N1)C(F)(F)F	309.0588	-9.7	-1.35	0.0	2.0	0.0	3.7514	1.4545	21.59	38.3402	0.0587	Training	6.1519
64614-34-2	-9.5	120.3501	6.9196	OC(F)=C(F)C(F)(F)C(F)(F)C(F)(F)C(F)(F)C(F)(F)C(F)(F)C(F)(F)F	447.9756	-9.7963	-1.3981	6.0	1.0	1.0	6.0266	1.524	20.23	40.9825	0.0156	Training	6.3462
649721-94-8	-9.5	120.3501	6.9196	FC(F)(F)C(F)(F)C(F)(F)C(F)(F)C(F)(F)C(F)(F)C(F)(F)C(F)(F)C1=CC=C(OCCCCOC(=O)C=C)C=C1	638.075	-9.739	-1.3695	14.0	3.0	0.0	8.0407	1.619	35.53	46.3145	0.0088	Test	6.383
65439-50-1	-9.5	120.3501	6.9196	OC(=O)C1=CC=C(OC(=C(C(F)(C(F)(F)F)C(F)(F)F)C(F)(C(F)(F)F)C(F)(F)F)C(F)(F)F)C=C1	567.9967	-9.7583	-1.3792	5.0	2.0	1.0	4.3453	1.584	46.53	46.0129	0.005	Training	6.9923
65653-73-8	-9.5	120.3501	6.9196	CC1=C(F)C(F)(F)C(F)(F)C2=C1C(F)=C(F)C(F)=C2F	306.0091	-9.735	-1.3675	0.0	0.0	0.0	4.6842	1.453	0.0	36.1202	0.0483	Training	6.2657
65702-24-1	-9.5	120.3501	6.9196	FC(F)(F)C(F)(F)C(F)(F)C(F)(F)C(F)(F)C(F)(F)C(F)(F)C(F)(F)C(F)(F)CCS(Cl)(=O)=O	595.9317	-9.8412	-1.4206	10.0	2.0	0.0	6.5898	1.598	34.14	45.3326	0.0	Test	6.4597
66593-23-5	-9.5	120.3501	6.9196	FC1=C(F)C(F)=C(C=C1)C1=C(F)C(F)=C(F)C(F)=C1F	298.0029	-9.72	-1.36	1.0	0.0	0.0	4.4664	1.449	0.0	35.9601	0.0517	Training	6.1598
667873-26-9	-9.5	120.3501	6.9196	CC1=NC(=NN1)C(F)(F)C(F)(F)C(F)(F)C(F)(F)C(F)(F)C(F)(F)C(F)(F)C(F)(F)F	501.0134	-9.7742	-1.3871	7.0	2.0	1.0	5.579	1.5505	41.57	44.1773	0.0138	Training	6.4813
677324-32-2	-9.5	120.3501	6.9196	CCCCCCCCCCCCCCCCCC(F)(F)C(F)(F)C(F)(F)C(F)(F)C(F)(F)C(F)(F)C(F)(F)C(F)(F)C(F)(F)C(F)(F)C(F)(F)C(F)(F)F	858.234	-9.7389	-1.3694	26.0	0.0	0.0	14.7985	1.7291	0.0	47.1647	-0.0221	Training	6.192
293754-55-9	-9.5	120.3501	6.9196	OC(C1=CC=C(C=C1)N(CC(F)(F)F)S(=O)(=O)C1=CC=CC=C1)(C(F)(F)F)C(F)(F)F	481.0394	-9.7419	-1.371	5.0	3.0	1.0	3.6232	1.5405	57.61	45.3818	0.0536	Training	6.4154
55937-43-4	-9.5	120.3501	6.9196	CC1=CC=C(OC(F)=C(F)C(F)(F)C(F)(F)C(F)(F)C(F)(F)C(F)(F)C(F)(F)C(F)(F)F)C=C1	538.0225	-9.7559	-1.3779	8.0	1.0	0.0	7.856	1.569	9.23	41.6835	0.0135	Test	6.6846
548479-70-5	-9.5	120.3501	6.9196	FC(F)(F)C(F)(F)C(F)(F)C(=O)NC1=C(NC(=O)C(F)(F)C(F)(F)C(F)(F)F)C=CC=C1	500.0206	-9.75	-1.375	6.0	2.0	2.0	2.0079	1.55	58.2	45.8204	0.0179	Training	6.574
62457-73-2	-9.5	120.3501	6.9196	FC(F)(F)C1(N=C(ON1C1=CC=CC=C1)C1=CC=CC=C1)C(F)(F)F	360.0697	-9.688	-1.344	2.0	3.0	0.0	3.5727	1.48	24.83	39.6844	0.0577	Training	6.1941
53826-13-4	-9.5	120.3501	6.9196	OC(=O)CC(F)(F)C(F)(F)C(F)(F)C(F)(F)C(F)(F)C(F)(F)C(F)(F)C(F)(F)C(F)(F)C(F)(F)F	577.9798	-9.7914	-1.3957	10.0	1.0	1.0	3.8406	1.589	37.3	45.2896	-0.0156	Training	6.6391
54208-66-1	-9.5	120.3501	6.9196	FC(F)(F)C(F)(F)C(F)(F)OC(F)(F)C(F)(OC(F)(F)C(F)(F)C(F)(F)F)C(F)(OC(F)(F)C(F)(F)C(F)(F)F)C(F)(F)OC(F)(F)C(F)(F)C(F)(F)F	901.9254	-9.8037	-1.4019	15.0	4.0	0.0	10.7316	1.751	36.92	51.7305	-0.067	Training	6.8055
335-36-4	-9.5	120.3501	6.9196	FC(F)(F)C(F)(F)C(F)(F)C(F)(F)C1(F)OC(F)(F)C(F)(F)C1(F)F	415.9694	-9.8	-1.4	3.0	1.0	0.0	5.014	1.508	9.23	39.2424	0.019	Training	6.432
33730-52-8	-9.5	120.3501	6.9196	CC#CP(C1=C(F)C(F)=C(F)C(F)=C1F)C1=C(F)C(F)=C(F)C(F)=C1F	403.9813	-9.75	-1.375	2.0	0.0	0.0	4.4911	1.502	0.0	38.0796	0.0448	Test	6.5888
34598-33-9	-9.5	120.3501	6.9196	OC(=O)CCC(F)(F)C(F)(F)C(F)(F)C(F)(F)C(F)(F)C(F)(F)C(F)(F)C(F)(F)F	492.0018	-9.7833	-1.3917	9.0	1.0	1.0	2.9601	1.546	37.3	43.57	0.0051	Training	6.338
350608-65-0	-9.5	120.3501	6.9196	CCCCC\C=C\C(F)(F)C(F)(F)C(F)(F)C(F)(F)C(F)(F)C(F)(F)C(F)(F)C(F)(F)F	516.0746	-9.7594	-1.3797	11.0	0.0	0.0	8.1323	1.558	0.0	40.3215	0.0136	Training	6.407
351346-36-6	-9.5	120.3501	6.9196	CC1=CC(C)=NC(SC2=NN3C(C=C2)=NN=C3C(F)(F)C(F)(F)C(F)(F)F)=N1	426.0498	-9.7321	-1.3661	4.0	7.0	0.0	3.9717	1.513	68.86	45.407	0.0569	Training	5.9046
355-59-9	-9.5	120.3501	6.9196	FC1(F)C(F)(F)C(F)(F)C(F)(F)C(F)(F)C(F)(F)C1(F)F	349.9776	-9.8	-1.4	0.0	0.0	0.0	4.4471	1.475	0.0	36.9996	0.0286	Training	6.3988
37340-18-4	-9.5	120.3501	6.9196	FC(F)(F)C(F)(F)C(F)(F)C(F)(F)C(F)(F)C(F)(F)OC(F)(C(F)(F)F)C(F)(F)F	503.963	-9.8067	-1.4033	6.0	1.0	0.0	6.4897	1.552	9.23	41.0023	0.0	Training	6.6257
374-77-6	-9.5	120.3501	6.9196	FC(F)(F)C1(F)C(F)(F)C(F)(F)C(F)(C(F)(F)F)C(F)(F)C1(F)F	399.9745	-9.8	-1.4	0.0	0.0	0.0	5.0824	1.5	0.0	37.9995	0.019	Training	6.7063
405074-81-9	-9.5	120.3501	6.9196	FC1=C(F)C(F)=C(C(S(=O)(=O)C(F)(F)F)S(=O)(=O)C(F)(F)F)C(F)=C1F	445.9141	-9.8346	-1.4173	3.0	4.0	0.0	3.2499	1.523	68.28	45.7463	0.0446	Training	6.1577
307-43-7	-9.5	120.3501	6.9196	FC(F)(F)C(F)(F)C(F)(F)C(F)(F)C(F)(F)C(F)(F)C(F)(F)C(F)(F)C(F)(F)C(F)(F)Br	597.8848	-9.8875	-1.4438	8.0	0.0	0.0	7.6188	1.5989	0.0	41.9577	-0.0105	Training	6.6688
423-60-9	-9.5	120.3501	6.9196	FC(F)(F)C(F)(F)C(F)(F)C(F)(F)C(F)(F)C(F)(F)C(F)(F)C(F)(F)S(Cl)(=O)=O	517.9036	-9.8621	-1.431	7.0	2.0	0.0	5.5219	1.559	34.14	43.7721	0.0102	Training	6.3324
41605-60-1	-9.5	120.3501	6.9196	FC(F)(F)C(F)(F)C(F)(F)C(F)(F)S(=O)(=O)OC1=C2N=CC=CC2=CC=C1	426.9925	-9.763	-1.3815	5.0	4.0	0.0	4.3691	1.5135	56.26	44.1658	0.0501	Training	6.059
48240-25-1	-9.5	120.3501	6.9196	OP(=O)(OCC1(F)C(F)(F)C(F)(F)C(F)(F)C(F)(F)C1(F)F)OP(O)(=O)OCC1(F)C(F)(F)C(F)(F)C(F)(F)C(F)(F)C1(F)F	765.9237	-9.8178	-1.4089	8.0	5.0	2.0	7.0338	1.683	102.29	55.5475	-0.0117	Training	6.9427
474511-07-4	-9.5	120.3501	6.9196	[O-]S(=O)(=O)C(F)(F)C(F)(F)C(F)(F)C(F)(F)C(F)(F)C(F)(F)C(F)(F)C(F)(F)C(F)(F)F	548.927	-9.8281	-1.4141	8.0	3.0	0.0	5.1338	1.5745	57.2	46.6985	0.0054	Training	6.4192
470678-94-5	-9.5	120.3501	6.9196	[O-][N+](=O)C1=CC(=C(OC2=CC=C(C=NNC(=O)C(F)(F)C(F)(F)C(F)(F)C(F)(F)C(F)(F)C(F)(F)F)C=C2)C=C1)[N+]([O-])=O	648.0315	-9.7279	-1.364	11.0	7.0	1.0	4.8734	1.624	136.97	56.6576	0.0313	Training	6.3441
496032-46-3	-9.5	120.3501	6.9196	OP(=O)(OC(C1=CC=CC=C1)C(F)(F)C(F)(F)C(F)(F)F)C1=CC=CC=C1	416.0412	-9.7333	-1.3667	6.0	2.0	1.0	5.0881	1.508	46.53	42.9738	0.0627	Training	6.1297
432-08-6	-9.5	120.3501	6.9196	FC(F)(F)C(F)(F)C(F)(F)C(F)(F)C(F)(F)C(F)(F)N(C(F)(F)C(F)(F)C(F)(F)C(F)(F)C(F)(F)C(F)(F)F)C(F)(F)C(F)(F)C(F)(F)C(F)(F)C(F)(F)C(F)(F)F	970.9408	-9.8034	-1.4017	15.0	1.0	0.0	11.2441	1.7855	3.24	49.7428	-0.0908	Test	7.1512
42977-21-9	-9.5	120.3501	6.9196	FC(F)(F)C(F)(F)C(F)(F)C(F)(F)C(F)(F)C(F)(F)C(F)(F)C(F)(F)CCSSCCC(F)(F)C(F)(F)C(F)(F)C(F)(F)C(F)(F)C(F)(F)C(F)(F)C(F)(F)F	957.9525	-9.8179	-1.4089	19.0	2.0	0.0	13.1668	1.779	0.0	49.159	-0.0681	Training	6.5801
4262-70-8	-9.5	120.3501	6.9196	NS(=O)(=O)C(F)(F)C(F)(F)C(F)(F)C(F)(F)C(F)(F)C(F)(F)C(F)(F)C(F)(F)C(F)(F)C(F)(F)F	598.9471	-9.8229	-1.4114	9.0	2.0	1.0	3.409	1.5995	60.16	47.9949	-0.0054	Training	6.599
45298-90-6	-9.5	120.3501	6.9196	[O-]S(=O)(=O)C(F)(F)C(F)(F)C(F)(F)C(F)(F)C(F)(F)C(F)(F)C(F)(F)C(F)(F)F	498.9302	-9.831	-1.4155	7.0	3.0	0.0	4.4985	1.5495	57.2	45.6986	0.0163	Training	6.2481
1835255-26-9	-9.4	142.3259	6.8467	FC(F)(F)C(F)(F)C(F)(F)C(F)(F)C(F)(F)CCCCC(F)(F)C(F)(F)C(F)(F)C(F)(F)C(F)(F)F	594.0275	-9.7833	-1.3917	11.0	0.0	0.0	8.7538	1.597	0.0	41.8805	-0.0093	Training	6.7305
15899-32-8	-9.4	142.3259	6.8467	OC(=O)C(F)(F)C(F)(F)C(F)(F)C(F)(F)C(F)(F)C(F)(F)C(F)(C(F)(F)F)C(F)(F)F	513.9673	-9.7968	-1.3984	7.0	1.0	1.0	2.8152	1.557	37.3	44.0093	-0.0052	Test	6.6045
1600-71-1	-9.4	142.3259	6.8467	FC(F)(F)C(F)(N1C(F)(F)C(F)(F)OC(F)(F)C1(F)F)C(F)(F)F	398.974	-9.8	-1.4	1.0	2.0	0.0	3.347	1.4995	12.47	39.2265	0.0238	Training	6.3827
1651215-26-7	-9.4	142.3259	6.8467	OS(=O)(=O)C(F)(Cl)C(F)(F)C(F)(F)C(F)(F)C(F)(F)C(F)(F)C(F)(F)C(F)(F)F	515.9079	-9.8586	-1.4293	7.0	2.0	1.0	-1.2896	1.558	54.37	45.7552	0.0168	Training	6.2234
1766-76-3	-9.4	142.3259	6.8467	OC(C1=C(F)C(F)=C(F)C(F)=C1F)C1=C(F)C(F)=C(F)C(F)=C1F	363.9946	-9.7333	-1.3667	2.0	1.0	1.0	4.1593	1.482	20.23	39.3029	0.0482	Test	6.3297
1818833-95-2	-9.4	142.3259	6.8467	NS(=O)(=O)C(F)(F)C(F)(F)C(F)(F)C(F)(F)C(F)(F)C(F)(F)C(F)(F)C(F)(F)C(F)(F)F	548.9503	-9.825	-1.4125	8.0	2.0	1.0	2.7737	1.5745	60.16	46.995	0.0054	Training	6.4657
158573-58-1	-9.4	142.3259	6.8467	FC1=C(F)C(F)=C(OC(=O)COCC(=O)OC2=C(F)C(F)=C(F)C(F)=C2F)C(F)=C1F	465.9899	-9.729	-1.3645	6.0	5.0	0.0	3.6052	1.533	61.83	45.5028	0.0349	Training	6.2011
1835252-00-0	-9.4	142.3259	6.8467	FC(F)(F)C(F)(F)C(F)(F)C(F)(F)CCCCCCCCC(F)(F)C(F)(F)C(F)(F)C(F)(F)F	550.0965	-9.7588	-1.3794	13.0	0.0	0.0	9.0436	1.575	0.0	41.0019	0.0091	Test	6.385
18934-99-1	-9.4	142.3259	6.8467	FC(F)(F)OC(F)(F)C(F)(OC(F)(F)C(F)(OC(F)(F)C(=O)C(F)(F)F)C(F)(F)F)C(F)(F)F	563.9477	-9.8	-1.4	8.0	4.0	0.0	5.922	1.582	44.76	45.755	0.0	Training	6.4492
2043-54-1	-9.4	142.3259	6.8467	FC(F)(F)C(F)(F)C(F)(F)C(F)(F)C(F)(F)C(F)(F)C(F)(F)C(F)(F)C(F)(F)C(F)(F)CCI	673.9022	-9.9235	-1.4618	10.0	0.0	0.0	8.0915	1.637	0.0	43.478	-0.0109	Test	6.6602
195324-88-0	-9.4	142.3259	6.8467	FC(F)(F)CCC(F)(F)C(F)(F)C(F)(F)C(F)(F)C(F)(F)C(F)(F)C(F)(F)C1=CC=C(Br)C=C1	601.9538	-9.8353	-1.4176	9.0	0.0	0.0	8.6952	1.601	0.0	42.0391	0.0099	Training	6.7118
19847-41-7	-9.4	142.3259	6.8467	[O-][N+](=O)C1=C(F)C(F)=C(OC2=C(F)C(F)=C(F)C(F)=C2F)C(F)=C1F	376.9734	-9.736	-1.368	3.0	3.0	0.0	4.639	1.4885	52.37	42.7765	0.0532	Training	6.1626
200636-93-7	-9.4	142.3259	6.8467	C[N+](C)([O-])CCCNC(=O)C1(F)C(F)(F)C(OC(F)(F)F)C(F)(OC(F)(F)F)C(F)(OC(F)(F)F)C1(F)F	606.0647	-9.7579	-1.3789	8.0	5.0	1.0	1.6248	1.603	79.85	50.1063	0.0149	Training	6.49
20546-13-8	-9.4	142.3259	6.8467	CC1=C(F)C(F)=C(OC2=C(F)C(F)=C(F)C(F)=C2F)C(F)=C1F	346.004	-9.7261	-1.363	2.0	1.0	0.0	5.0392	1.473	9.23	37.8431	0.0478	Training	6.2562
2089109-43-1	-9.4	142.3259	6.8467	OS(=O)(=O)C(F)(F)C(F)(F)C(F)(F)C(F)(F)C(F)(F)C(F)=C(F)C(F)(F)F	461.9407	-9.8259	-1.413	6.0	2.0	1.0	-1.6789	1.531	54.37	44.6758	0.027	Training	6.1377
2089110-03-0	-9.4	142.3259	6.8467	OC(CC(F)(F)C(F)(F)C(F)(F)C(F)(F)C(F)(F)C(F)(F)C(F)(F)C(F)(F)F)S(O)(=O)=O	543.9637	-9.8156	-1.4078	9.0	3.0	2.0	-1.8079	1.572	74.6	48.3393	0.0175	Training	6.1658
219985-31-6	-9.4	142.3259	6.8467	FC(F)(F)C(F)(F)C(F)(F)C(F)(F)C(F)(F)C(F)(F)CCC1=CC=C(C=C1)P(C1=CC=C(CCC(F)(F)C(F)(F)C(F)(F)C(F)(F)C(F)(F)C(F)(F)F)C=C1)C1=CC=C(CCC(F)(F)C(F)(F)C(F)(F)C(F)(F)C(F)(F)C(F)(F)F)C=C1	1300.0993	-9.7537	-1.3768	24.0	0.0	0.0	17.459	1.95	0.0	56.002	-0.0855	Training	6.0676
22116-95-6	-9.4	142.3259	6.8467	FC(F)(I)C(F)(F)C(F)(F)C(F)(F)C(F)(F)C(F)(F)C(F)(F)C(F)(F)C(F)(F)I	703.7802	-10.1103	-1.5552	8.0	0.0	0.0	7.4891	1.6519	0.0	44.0756	0.0	Test	6.2786
15622-57-8	-9.4	142.3259	6.8467	OCC(F)(F)C(F)(F)C(F)(F)C(F)(F)C(F)(F)C(F)(F)C(F)(F)C(F)(F)C(F)(F)C(F)(F)C(F)(F)C(F)(F)C(F)(F)F	699.9753	-9.7976	-1.3988	12.0	1.0	1.0	8.1646	1.65	20.23	46.0225	-0.0366	Training	6.9026
194427-39-9	-9.4	142.3259	6.8467	OCCC(F)(F)C(F)(F)C(F)(F)C(F)(F)C(F)(F)C(F)(F)C(F)(F)C(F)(F)C(F)(C(F)(F)F)C(F)(F)F	613.9973	-9.7919	-1.3959	10.0	1.0	1.0	7.2841	1.607	20.23	44.3029	-0.0156	Training	6.7647
1555-24-4	-9.4	142.3259	6.8467	FC(F)(F)C(F)(F)C(F)(F)C(F)(F)C(F)(F)C(F)(F)C(F)(F)C1=NN=C(O1)C(F)(F)C(F)(F)C(F)(F)C(F)(F)C(F)(F)C(F)(F)C(F)(F)F	805.9532	-9.7918	-1.3959	12.0	3.0	0.0	9.7308	1.703	38.92	50.0111	-0.0472	Training	7.0269
230295-05-3	-9.4	142.3259	6.8467	OC(=O)C(=C)CC(=O)OC(F)(F)C(F)(F)C(F)(F)C(F)(F)C(F)(F)C(F)(F)C(F)(F)C(F)(F)F	547.9916	-9.7735	-1.3868	10.0	3.0	1.0	2.6269	1.574	63.6	47.3198	0.0	Training	6.3538
153004-31-0	-9.4	142.3259	6.8467	[H][C@@]12CC[C@H](O)[C@@]1(C)CC[C@]1([H])C3=CC=C(O)C=C3C[C@@H](CCCCCCCCCSCCCC(F)(F)C(F)(F)F)[C@@]21[H]	590.3217	-9.6725	-1.3362	14.0	3.0	2.0	9.666	1.5952	40.46	45.8524	0.0726	Training	6.2222
1003194-01-1	-9.4	142.3259	6.8467	OC(=O)CNS(=O)(=O)C(F)(F)C(F)(F)C(F)(F)C(F)(F)C(F)(F)C(F)(F)C(F)(F)C(F)(F)C(F)(F)F	606.9558	-9.8111	-1.4056	11.0	3.0	2.0	0.0813	1.6035	83.47	50.4861	-0.0053	Training	6.3561
100550-08-1	-9.4	142.3259	6.8467	FC(F)(F)C(F)(F)C(F)(F)C(F)(F)C(F)(F)C(F)(F)C(F)(F)C(F)(F)CCCCCCCCC(F)(F)C(F)(F)C(F)(F)C(F)(F)C(F)(F)C(F)(F)C(F)(F)C(F)(F)F	950.0709	-9.7759	-1.3879	21.0	0.0	0.0	14.126	1.775	0.0	49.0014	-0.0647	Test	6.704
104554-44-1	-9.4	142.3259	6.8467	FC(F)(F)C(F)(F)C(F)(F)C(CC1=CC=C(C=C1)C#N)(C(F)(F)F)C(F)(F)F	435.0293	-9.7429	-1.3714	4.0	1.0	0.0	6.0447	1.5175	23.79	41.0796	0.0311	Training	6.5776
110035-58-0	-9.4	142.3259	6.8467	CN1N=C(C(=C1C1=CC=CC=C1)C(F)(F)F)C(F)(F)C(F)(F)F	344.056	-9.713	-1.3565	2.0	2.0	0.0	4.76	1.472	17.82	38.6631	0.0512	Training	6.1715
110262-36-7	-9.4	142.3259	6.8467	FC(F)(F)C(F)(F)C(F)(F)C(F)(F)C(F)(F)C(F)(F)C(F)(F)C(=O)OC1=CC=CC(=C1)C1=CC=CC=C1	566.0363	-9.7324	-1.3662	8.0	2.0	0.0	7.6331	1.583	26.3	43.9507	0.0175	Training	6.7676
112242-89-4	-9.4	142.3259	6.8467	CC(=C)C1=CC=C(OC(F)=C(F)C(F)(F)C(F)(F)C(F)(F)C(F)(F)C(F)(F)C(F)(F)C(F)(F)C(F)(F)C(F)(F)C(F)(F)F)C=C1	714.0286	-9.7578	-1.3789	12.0	1.0	0.0	10.4866	1.657	9.23	45.2036	-0.0136	Training	6.987
116392-95-1	-9.4	142.3259	6.8467	FC(F)(F)C(F)(C1=NN=NC(=C1C(F)(C(F)(F)F)C(F)(F)F)C(F)(C(F)(F)F)C(F)(F)F)C(F)(F)F	584.9757	-9.7833	-1.3917	3.0	3.0	0.0	6.7398	1.5925	38.67	45.5665	-0.0047	Training	7.1362
119534-79-1	-9.4	142.3259	6.8467	NC1=CC=CC(=C1)C(F)(F)C(F)(F)C(F)(F)C(F)(F)C(F)(F)C(F)(F)F	411.0293	-9.7538	-1.3769	5.0	1.0	1.0	3.3607	1.5055	26.02	40.8226	0.0346	Training	6.2752
1219501-60-6	-9.4	142.3259	6.8467	FC1=C(F)C(=C(F)C(F)=C1S(F)(F)(F)(F)F)S(F)(F)(F)(F)F	401.9218	-9.8818	-1.4409	2.0	0.0	0.0	7.5578	1.501	0.0	38.0384	0.0313	Training	6.3025
1548-88-5	-9.4	142.3259	6.8467	FC(F)(F)C(F)(F)C(F)(F)C(F)(F)C(F)(F)C(F)(F)C(F)(F)C1=CC=CC=C1	446.0152	-9.7607	-1.3804	6.0	0.0	0.0	6.5172	1.523	0.0	38.9203	0.0227	Training	6.5133
1261922-17-1	-9.4	142.3259	6.8467	OC1=CC(OC(F)(F)F)=CC(=C1)C1=CC(=C(F)C=C1)C(F)(F)F	340.0334	-9.7087	-1.3543	2.0	2.0	1.0	5.1146	1.47	29.46	39.7467	0.0607	Training	6.1308
128307-17-5	-9.4	142.3259	6.8467	FC1=C(F)C2=C(C(F)=C1F)C(=C(F)C(F)=C2F)C(F)(F)F	321.984	-9.7429	-1.3714	0.0	0.0	0.0	4.8323	1.461	0.0	36.4397	0.0444	Training	6.352
128720-26-3	-9.4	142.3259	6.8467	CC1=CC=C(C=C1)C(F)(F)C(F)(F)C(F)(F)C(F)(F)C(F)(F)C(F)(F)F	410.034	-9.75	-1.375	5.0	0.0	0.0	6.1903	1.505	0.0	38.2007	0.0313	Training	6.4148
13648-79-8	-9.4	142.3259	6.8467	FC1=C(F)C(F)=C(P(Br)C2=C(F)C(F)=C(F)C(F)=C2F)C(F)=C1F	443.8761	-9.8833	-1.4417	2.0	0.0	0.0	4.8202	1.5219	0.0	38.8775	0.0471	Test	6.3575
1384278-50-5	-9.4	142.3259	6.8467	FC(F)(F)C(F)(F)C(F)(F)COC(=O)C1=C2SN=NC2=CC=C1	361.996	-9.7609	-1.3804	4.0	5.0	0.0	3.681	1.481	52.08	42.4479	0.0545	Training	5.6814
141478-89-9	-9.4	142.3259	6.8467	FC(F)(F)C(F)(F)C(F)(F)C(F)(F)C(F)(F)C(F)(F)C(=O)C1CCCCC1=O	444.0395	-9.7536	-1.3768	6.0	2.0	0.0	5.0536	1.522	34.14	42.2948	0.0315	Training	6.3115
1419865-30-7	-9.4	142.3259	6.8467	FC1=C2C(=O)C(F)(C2=C(F)C(F)=C1F)C(F)(C(F)(F)F)C(F)(F)F	375.9758	-9.7583	-1.3792	1.0	1.0	0.0	4.437	1.488	17.07	39.2265	0.0362	Test	6.4784
1419865-31-8	-9.4	142.3259	6.8467	FC1=C2C(=O)OC(F)(C2=C(F)C(F)=C1F)C(F)(C(F)(F)F)C(F)(F)F	391.9707	-9.76	-1.38	1.0	2.0	0.0	4.3686	1.496	26.3	40.4694	0.0317	Training	6.4796
143906-91-6	-9.4	142.3259	6.8467	FC(OC1=CC=C(C=C1)C(=O)NCC=C)=C(F)C(F)(F)C(F)(F)C(F)(F)C(F)(F)C(F)(F)C(F)(F)C(F)(F)F	607.044	-9.7436	-1.3718	11.0	2.0	1.0	5.8526	1.6035	38.33	45.9739	0.0089	Training	6.6048
147395-05-9	-9.4	142.3259	6.8467	[O-][N+](=O)C1=CC=C(OCCC(F)(F)C(F)(F)C(F)(F)C(F)(F)C(F)(F)C(F)(F)F)C=C1	485.0297	-9.7484	-1.3742	9.0	3.0	0.0	6.1025	1.5425	52.37	44.9376	0.0344	Training	6.1785
1261985-05-0	-9.4	142.3259	6.8467	OC1=CC(=CC(=C1)C(F)(F)F)C1=CC(=C(F)C=C1)C(F)(F)F	324.0385	-9.7045	-1.3523	1.0	1.0	1.0	5.2348	1.462	20.23	38.5038	0.0603	Training	6.2438
230295-06-4	-9.4	142.3259	6.8467	FC(F)(F)C(F)(F)C(F)(F)C(F)(F)C(F)(F)C(F)(F)C(F)(F)C(=O)OCC1=CC=C(C=C)C=C1	530.0363	-9.7441	-1.3721	9.0	2.0	0.0	6.7469	1.565	26.3	43.2307	0.0178	Training	6.5046
330562-41-9	-9.4	142.3259	6.8467	OC(=O)C(F)(F)OC(F)(F)C(F)(F)OC(F)(F)C(F)(F)OC(F)(F)C(F)(F)C(F)(F)C(F)(F)F	561.9521	-9.7971	-1.3985	11.0	4.0	1.0	2.61	1.581	64.99	47.738	-0.0052	Training	6.1617
240801-56-3	-9.4	142.3259	6.8467	FC(F)(F)C(F)(F)C(F)(F)C(F)(F)C(F)(F)C(F)(F)C(F)(F)C(F)(F)S(=O)(=O)NC1CCCCCCC1=O	623.0423	-9.7789	-1.3895	9.0	3.0	1.0	4.5538	1.6115	63.24	48.7848	0.0139	Test	6.6359
405074-83-1	-9.4	142.3259	6.8467	FC1=CC(F)=C(F)C(C(S(=O)(=O)C(F)(F)F)S(=O)(=O)C(F)(F)F)=C1F	427.9235	-9.832	-1.416	3.0	4.0	0.0	3.1108	1.514	68.28	45.3865	0.0494	Test	6.0589
42096-34-4	-9.4	142.3259	6.8467	FC(F)(F)C(F)(F)C(F)(F)C(F)(F)S(=O)(=O)OC1=CC2=CC=CC=C2C=C1	425.9972	-9.7593	-1.3796	5.0	3.0	0.0	4.9741	1.513	43.37	42.8569	0.0498	Training	6.1483
423-86-9	-9.4	142.3259	6.8467	FC(F)(F)C(F)(F)C(F)(F)C(F)(F)C(F)(F)C(F)(F)C(F)(F)C(F)(F)S(=O)(=O)NCC=C	538.9848	-9.8062	-1.4031	10.0	2.0	1.0	3.4479	1.5695	46.17	45.3967	0.0144	Training	6.2484
424-16-8	-9.4	142.3259	6.8467	CC1=CC=C(C=C1)S(=O)(=O)OCC(F)(F)C(F)(F)C(F)(F)C(F)(F)C(F)(F)C(F)F	486.0159	-9.7733	-1.3867	9.0	3.0	0.0	5.1419	1.543	43.37	44.0573	0.0369	Training	6.0777
42875-02-5	-9.4	142.3259	6.8467	FC1=C(F)C(=C(F)C(F)=C1OC1=CC=CC=C1)C(F)(F)F	310.0229	-9.7095	-1.3548	2.0	1.0	0.0	5.0541	1.455	9.23	37.1235	0.0552	Training	6.0823
471243-86-4	-9.4	142.3259	6.8467	[H][C@@]12CC[C@H](O)[C@@]1(C)CC[C@]1([H])C3=CC=C(O)C=C3CC(CCCCCCCCCS(=O)CCCC(F)(F)C(F)(F)F)[C@@]21[H]	606.3166	-9.6756	-1.3378	14.0	3.0	2.0	8.6815	1.6032	57.53	47.8793	0.0729	Training	6.2863
52999-51-6	-9.4	142.3259	6.8467	[O-][N+](=O)C1=C(OC(F)(F)C(F)(F)F)C=C(OC(F)(F)C(F)(F)F)C=C1OC(F)(F)C(F)(F)F	524.9693	-9.7697	-1.3848	7.0	5.0	0.0	6.1965	1.5625	70.83	47.5824	0.0252	Training	6.3267
564-11-4	-9.4	142.3259	6.8467	FC(F)(F)C(F)(F)N1C(F)(F)C(F)(F)C(F)(F)C(F)(F)C1(F)F	382.9791	-9.8	-1.4	1.0	1.0	0.0	3.4154	1.4915	3.24	37.9836	0.0238	Training	6.3883
57558-14-2	-9.4	142.3259	6.8467	OC1=C(C=C(C=C1)C(F)(F)C(F)(F)C(F)(F)C1=CC(=C(O)C=C1)[N+]([O-])=O)[N+]([O-])=O	426.0287	-9.7103	-1.3552	6.0	6.0	2.0	4.4311	1.513	126.74	51.1946	0.0833	Training	5.8714
60167-95-5	-9.4	142.3259	6.8467	CC1=C2N=C(NC2=C(C=C1[N+]([O-])=O)[N+]([O-])=O)C(F)(F)C(F)(F)C(F)(F)F	390.0199	-9.7269	-1.3635	4.0	5.0	1.0	3.8316	1.495	114.96	49.2964	0.0678	Training	5.9794
61282-82-4	-9.4	142.3259	6.8467	CN1CCC(=O)C(C1)C(F)(F)C(F)(F)C(F)(F)C(F)(F)C(F)(F)C(F)(F)F	431.0555	-9.7556	-1.3778	5.0	2.0	0.0	3.1128	1.5155	20.31	40.6521	0.0316	Training	6.2736
61726-45-2	-9.4	142.3259	6.8467	COP(=O)(CCC(F)(F)C(F)(F)C(F)(F)C(F)(F)C(F)(F)C(F)(F)C(F)(F)C(F)(F)C(F)(F)C(F)(F)F)OC	656.0032	-9.8	-1.4	13.0	3.0	0.0	8.1424	1.628	35.53	46.6731	-0.0048	Training	6.412
61778-79-8	-9.4	142.3259	6.8467	FC(F)(F)C(C1=CC=C(OC2=CC3=C(C=C2)C(=O)OC3=O)C=C1)(C1=CC=C(OC2=CC3=C(C=C2)C(=O)OC3=O)C=C1)C(F)(F)F	628.0593	-9.6756	-1.3378	6.0	8.0	0.0	7.3031	1.614	105.2	53.0812	0.0405	Training	6.7354
61909-93-1	-9.4	142.3259	6.8467	FC(F)(F)C1(OC(=CN1C1=CC=CC=C1)C1=CC=CC=C1)C(F)(F)F	359.0745	-9.684	-1.342	2.0	2.0	0.0	4.2095	1.4795	12.47	38.4285	0.0574	Test	6.2914
63264-80-2	-9.4	142.3259	6.8467	FC1=C(F)C(F)=C(F)C2=C1C(C1=C2C(F)=C(F)C(F)=C1F)C1=C(F)C(F)=C(F)C(F)=C1F	475.9871	-9.7219	-1.3609	1.0	0.0	0.0	6.6555	1.538	0.0	39.5197	0.0302	Training	7.1747
64018-23-1	-9.4	142.3259	6.8467	FC(F)(F)C(F)(F)C(F)(F)C(F)(F)C(F)(F)C(F)(F)C(F)(F)C(F)(F)CC(Cl)=O	495.9523	-9.8207	-1.4103	8.0	1.0	0.0	6.1513	1.548	17.07	41.626	0.0098	Training	6.3501
64572-83-4	-9.4	142.3259	6.8467	FC1=C(F)C2=C(C(F)=C1F)C(F)(Cl)C(=NCl)C(F)=C2F	336.9296	-9.82	-1.41	0.0	1.0	0.0	4.8201	1.4685	12.36	37.9746	0.0536	Training	6.1118
65104-63-4	-9.4	142.3259	6.8467	FC(F)(F)C(F)(F)C(F)(F)C(F)(F)C(F)(F)C(F)(F)C(F)(F)C(F)(F)C(F)(F)C(F)(F)C(F)(F)C(F)(F)C(F)(F)C(F)(F)C(F)(F)C(F)(F)C(F)(F)C(F)(F)CCI	1073.8767	-9.8724	-1.4362	18.0	0.0	0.0	13.1739	1.8369	0.0	51.4775	-0.0931	Test	6.7097
67990-80-1	-9.4	142.3259	6.8467	FC(F)(F)C(F)(F)C(F)(F)C(F)(F)C(F)(F)C(F)(F)OC(F)(F)C(F)(F)S(F)(=O)=O	517.9281	-9.8333	-1.4167	8.0	3.0	0.0	5.1842	1.559	43.37	44.6956	0.0099	Training	6.244
39823-55-7	-9.4	142.3259	6.8467	FC(F)(F)C(F)(F)C(F)(F)C(F)(F)C(F)(F)C(F)(F)C(F)(F)C(F)(F)C(F)(F)C(F)(F)C(F)(F)C(F)(F)C(F)(F)C(F)(F)C(F)(F)C(F)(F)C(F)(F)C(F)(F)C(F)(F)C(F)(F)C(F)(F)C(F)(F)C(F)(F)C(F)(F)I	1345.8262	-9.8622	-1.4311	22.0	0.0	0.0	16.5531	1.9729	0.0	56.9165	-0.1534	Training	6.038
39239-77-5	-9.4	142.3259	6.8467	OCCC(F)(F)C(F)(F)C(F)(F)C(F)(F)C(F)(F)C(F)(F)C(F)(F)C(F)(F)C(F)(F)C(F)(F)C(F)(F)C(F)(F)F	663.9941	-9.7925	-1.3962	12.0	1.0	1.0	7.9194	1.632	20.23	45.3029	-0.026	Test	6.775
5736-46-9	-9.4	142.3259	6.8467	FC1=C(F)C(F)=C(CC2=C(F)C(F)=C(F)C(F)=C2F)C(F)=C1F	347.9997	-9.7304	-1.3652	2.0	0.0	0.0	4.6684	1.474	0.0	36.96	0.0437	Test	6.3583
3883-86-1	-9.4	142.3259	6.8467	FC1=CC(F)=C(F)C(=C1F)C1=C(F)C(F)=CC(F)=C1F	298.0029	-9.72	-1.36	1.0	0.0	0.0	4.4664	1.449	0.0	35.9601	0.0517	Training	6.1598
39108-34-4	-9.4	142.3259	6.8467	OS(=O)(=O)CCC(F)(F)C(F)(F)C(F)(F)C(F)(F)C(F)(F)C(F)(F)C(F)(F)C(F)(F)F	527.9688	-9.8161	-1.4081	9.0	2.0	1.0	-1.1263	1.564	54.37	45.9964	0.016	Training	6.2139
24120-18-1	-9.4	142.3259	6.8467	FC(F)(F)C(F)(F)C(F)(F)C(F)(F)C(F)(F)C(F)(F)C(F)(F)COC(=O)\C=C\C(=O)OCC(F)(F)C(F)(F)C(F)(F)C(F)(F)C(F)(F)C(F)(F)C(F)(F)F	879.9787	-9.7815	-1.3907	16.0	4.0	0.0	9.3772	1.74	52.6	52.8596	-0.0559	Training	6.7093
250738-45-5	-9.4	142.3259	6.8467	CCCCCCCCCCCCCCCCCCC(F)(F)C(F)(F)C(F)(F)C(F)(F)C(F)(F)C(F)(F)C(F)(F)C(F)(F)C(F)(F)C(F)(F)F	772.256	-9.7286	-1.3643	25.0	0.0	0.0	13.918	1.6861	0.0	45.4451	-0.0044	Test	6.1271
3021-63-4	-9.4	142.3259	6.8467	FC(F)(F)C(F)(C(F)(F)F)C(F)(F)C(F)(F)C(F)(F)C(F)(F)C(F)(C(F)(F)F)C(F)(F)F	537.9649	-9.8062	-1.4031	5.0	0.0	0.0	7.1934	1.569	0.0	40.7593	-0.0096	Training	6.9879
304658-31-9	-9.4	142.3259	6.8467	OC1=CC=C(C=C1)C1=CC=C(OC(=O)C(F)(C(F)(F)F)C(F)(F)N2C(F)(F)C(F)(F)OC(F)(F)C2(F)F)C=C1	593.0308	-9.7308	-1.3654	5.0	5.0	1.0	5.3971	1.5965	59.0	47.7606	0.024	Test	6.7978
307-38-0	-9.4	142.3259	6.8467	FC(F)(F)C(F)(F)C(F)(F)C(F)(F)C(F)(F)C(F)(F)C(F)(F)C(F)(F)C(F)(F)C(Cl)=O	531.9334	-9.8258	-1.4129	8.0	1.0	0.0	6.3965	1.566	17.07	42.3457	0.0	Training	6.528
307-77-7	-9.4	142.3259	6.8467	NC(=O)C(F)(F)C(F)(F)C(F)(F)C(F)(F)C(F)(F)C(F)(F)C(F)(F)C(F)(F)C(N)=O	488.0017	-9.78	-1.39	9.0	2.0	2.0	-1.1675	1.544	86.18	48.378	0.0112	Test	6.2019
307-79-9	-9.4	142.3259	6.8467	COC(=O)C(F)(F)C(F)(F)C(F)(F)C(F)(F)C(F)(F)C(F)(F)C(F)(F)C(F)(F)C(F)(F)F	527.983	-9.7906	-1.3953	8.0	2.0	0.0	5.8041	1.564	26.3	43.1897	0.0	Training	6.5078
31506-32-8	-9.4	142.3259	6.8467	CNS(=O)(=O)C(F)(F)C(F)(F)C(F)(F)C(F)(F)C(F)(F)C(F)(F)C(F)(F)C(F)(F)F	512.9691	-9.82	-1.41	8.0	2.0	1.0	2.8917	1.5565	46.17	44.8764	0.0146	Training	6.28
32347-41-4	-9.4	142.3259	6.8467	OC(=O)C(F)(F)C(F)(F)C(F)(F)C(F)(F)C(F)(F)C(F)(F)OC(F)(C(F)(F)F)C(F)(F)F	529.9622	-9.7969	-1.3984	8.0	2.0	1.0	2.7468	1.565	46.53	45.2522	-0.0052	Training	6.4847
307-40-4	-9.4	142.3259	6.8467	NC(=O)C(F)(F)C(F)(F)C(F)(F)C(F)(F)C(F)(F)C(F)(F)C(F)(F)C(F)(F)C(F)(F)F	512.9833	-9.7935	-1.3968	8.0	1.0	1.0	3.013	1.5565	43.09	44.5687	0.0	Training	6.5163
375-94-0	-9.4	142.3259	6.8467	FC(F)C(F)(F)C(F)(F)C(F)(F)C(F)(F)C(F)(F)C(F)(F)C(F)(F)C(F)(F)F	469.9775	-9.8036	-1.4018	7.0	0.0	0.0	6.2609	1.535	0.0	39.3995	0.0048	Training	6.4723
331716-84-8	-9.4	142.3259	6.8467	FC(F)(F)C(F)(F)C(F)(F)C(F)(F)C(F)(F)C(F)(F)C(F)(F)C(F)(F)CCOC(=O)C1=CC=CN=C1	569.0284	-9.7556	-1.3778	10.0	3.0	0.0	6.6379	1.5845	39.19	45.2996	0.009	Training	6.4695
332136-76-2	-9.4	142.3259	6.8467	FC(F)(F)C(F)(F)C(F)(F)C(F)(F)C(F)(F)C(F)(F)C(F)(F)C(F)(F)C(F)(F)C(F)(F)CCBr	625.9161	-9.8706	-1.4353	10.0	0.0	0.0	8.0514	1.613	0.0	42.5183	-0.0103	Training	6.6746
343629-46-9	-9.4	142.3259	6.8467	[O-]S(=O)(=O)C(F)(F)C(F)(F)C(F)(F)C(F)(F)C(F)(F)C(F)(F)C(F)(F)C(F)(F)C(F)(F)C(F)(F)C(F)(F)C(F)(F)C(F)(F)C(F)(F)F	798.9111	-9.8191	-1.4096	13.0	3.0	0.0	8.3103	1.6995	57.2	51.6982	-0.0482	Training	6.8816
3492-24-8	-9.4	142.3259	6.8467	FC(F)C(F)(F)C(F)(F)C(F)(F)C(F)(F)C(F)(F)C(F)(F)C(F)(F)C(F)(F)C(F)F	501.9837	-9.8	-1.4	9.0	0.0	0.0	6.599	1.551	0.0	40.0397	0.0	Training	6.4603
35444-07-6	-9.4	142.3259	6.8467	FC(F)(F)C(=CC(=O)C1=CC=CC2=CC=CC=C12)C(F)(F)F	318.0479	-9.6909	-1.3455	2.0	1.0	0.0	5.0735	1.459	17.07	38.068	0.058	Training	6.1809
356055-77-1	-9.4	142.3259	6.8467	OCC1=CC=C(CCC(F)(F)C(F)(F)C(F)(F)C(F)(F)C(F)(F)C(F)(F)C(F)(F)C(F)(F)F)C=C1	554.0538	-9.7514	-1.3757	10.0	1.0	1.0	7.1209	1.577	20.23	43.1041	0.0148	Training	6.5587
36390-05-3	-9.4	142.3259	6.8467	OC(=O)C(CCC(F)(F)C(F)(F)C(F)(F)C(F)(F)C(F)(F)C(F)(F)C(F)(F)C(F)(F)F)C(O)=O	550.0073	-9.7735	-1.3868	11.0	2.0	2.0	-0.2397	1.575	74.6	48.4601	-0.0055	Training	6.3462
240801-02-9	-9.4	142.3259	6.8467	CC1=CC(=NC(=S)N1)C(F)(F)C(F)(F)C(F)(F)C(F)(F)C(F)(F)C(F)(F)F	443.9966	-9.7889	-1.3944	5.0	2.0	1.0	5.6429	1.522	28.68	41.7479	0.0329	Training	6.2734
191852-87-6	-9.3	168.3144	6.7739	OC(=O)CC(F)(F)C(F)(F)C(F)(F)C(F)(F)C(F)(F)C(F)(F)C(F)(F)C(F)(F)C(F)(F)F	527.983	-9.7906	-1.3953	9.0	1.0	1.0	3.2053	1.564	37.3	44.2897	-0.0052	Training	6.5002
1800-30-2	-9.3	168.3144	6.7739	FC1=C(F)C(F)=C(OC2=C(F)C(F)=C(F)C(F)=C2F)C(F)=C1F	349.9789	-9.7391	-1.3696	2.0	1.0	0.0	4.8699	1.475	9.23	37.9226	0.0442	Training	6.2695
173350-69-1	-9.3	168.3144	6.7739	FC(F)C(F)(F)C(F)(F)C(F)(F)C(F)(F)OC(F)(F)C(F)(F)C(F)(F)C(F)(F)F	485.9724	-9.8034	-1.4017	8.0	1.0	0.0	6.1925	1.543	9.23	40.6424	0.0048	Training	6.3659
1696259-72-9	-9.3	168.3144	6.7739	[H]C(F)(F)C(F)(F)C(F)(F)C(F)(F)C(F)(F)C(F)(F)C(F)(F)C(F)(F)C(F)(F)C([O-])=O	494.9695	-9.7933	-1.3967	9.0	2.0	0.0	4.0838	1.5475	40.13	43.9124	0.0052	Training	6.2695
16486-98-9	-9.3	168.3144	6.7739	FC(F)(Cl)C(F)(F)C(F)(F)C(F)(F)C(F)(F)C(F)(F)C(F)(F)C(F)(F)I	561.8478	-10.0077	-1.5038	7.0	0.0	0.0	6.6576	1.5809	0.0	41.237	0.0118	Training	6.1772
16583-09-8	-9.3	168.3144	6.7739	NC1=C(C(F)=C(F)C(F)=C1F)C1=C(N)C(F)=C(F)C(F)=C1F	328.0247	-9.7182	-1.3591	1.0	2.0	2.0	-0.5761	1.464	52.04	41.7645	0.0619	Training	6.0594
16582-98-2	-9.3	168.3144	6.7739	FC1=C(F)C(C#N)=C(C(F)=C1F)C1=C(C#N)C(F)=C(F)C(F)=C1F	347.9934	-9.7083	-1.3542	1.0	2.0	0.0	4.2098	1.474	47.58	41.7179	0.0509	Training	6.3662
200617-36-3	-9.3	168.3144	6.7739	CC1=CC2=C(C=C1)N=C(C=C2)C(F)(F)C(F)(F)C(F)(F)F	311.0545	-9.7048	-1.3524	2.0	1.0	0.0	4.8326	1.4555	12.89	37.5101	0.0548	Training	6.0925
16768-38-0	-9.3	168.3144	6.7739	[O-][N+](=O)C1=C(C(F)=C(F)C(F)=C1F)C1=C(C(F)=C(F)C(F)=C1F)[N+]([O-])=O	387.973	-9.7308	-1.3654	3.0	4.0	0.0	4.2828	1.494	86.28	46.3875	0.0629	Training	6.1509
2010-73-3	-9.3	168.3144	6.7739	FC1=CC(F)=C(F)C(NNC2=C(F)C(F)=CC(F)=C2F)=C1F	328.0247	-9.7182	-1.3591	3.0	2.0	2.0	1.0169	1.464	24.06	38.9665	0.0515	Test	5.8947
25444-35-3	-9.3	168.3144	6.7739	FC(F)(F)C(F)(F)C(F)(F)C(F)(F)C(F)(F)C(F)(F)C(F)(F)C1=CC=C(C=C1)S(Cl)(=O)=O	543.9381	-9.8188	-1.4094	7.0	2.0	0.0	6.4447	1.572	34.14	44.2928	0.0195	Test	6.5353
2059-15-6	-9.3	168.3144	6.7739	FC(F)(F)C1=CC=CC(NC(=O)C(F)(F)C(F)(F)C(F)(F)F)=C1	357.0211	-9.7435	-1.3717	3.0	1.0	1.0	2.866	1.4785	29.1	40.0504	0.04	Training	6.1814
2089109-34-0	-9.3	168.3144	6.7739	OS(=O)(=O)C(F)(F)C(F)(F)C(F)(F)C(F)(F)C(F)(F)C(F)(F)C(F)(F)C(F)(F)S(F)(F)(F)(F)F	607.9032	-9.8618	-1.4309	9.0	2.0	1.0	0.7701	1.604	54.37	47.5951	-0.0056	Training	6.4773
2089109-44-2	-9.3	168.3144	6.7739	OS(=O)(=O)C(F)(F)C(F)(F)C(F)(F)C(F)(F)C(F)(F)C(F)(F)C(F)=C(F)C(F)(F)F	511.9375	-9.8233	-1.4117	7.0	2.0	1.0	-1.0436	1.556	54.37	45.6757	0.0162	Training	6.3181
2200-70-6	-9.3	168.3144	6.7739	OC1=CC(F)=C(C(F)=C1F)C1=C(F)C(F)=C(OF)C(F)=C1F	329.9927	-9.7273	-1.3636	2.0	2.0	1.0	4.2951	1.465	29.46	39.5459	0.0574	Training	6.0305
221466-77-9	-9.3	168.3144	6.7739	FC(F)(F)C(F)(F)C(F)(F)C(F)(F)C(F)(F)C(F)(F)C(F)(F)C(F)(F)C(=O)NCC=C	503.0178	-9.7742	-1.3871	9.0	1.0	1.0	3.6872	1.5515	29.1	42.9704	0.0092	Training	6.3791
2266-83-3	-9.3	168.3144	6.7739	CCCNS(=O)(=O)C(F)(F)C(F)(F)C(F)(F)C(F)(F)C(F)(F)C(F)(F)C(F)(F)C(F)(F)F	541.0004	-9.8062	-1.4031	10.0	2.0	1.0	3.6719	1.5705	46.17	45.437	0.0144	Training	6.2551
24337-46-0	-9.3	168.3144	6.7739	FC(F)(F)C1(N=C(NC(=N1)C1=CC=CC=C1)C1=CC=CC=C1)C(F)(F)F	371.0857	-9.6808	-1.3404	2.0	3.0	1.0	2.6933	1.4855	36.75	41.0967	0.0571	Training	6.2581
25080-25-5	-9.3	168.3144	6.7739	FC(F)(F)C(F)(OC(F)(F)C(F)(F)C(F)(F)C(F)(F)C(F)(F)C(F)(F)CCI)C(F)(F)F	639.9003	-9.9312	-1.4656	9.0	1.0	0.0	7.3878	1.62	9.23	43.721	0.0	Training	6.4909
161094-76-4	-9.3	168.3144	6.7739	OC(=O)\C=C(/F)C(F)(F)C(F)(F)C(F)(F)C(F)(F)C(F)(F)C(F)(F)C(F)(F)F	457.9799	-9.7857	-1.3929	7.0	1.0	1.0	2.398	1.529	37.3	42.8896	0.0103	Training	6.3395
203201-14-3	-9.3	168.3144	6.7739	CC(=O)CC(=O)C(F)(F)C(F)(F)C(F)(F)C(F)(F)C(F)(F)C(F)(F)C(F)(F)C(F)(F)F	504.0018	-9.7774	-1.3887	9.0	2.0	0.0	5.544	1.552	34.14	43.494	0.0139	Test	6.3178
1608112-39-5	-9.3	168.3144	6.7739	FC(F)(F)C(F)(F)C(F)(F)C(F)(F)C1=CSC2=CC=CC=C12	351.9968	-9.7682	-1.3841	3.0	1.0	0.0	5.826	1.476	0.0	37.0399	0.0504	Training	6.069
106119-57-7	-9.3	168.3144	6.7739	CCN1C2=CC=CC=C2C(N=C1C(F)(F)F)(C(F)(F)F)C(F)(F)F	364.0622	-9.7208	-1.3604	1.0	2.0	0.0	3.674	1.482	15.6	38.8412	0.0474	Test	6.3366
1608112-33-9	-9.3	168.3144	6.7739	FC(F)(F)C(F)(F)C(F)(F)C(F)(F)C1=CNC2=C1C=CC=C2	335.0357	-9.7273	-1.3636	3.0	0.0	1.0	5.0926	1.4675	15.79	38.2797	0.0478	Training	6.1899
10271-36-0	-9.3	168.3144	6.7739	FC1=NC(=NC(=N1)C(F)(C(F)(F)F)C(F)(F)F)C(F)(C(F)(F)F)C(F)(F)F	434.9853	-9.7778	-1.3889	2.0	3.0	0.0	4.5895	1.5175	38.67	42.5667	0.0232	Test	6.497
254889-10-6	-9.3	168.3144	6.7739	FC(F)(F)C(F)(F)C(F)(F)C(F)(F)C(F)(F)C(F)(F)S(=O)(=O)N[N+]1=CC=CC=C1	476.9937	-9.7897	-1.3948	7.0	2.0	1.0	1.9329	1.5385	50.05	44.5449	0.0329	Training	6.2206
107349-85-9	-9.3	168.3144	6.7739	[O-][N+](=O)C1=CC(Br)=C(NC(=O)C2(F)C(F)(F)C(F)(F)C(F)(F)C(F)(F)C2(F)F)C=C1	523.923	-9.8333	-1.4167	3.0	3.0	1.0	3.5834	1.562	72.24	47.7025	0.0381	Training	6.6116
1102-92-7	-9.3	168.3144	6.7739	FC(F)(F)C(C1=CC=C(C=C1)C(Cl)=O)(C1=CC=C(C=C1)C(Cl)=O)C(F)(F)F	427.9806	-9.763	-1.3815	4.0	2.0	0.0	5.8553	1.514	34.14	41.9736	0.0546	Test	6.3281
113560-31-9	-9.3	168.3144	6.7739	OC(=O)CCCCCOC(F)(F)C(F)(F)C(F)(F)C(F)(F)C(F)(F)C(F)(F)C(F)(F)C(F)(F)C(F)(F)F	600.0405	-9.7703	-1.3851	14.0	2.0	1.0	4.3497	1.6	46.53	46.6538	-0.0051	Test	6.2771
113823-56-6	-9.3	168.3144	6.7739	CC1=CC=C(C=C1)S(=O)(=O)OCCC(F)(F)C(F)(F)C(F)(F)C(F)(F)C(F)(F)C(F)(F)C(F)(F)C(F)(F)F	618.0157	-9.7763	-1.3882	11.0	3.0	0.0	7.0998	1.609	43.37	46.6973	0.0139	Training	6.4834
114611-30-2	-9.3	168.3144	6.7739	OC1=C(F)C=C(C=C1F)C(C1=CC(F)=C(O)C(F)=C1)(C(F)(F)F)C(F)(F)F	408.0208	-9.7259	-1.363	2.0	2.0	2.0	5.0627	1.504	40.46	42.2064	0.0521	Training	6.4801
1212077-14-9	-9.3	168.3144	6.7739	OC(=O)C(F)(OC(F)(F)C(F)(OC(F)(F)C(F)(OC(F)(C(F)(F)F)C(F)(F)F)C(F)(F)F)C(F)(F)F)C(F)(F)F	661.9457	-9.7975	-1.3988	9.0	4.0	1.0	3.8806	1.631	64.99	49.7379	-0.0261	Training	6.7559
1245601-26-6	-9.3	168.3144	6.7739	CN(C)CCCNC(=O)C(F)(F)C(F)(F)C(F)(F)C(F)(F)C(F)(F)C(F)(F)C(F)(F)C(F)(F)C(F)(F)F	598.0724	-9.7649	-1.3824	12.0	2.0	1.0	2.955	1.599	32.34	45.1954	0.0	Training	6.3886
129135-87-1	-9.3	168.3144	6.7739	[K+].FC(F)(F)C(F)(F)C(F)(F)C(F)(F)S(=O)(=O)[N-]S(=O)(=O)C(F)(F)C(F)(F)C(F)(F)C(F)(F)F	618.8618	-9.8824	-1.4412	8.0	4.0	0.0	1.8751	1.6094	82.38	50.6152	0.0105	Training	6.3168
131771-31-8	-9.3	168.3144	6.7739	FC(F)(F)C(F)(F)C(F)(F)C(F)(F)C(F)(F)C(F)(F)C(F)(F)C(F)(F)CC1COCC1CI	643.9505	-9.903	-1.4515	9.0	1.0	0.0	7.0835	1.622	9.23	43.802	0.0107	Test	6.5267
13772-78-6	-9.3	168.3144	6.7739	FC1=C(F)C2=C(C(F)=C1F)C(F)(F)C(F)=C(F)C2=O	287.9821	-9.7368	-1.3684	0.0	1.0	0.0	3.6817	1.444	17.07	37.4666	0.0528	Training	6.0574
139613-90-4	-9.3	168.3144	6.7739	NC1=CC=C(C=C1)C(F)(F)C(F)(F)C(F)(F)C(F)(F)C(F)(F)C(F)(F)F	411.0293	-9.7538	-1.3769	5.0	1.0	1.0	3.3607	1.5055	26.02	40.8226	0.0346	Training	6.2752
14055-46-0	-9.3	168.3144	6.7739	FC1=C(F)C(F)=C(OC2=C(F)C(F)=C(Cl)C(F)=C2F)C(F)=C1F	365.9494	-9.7739	-1.387	2.0	1.0	0.0	5.3842	1.483	9.23	38.242	0.0461	Training	6.2605
141522-69-2	-9.3	168.3144	6.7739	FC(F)(F)C(F)(F)C(F)(F)C(F)(F)C(F)(F)C(F)(F)C(F)(F)C(F)(F)C(=O)CC(=O)C1=CC=CC=C1	566.0175	-9.7528	-1.3764	10.0	2.0	0.0	6.8379	1.583	34.14	44.7343	0.0135	Training	6.5521
1441382-30-4	-9.3	168.3144	6.7739	OC1=CC=CC(NCC(F)(F)C(F)(F)C(F)(F)C(F)(F)C(F)(F)C(F)(F)F)=C1	441.0398	-9.75	-1.375	7.0	2.0	2.0	3.931	1.5205	32.26	42.0468	0.0345	Test	6.1435
147874-76-8	-9.3	168.3144	6.7739	FC(F)(F)C(=O)CC(=O)C(F)(F)C(F)(F)C(F)(F)C(F)(F)C(F)(F)C(F)(F)F	457.9799	-9.7857	-1.3929	7.0	2.0	0.0	4.8158	1.529	34.14	42.5736	0.0187	Training	6.2578
149068-56-4	-9.3	168.3144	6.7739	FC(F)(F)C(F)(F)C(F)(F)C(F)(F)C(F)(F)C(F)(F)C1=CC=C(Br)C=C1	473.9289	-9.8615	-1.4308	5.0	0.0	0.0	6.6444	1.537	0.0	39.4786	0.0307	Training	6.4209
1513863-88-1	-9.3	168.3144	6.7739	OC(=O)CSCCC(F)(F)C(F)(F)C(F)(F)C(F)(F)C(F)(F)C(F)(F)C(F)(F)C(F)(F)C(F)(F)C(F)(F)F	637.9831	-9.8026	-1.4013	13.0	2.0	1.0	4.5738	1.619	37.3	46.4897	-0.0158	Training	6.4316
1554-93-4	-9.3	168.3144	6.7739	FC1=C(F)C2=C(F)C(F)=C(F)C3=C2C1=C(F)C(F)=C3F	295.9872	-9.72	-1.36	0.0	0.0	0.0	4.7526	1.448	0.0	35.9197	0.0517	Test	6.2468
15577-26-1	-9.3	168.3144	6.7739	FC(F)(F)C(F)(C(F)(F)F)C(F)(F)C(F)(F)C(F)(F)C(F)(F)C(F)(F)C(F)(F)CCOC(=O)C=C	568.0143	-9.7743	-1.3871	10.0	2.0	0.0	6.7504	1.584	26.3	43.9903	0.0	Training	6.5243
1608112-36-2	-9.3	168.3144	6.7739	FC(F)(F)C(F)(F)C(F)(F)C(F)(F)C1=CC2=CC=CC=C2O1	336.0197	-9.7318	-1.3659	3.0	1.0	0.0	5.3575	1.468	13.14	38.0344	0.0481	Training	6.1086
25711-77-7	-9.3	168.3144	6.7739	FC(=O)C(F)(OC(F)(F)C(F)(OC1=C(F)C(F)=C(F)C(F)=C1F)C(F)(F)F)C(F)(F)F	495.9592	-9.7742	-1.3871	6.0	3.0	0.0	5.3226	1.548	35.53	43.4722	0.0185	Training	6.45
2196242-85-8	-9.3	168.3144	6.7739	OS(=O)(=O)C(F)(F)C(F)(F)OC(F)(F)C(F)(F)C(F)(F)C(F)(F)C(F)(F)Cl	481.9061	-9.863	-1.4315	8.0	3.0	1.0	-1.9933	1.541	63.6	45.9981	0.0281	Training	5.8438
264229-79-0	-9.3	168.3144	6.7739	CCCCCCCCCCCCCCCCCCCC(F)(F)C(F)(F)C(F)(F)C(F)(F)C(F)(F)C(F)(F)C(F)(F)C(F)(F)C(F)(F)C(F)(F)C(F)(F)C(F)(F)F	886.2653	-9.7339	-1.367	28.0	0.0	0.0	15.5787	1.7431	0.0	47.7253	-0.0219	Training	6.0642
558-95-2	-9.3	168.3144	6.7739	FC(=O)C(F)(F)C(F)(F)C(F)(F)C(F)(F)C(F)(F)C(F)(F)C(F)(F)C(F)(F)F	465.9662	-9.8	-1.4	7.0	1.0	0.0	5.4919	1.533	17.07	41.0263	0.0095	Training	6.3662
558-96-3	-9.3	168.3144	6.7739	FC(F)(F)C(F)(F)C(F)(F)C(F)(F)C(F)(F)C(F)(F)C(F)(F)C(F)(F)C(F)(F)Br	547.888	-9.8966	-1.4483	7.0	0.0	0.0	6.9835	1.5739	0.0	40.9578	0.0	Training	6.503
558-97-4	-9.3	168.3144	6.7739	FC(F)(F)C(F)(F)C(F)(F)C(F)(F)C(F)(F)C(F)(F)C(F)(F)C(F)(F)C(F)(F)I	595.8741	-9.9586	-1.4793	7.0	0.0	0.0	7.0236	1.5979	0.0	41.9175	0.0	Test	6.4869
55987-23-0	-9.3	168.3144	6.7739	FC(OC1=CC(OC(F)=C(F)C(F)(F)C(F)(F)C(F)(F)C(F)(F)C(F)(F)C(F)(F)C(F)(F)F)=CC=C1)=C(F)C(F)(F)C(F)(F)C(F)(F)C(F)(F)C(F)(F)C(F)(F)C(F)(F)F	969.9668	-9.7767	-1.3883	16.0	2.0	0.0	13.4086	1.785	18.46	51.2453	-0.0648	Training	6.9885
58431-33-7	-9.3	168.3144	6.7739	FC(F)(F)C(F)(F)C(F)(F)P(=O)(C(F)(F)C(F)(F)C(F)(F)F)C(F)(F)C(F)(F)C(F)(F)F	553.9351	-9.8312	-1.4156	6.0	1.0	0.0	7.7207	1.577	17.07	42.7857	-0.0049	Training	6.8096
59493-71-9	-9.3	168.3144	6.7739	C[N+](C)(C)CCCNC(=O)C1=CC=C(OC(F)(F)C(F)(F)C(F)(F)C(F)(F)C(F)(F)C(F)(F)C(F)(F)CC(F)(F)F)C=C1	669.1404	-9.7326	-1.3663	14.0	2.0	1.0	4.5045	1.6346	38.33	47.2158	0.0088	Training	6.5545
60008-51-7	-9.3	168.3144	6.7739	OC1=C(F)C(F)=C(CC2=C(F)C(F)=C(F)C(F)=C2F)C(F)=C1F	346.004	-9.7261	-1.363	2.0	1.0	1.0	4.2338	1.473	20.23	38.9431	0.0525	Training	6.2242
6104-22-9	-9.3	168.3144	6.7739	CC(C)NC(=O)C(F)(F)C(F)(F)C(F)(F)C(F)(F)C(F)(F)C(F)(F)C(F)(F)C(F)(F)F	505.0334	-9.7742	-1.3871	8.0	1.0	1.0	3.9096	1.5525	29.1	43.0107	0.0092	Training	6.4752
61547-69-1	-9.3	168.3144	6.7739	CC(=O)C1=CC=CC=C1C(F)(F)C(F)(F)C1=CC=CC=C1	296.0824	-9.6667	-1.3333	4.0	1.0	0.0	4.773	1.448	17.07	37.6286	0.064	Training	5.8996
62880-98-2	-9.3	168.3144	6.7739	[Na+].CC(C)(CS([O-])(=O)=O)NC(=O)CCSCCC(F)(F)C(F)(F)C(F)(F)C(F)(F)C(F)(F)C(F)(F)C(F)(F)C(F)(F)C(F)(F)C(F)(F)F	809.0161	-9.8021	-1.401	17.0	5.0	1.0	2.613	1.7045	86.3	54.8103	-0.0105	Training	6.1406
63295-25-0	-9.3	168.3144	6.7739	OP(=O)(OCCC(F)(F)C(F)(F)C(F)(F)C(F)(F)C(F)(F)C(F)(F)C(F)(F)F)OCCC(F)(F)C(F)(F)C(F)(F)C(F)(F)C(F)(F)C(F)(F)C(F)(F)F	889.9759	-9.8019	-1.4009	18.0	3.0	1.0	10.6484	1.745	55.76	53.3755	-0.0525	Training	6.5729
64028-06-4	-9.3	168.3144	6.7739	FC(F)(F)OC(F)(F)C(F)(F)OC(F)(F)C(F)(F)OC(F)(F)C(F)(F)OC(F)(F)C(F)(F)OC(F)(F)F	617.9394	-9.8054	-1.4027	12.0	5.0	0.0	6.8514	1.609	46.15	46.9738	-0.0096	Training	6.2056
64130-99-0	-9.3	168.3144	6.7739	CC(=C)C(=O)OC(F)(F)C(F)(F)C(F)(F)C(F)(F)C(F)(F)C(F)(F)C(F)(F)CCC(F)(F)F	532.0331	-9.7667	-1.3833	10.0	2.0	0.0	6.8528	1.566	26.3	43.2707	0.0091	Training	6.3785
646-85-5	-9.3	168.3144	6.7739	FC(F)(F)C(F)(F)C(F)(F)C(F)(F)C1(F)C(F)(F)OC(F)(F)C1(F)F	415.9694	-9.8	-1.4	3.0	1.0	0.0	5.014	1.508	9.23	39.2424	0.019	Training	6.432
649560-98-5	-9.3	168.3144	6.7739	FC(F)(I)C(F)(F)C1=NC(=NC(=N1)C(F)(F)C(F)(F)I)C(F)(F)C(F)(F)I	758.7035	-10.2667	-1.6333	6.0	3.0	0.0	6.2304	1.6794	38.67	49.0411	0.0367	Training	5.7084
653573-80-9	-9.3	168.3144	6.7739	OCC(F)(F)OC(F)(F)C(F)(F)OC(F)(F)C(F)(F)OC(F)(F)C(F)(F)OC(F)(F)C(F)(F)C(F)(F)C(F)(F)F	663.9613	-9.7975	-1.3988	14.0	5.0	1.0	6.6204	1.632	57.15	48.9942	-0.0157	Test	6.1984
658709-63-8	-9.3	168.3144	6.7739	COC1=C(C=C(C=C1)C(F)(F)C(F)(F)C(F)(F)C(F)(F)C(F)(F)C(F)(F)F)C1=C(OC)C=CC(=C1)C(F)(F)C(F)(F)C(F)(F)C(F)(F)C(F)(F)C(F)(F)F	850.0422	-9.7519	-1.3759	13.0	2.0	0.0	11.7614	1.725	18.46	48.8468	-0.0269	Training	7.0958
67584-49-0	-9.3	168.3144	6.7739	FC(F)(F)C(F)(F)C(F)(F)C(F)(F)C(F)(F)C(F)(F)C(F)(F)S(=O)(=O)NCC=C	488.988	-9.8069	-1.4034	9.0	2.0	1.0	2.8126	1.5445	46.17	44.3968	0.024	Training	6.0843
677324-20-8	-9.3	168.3144	6.7739	CCCCCCCCCCCCC(F)(F)C(F)(F)C(F)(F)C(F)(F)C(F)(F)C(F)(F)C(F)(F)C(F)(F)C(F)(F)F	638.1653	-9.7425	-1.3712	18.0	0.0	0.0	10.9421	1.6191	0.0	42.7633	0.0044	Training	6.3504
67990-77-6	-9.3	168.3144	6.7739	FC(F)(I)C(F)(F)C(F)(F)C(F)(F)C(F)(F)C(F)(F)OC(F)(F)C(F)(F)S(F)(=O)=O	625.8341	-9.98	-1.49	9.0	3.0	0.0	5.6497	1.6129	43.37	46.8537	0.0115	Training	6.0522
261503-82-6	-9.3	168.3144	6.7739	FC(F)(F)C(F)(F)C(F)(F)C(F)(F)C(=O)CC(=O)C(F)(F)C(F)(F)C(F)(F)C(F)(F)F	507.9767	-9.7871	-1.3935	8.0	2.0	0.0	5.4511	1.554	34.14	43.5735	0.0094	Training	6.4101
55776-72-2	-9.3	168.3144	6.7739	FC(F)(F)C(F)(F)C(F)(F)COP(=O)(C1=CC=CC=C1)C1=CC=CC=C1	400.0463	-9.7308	-1.3654	6.0	2.0	0.0	4.765	1.5	26.3	40.6309	0.0568	Training	6.0531
55521-07-8	-9.3	168.3144	6.7739	OC(CN(C(=O)C(F)(F)C(F)(F)C(F)(F)F)C(=O)C(F)(F)C(F)(F)C(F)(F)F)C1=CC=CC=C1	529.0359	-9.7441	-1.3721	7.0	3.0	1.0	3.6078	1.5645	57.61	46.3417	0.0196	Test	6.5544
6396-41-4	-9.3	168.3144	6.7739	FC(F)C(F)(F)C(F)(F)C(F)(F)C(F)(F)C(F)(F)C(=O)NC1=CC=CC=N1	422.0289	-9.7481	-1.3741	7.0	2.0	1.0	2.8509	1.511	41.99	42.6396	0.0313	Training	6.1042
5486-63-5	-9.3	168.3144	6.7739	OC1(CC(=O)C2=C(O1)C1=CC=CC=C1C=C2)C(F)(F)C(F)F	314.0566	-9.6818	-1.3409	2.0	3.0	1.0	3.394	1.457	46.53	40.9341	0.0719	Test	5.9235
2646714-97-6	-9.3	168.3144	6.7739	OC(=O)C(F)C(F)(F)C(F)(F)C(F)(F)C(F)(F)C(F)(F)C(F)(F)C(F)(F)C(F)(F)F	495.9767	-9.7933	-1.3967	8.0	1.0	1.0	2.518	1.548	37.3	43.6495	0.0	Training	6.4328
55003-96-8	-9.3	168.3144	6.7739	FC(F)(F)C(F)(F)C(F)(F)C(F)(F)C(F)(F)C(F)(F)CCOC(=O)\C=C/C(=O)OCCC(F)(F)C(F)(F)C(F)(F)C(F)(F)C(F)(F)C(F)(F)F	808.0164	-9.772	-1.386	16.0	4.0	0.0	8.8868	1.704	52.6	51.4203	-0.0368	Training	6.5855
30769-88-1	-9.3	168.3144	6.7739	CC(=C)C(=O)SCCC(F)(F)C(F)(F)C(F)(F)C(F)(F)C(F)(F)C(F)(F)C(F)(F)C(F)(F)C(F)(C(F)(F)F)C(F)(F)F	698.0007	-9.7929	-1.3964	12.0	2.0	0.0	9.1277	1.649	17.07	45.667	-0.0142	Training	6.7412
312943-34-3	-9.3	168.3144	6.7739	FC(F)(F)C(F)(F)C(F)(F)OC(F)(C(F)(F)F)C(F)(F)OC(F)(C(=O)OC1=CC=CC=C1)C(F)(F)F	571.9916	-9.7639	-1.3819	8.0	4.0	0.0	6.4646	1.586	44.76	45.9158	0.0091	Test	6.5409
325989-96-6	-9.3	168.3144	6.7739	FC(F)(F)C1=CC=CC(NC(=O)C(F)(F)C(F)(F)C(F)(F)C(F)(F)C(F)(F)C(F)(F)C(F)(F)C(F)(F)F)=C1	607.0052	-9.7658	-1.3829	8.0	1.0	1.0	6.0425	1.6035	29.1	45.0501	-0.0046	Training	6.957
330548-64-6	-9.3	168.3144	6.7739	C[C@H](NC(=O)C(F)(F)C(F)(F)C(F)(F)C(F)(F)C(F)(F)C(F)(F)C(F)(F)C(F)(F)F)C(O)=O	535.0076	-9.7758	-1.3879	9.0	2.0	2.0	0.0738	1.5675	66.4	47.3402	0.0	Training	6.4231
338-83-0	-9.3	168.3144	6.7739	FC(F)(F)C(F)(F)C(F)(F)N(C(F)(F)C(F)(F)C(F)(F)F)C(F)(F)C(F)(F)C(F)(F)F	520.9695	-9.8065	-1.4032	6.0	1.0	0.0	5.5264	1.5605	3.24	40.7434	-0.0048	Test	6.6841
350716-42-6	-9.3	168.3144	6.7739	CC(C)(CCC(F)(F)C(F)(F)C(F)(F)C(F)(F)C(F)(F)C(F)(F)C(F)(F)C(F)(F)F)OC(=O)ON=C(C#N)C1=CC=CC=C1	678.0811	-9.7341	-1.367	12.0	5.0	0.0	8.6357	1.639	71.68	50.7296	0.0044	Test	6.5581
40143-77-9	-9.3	168.3144	6.7739	OP(=O)(C(F)(F)C(F)(F)C(F)(F)C(F)(F)C(F)(F)C(F)(F)F)C(F)(F)C(F)(F)C(F)(F)C(F)(F)C(F)(F)C(F)(F)F	701.9299	-9.822	-1.411	10.0	1.0	1.0	8.6494	1.651	37.3	47.7686	-0.0322	Training	7.0469
41123-44-8	-9.3	168.3144	6.7739	CC(=C)C(=O)OC(F)C(F)(F)C(F)(F)C(F)(F)C(F)(F)C(F)(F)C(F)(F)C(F)(F)C(F)(F)C(F)(F)CF	600.0205	-9.773	-1.3865	12.0	2.0	0.0	7.0885	1.6	26.3	44.6304	-0.0046	Training	6.4838
337457-78-0	-9.3	168.3144	6.7739	FC(F)(F)C(F)(C1=CC2=C(NC(=O)N(C2)NCC2=CN=CC=C2)C=C1)C(F)(F)F	422.0978	-9.6931	-1.3466	4.0	3.0	2.0	0.0686	1.511	57.26	44.168	0.0457	Training	6.3191
48077-33-4	-9.3	168.3144	6.7739	CC(=C)C(=O)OCC(F)(F)C(F)(F)C(F)(F)C(F)(F)C(F)(F)C(F)(F)C(F)(F)C(F)(F)F	518.0175	-9.7719	-1.3859	9.0	2.0	0.0	6.1151	1.559	26.3	42.9903	0.0092	Training	6.3916
51081-33-5	-9.3	168.3144	6.7739	FC1=C(F)C(F)=C(C[Hg]CC2=C(F)C(F)=C(F)C(F)=C2F)C(F)=C1F	563.986	-10.016	-1.508	4.0	0.0	0.0	4.8603	1.582	0.0	41.2797	0.0597	Test	6.2404
51750-43-7	-9.3	168.3144	6.7739	NC1=NC2=C(C=C1)C(=CC(=N2)C(F)(F)C(F)(F)F)C(F)(F)C(F)(F)F	381.0324	-9.732	-1.366	2.0	3.0	1.0	2.4168	1.4905	51.8	42.8006	0.0481	Training	6.2303
5190-45-4	-9.3	168.3144	6.7739	FC(F)(C(=O)N1CCOCC1)C1(F)OC(F)(F)C(F)(F)C1(F)F	361.036	-9.7478	-1.3739	2.0	3.0	0.0	0.9067	1.4805	38.77	41.0977	0.0447	Training	6.0643
52447-23-1	-9.3	168.3144	6.7739	FC(F)(F)C(F)(F)C(F)(F)C(F)(F)C(F)(F)C(F)(F)C(F)(F)C(F)(F)C(Cl)=O	481.9366	-9.8286	-1.4143	7.0	1.0	0.0	5.7612	1.541	17.07	41.3457	0.0098	Training	6.3612
52835-16-2	-9.3	168.3144	6.7739	FC(F)(F)C(F)(F)C(F)(F)C(F)(F)C(F)(F)C(F)(F)C(F)(F)C(F)(F)C1CO1	461.9912	-9.7893	-1.3946	7.0	1.0	0.0	5.3946	1.531	12.53	40.4928	0.0141	Training	6.3401
52999-46-9	-9.3	168.3144	6.7739	FC(F)(F)C(F)(F)OC1=CC(OC(F)(F)C(F)(F)F)=CC(OC(F)(F)C(F)(F)F)=C1	479.9843	-9.77	-1.385	6.0	3.0	0.0	6.2883	1.54	27.69	42.3687	0.023	Training	6.3724
424-01-1	-9.3	168.3144	6.7739	FC(F)(F)C(F)(F)C(F)(F)C(F)(F)C(F)(F)C(F)(F)C(F)(F)CNC(=O)C=C	453.021	-9.7714	-1.3857	8.0	1.0	1.0	3.0519	1.5265	29.1	41.9704	0.0184	Training	6.2182
53122-42-2	-9.3	168.3144	6.7739	CC1CN1C(=O)NC1=CC(NC(=O)OC(CSCCC(F)(F)C(F)(F)C(F)(F)C(F)(F)C(F)(F)C(F)(F)C(F)(C(F)(F)F)C(F)(F)F)CSCCC(F)(F)C(F)(F)C(F)(F)C(F)(F)C(F)(F)C(F)(F)C(F)(C(F)(F)F)C(F)(F)F)=CC=C1C	1347.0887	-9.7723	-1.3861	25.0	5.0	2.0	12.3294	1.9735	70.44	63.9858	-0.1013	Training	5.314
548447-14-9	-9.3	168.3144	6.7739	FC(F)(C(=O)NC1=CC=C(C=C1)N=NC1=CC=CC=C1)C(F)(F)C(=O)NC1=CC=C(C=C1)N=NC1=CC=CC=C1	548.1584	-9.655	-1.3275	9.0	6.0	2.0	5.1437	1.5741	107.64	51.7272	0.0551	Training	6.3766
1608112-37-3	-9.2	199.0484	6.701	FC(F)(F)C(F)(F)C(F)(F)C(F)(F)C1=CC2=CC=CC=C2C1	334.0404	-9.7227	-1.3614	3.0	0.0	0.0	5.0943	1.467	0.0	36.6808	0.0475	Test	6.2028
173441-56-0	-9.2	199.0484	6.701	OC(=O)\C=C/C(F)(F)C(F)(F)C(F)(F)C(F)(F)C(F)(F)C(F)(F)C(F)(F)F	439.9894	-9.7815	-1.3907	7.0	1.0	1.0	2.1008	1.52	37.3	42.5298	0.0154	Training	6.2315
171520-40-4	-9.2	199.0484	6.701	FC(F)(F)C(F)(F)C(F)(F)C(F)(F)C(F)(F)C(F)(F)C(=O)CC(=O)C1=CC=CS1	471.9803	-9.7828	-1.3914	8.0	3.0	0.0	5.6288	1.536	34.14	42.8536	0.0326	Training	6.0891
1704-69-4	-9.2	199.0484	6.701	FC(F)(F)C(F)(F)C(F)(F)N1C(F)(F)C(F)(F)OC(F)(F)C1(F)F	398.974	-9.8	-1.4	2.0	2.0	0.0	3.347	1.4995	12.47	39.2265	0.0238	Training	6.2939
167641-85-2	-9.2	199.0484	6.701	CCCCCCCCCCCCCCCCC(F)(F)C(F)(F)C(F)(F)C(F)(F)C(F)(F)C(F)(F)C(F)(F)C(F)(F)C(F)(F)C(F)(F)F	744.2247	-9.734	-1.367	23.0	0.0	0.0	13.1378	1.6721	0.0	44.8845	-0.0044	Training	6.2364
1610931-27-5	-9.2	199.0484	6.701	FC1=C(F)C(F)=C(C(=O)C(F)(F)C(F)(F)C(F)(F)C(F)(F)F)C(F)=C1F	413.9726	-9.7692	-1.3846	4.0	1.0	0.0	5.033	1.507	17.07	39.9865	0.0275	Training	6.4064
161877-72-1	-9.2	199.0484	6.701	FC(F)(F)C(F)(F)C(F)(F)C(F)(F)C(F)(F)S(=O)(=O)OS(=O)(=O)C(F)(F)C(F)(F)C(F)(F)C(F)(F)C(F)(F)F	681.8836	-9.8462	-1.4231	10.0	5.0	0.0	5.7846	1.6409	77.51	51.3887	-0.01	Training	6.4367
1612778-39-8	-9.2	199.0484	6.701	[H]\C(=N/[S@@](=O)C(F)(F)C(F)(F)C(F)(F)C(F)(F)F)C1=CC=C(C)C=C1	385.0183	-9.7667	-1.3833	5.0	1.0	0.0	4.5033	1.4925	29.43	40.6434	0.0503	Training	6.0903
1610931-26-4	-9.2	199.0484	6.701	FC1=C(F)C(F)=C(F)C2=C1NN=C2C(F)(F)C(F)(F)C(F)(F)F	357.9964	-9.7522	-1.3761	2.0	1.0	1.0	4.4087	1.479	28.68	40.0279	0.0404	Training	6.2845
178167-72-1	-9.2	199.0484	6.701	CCCCNC(=O)C(F)(OC(F)(F)C(F)(OC(F)(F)C(F)(F)C(F)(F)F)C(F)(F)F)C(F)(F)F	551.0389	-9.7706	-1.3853	10.0	3.0	1.0	4.1645	1.5755	47.56	45.7768	0.0092	Test	6.3128
1609949-98-5	-9.2	199.0484	6.701	COCCN(C)P(=O)(C(F)(F)C(F)(F)C(F)(F)C(F)(F)F)C(F)(F)C(F)(F)C(F)(F)C(F)(F)F	573.0162	-9.8	-1.4	10.0	2.0	0.0	5.5609	1.5865	29.54	44.4143	0.0095	Training	6.4223
162083-76-3	-9.2	199.0484	6.701	FC(F)(F)C(F)(F)C(F)(F)C(F)(F)C(F)(F)C(F)(F)C1=CC=C(I)C=C1	521.915	-9.9308	-1.4654	5.0	0.0	0.0	6.4865	1.561	0.0	40.4383	0.033	Training	6.3973
18045-27-7	-9.2	199.0484	6.701	FC(F)(F)C1(OCC(O1)C1COC(O1)(C(F)(F)F)C(F)(F)F)C(F)(F)F	418.0074	-9.7692	-1.3846	1.0	4.0	0.0	3.459	1.509	36.92	42.0521	0.0367	Training	6.3494
242142-80-9	-9.2	199.0484	6.701	FC(F)(F)C(F)(C(F)(F)F)C(F)(F)C(F)(F)C(F)(F)C(F)(F)C(F)(F)C(F)(F)C(F)(F)C(F)(F)CCI	723.899	-9.9135	-1.4568	10.0	0.0	0.0	8.7268	1.6619	0.0	44.478	-0.0216	Test	6.7976
20017-56-5	-9.2	199.0484	6.701	OC(=O)C1=C(F)C(F)=C(C(F)=C1F)C(F)(C(F)(F)F)C(F)(F)F	361.9801	-9.7609	-1.3804	2.0	1.0	1.0	1.3301	1.481	37.3	40.9696	0.035	Training	6.266
203302-98-1	-9.2	199.0484	6.701	COC(=O)C(F)(F)C(F)(F)C(F)(F)C(F)(F)C(F)(F)C(F)(F)C(F)(F)C(F)(F)C(F)(F)C(F)(F)F	577.9798	-9.7914	-1.3957	9.0	2.0	0.0	6.4394	1.589	26.3	44.1896	-0.0094	Training	6.6428
2089109-58-8	-9.2	199.0484	6.701	OS(=O)(=O)C(F)(F)C(F)(F)C(F)(F)C(F)(F)C(F)(F)C(F)(F)C(F)C(F)(F)F	481.9469	-9.8286	-1.4143	7.0	2.0	1.0	-1.8561	1.541	54.37	45.0759	0.0217	Training	6.1371
21970-67-2	-9.2	199.0484	6.701	FC(F)(F)C(F)(F)C(=O)NC1=CC=CC2=CC=CC=C12	289.0526	-9.69	-1.345	2.0	1.0	1.0	2.3651	1.4445	29.1	38.6911	0.0579	Training	5.9649
2269495-18-1	-9.2	199.0484	6.701	OC(=O)C(F)(F)C(F)(F)C(F)(F)C(F)(F)C(F)(F)C(F)(F)S(F)(F)(F)(F)F	471.9426	-9.8407	-1.4204	7.0	1.0	1.0	3.2383	1.536	37.3	43.1689	0.0055	Training	6.2782
232587-50-7	-9.2	199.0484	6.701	OCC(F)(F)C(F)(C(F)(F)F)C(F)(F)C(F)(F)C(F)(F)C(F)(C(F)(F)F)C(F)(F)F	499.9881	-9.7967	-1.3983	6.0	1.0	1.0	5.6234	1.55	20.23	42.0228	0.0052	Training	6.5975
234449-45-7	-9.2	199.0484	6.701	FC(F)(F)C(F)(F)C(F)(F)C(F)(F)C(F)(F)C(F)(F)C1=CC=C([Se]C#N)C=C1	500.9301	-9.8429	-1.4214	6.0	1.0	0.0	4.6925	1.5505	23.79	42.3976	0.035	Test	6.3812
2398-76-7	-9.2	199.0484	6.701	[O-][N+](=O)C1=CC(=CC=C1)C(F)(F)C(F)(F)C(F)(F)C(F)(F)F	341.0098	-9.7455	-1.3727	4.0	2.0	0.0	4.5195	1.4705	43.14	41.1342	0.0539	Training	5.9198
244187-06-2	-9.2	199.0484	6.701	[O-][N+](=O)C1=C(NN=C1C1=CC=CC=C1)C(F)(F)C(F)(F)C(F)(F)F	357.0348	-9.7167	-1.3583	4.0	3.0	1.0	4.2743	1.4785	71.82	44.3227	0.0613	Training	5.9809
247220-85-5	-9.2	199.0484	6.701	FC(F)(F)C(F)(F)C(F)(F)C1=C(Cl)C(=NN1)C1=CC=CC=C1	346.0108	-9.7545	-1.3773	3.0	1.0	1.0	5.0195	1.473	28.68	39.7882	0.054	Training	6.0841
250738-43-3	-9.2	199.0484	6.701	CCCCCCCCCCCCCCCC(F)(F)C(F)(F)C(F)(F)C(F)(F)C(F)(F)C(F)(F)C(F)(F)C(F)(F)C(F)(F)C(F)(F)F	730.209	-9.737	-1.3685	22.0	0.0	0.0	12.7477	1.6651	0.0	44.6042	-0.0044	Training	6.2874
255831-20-0	-9.2	199.0484	6.701	OS(=O)(=O)C(F)(F)C(F)(F)C(F)(F)C(F)(F)C(F)(F)C(F)(C(F)(F)F)C(F)(F)F	499.9375	-9.831	-1.4155	6.0	2.0	1.0	-1.5589	1.55	54.37	45.4357	0.0163	Training	6.3212
16065-70-6	-9.2	199.0484	6.701	FC1=C(F)C(F)=C(C(=O)NNC(=O)C2=C(F)C(F)=C(F)C(F)=C2F)C(F)=C1F	419.9957	-9.7286	-1.3643	2.0	2.0	2.0	-0.0691	1.51	58.2	44.2199	0.0348	Training	6.5489
181887-23-0	-9.2	199.0484	6.701	OCC(O)CC(F)(F)C(F)(F)C(F)(F)C(F)(F)C(F)(F)C(F)(F)C(F)(F)C(F)(F)C(F)(F)F	544.0143	-9.7848	-1.3924	10.0	2.0	2.0	5.3744	1.572	40.46	44.9263	0.0056	Training	6.3535
1592562-41-8	-9.2	199.0484	6.701	CC(O)(CCOC(=O)C(F)(F)OC(F)(F)C(F)(F)OC(F)(F)C(F)(F)OC(F)(F)C(F)(F)OC(F)(F)C(F)(F)OC(F)(F)C(F)(F)F)C#C	789.993	-9.7735	-1.3867	18.0	8.0	1.0	6.8772	1.695	92.68	55.0679	-0.0203	Training	5.9215
116177-47-0	-9.2	199.0484	6.701	CCCCCCCCCCCCCC(F)(F)C(F)(F)C(F)(F)C(F)(F)C(F)(F)C(F)(F)C(F)(F)C(F)(F)C(F)(F)C(F)(F)C(F)(F)C(F)(F)F	802.1714	-9.75	-1.375	22.0	0.0	0.0	13.2381	1.7011	0.0	46.0434	-0.0224	Training	6.4549
15498-46-1	-9.2	199.0484	6.701	CC(=C)C(=O)OC(F)(F)C(F)(F)C(F)(F)C(F)(F)C(F)(F)C(F)(F)C(F)(F)C(F)(F)F	504.0018	-9.7774	-1.3887	8.0	2.0	0.0	6.0726	1.552	26.3	42.71	0.0093	Test	6.4178
25965-83-7	-9.2	199.0484	6.701	CC(=C)C(=O)OCC1(F)C(F)(F)C(F)(F)C(F)(F)C(F)(F)C1(F)F	380.027	-9.7542	-1.3771	3.0	2.0	0.0	4.0041	1.49	26.3	40.2305	0.036	Test	6.2211
103188-54-1	-9.2	199.0484	6.701	CC(F)(C(F)(F)Cl)C(F)(F)C(F)(F)C(F)(F)C(F)(F)C(F)(F)C(F)(F)C(C)(F)C(F)(F)Cl	561.9559	-9.8375	-1.4188	9.0	0.0	0.0	7.9178	1.581	0.0	41.2391	0.0	Training	6.6102
110234-96-3	-9.2	199.0484	6.701	FC(F)(F)C(F)(F)C1=CC(=NO1)N1C(=O)C2=CC=CC=C2C1=O	332.022	-9.7	-1.35	2.0	4.0	0.0	1.9961	1.466	63.41	42.9814	0.0545	Training	5.9743
1107606-70-1	-9.2	199.0484	6.701	C[C@]12CC[C@H]3[C@H]([C@@H]1CC[C@@H]2O)[C@H](CCCCCCCCCSCCCC(F)(F)C(F)(F)F)C(=O)C1=C3C=CC(O)=C1	604.301	-9.6756	-1.3378	14.0	4.0	2.0	9.3062	1.6022	57.53	47.839	0.0729	Training	6.1902
110927-73-6	-9.2	199.0484	6.701	FC(F)(F)C(F)(F)C(F)(F)C(F)(F)C(F)(F)C(F)(F)C(F)(F)C(F)(F)C(Cl)=C	479.9574	-9.8214	-1.4107	7.0	0.0	0.0	6.7483	1.54	0.0	39.5991	0.0098	Training	6.4564
111364-00-2	-9.2	199.0484	6.701	FC(F)(F)C(F)(F)C(F)(F)C(CC1=CC=CC=C1C#N)(C(F)(F)F)C(F)(F)F	435.0293	-9.7429	-1.3714	4.0	1.0	0.0	6.0447	1.5175	23.79	41.0796	0.0311	Test	6.5776
115783-72-7	-9.2	199.0484	6.701	FC(F)(F)C(F)(F)C(F)(F)OC(F)(C(F)(F)F)C(F)(F)OC(F)(Br)C(F)(F)Br	589.801	-9.9929	-1.4964	7.0	2.0	0.0	6.6368	1.5949	18.46	43.642	0.0117	Training	6.1562
1171-47-7	-9.2	199.0484	6.701	OC(=O)C1=CC=C(C=C1)C(C1=CC=C(C=C1)C(O)=O)(C(F)(F)F)C(F)(F)F	392.0483	-9.6963	-1.3481	4.0	2.0	2.0	-1.3074	1.496	74.6	45.301	0.05	Training	6.2618
1221256-46-7	-9.2	199.0484	6.701	[H][C@]1(O)CC[C@@]2([H])[C@]3([H])[C@]([H])(CCCCCCCCCS(=O)CCCC(F)(F)C(F)(F)F)CC4=CC(OC)=CC=C4[C@@]3([H])CC[C@]12C	620.3323	-9.6738	-1.3369	15.0	3.0	1.0	8.9856	1.6102	46.53	47.0596	0.0667	Test	6.2711
1234571-87-9	-9.2	199.0484	6.701	FC(F)(F)C(F)(F)C(F)(F)C(F)(F)S(=O)(=O)NC1=C(NS(=O)(=O)C(F)(F)C(F)(F)C(F)(F)C(F)(F)F)C(=O)C1=O	675.9067	-9.82	-1.41	10.0	6.0	2.0	0.3959	1.638	126.48	56.1661	0.0098	Training	6.3338
123613-18-3	-9.2	199.0484	6.701	[H]C(C)(CCCC(C)C)[C@@]1([H])CC[C@@]2([H])[C@]3([H])CC[C@@]4([H])C[C@]([H])(CC[C@]4(C)[C@@]3([H])CC[C@]12C)OC(=O)C([H])(F)C(F)(F)C(F)(F)C(F)(F)C(F)(F)C(F)(F)C(F)(F)F	766.3431	-9.6902	-1.3451	12.0	2.0	0.0	12.0964	1.6832	26.3	47.9569	0.0207	Test	7.1336
124576-86-9	-9.2	199.0484	6.701	FC(F)(F)C(F)(F)C(F)(F)C(F)(F)C(F)(F)C(F)(F)C(F)(F)C(F)(F)S(=O)(=O)CCOC(=O)C=C	581.9794	-9.7971	-1.3986	11.0	4.0	0.0	5.0973	1.591	60.44	47.6836	0.0095	Training	6.2306
1261952-81-1	-9.2	199.0484	6.701	OC1=CC(OC(F)(F)F)=CC(=C1)C1=C(F)C(=CC=C1)C(F)(F)F	340.0334	-9.7087	-1.3543	2.0	2.0	1.0	5.1146	1.47	29.46	39.7467	0.0607	Test	6.1308
157829-77-1	-9.2	199.0484	6.701	FC(F)(F)C(F)(F)C(F)(F)C(F)(F)C(F)(F)C(F)(F)C1=CC(Br)=CC=C1	473.9289	-9.8615	-1.4308	5.0	0.0	0.0	6.6444	1.537	0.0	39.4786	0.0307	Training	6.4209
1308677-14-6	-9.2	199.0484	6.701	ONC(=O)C(F)(F)C(F)(F)C(F)(F)C(F)(F)C(F)(F)C(F)(F)C(=O)NC1=CC=CC=C1	480.0343	-9.7419	-1.371	8.0	3.0	3.0	0.7208	1.54	78.43	47.4437	0.0292	Training	6.1882
134695-73-1	-9.2	199.0484	6.701	FC(F)C(F)(F)C1COC(CN2C=NC=N2)(O1)C1=C(Cl)C=C(Cl)C=C1	399.0164	-9.764	-1.382	5.0	5.0	0.0	3.7537	1.4995	49.17	42.8973	0.0638	Test	5.7348
136022-91-8	-9.2	199.0484	6.701	CC(CO)C(F)(F)C(F)(F)C(F)(F)C(F)(F)C(F)(F)C(F)(F)C(F)(F)C(F)(F)F	478.0225	-9.7828	-1.3914	8.0	1.0	1.0	5.6242	1.539	20.23	41.5835	0.0154	Training	6.3276
13628-92-7	-9.2	199.0484	6.701	FC1=C(F)C(F)=C(F)C2=C1C1=C2C(F)=C(F)C(F)=C1F	295.9872	-9.72	-1.36	0.0	0.0	0.0	4.4468	1.448	0.0	35.9197	0.0517	Training	6.242
1401315-53-4	-9.2	199.0484	6.701	CCOC(=O)C(O)(O)C(F)(F)C(F)(F)C(F)(F)C(F)(F)C(F)(F)C(F)(F)C(F)(F)C(F)(F)F	538.0073	-9.7788	-1.3894	9.0	4.0	2.0	4.2398	1.569	66.76	47.4361	0.0111	Training	6.2431
1404194-04-2	-9.2	199.0484	6.701	FC(F)C(F)(F)C(F)(F)C(F)(F)C(F)(F)C(F)(F)C(F)(F)C(F)(F)C(Br)=O	507.8955	-9.8926	-1.4463	8.0	1.0	0.0	5.6201	1.5539	17.07	41.8649	0.0159	Training	6.1184
14055-44-8	-9.2	199.0484	6.701	FC1=C(F)C(F)=C(OC2=C(F)C(F)=C(Br)C(F)=C2F)C(F)=C1F	409.8989	-9.8522	-1.4261	2.0	1.0	0.0	5.4933	1.5049	9.23	39.121	0.0506	Training	6.187
142214-54-8	-9.2	199.0484	6.701	FC(F)(F)C(F)(F)C(F)(F)C(F)(F)C(F)(F)C(F)(F)C(F)(F)COC1=CSC=C1	481.9822	-9.7966	-1.3983	8.0	2.0	0.0	6.501	1.541	9.23	40.5626	0.0237	Training	6.1959
1433216-71-7	-9.2	199.0484	6.701	FC(F)(F)C(F)(C1=CC2=C(NC(=O)NC2=O)C=C1)C(F)(F)F	330.0239	-9.7227	-1.3614	1.0	2.0	2.0	2.5058	1.465	65.72	43.1725	0.0562	Training	6.1587
1456900-48-3	-9.2	199.0484	6.701	FC(F)(F)C(F)(F)C(F)(F)C(F)(F)S(=O)(=O)NC1CCCCCCC1	409.0758	-9.768	-1.384	5.0	2.0	1.0	2.8336	1.5045	46.17	42.7985	0.0504	Training	6.076
14650-24-9	-9.2	199.0484	6.701	CN(CCOC(=O)C(C)=C)S(=O)(=O)C(F)(F)C(F)(F)C(F)(F)C(F)(F)C(F)(F)C(F)(F)C(F)(F)C(F)(F)F	625.0216	-9.7842	-1.3921	12.0	4.0	0.0	4.201	1.6125	63.68	48.8684	0.0093	Training	6.29
147029-28-5	-9.2	199.0484	6.701	NC1=CC=C(C=C1)S(=O)(=O)C(F)(F)C(F)(F)C(F)(F)C(F)(F)C(F)(F)C(F)(F)F	474.9912	-9.7862	-1.3931	6.0	3.0	1.0	2.6354	1.5375	60.16	45.5158	0.0361	Training	6.2326
150333-62-3	-9.2	199.0484	6.701	[O-][N+](=O)C1=CC=C(NC(=O)C(F)(F)C(F)(F)C(F)(F)C(F)(F)F)C=C1	384.0156	-9.74	-1.37	5.0	3.0	1.0	2.3907	1.492	72.24	44.9043	0.0486	Training	5.9952
1513863-86-9	-9.2	199.0484	6.701	CC(C)OC(=O)C[N+](C)(C)CCCNC(=O)C(F)(F)C(F)(F)C(F)(F)C(F)(F)C(F)(F)C(F)(F)C(F)(F)C(F)(F)C(F)(F)C(F)(F)F	749.129	-9.7511	-1.3755	16.0	3.0	1.0	4.0567	1.6746	55.4	50.5226	-0.0135	Training	6.4975
131545-70-5	-9.2	199.0484	6.701	OC1=CC=CC(CCCCCC(F)(F)C(F)(F)C(F)(F)C(F)(F)C(F)(F)C(F)(F)F)=C1O	498.0864	-9.7344	-1.3672	10.0	2.0	2.0	6.9373	1.549	40.46	44.0077	0.0369	Training	6.2117
27619-90-5	-9.2	199.0484	6.701	FC(F)(F)C(F)(F)C(F)(F)C(F)(F)C(F)(F)C(F)(F)C(F)(F)C(F)(F)CCS(Cl)(=O)=O	545.9349	-9.8452	-1.4226	9.0	2.0	0.0	5.9545	1.573	34.14	44.3327	0.01	Training	6.3163
51445-02-4	-9.2	199.0484	6.701	NC(=O)C(F)(OC(F)(F)C(F)(OC(F)(F)C(F)(OC(F)(F)C(F)(F)C(F)(F)F)C(F)(F)F)C(F)(F)F)C(F)(F)F	660.9617	-9.795	-1.3975	10.0	4.0	1.0	4.0784	1.6305	70.78	50.2972	-0.0208	Training	6.6553
288161-40-0	-9.2	199.0484	6.701	FC(F)(F)C(F)(F)C(F)(F)C(F)(F)C(F)(F)C(F)(F)C1=CC=CC=C1NC(=O)NC1=CC=CC=C1	530.0664	-9.7229	-1.3614	7.0	1.0	2.0	4.3044	1.565	41.13	44.7143	0.0216	Test	6.7592
52299-25-9	-9.2	199.0484	6.701	OP(=O)(C(F)(F)C(F)(F)C(F)(F)C(F)(F)F)C(F)(F)C(F)(F)C(F)(F)C(F)(F)F	501.9427	-9.831	-1.4155	6.0	1.0	1.0	6.1082	1.551	37.3	43.7689	0.0109	Training	6.5396
52331-32-5	-9.2	199.0484	6.701	OC1=C(F)C(F)=C(SC2=C(F)C(F)=C(O)C(F)=C2F)C(F)=C1F	361.9648	-9.7652	-1.3826	2.0	3.0	2.0	4.3596	1.481	40.46	41.2853	0.0657	Training	5.9709
52584-45-9	-9.2	199.0484	6.701	[Na+].[O-]S(=O)(=O)C1=CC=C(OC(=C(C(F)(F)F)C(C(F)(F)F)(C(F)(F)C(F)(F)F)C(F)(F)C(F)(F)F)C(F)(F)F)C=C1	675.9425	-9.7951	-1.3976	6.0	4.0	0.0	4.2961	1.638	66.43	50.1618	0.0052	Training	6.9783
52738-45-1	-9.2	199.0484	6.701	CN(COC(=O)C(C)=C)S(=O)(=O)C(F)(F)C(F)(F)C(F)(F)C(F)(F)C(F)(F)C(F)(F)C(F)(F)C(F)(F)F	611.0059	-9.7892	-1.3946	11.0	4.0	0.0	4.1585	1.6055	63.68	48.5881	0.0094	Training	6.3251
53638-10-1	-9.2	199.0484	6.701	FC(F)(F)C(F)(F)C(F)(F)C(F)(F)CC(I)C(F)(F)C(F)(F)C(F)(F)C(F)(F)F	591.8992	-9.9483	-1.4741	7.0	0.0	0.0	7.1165	1.5959	0.0	41.838	0.0056	Test	6.4719
54009-74-4	-9.2	199.0484	6.701	OC(COP(O)(O)=O)CC(F)(F)C(F)(F)C(F)(F)C(F)(F)C(F)(F)C(F)(F)C(F)(F)C(F)(F)C(F)(F)F	623.9806	-9.8054	-1.4027	12.0	3.0	3.0	0.0914	1.612	86.99	51.1786	0.0062	Training	6.2636
547727-86-6	-9.2	199.0484	6.701	FC(F)(F)C(F)(F)C(F)(F)C(F)(F)C(=O)NC1=CC(NC(=O)C(F)(F)C(F)(F)C(F)(F)C(F)(F)F)=C(C=C1)N=NC1=CC=CC=C1	704.0516	-9.7348	-1.3674	10.0	4.0	2.0	5.6939	1.652	82.92	52.373	0.0	Test	6.86
548455-52-3	-9.2	199.0484	6.701	FC(F)(F)C(F)(F)C(F)(F)C(F)(F)C(F)(F)C(F)(F)C(=O)NC1=CC(NC(=O)C(F)(F)C(F)(F)C(F)(F)C(F)(F)C(F)(F)C(F)(F)F)=C(C=C1)N=NC1=CC=CC=C1	904.0389	-9.7483	-1.3741	14.0	4.0	2.0	8.2351	1.752	82.92	56.3728	-0.0357	Test	6.8988
54950-04-8	-9.2	199.0484	6.701	OC(=O)\C=C/C(=O)OCCC(F)(F)C(F)(F)C(F)(F)C(F)(F)C(F)(F)C(F)(F)C(F)(F)C(F)(F)F	562.0073	-9.7686	-1.3843	11.0	3.0	1.0	2.6694	1.581	63.6	47.6001	0.0	Training	6.3199
55118-65-5	-9.2	199.0484	6.701	CC(=O)C(F)(F)C(F)(F)C(F)(F)C(F)(F)C(F)(F)C(F)(F)C(F)(F)C(F)(F)F	461.9912	-9.7893	-1.3946	7.0	1.0	0.0	5.5848	1.531	17.07	40.9468	0.0141	Training	6.3515
556050-48-7	-9.2	199.0484	6.701	FC(F)(F)C(F)(F)C(F)(F)C(F)(F)C(F)(F)C(F)(F)CCC1=CC=C(COC(=O)ON2C(=O)CCC2=O)C=C1	595.0664	-9.7282	-1.3641	10.0	5.0	0.0	4.942	1.5975	72.91	49.1923	0.0131	Training	6.4403
5585-47-7	-9.2	199.0484	6.701	FC(F)(F)C(F)(F)C(F)(F)C1=NN=C(N=N1)C(F)(F)C(F)(F)C(F)(F)F	417.9899	-9.7769	-1.3885	4.0	4.0	0.0	3.8454	1.509	51.56	43.5158	0.0278	Training	6.1375
57070-18-5	-9.2	199.0484	6.701	OC1=C(F)C(OC2=C(F)C(F)=C(F)C(F)=C2F)=C(F)C(F)=C1F	347.9833	-9.7348	-1.3674	2.0	2.0	1.0	4.4353	1.474	29.46	39.9057	0.0531	Training	6.135
60167-96-6	-9.2	199.0484	6.701	CCC(C)C1=C2N=C(NC2=C(C=C1[N+]([O-])=O)[N+]([O-])=O)C(F)(F)C(F)(F)F	382.07	-9.7038	-1.3519	5.0	5.0	1.0	4.4014	1.491	114.96	49.1374	0.0758	Test	5.8773
61628-78-2	-9.2	199.0484	6.701	FC(F)=C(C1=CC=C(C=C1)C1=CC=CC=C1Br)C(F)(F)F	361.973	-9.8095	-1.4048	2.0	0.0	0.0	6.286	1.481	0.0	37.2395	0.0674	Training	6.1465
63513-18-8	-9.2	199.0484	6.701	OP(O)(=O)CC1=CC=C(OC(F)=C(F)C(F)(F)C(F)(F)C(F)(F)C(F)(F)F)C=C1	467.9985	-9.7724	-1.3862	7.0	2.0	2.0	-0.0806	1.534	66.76	46.036	0.0497	Training	6.1517
63967-40-8	-9.2	199.0484	6.701	FC(F)(F)C(F)(F)C(F)(F)C(F)(F)C(F)(F)C(F)(F)C(F)(F)C(F)(F)C=O	447.9756	-9.7963	-1.3981	7.0	1.0	0.0	5.1947	1.524	17.07	40.6665	0.0142	Test	6.2657
63967-43-1	-9.2	199.0484	6.701	FC(F)(F)C(F)(F)C(F)(F)C(F)(F)C(F)(F)C(F)(F)C(F)(F)C(F)(F)C1OCOO1	493.9811	-9.79	-1.395	7.0	3.0	0.0	5.2578	1.547	27.69	42.6486	0.0141	Training	6.3017
646533-88-2	-9.2	199.0484	6.701	FC1=C(F)C2=C(F)C3=C(F)C4=C(C(F)=C5C(F)=C(F)C(F)=C(F)C5=C4F)C(F)=C3C(F)=C2C(F)=C1F	529.9776	-9.7167	-1.3583	0.0	0.0	0.0	8.2468	1.565	0.0	40.5996	0.0257	Training	7.5402
647-29-0	-9.2	199.0484	6.701	OS(=O)C(F)(F)C(F)(F)C(F)(F)C(F)(F)C(F)(F)C(F)(F)C(F)(F)C(F)(F)F	483.9426	-9.8321	-1.4161	7.0	1.0	1.0	5.175	1.542	37.3	43.4089	0.0163	Training	6.3443
649721-92-6	-9.2	199.0484	6.701	FC(F)(F)C(F)(F)C(F)(F)C(F)(F)C(F)(F)C(F)(F)C(F)(F)C(F)(F)C1=CC=C(OCCOC(=O)C=C)C=C1	610.0437	-9.7462	-1.3731	12.0	3.0	0.0	7.2605	1.605	35.53	45.7539	0.0089	Training	6.4525
668989-63-7	-9.2	199.0484	6.701	OC(=O)C1=C(F)C(F)=C(OCCCCC(F)(F)C(F)(F)C(F)(F)C(F)(F)F)C=C1	448.0533	-9.7345	-1.3672	9.0	2.0	1.0	2.7798	1.524	46.53	43.6141	0.0338	Training	6.0666
677324-21-9	-9.2	199.0484	6.701	CCCCCCCCCCCCC(F)(F)C(F)(F)C(F)(F)C(F)(F)C(F)(F)C(F)(F)C(F)(F)C(F)(F)C(F)(F)C(F)(F)C(F)(F)F	738.1589	-9.75	-1.375	20.0	0.0	0.0	12.2127	1.6691	0.0	44.7632	-0.0134	Training	6.4815
678-41-1	-9.2	199.0484	6.701	OP(=O)(OCCC(F)(F)C(F)(F)C(F)(F)C(F)(F)C(F)(F)C(F)(F)C(F)(F)C(F)(F)F)OCCC(F)(F)C(F)(F)C(F)(F)C(F)(F)C(F)(F)C(F)(F)C(F)(F)C(F)(F)F	989.9696	-9.8017	-1.4008	20.0	3.0	1.0	11.919	1.795	55.76	55.3754	-0.0735	Test	6.505
68090-77-7	-9.2	199.0484	6.701	FC1=C(F)C(F)=C(N\C=N\C2=C(F)C(F)=C(F)C(F)=C2F)C(F)=C1F	376.0058	-9.728	-1.364	3.0	1.0	1.0	3.2387	1.488	24.39	39.9591	0.0435	Training	6.3218
681443-29-8	-9.2	199.0484	6.701	FC(F)(F)C(F)(F)C(F)(F)C(F)(F)S(=O)(=O)N1N=NC2=CC=CC=C12	400.9881	-9.776	-1.388	4.0	5.0	0.0	3.0349	1.5005	64.85	44.5048	0.0509	Test	5.8714
27905-45-9	-9.2	199.0484	6.701	FC(F)(F)C(F)(F)C(F)(F)C(F)(F)C(F)(F)C(F)(F)C(F)(F)C(F)(F)CCOC(=O)C=C	518.0175	-9.7719	-1.3859	10.0	2.0	0.0	6.1151	1.559	26.3	42.9903	0.0092	Training	6.3029
51249-68-4	-9.2	199.0484	6.701	FC(F)(F)C(F)(F)C(F)(F)C(F)(F)C(F)(F)C(F)(F)\C=C\C(F)(F)C(F)(F)C(F)(F)C(F)(F)C(F)(F)C(F)(F)C(F)(F)C(F)(F)F	763.9677	-9.7957	-1.3978	12.0	0.0	0.0	10.2908	1.682	0.0	45.2794	-0.0474	Training	7.1916
51114-12-6	-9.2	199.0484	6.701	FC(F)(F)C(F)(C1=CC=C(C=C1)C(F)(C(F)(F)F)C(F)(F)F)C(F)(F)F	414.0089	-9.7615	-1.3808	2.0	0.0	0.0	6.2654	1.507	0.0	38.2802	0.0273	Test	6.6956
57678-05-4	-9.2	199.0484	6.701	OP(O)(=O)OCCC(F)(F)C(F)(F)C(F)(F)C(F)(F)C(F)(F)C(F)(F)C(F)(F)C(F)(F)C(F)(F)C(F)(F)F	643.9668	-9.8105	-1.4053	12.0	2.0	2.0	1.3658	1.622	66.76	49.5553	-0.0058	Test	6.4696
470677-20-4	-9.2	199.0484	6.701	[O-][N+](=O)C1=CC=C(\C=N\NC(=O)C(F)(F)C(F)(F)C(F)(F)C(F)(F)C(F)(F)C(F)(F)F)C=C1	511.0202	-9.7455	-1.3727	8.0	4.0	1.0	3.1729	1.5555	84.6	48.6804	0.0294	Training	6.2856
307-87-9	-9.2	199.0484	6.701	FC(F)(F)C(F)(F)C(F)(F)C(F)(F)C(F)(F)C(F)(F)C(F)(F)C(F)(F)COC(=O)C=C	504.0018	-9.7774	-1.3887	9.0	2.0	0.0	5.725	1.552	26.3	42.71	0.0093	Test	6.3236
507-63-1	-9.2	199.0484	6.701	FC(F)(F)C(F)(F)C(F)(F)C(F)(F)C(F)(F)C(F)(F)C(F)(F)C(F)(F)I	545.8773	-9.9769	-1.4885	6.0	0.0	0.0	6.3883	1.5729	0.0	40.9175	0.0115	Training	6.3027
308-29-2	-9.2	199.0484	6.701	FC(F)(F)C(F)(F)C(F)(F)C(F)(F)C(=O)OOC(=O)C(F)(F)C(F)(F)C(F)(F)C(F)(F)F	525.9509	-9.7938	-1.3969	6.0	4.0	0.0	4.9242	1.563	52.6	45.779	0.0	Training	6.5051
3107-18-4	-9.2	199.0484	6.701	[K+].[O-]S(=O)(=O)C1(F)C(F)(F)C(F)(F)C(F)(F)C(F)(F)C1(F)F	399.903	-9.8818	-1.4409	1.0	3.0	0.0	-0.6085	1.5	57.2	43.7181	0.0517	Training	5.9743
31164-13-3	-9.2	199.0484	6.701	CC(=O)N1CC(CC(F)(F)C(F)(F)C(F)(F)C(F)(F)F)C(=C)C1	357.0775	-9.7304	-1.3652	4.0	1.0	0.0	2.746	1.4785	20.31	39.1726	0.0437	Training	6.111
31181-32-5	-9.2	199.0484	6.701	FC(F)(F)C(F)(F)C(F)(F)C1=C2C=CN=C(C=O)C2=CC=C1	325.0338	-9.7091	-1.3545	3.0	2.0	0.0	4.3367	1.4625	29.96	39.4967	0.0552	Training	5.9887
31200-97-2	-9.2	199.0484	6.701	OCCCC(F)(F)C(F)(F)C(F)(F)C(F)(F)C(F)(F)C(F)(F)C(F)(C(F)(F)F)C(F)(F)F	528.0194	-9.7844	-1.3922	9.0	1.0	1.0	6.4036	1.564	20.23	42.5834	0.0051	Training	6.4885
3248-61-1	-9.2	199.0484	6.701	FC(F)(F)C(F)(C(F)(F)F)C(F)(F)C(F)(F)C(F)(F)C(F)(F)C(F)(F)C(F)(F)C(F)(F)C(F)(F)C(F)(F)C(F)(F)I	795.8614	-9.9122	-1.4561	10.0	0.0	0.0	9.5648	1.6979	0.0	45.9172	-0.0431	Training	7.0243
32582-75-5	-9.2	199.0484	6.701	OP(=O)(OCC1(F)C(F)(F)C(F)(F)C(F)(F)C(F)(F)C1(F)F)OCC1(F)C(F)(F)C(F)(F)C(F)(F)C(F)(F)C1(F)F	685.9574	-9.8024	-1.4012	6.0	3.0	1.0	6.9168	1.643	55.76	49.2951	-0.0105	Training	7.1334
330562-42-0	-9.2	199.0484	6.701	COC(=O)C(F)(F)OC(F)(F)C(F)(F)OC(F)(F)C(F)(F)OC(F)(F)C(F)(F)C(F)(F)C(F)(F)F	575.9677	-9.7914	-1.3957	11.0	5.0	0.0	5.5989	1.588	53.99	46.9184	0.0	Training	6.1524
335-73-9	-9.2	199.0484	6.701	FC(F)(F)C(F)(F)C(F)(F)C(F)(F)C(F)(F)C(F)(F)C(F)(F)C(F)(F)C(F)(F)C=O	497.9724	-9.7967	-1.3983	8.0	1.0	0.0	5.83	1.549	17.07	41.6664	0.0047	Training	6.4385
335-76-2	-9.2	199.0484	6.701	OC(=O)C(F)(F)C(F)(F)C(F)(F)C(F)(F)C(F)(F)C(F)(F)C(F)(F)C(F)(F)C(F)(F)F	513.9673	-9.7968	-1.3984	8.0	1.0	1.0	2.8152	1.557	37.3	44.0093	-0.0052	Training	6.5157
335-83-1	-9.2	199.0484	6.701	FC(F)(F)C(F)(F)C(F)(F)C(F)(F)C(F)(F)C(F)(F)C(F)(F)C(F)(F)C(F)(F)COC(=O)C=C	553.9986	-9.7794	-1.3897	10.0	2.0	0.0	6.3603	1.577	26.3	43.71	0.0	Training	6.4642
344580-04-7	-9.2	199.0484	6.701	FC(F)(F)COC(=O)CCC(F)(F)C(F)(F)C(F)(F)C(F)(F)C(F)(F)C(F)(F)C(F)(F)C(F)(F)F	574.0048	-9.7829	-1.3914	10.0	2.0	0.0	6.8815	1.587	26.3	44.1101	-0.0047	Training	6.5419
328016-16-6	-9.2	199.0484	6.701	CN(C)C1=CC=C(C=NNC(=O)C(F)(F)C(F)(F)C(F)(F)C(F)(F)C(F)(F)C(F)(F)F)C=C1	509.0773	-9.7333	-1.3667	8.0	3.0	1.0	2.1975	1.5545	44.7	44.6515	0.0263	Training	6.3376
41925-33-1	-9.2	199.0484	6.701	FC(F)(F)C(F)(C(F)(F)F)C(F)(F)C(F)(F)C(F)(F)C(F)(F)C(F)(F)C(F)(F)CC1CO1	526.0037	-9.7844	-1.3922	8.0	1.0	0.0	6.42	1.563	12.53	41.7731	0.0047	Training	6.5832
352317-57-8	-9.2	199.0484	6.701	FC(F)(F)C1(NC(=O)NC(=N1)C1=CC=CC=C1)C(F)(F)F	311.0493	-9.7095	-1.3548	1.0	2.0	2.0	-0.6546	1.4555	53.49	41.57	0.051	Test	6.0306
35444-05-4	-9.2	199.0484	6.701	FC(F)(F)C(=CC(=O)C1=CC(=CC=C1)C(F)(F)F)C(F)(F)F	336.0197	-9.7318	-1.3659	2.0	1.0	0.0	4.9391	1.468	17.07	38.4274	0.0481	Test	6.198
35474-71-6	-9.2	199.0484	6.701	FC(F)(F)C(=C1CCC2=CC=CC=C2C1=O)C(F)(F)F	294.0479	-9.7	-1.35	0.0	1.0	0.0	4.2367	1.447	17.07	37.588	0.0587	Training	6.1697
35474-72-7	-9.2	199.0484	6.701	OC(C1CCC2=C(C=C(C=C2)[N+]([O-])=O)C1=O)(C(F)(F)F)C(F)(F)F	357.0436	-9.7125	-1.3562	2.0	4.0	1.0	3.1956	1.4785	80.44	45.1849	0.0716	Training	6.0243
355-03-3	-9.2	199.0484	6.701	FC1(F)C(F)(F)C(F)(F)C(F)(C(F)(F)C1(F)F)S(F)(=O)=O	363.9427	-9.8381	-1.419	1.0	2.0	0.0	3.1416	1.482	34.14	40.6929	0.0398	Training	6.0677
375-92-8	-9.2	199.0484	6.701	OS(=O)(=O)C(F)(F)C(F)(F)C(F)(F)C(F)(F)C(F)(F)C(F)(F)C(F)(F)F	449.9407	-9.8346	-1.4173	6.0	2.0	1.0	-2.1942	1.525	54.37	44.4358	0.0273	Test	6.0429
379215-40-4	-9.2	199.0484	6.701	FC(F)(F)C(F)(F)C(F)(F)C(F)(F)C(F)(F)C(F)(F)C(F)(F)C(F)(F)C(F)(F)C#N	494.9727	-9.7933	-1.3967	7.0	1.0	0.0	6.1547	1.5475	23.79	42.2785	0.0047	Training	6.5536
402570-11-0	-9.2	199.0484	6.701	FC(F)(F)C(F)(F)C(F)(F)OC(F)(C(=O)OC(F)(C(F)(F)F)C(F)(F)C(F)(Cl)C(F)(F)Cl)C(F)(F)F	629.8905	-9.8444	-1.4222	8.0	3.0	0.0	7.1643	1.6149	35.53	46.1508	-0.015	Test	6.6509
433719-69-8	-9.2	199.0484	6.701	OC1=CC=C(C=C1)C(F)(F)C(F)(F)C1=CC=C(O)C=C1	286.0617	-9.68	-1.34	3.0	2.0	2.0	3.9794	1.443	40.46	39.7672	0.0783	Training	5.7298
423-95-0	-9.2	199.0484	6.701	FC(F)C(F)(F)C(F)(F)C(F)(F)C(F)(F)C(F)(F)C(F)(F)C(F)(F)C(Cl)=O	463.946	-9.8259	-1.413	8.0	1.0	0.0	5.464	1.532	17.07	40.9859	0.0147	Training	6.1831
4314-38-9	-9.2	199.0484	6.701	ONC(=N)C(F)(F)C(F)(F)C(F)(F)C(F)(F)C(F)(F)C(F)(F)C(F)(F)F	428.0006	-9.7885	-1.3942	6.0	2.0	3.0	1.095	1.514	56.11	44.171	0.0258	Training	6.0727
4314-46-9	-9.2	199.0484	6.701	FC(F)(F)C(F)(F)C(F)(F)C1=NC(=NO1)C(F)(F)C(F)(F)C(F)(F)F	405.9787	-9.784	-1.392	4.0	3.0	0.0	4.6484	1.503	38.92	42.0116	0.028	Training	6.1469
344760-77-6	-9.2	199.0484	6.701	OC(=O)C(F)(F)C(F)(F)C(F)(F)C(F)(F)C(F)(F)C(F)(F)C(F)(F)C(F)(F)C(F)(F)C(F)(F)C(F)(F)C(O)=O	639.9602	-9.7897	-1.3949	12.0	2.0	2.0	0.3428	1.62	74.6	50.2592	-0.0339	Training	6.6269
101030-73-3	-9.1	235.3944	6.6282	FC(F)(F)C(=CC(=O)C1=CC(=CC=C1)S(F)(=O)=O)C(F)(F)F	349.9848	-9.7682	-1.3841	3.0	3.0	0.0	3.5785	1.475	51.21	42.1207	0.0596	Training	5.8779
173350-38-4	-9.1	235.3944	6.6282	FC(F)OC(F)(F)C(F)(F)OC(F)(F)C(F)(F)OC(F)(F)C(F)(F)OC(F)(F)C(F)(F)OC(F)F	581.9583	-9.8	-1.4	14.0	5.0	0.0	6.257	1.591	46.15	46.2542	0.0	Training	5.8792
16218-79-4	-9.1	235.3944	6.6282	FC1=C(F)C(F)=C(C(F)=C1F)C1=C(F)C(=C(F)C(F)=C1F)C1=C(F)C(F)=C(F)C(F)=C1F	481.9776	-9.7312	-1.3656	2.0	0.0	0.0	6.968	1.541	0.0	39.6396	0.0262	Training	7.1114
182130-12-7	-9.1	235.3944	6.6282	CCCCC(F)(F)C(F)(F)C(F)(F)C(F)(F)C(F)(F)C(F)(F)C(F)(F)C(F)(F)F	476.0433	-9.7759	-1.3879	9.0	0.0	0.0	7.186	1.538	0.0	39.5209	0.0139	Training	6.3576
184362-57-0	-9.1	235.3944	6.6282	FC1C(F)(F)COC2=C(C(F)=C(F)C(F)=C2F)C1(F)F	310.004	-9.745	-1.3725	0.0	1.0	0.0	3.7006	1.455	9.23	37.1231	0.0489	Training	6.1561
176702-72-0	-9.1	235.3944	6.6282	FC(F)(F)C(F)(F)C(F)(F)OC(F)(C(=O)N1CCCCC1)C(F)(F)F	397.0536	-9.752	-1.376	4.0	2.0	0.0	2.9008	1.4985	29.54	40.8951	0.0359	Training	6.2059
172155-07-6	-9.1	235.3944	6.6282	OC(=O)C(F)(F)C(F)(C(F)(F)F)C(F)(F)C(F)(F)C(F)(F)C(F)(C(F)(F)F)C(F)(F)F	513.9673	-9.7968	-1.3984	6.0	1.0	1.0	2.8152	1.557	37.3	44.0093	-0.0052	Training	6.6932
1644617-02-6	-9.1	235.3944	6.6282	NS(=O)(=O)C(F)(F)C(F)(F)C(F)(F)C(F)(F)C(F)(F)C(F)(C(F)(F)F)C(F)(F)F	498.9535	-9.8276	-1.4138	6.0	2.0	1.0	2.1384	1.5495	60.16	45.9951	0.0162	Training	6.3908
170658-51-2	-9.1	235.3944	6.6282	CC1=C(C(C)=CS1)C1=C(C2=C(C)SC=C2C)C(F)(F)C(F)(F)C1(F)F	396.0441	-9.752	-1.376	2.0	2.0	0.0	6.8736	1.498	0.0	37.9209	0.0628	Training	6.2867
1696259-82-1	-9.1	235.3944	6.6282	[H]C(F)(F)C(F)(F)C(F)(F)C(F)(F)C(F)(F)C(F)(F)C(F)(F)C(F)(F)C(F)(F)C(F)(F)C(F)(F)C(F)(F)C(F)(F)C(F)(F)C([O-])=O	744.9535	-9.7956	-1.3978	14.0	2.0	0.0	7.2603	1.6725	40.13	48.9121	-0.0469	Training	6.8086
169213-94-9	-9.1	235.3944	6.6282	OC1OCCCC1C(F)(F)C(F)(F)C(F)(F)C(F)(F)C(F)(F)C(F)(F)F	420.0395	-9.7654	-1.3827	5.0	2.0	1.0	4.4702	1.51	29.46	41.3468	0.0352	Training	6.1991
1612778-40-1	-9.1	235.3944	6.6282	[H]\C(=N/[S@@](=O)C(F)(F)C(F)(F)C(F)(F)C(F)(F)F)C1=C(F)C=CC=C1	388.9932	-9.7792	-1.3896	5.0	1.0	0.0	4.334	1.4945	29.43	40.7229	0.0464	Test	6.0986
1691-99-2	-9.1	235.3944	6.6282	CCN(CCO)S(=O)(=O)C(F)(F)C(F)(F)C(F)(F)C(F)(F)C(F)(F)C(F)(F)C(F)(F)C(F)(F)F	571.011	-9.8	-1.4	11.0	3.0	1.0	3.4641	1.5855	57.61	47.1812	0.0157	Test	6.1979
191528-99-1	-9.1	235.3944	6.6282	OC(O)C(F)(F)C(F)(F)C(F)(F)C(F)(F)C(F)(F)C(F)(F)C(F)(F)C(F)(F)F	465.9862	-9.7964	-1.3982	7.0	2.0	2.0	4.3065	1.533	40.46	43.3657	0.0171	Training	6.2197
171184-17-1	-9.1	235.3944	6.6282	C[N+](C)(CCCC(F)(F)C(F)(F)C(F)(F)C(F)(F)C(F)(F)C(F)(F)C(F)(F)C(F)(F)C(F)(F)C(F)(F)C(F)(F)F)CC([O-])=O	713.0657	-9.7682	-1.3841	15.0	2.0	0.0	5.375	1.6565	40.13	48.2743	-0.0202	Training	6.5761
195147-90-1	-9.1	235.3944	6.6282	FC(F)(Cl)C(F)(F)C(F)(F)C(F)(F)CC=CCCC(=O)C1=CC=CC=C1	408.0527	-9.7423	-1.3712	9.0	1.0	0.0	6.3333	1.504	17.07	39.8681	0.0488	Test	5.9371
2641-34-1	-9.1	235.3944	6.6282	FC(=O)C(F)(OC(F)(F)C(F)(OC(F)(F)C(F)(F)C(F)(F)F)C(F)(F)F)C(F)(F)F	497.956	-9.8	-1.4	7.0	3.0	0.0	5.3551	1.549	35.53	43.5121	0.0095	Training	6.3287
200636-89-1	-9.1	235.3944	6.6282	C[N+](C)([O-])CCCNC(=O)C1(F)C(F)(F)C(F)(F)C(F)(OC(F)(F)F)C(F)(F)C1(F)F	492.0719	-9.7516	-1.3758	6.0	3.0	1.0	0.7882	1.546	61.39	45.9804	0.0296	Test	6.383
2967-56-8	-9.1	235.3944	6.6282	OC1=C(F)C(F)=C(C(F)=C1F)C1=C(F)C=CC(F)=C1F	296.0072	-9.715	-1.3575	1.0	1.0	1.0	4.0318	1.448	20.23	37.9431	0.0612	Training	6.0318
16083-81-1	-9.1	235.3944	6.6282	CC(=C)C(=O)OCC(O)CC(F)(F)C(F)(F)C(F)(F)C(F)(F)C(F)(C(F)(F)F)C(F)(F)F	512.0469	-9.7594	-1.3797	9.0	3.0	1.0	5.2308	1.556	46.53	44.8939	0.0199	Training	6.2604
28439-77-2	-9.1	235.3944	6.6282	CC1=NC=CC2=C(C=CC=C12)C(F)(F)C(F)(F)C(F)(F)F	311.0545	-9.7048	-1.3524	2.0	1.0	0.0	4.8326	1.4555	12.89	37.5101	0.0548	Training	6.0925
281189-83-1	-9.1	235.3944	6.6282	CCOC(=O)C1=C(NC(=S)NC1C1=CC=CC=C1)C(F)(F)C(F)(F)C(F)(F)C(F)(F)F	480.0554	-9.7387	-1.3694	6.0	3.0	2.0	1.2693	1.54	50.36	44.6371	0.0441	Test	6.2917
262617-19-6	-9.1	235.3944	6.6282	[H]C12CC([H])(C=C1)C1C2C(F)(F)C1(F)OC(F)(F)C(F)(F)C(F)(F)F	358.0415	-9.7391	-1.3696	3.0	1.0	0.0	4.5464	1.479	9.23	38.0838	0.0442	Training	6.2022
261503-42-8	-9.1	235.3944	6.6282	FC(F)(F)C(F)(F)C(F)(F)C(F)(F)C(F)(F)C(F)(F)C(F)(F)C(F)(F)C(Br)=O	525.8861	-9.8929	-1.4464	7.0	1.0	0.0	5.9173	1.5629	17.07	42.2247	0.0106	Training	6.298
244022-66-0	-9.1	235.3944	6.6282	CC1=C(Cl)C(=NN1)C(F)(F)C(F)(F)C(F)(F)C(F)(F)C(F)(F)C(F)(F)F	433.9855	-9.8	-1.4	5.0	1.0	1.0	5.5668	1.517	28.68	41.5477	0.0286	Training	6.322
238742-84-2	-9.1	235.3944	6.6282	FC(F)(F)C(F)(F)C(F)(F)C(F)(F)C(F)(F)C(F)(F)C(F)(F)C(F)(F)CC(I)COC(=O)CCCCC(=O)OCC(I)CC(F)(F)C(F)(F)C(F)(F)C(F)(F)C(F)(F)C(F)(F)C(F)(F)C(F)(F)F	1317.8752	-9.9	-1.45	25.0	4.0	0.0	14.0394	1.9589	52.6	61.6175	-0.0959	Training	5.1665
231630-85-6	-9.1	235.3944	6.6282	CC(=O)N1N=C(C=C1C(F)(F)C(F)(F)C(F)(F)F)C(F)(F)C(F)(F)C(F)(F)F	446.01	-9.7643	-1.3821	4.0	3.0	0.0	5.122	1.523	34.89	42.4092	0.0274	Training	6.3826
230295-10-0	-9.1	235.3944	6.6282	FC(F)(F)C(F)(F)C(F)(F)C(F)(F)C(F)(F)C(F)(F)C1=NN(C(=O)C2=CC=CC=C2)C(=C1)C(F)(F)C(F)(F)C(F)(F)C(F)(F)C(F)(F)C(F)(F)F	808.0065	-9.7608	-1.3804	11.0	3.0	0.0	9.9622	1.704	34.89	49.6491	-0.0272	Training	7.1168
229957-05-5	-9.1	235.3944	6.6282	OC(=O)\C=C/C(=O)OC(F)(F)C(F)(F)C(F)(F)C(F)(F)C(F)(F)C(F)(F)C(F)(F)C(F)(F)F	533.976	-9.7788	-1.3894	9.0	3.0	1.0	2.2368	1.567	63.6	47.0395	0.0	Test	6.3669
2252239-09-9	-9.1	235.3944	6.6282	OP(O)(=O)C(F)(F)C(F)(F)C(F)(F)C(F)(F)C(F)(F)C(F)(F)C(F)(F)C(F)(F)Cl	515.9175	-9.8552	-1.4276	8.0	1.0	2.0	0.0003	1.558	57.53	46.0713	0.0183	Test	6.2456
222037-87-8	-9.1	235.3944	6.6282	FC(F)(F)C(F)(F)C(F)(F)C(F)(F)C(F)(F)C(F)(F)C(F)(F)C(Br)=O	475.8893	-9.904	-1.452	6.0	1.0	0.0	5.282	1.5379	17.07	41.2248	0.0214	Training	6.1048
206184-90-9	-9.1	235.3944	6.6282	FC(F)(F)C(F)(F)C(F)(F)C(F)(F)C(F)(F)C(F)(F)CCNCC1=CC=CC=C1	453.0762	-9.7379	-1.369	9.0	1.0	1.0	4.2943	1.5265	12.03	40.2645	0.0309	Test	6.1606
200636-96-0	-9.1	235.3944	6.6282	C[N+](C)([O-])CCCNC(=O)C(F)(F)C(F)(F)OC(F)(F)C(F)(F)C(F)(F)C(F)(F)C(F)(F)F	530.0687	-9.7606	-1.3803	11.0	3.0	1.0	1.6286	1.565	61.39	46.7404	0.02	Training	6.1127
200636-86-8	-9.1	235.3944	6.6282	C[N+](C)([O-])CCCNC(=O)C1(F)C(F)(F)C(F)(F)C(F)(C(F)(F)F)C(F)(F)C1(F)F	476.0769	-9.75	-1.375	5.0	2.0	1.0	0.8566	1.538	52.16	44.7375	0.0296	Training	6.4956
1608112-38-4	-9.1	235.3944	6.6282	FC(F)(F)C(F)(F)C(F)(F)C(F)(F)C1=CC2=CC=CC=C2S1	351.9968	-9.7682	-1.3841	3.0	1.0	0.0	5.826	1.476	0.0	37.0399	0.0504	Training	6.069
111363-99-6	-9.1	235.3944	6.6282	FC(F)(F)C(F)(F)C(F)(F)C(CC1=CC(=CC=C1)C#N)(C(F)(F)F)C(F)(F)F	435.0293	-9.7429	-1.3714	4.0	1.0	0.0	6.0447	1.5175	23.79	41.0796	0.0311	Training	6.5776
158607-41-1	-9.1	235.3944	6.6282	CCOC(=O)C(F)(F)C(F)(F)C(F)(F)C(F)(F)C(F)(F)C(F)(F)C(F)(F)C(F)(F)C(F)(F)C(F)(F)C(F)(F)F	641.9922	-9.7872	-1.3936	11.0	2.0	0.0	7.4648	1.621	26.3	45.4698	-0.0188	Training	6.723
118642-84-5	-9.1	235.3944	6.6282	CCCCCCCCCCCCC=CC(F)(F)C(F)(F)C(F)(F)C(F)(F)C(F)(F)C(F)(F)C(F)(F)C(F)(F)F	614.1841	-9.7308	-1.3654	18.0	0.0	0.0	10.863	1.6071	0.0	42.2837	0.0131	Training	6.2815
1178899-27-8	-9.1	235.3944	6.6282	CC(=O)\N=S(/C1=CC=C(Br)C=C1)C(F)(F)C(F)(F)C(F)(F)C(F)(F)F	462.9288	-9.876	-1.438	4.0	1.0	0.0	5.5821	1.5315	29.43	42.2016	0.0467	Training	6.2857
117374-33-1	-9.1	235.3944	6.6282	FC(F)(F)C(F)(F)C(F)(F)C(F)(F)C(F)(F)C(F)(F)C(F)(F)C(F)(F)C(=O)OCC=C	504.0018	-9.7774	-1.3887	9.0	2.0	0.0	5.725	1.552	26.3	42.71	0.0093	Training	6.3236
117374-31-9	-9.1	235.3944	6.6282	CCCCOC(=O)C(F)(F)C(F)(F)C(F)(F)C(F)(F)C(F)(F)C(F)(F)C(F)(F)C(F)(F)F	520.0331	-9.7719	-1.3859	10.0	2.0	0.0	6.3391	1.56	26.3	43.0307	0.0092	Training	6.3087
115224-00-5	-9.1	235.3944	6.6282	CC1(C)[C@H]2CC[C@]1(C)C(=O)C2C(=O)C(F)(F)C(F)(F)C(F)(F)F	348.096	-9.7087	-1.3543	3.0	2.0	0.0	4.0298	1.474	34.14	40.3759	0.0551	Training	6.1041
114292-89-6	-9.1	235.3944	6.6282	OC(F)(F)C(F)(F)C(F)(F)C(F)(F)C(F)(F)C(F)(F)C(F)(F)C(F)(F)F	435.9756	-9.8038	-1.4019	6.0	1.0	1.0	4.9456	1.518	20.23	40.7425	0.0158	Training	6.2572
119951-95-0	-9.1	235.3944	6.6282	FC1=C(F)C(F)=C(CSSCC2=C(F)C(F)=C(F)C(F)=C2F)C(F)=C1F	425.9595	-9.7923	-1.3962	5.0	2.0	0.0	6.1592	1.513	0.0	38.5192	0.0472	Test	6.1242
112820-37-8	-9.1	235.3944	6.6282	FC(=O)C(F)(OC(F)(C(F)(F)F)C(F)(F)OC(F)(F)C(F)(F)C(F)(F)F)C(F)(F)F	497.956	-9.8	-1.4	7.0	3.0	0.0	5.3551	1.549	35.53	43.5121	0.0095	Training	6.3287
1095-77-8	-9.1	235.3944	6.6282	CC1=CC=C(C=C1)C(C1=CC=C(C)C=C1)(C(F)(F)F)C(F)(F)F	332.1	-9.6783	-1.3391	2.0	0.0	0.0	5.7141	1.466	0.0	36.642	0.0569	Training	6.3578
105923-79-3	-9.1	235.3944	6.6282	OC(=NC1=C(Br)C=C(C=C1)N(=O)=O)C(F)(C(F)(F)F)C(F)(F)C(F)(F)C(F)(F)F	511.923	-9.8414	-1.4207	5.0	3.0	1.0	6.0488	1.556	75.73	47.8115	0.048	Test	6.3645
1040629-78-4	-9.1	235.3944	6.6282	FC(F)(F)C(F)(F)C(F)(F)C(F)(F)C(F)(F)C(F)(F)C(F)(F)S(=O)(=O)NS(=O)(=O)C(F)(F)C(F)(F)C(F)(F)C(F)(F)C(F)(F)C(F)(F)C(F)(F)F	880.8868	-9.8333	-1.4167	14.0	4.0	1.0	6.288	1.7404	80.31	55.6487	-0.0495	Test	6.6726
103697-21-8	-9.1	235.3944	6.6282	FC(F)(F)C(F)(F)C1(OC1(C(F)(F)F)C(F)(F)F)C(F)(C(F)(F)F)C(F)(F)F	465.9662	-9.8	-1.4	2.0	1.0	0.0	5.6493	1.533	12.53	40.5723	0.0095	Training	6.8041
101908-22-9	-9.1	235.3944	6.6282	C[C@@]1(CCC2=C(C=CC(O)=C2)[C@H]1CCCCCCCCCS(=O)CCCC(F)(F)C(F)(F)F)C1=CC=C(O)C=C1	588.2697	-9.6775	-1.3388	15.0	3.0	2.0	8.9306	1.5941	57.53	47.5184	0.0731	Test	6.1003
29952-92-9	-9.1	235.3944	6.6282	NC(=O)C(F)(F)C(F)(F)C(F)(F)C(F)(F)C(F)(F)OC(F)(C(F)(F)F)C(F)(F)F	478.9814	-9.7931	-1.3966	7.0	2.0	1.0	2.3093	1.5395	52.32	44.8116	0.0104	Training	6.331
111864-95-0	-9.1	235.3944	6.6282	FC1=C(F)C(=C(C(F)=C1F)C(F)(F)C(F)(F)F)C(F)(F)C(F)(F)F	385.9776	-9.775	-1.3875	2.0	0.0	0.0	5.5512	1.493	0.0	37.7196	0.0277	Training	6.5057
120263-08-3	-9.1	235.3944	6.6282	FC(F)(F)C(F)(F)P(CCP(C(F)(F)C(F)(F)F)C(F)(F)C(F)(F)F)C(F)(F)C(F)(F)F	565.9469	-9.8438	-1.4219	7.0	0.0	0.0	8.5706	1.583	0.0	41.3189	0.0	Test	6.7897
123665-83-8	-9.1	235.3944	6.6282	FC(F)(F)C(F)(F)C(F)(F)C(=O)NCCCCCCNC(=O)C(F)(F)C(F)(F)C(F)(F)F	508.0832	-9.75	-1.375	11.0	2.0	2.0	1.2235	1.554	58.2	45.9817	0.0179	Training	6.1322
129051-93-0	-9.1	235.3944	6.6282	FC(OC(F)(F)C(F)(F)C(F)(F)F)C(F)(F)OC1=CC(C=C)=CC=C1	386.0365	-9.736	-1.368	7.0	2.0	0.0	5.4038	1.493	18.46	39.5667	0.044	Training	5.9253
155928-85-1	-9.1	235.3944	6.6282	CC(F)(F)C(F)(F)C(F)(F)C(F)(F)C(F)(F)C(F)(F)C(F)(F)C(F)(F)F	433.9963	-9.7962	-1.3981	6.0	0.0	0.0	6.0157	1.517	0.0	38.6799	0.0142	Training	6.3761
150225-00-6	-9.1	235.3944	6.6282	CC(=O)OCCCC(F)(F)C(F)(F)C(F)(F)C(F)(F)C(F)(F)C(F)(F)C(F)(F)C(F)(F)F	520.0331	-9.7719	-1.3859	10.0	2.0	0.0	6.3391	1.56	26.3	43.0307	0.0092	Training	6.3087
149697-40-5	-9.1	235.3944	6.6282	FC(F)(Cl)C(F)(F)C(F)(F)C(F)(F)OC(F)(F)C(F)(F)C(F)(F)C(F)(F)Cl	485.9071	-9.8667	-1.4333	8.0	1.0	0.0	6.393	1.543	9.23	40.6411	0.0103	Training	6.1715
149068-60-0	-9.1	235.3944	6.6282	FC(F)(F)C(F)(F)C(F)(F)C(CC1=CC=C(Br)C=C1)(C(F)(F)F)C(F)(F)F	487.9445	-9.8519	-1.4259	4.0	0.0	0.0	6.9355	1.544	0.0	39.7589	0.0303	Training	6.5872
146689-46-5	-9.1	235.3944	6.6282	[O-]S(=O)(=O)C(F)(F)C(F)(F)C(F)(F)C(F)(F)C(F)(F)C(F)(F)C(F)(F)F	448.9334	-9.8346	-1.4173	6.0	3.0	0.0	3.8632	1.5245	57.2	44.6987	0.0273	Training	6.0582
145510-89-0	-9.1	235.3944	6.6282	CCCCOC(=O)C(F)(OC(F)(F)C(F)(OC(F)(F)C(F)(F)C(F)(F)F)C(F)(F)F)C(F)(F)F	552.0229	-9.7735	-1.3868	10.0	4.0	0.0	6.2023	1.576	44.76	45.5165	0.0092	Training	6.263
1428370-26-6	-9.1	235.3944	6.6282	CC(=O)NC1=CC=C(OS(=O)(=O)C(F)(F)C(F)(F)C(F)(F)C(F)(F)F)C=C1Cl	466.9641	-9.8036	-1.4018	6.0	4.0	1.0	2.8219	1.5335	72.47	46.5863	0.043	Training	6.0488
142083-52-1	-9.1	235.3944	6.6282	FC(F)(F)C(F)(F)C(F)(F)C(F)(F)CCC(F)(F)C(F)(F)C(F)(F)C(F)(F)F	466.0026	-9.7929	-1.3964	7.0	0.0	0.0	6.703	1.533	0.0	39.3201	0.0094	Training	6.4618
142010-50-2	-9.1	235.3944	6.6282	FC(F)(F)C(F)(F)C(F)(F)C(F)(F)C(F)(F)C(F)(F)C(F)(F)C(F)(F)CCN=C=O	489.0021	-9.78	-1.39	9.0	2.0	0.0	5.7217	1.5445	29.43	42.723	0.0139	Training	6.2427
1419865-32-9	-9.1	235.3944	6.6282	OC1(OC(=O)C2=C(F)C(F)=C(F)C(F)=C12)C(F)(C(F)(F)F)C(F)(F)F	389.975	-9.756	-1.378	1.0	3.0	1.0	3.3914	1.495	46.53	42.4525	0.0397	Test	6.3461
140229-81-8	-9.1	235.3944	6.6282	FC(F)(F)C(F)(F)C(F)(F)OC(F)(C(F)(F)F)C(F)(F)OC(F)(C(=O)OCC1=CC=CC=C1)C(F)(F)F	586.0073	-9.7595	-1.3797	9.0	4.0	0.0	6.6024	1.593	44.76	46.1961	0.0091	Training	6.5101
136022-83-8	-9.1	235.3944	6.6282	CCC(\C=N\NC1=C(C=C(C=C1)[N+]([O-])=O)[N+]([O-])=O)C(F)(F)C(F)(F)C(F)(F)C(F)(F)C(F)(F)C(F)(F)F	570.0573	-9.7378	-1.3689	11.0	6.0	1.0	5.0549	1.585	110.67	52.4681	0.037	Training	6.098
135941-34-3	-9.1	235.3944	6.6282	FC(F)(F)C(F)(F)C(F)(F)C(F)(F)C(F)(F)C(F)(F)C(F)(F)C(F)(Cl)Cl	469.9122	-9.8692	-1.4346	6.0	0.0	0.0	6.4614	1.535	0.0	39.3982	0.0103	Training	6.366
1355554-53-8	-9.1	235.3944	6.6282	CCCCS(=O)(=O)C1=C(C)C(=CC=C1C(F)(C(F)(F)F)C(F)(F)F)C(O)=O	424.0579	-9.7444	-1.3722	6.0	3.0	1.0	1.6559	1.512	71.44	45.6252	0.0538	Test	6.0455
130720-67-1	-9.1	235.3944	6.6282	FC(F)(F)N1N2N1C(CC21CCCCC1)(C(F)(F)F)C(F)(F)F	357.0888	-9.7304	-1.3652	0.0	3.0	0.0	4.4504	1.4785	14.79	38.6208	0.048	Training	6.2559
1608112-35-1	-9.1	235.3944	6.6282	CN1C(=CC2=CC=CC=C12)C(F)(F)C(F)(F)C(F)(F)C(F)(F)F	349.0513	-9.7217	-1.3609	3.0	1.0	0.0	5.103	1.4745	4.93	37.474	0.0475	Training	6.191
3008-32-0	-9.1	235.3944	6.6282	FC1=C(F)C(F)=C(C(F)=C1F)C1=C(F)C(F)=C(C(F)=C1F)C1=C(F)C(F)=C(C(F)=C1F)C1=C(F)C(F)=C(F)C(F)=C1F	629.9713	-9.7286	-1.3643	3.0	0.0	0.0	9.1914	1.615	0.0	42.5994	0.0087	Training	7.6606
4151-50-2	-9.1	235.3944	6.6282	CCNS(=O)(=O)C(F)(F)C(F)(F)C(F)(F)C(F)(F)C(F)(F)C(F)(F)C(F)(F)C(F)(F)F	526.9848	-9.8129	-1.4065	9.0	2.0	1.0	3.2818	1.5635	46.17	45.1567	0.0145	Training	6.2752
307531-76-6	-9.1	235.3944	6.6282	FC(F)(F)C(F)(F)C(F)(F)C(F)(F)S(=O)(=O)ON1C(=O)C2C3CC(C=C3)C2C1=O	460.9979	-9.7655	-1.3828	5.0	5.0	0.0	1.3474	1.5305	80.75	47.295	0.0411	Test	6.1386
57912-15-9	-9.1	235.3944	6.6282	FC(F)(F)C(F)(F)C(F)(F)\C(\C=N\NC1=CC=CC=C1)=N\NC1=CC=CC=C1	406.1028	-9.6893	-1.3446	7.0	4.0	2.0	2.1638	1.5031	48.78	43.0001	0.0537	Training	5.9122
57558-13-1	-9.1	235.3944	6.6282	OC1=CC=C(C=C1)C(F)(F)C(F)(F)C(F)(F)C1=CC=C(O)C=C1	336.0585	-9.6957	-1.3478	4.0	2.0	2.0	4.6147	1.468	40.46	40.7672	0.07	Training	5.9183
574715-86-9	-9.1	235.3944	6.6282	OC(=O)C(F)(F)C(F)(F)C(F)(F)C(F)(F)C(F)(F)C(F)(F)C(F)(F)C(F)(F)C(F)(F)Cl	529.9378	-9.8226	-1.4113	9.0	1.0	1.0	3.0845	1.565	37.3	44.3288	-0.0054	Training	6.4239
57338-65-5	-9.1	235.3944	6.6282	NC1=NC(OCC(F)(F)C(F)(F)C(F)(F)C(F)(F)C(F)(F)C(F)(F)F)=NC(N)=N1	459.0365	-9.7586	-1.3793	7.0	6.0	2.0	-1.0533	1.5295	99.94	49.1747	0.038	Test	5.8191
57338-64-4	-9.1	235.3944	6.6282	NC1=NC(OCC(F)(F)C(F)(F)C(F)(F)C(F)(F)C(F)(F)C(F)(F)F)=NC(OCC(F)(F)C(F)(F)C(F)(F)C(F)(F)C(F)(F)C(F)(F)F)=N1	792.0076	-9.7755	-1.3878	14.0	6.0	1.0	5.5856	1.696	83.15	54.1552	-0.0305	Training	6.49
57216-74-7	-9.1	235.3944	6.6282	OCC(SCCC(F)(F)C(F)(F)C(F)(F)C(F)(F)C(F)(F)C(F)(F)C(F)(F)C(F)(F)F)C(CO)SCCC(F)(F)C(F)(F)C(F)(F)C(F)(F)C(F)(F)C(F)(F)C(F)(F)C(F)(F)F	1046.0049	-9.8032	-1.4016	23.0	4.0	2.0	11.9736	1.823	40.46	54.9661	-0.0803	Training	6.0682
60194-47-0	-9.1	235.3944	6.6282	FC(F)(F)C(F)(F)C(F)(F)C(F)(F)C(F)(F)C(F)(F)C(F)(F)C(F)(F)S(=O)(=O)NCCOC(=O)C=C	596.9903	-9.7944	-1.3972	12.0	4.0	1.0	2.9911	1.5985	72.47	49.1868	0.0095	Training	6.157
56554-52-0	-9.1	235.3944	6.6282	COC(=O)C(F)(F)C(F)(F)C(F)(F)C(F)(F)C(F)(F)C(F)(F)C(F)(F)C(F)(F)C(F)(F)C(F)(F)C(F)(F)F	627.9766	-9.7921	-1.3961	10.0	2.0	0.0	7.0747	1.614	26.3	45.1895	-0.0189	Training	6.762
56184-40-8	-9.1	235.3944	6.6282	F\C(I)=C(\F)C(F)(F)C(F)(F)C(F)(F)C(F)(F)C(F)(F)C(F)(F)C(F)(F)C(F)(F)F	607.8741	-9.9467	-1.4733	7.0	0.0	0.0	7.5389	1.6039	0.0	42.1575	0.0	Training	6.562
55827-95-7	-9.1	235.3944	6.6282	FC1=NC(F)=C(N=C1C(F)(C(F)(F)F)C(F)(F)F)C(F)(C(F)(F)F)C(F)(F)F	451.9806	-9.7786	-1.3893	2.0	2.0	0.0	5.3336	1.526	25.78	41.6176	0.0186	Training	6.6828
55429-09-9	-9.1	235.3944	6.6282	COC1=C(O)C=C(CCN(C(=O)C(F)(F)C(F)(F)C(F)(F)F)C(=O)C(F)(F)C(F)(F)C(F)(F)F)C=C1	559.0465	-9.7417	-1.3708	8.0	4.0	1.0	3.83	1.5795	66.84	47.8649	0.0195	Test	6.4848
55009-88-6	-9.1	235.3944	6.6282	FC(F)(F)C(F)(F)C(F)(F)C(F)(F)C(F)(F)C(F)(F)C(F)(F)C(F)(F)C#C	443.9807	-9.7889	-1.3944	6.0	0.0	0.0	5.629	1.522	0.0	38.8796	0.0141	Test	6.4363
54735-87-4	-9.1	235.3944	6.6282	NCC(O)CC(F)(F)C(F)(F)C(F)(F)C(F)(F)C(F)(F)C(F)(F)C(F)(C(F)(F)F)C(F)(F)F	543.0303	-9.7818	-1.3909	9.0	2.0	2.0	3.2374	1.5715	46.25	45.4856	0.0056	Training	6.4205
543708-46-9	-9.1	235.3944	6.6282	FC(F)(F)C(F)(F)C(F)(F)C(=O)N1CCC2=CC=CC=C12	315.0494	-9.7143	-1.3571	2.0	1.0	0.0	2.2754	1.4575	20.31	38.332	0.0513	Training	6.0693
564-96-5	-9.1	235.3944	6.6282	CC(C(NC1=CC=C(C=C1)C(O)=O)C(F)(F)C(F)(F)C(F)(F)F)[N+]([O-])=O	392.0607	-9.7192	-1.3596	7.0	4.0	2.0	-0.8479	1.496	92.47	47.0882	0.0568	Test	5.7377
54009-73-3	-9.1	235.3944	6.6282	OC(COP(O)(O)=O)CC(F)(F)C(F)(F)C(F)(F)C(F)(F)C(F)(F)C(F)(F)C(F)(C(F)(F)F)C(F)(F)F	623.9806	-9.8054	-1.4027	11.0	3.0	3.0	0.0914	1.612	86.99	51.1786	0.0062	Training	6.3524
60308-67-0	-9.1	235.3944	6.6282	NC(=O)C(F)(OC(F)(F)C(F)(OC(F)(F)C(F)(F)C(F)(F)F)C(F)(F)F)C(F)(F)F	494.9763	-9.7933	-1.3967	7.0	3.0	1.0	2.2409	1.5475	61.55	46.0545	0.0104	Training	6.3109
618092-26-5	-9.1	235.3944	6.6282	NC(NC1=CC(=CC(=C1)C(F)(F)F)C(F)(F)F)=NC1=NC(=O)C=C(N1)C(F)(F)F	433.0585	-9.7172	-1.3586	2.0	3.0	3.0	0.1704	1.5165	96.16	48.2772	0.0519	Training	6.5097
307-78-8	-9.1	235.3944	6.6282	OC(=O)C(F)(F)C(F)(F)C(F)(F)C(F)(F)C(F)(F)C(F)(F)C(F)(F)C(F)(F)C(O)=O	489.9698	-9.7867	-1.3933	9.0	2.0	2.0	-1.5631	1.545	74.6	47.2594	0.0	Training	6.2073
67939-36-0	-9.1	235.3944	6.6282	CCN(CCOC(=O)C(C)=C)S(=O)(=O)C(F)(F)C(F)(F)C(F)(F)C(F)(F)C(F)(F)C(F)(F)C(F)(F)F	589.0404	-9.7778	-1.3889	12.0	4.0	0.0	3.9558	1.5945	63.68	48.1488	0.0185	Training	6.1534
675868-33-4	-9.1	235.3944	6.6282	OCCOC(F)(F)C(F)(F)C(F)(F)C(F)(F)C(F)(F)C(F)(F)C(F)(F)C(F)(F)C(F)(F)F	529.9986	-9.7906	-1.3953	10.0	2.0	1.0	5.5975	1.565	29.46	43.546	0.0052	Training	6.2947
675583-26-3	-9.1	235.3944	6.6282	FC1=C(F)C(F)=C(C2=CC(=NC(=C2)C2=C(F)C(F)=C(F)C(F)=C2F)C2=C(F)C(F)=C(F)C(F)=C2F)C(F)=C1F	576.9948	-9.7179	-1.359	3.0	1.0	0.0	8.1691	1.5885	12.89	42.8289	0.0215	Training	7.3815
65726-35-4	-9.1	235.3944	6.6282	OCC(I)CC(F)(F)C(F)(F)C(F)(F)C(F)(F)C(F)(F)C(F)(F)C(F)(C(F)(F)F)C(F)(F)F	653.916	-9.9212	-1.4606	9.0	1.0	1.0	6.8171	1.627	20.23	45.1013	0.0	Training	6.5442
649721-89-1	-9.1	235.3944	6.6282	FC(F)(F)C(F)(F)C(F)(F)C(F)(F)C(F)(F)C(F)(F)C(F)(F)C(F)(F)C1=CC=C(OC(=O)C=C)C=C1	566.0175	-9.7528	-1.3764	9.0	2.0	0.0	7.2439	1.583	26.3	43.9503	0.009	Training	6.6498
61628-77-1	-9.1	235.3944	6.6282	FC(F)=C(C1=CC=C(C=C1)C1=CC=CC=C1Cl)C(F)(F)F	318.0235	-9.7238	-1.3619	2.0	0.0	0.0	6.1769	1.459	0.0	36.3605	0.0606	Training	6.1633
647-25-6	-9.1	235.3944	6.6282	FC(F)(Cl)C(F)(F)C(F)(F)C(F)(F)C(F)(F)C(F)(F)C(F)(F)C(F)(F)Cl	469.9122	-9.8692	-1.4346	7.0	0.0	0.0	6.4614	1.535	0.0	39.3982	0.0103	Training	6.2772
641617-25-6	-9.1	235.3944	6.6282	FC(F)(F)C(F)(F)CC(I)C(F)(F)C(F)(F)C(F)(F)C(F)(F)C(F)(F)C(F)(F)C(F)(F)C(F)(F)F	691.8928	-9.9229	-1.4614	9.0	0.0	0.0	8.3871	1.6459	0.0	43.8379	-0.0164	Training	6.7526
639827-02-4	-9.1	235.3944	6.6282	FC(F)(F)C(F)(F)C(F)(F)C(F)(F)C(F)(F)C(F)(F)C(F)(F)C(F)(F)S(=O)(=O)ON1C(=O)C2=CC=CC3=CC=CC(C1=O)=C23	694.9695	-9.7636	-1.3818	9.0	5.0	0.0	5.5309	1.6475	80.75	51.9744	0.0046	Training	6.7809
63967-44-2	-9.1	235.3944	6.6282	CC1OOC(O1)C(F)(F)C(F)(F)C(F)(F)C(F)(F)C(F)(F)C(F)(F)F	408.0031	-9.78	-1.39	5.0	3.0	0.0	4.3757	1.504	27.69	40.9291	0.0325	Training	6.0308
63180-06-3	-9.1	235.3944	6.6282	CC1(C)[C@@H]2CC[C@@]1(C)C(=O)C2=C(O)C(F)(F)C(F)(F)C(F)(F)F	348.096	-9.7087	-1.3543	2.0	2.0	1.0	4.6566	1.474	37.3	40.6919	0.0607	Training	6.1654
62263-19-8	-9.1	235.3944	6.6282	FC1=C(F)C(=C(F)C(F)=C1N1C(=O)CCC1=O)C(F)(F)F	315.013	-9.7238	-1.3619	1.0	2.0	0.0	1.782	1.4575	37.38	40.0383	0.0476	Training	6.0796
62245-51-6	-9.1	235.3944	6.6282	FC1=C(C(F)(F)F)C(F)(F)C2=C1C(F)=C(F)C(F)=C2F	309.984	-9.75	-1.375	0.0	0.0	0.0	4.5913	1.455	0.0	36.1997	0.0448	Test	6.263
64465-34-5	-9.1	235.3944	6.6282	[O-][N+](=O)C1=CC=CC(=C1)C(C1=CC(=CC=C1)[N+]([O-])=O)(C(F)(F)F)C(F)(F)F	394.0388	-9.7037	-1.3519	4.0	4.0	0.0	4.9137	1.497	86.28	46.5088	0.0708	Test	6.1413
53772-43-3	-9.1	235.3944	6.6282	FC(F)(F)C(OP(C1=CC=CC=C1)C1=CC=CC=C1)C(F)(F)F	352.0452	-9.7261	-1.363	4.0	1.0	0.0	4.5441	1.476	9.23	37.9639	0.0608	Training	6.0431
59483-84-0	-9.1	235.3944	6.6282	FC1=C(F)C(F)=C(OC(=O)OC2=C(F)C(F)=C(F)C(F)=C2F)C(F)=C1F	393.9688	-9.7385	-1.3692	2.0	3.0	0.0	4.6554	1.497	35.53	41.4324	0.0353	Test	6.3629
51249-65-1	-9.1	235.3944	6.6282	FC(F)(F)C(F)(F)C(F)(F)C(F)(F)C(F)(F)C(F)(F)C(F)(F)C(F)(F)C(Br)=C	523.9068	-9.8857	-1.4429	7.0	0.0	0.0	6.9044	1.562	0.0	40.4781	0.0105	Test	6.4627
35844-82-7	-9.1	235.3944	6.6282	FC(=C(F)C(F)(F)C(F)(F)C(F)(F)C(F)(F)F)C(F)(F)C(F)(F)F	399.9745	-9.8	-1.4	4.0	0.0	0.0	5.8028	1.5	0.0	37.9995	0.019	Training	6.3626
355-86-2	-9.1	235.3944	6.6282	FC(F)C(F)(F)C(F)(F)C(F)(F)COP(=O)(OCC(F)(F)C(F)(F)C(F)(F)C(F)F)OCC(F)(F)C(F)(F)C(F)(F)C(F)F	739.9855	-9.8023	-1.4011	18.0	4.0	0.0	8.6573	1.67	44.76	49.2757	-0.0191	Training	6.1271
355-77-1	-9.1	235.3944	6.6282	CC1=CC=C(C=C1)S(=O)(=O)OCC(F)(F)C(F)(F)C(F)(F)C(F)(F)C(F)(F)F	454.0097	-9.775	-1.3875	7.0	3.0	0.0	4.8038	1.527	43.37	43.4172	0.0416	Training	6.0835
355-47-5	-9.1	235.3944	6.6282	NCC(F)(F)C(F)(F)C(F)(F)C(F)(F)C(F)(F)C(F)(F)C(F)(F)C(F)(F)F	449.0072	-9.7926	-1.3963	7.0	1.0	1.0	2.8511	1.5245	26.02	41.5821	0.0156	Training	6.2317
35444-06-5	-9.1	235.3944	6.6282	FC(F)(F)C(=CC(=O)C1=CC=C(C=C1)C1=CC=CC=C1)C(F)(F)F	344.0636	-9.6833	-1.3417	3.0	1.0	0.0	5.5873	1.472	17.07	38.5883	0.0573	Test	6.2668
34451-14-4	-9.1	235.3944	6.6282	FC(F)(F)C(=NC(N=C(C(F)(F)F)C(F)(F)F)(C(F)(F)F)C(F)(F)F)C(F)(F)F	477.9774	-9.7931	-1.3966	2.0	2.0	0.0	5.9385	1.539	24.72	42.0315	0.0094	Training	6.8035
335-71-7	-9.1	235.3944	6.6282	FC(F)(F)C(F)(F)C(F)(F)C(F)(F)C(F)(F)C(F)(F)C(F)(F)S(F)(=O)=O	451.9364	-9.8385	-1.4192	6.0	2.0	0.0	4.6173	1.526	34.14	42.4527	0.0199	Training	6.155
335-64-8	-9.1	235.3944	6.6282	FC(F)(F)C(F)(F)C(F)(F)C(F)(F)C(F)(F)C(F)(F)C(F)(F)C(Cl)=O	431.9398	-9.832	-1.416	6.0	1.0	0.0	5.1259	1.516	17.07	40.3458	0.0198	Training	6.1679
327630-35-3	-9.1	235.3944	6.6282	FC(F)(F)C(F)(F)C(F)(F)C(F)(F)C(F)(F)C(F)(F)C1=CC=C(S1)C1=CC=C(Br)S1	561.873	-9.8933	-1.4467	6.0	2.0	0.0	8.4344	1.5809	0.0	41.2375	0.0317	Training	6.3567
317817-24-6	-9.1	235.3944	6.6282	OCC(F)(F)OC(F)(F)C(F)(F)OC(F)(F)C(F)(F)OC(F)(F)C(F)(F)C(F)(F)C(F)(F)F	547.9728	-9.797	-1.3985	11.0	4.0	1.0	5.4182	1.574	47.92	45.7515	0.0052	Training	6.0844
31430-72-5	-9.1	235.3944	6.6282	FC(F)(F)C(F)(F)C(F)(F)COP(=O)(OCC(F)(F)C(F)(F)C(F)(F)F)C1=CC=CC=C1	522.0066	-9.7781	-1.3891	9.0	3.0	0.0	6.204	1.561	35.53	43.9931	0.0278	Training	6.2478
314053-71-9	-9.1	235.3944	6.6282	CNC(=O)C(F)(F)C(F)(F)C(F)(F)C(F)(F)C(F)(F)C(F)(F)C(F)(F)C(F)(F)F	477.0021	-9.7862	-1.3931	7.0	1.0	1.0	3.131	1.5385	29.1	42.45	0.0094	Test	6.4089
308-48-5	-9.1	235.3944	6.6282	FC(F)(F)C(F)(F)C(F)(F)C(F)(F)OC(F)(F)C(F)(F)C(F)(F)C(F)(F)F	453.9662	-9.8074	-1.4037	6.0	1.0	0.0	5.8544	1.527	9.23	40.0023	0.0096	Training	6.3707
518358-34-4	-9.1	235.3944	6.6282	FC1=C(F)C(F)=C(P(NCC(F)(F)C(F)(F)C(F)(F)C(F)(F)C(F)(F)C(F)(F)C(F)(F)F)C2=C(F)C(F)=C(F)C(F)=C2F)C(F)=C1F	762.9604	-9.7809	-1.3904	10.0	1.0	1.0	6.7782	1.6815	12.03	46.4622	-0.0233	Training	7.1643
308-28-1	-9.1	235.3944	6.6282	FC(F)(F)C(F)(F)C(F)(F)C(F)(F)C(=O)OC(=O)C(F)(F)C(F)(F)C(F)(F)C(F)(F)F	509.956	-9.7935	-1.3968	6.0	3.0	0.0	4.9926	1.555	43.37	44.5361	0.0	Training	6.5361
36256-87-8	-9.1	235.3944	6.6282	FC1=C(F)C(=C(F)C(F)=C1N1CCCCC1)C(F)(F)F	301.0701	-9.71	-1.355	1.0	1.0	0.0	3.1189	1.4505	3.24	36.3454	0.0552	Training	6.0572
36839-96-0	-9.1	235.3944	6.6282	FC(F)(F)C(F)(F)C(F)(F)C(F)(F)S(=O)(=O)O\C1=C\CCCCCC1	408.0442	-9.772	-1.386	5.0	3.0	0.0	4.9966	1.504	43.37	42.4979	0.0506	Training	6.0136
345944-97-0	-9.1	235.3944	6.6282	FC(F)(F)C(F)(F)C(F)(F)C(F)(F)CCCCC(F)(F)C(F)(F)C(F)(F)C(F)(F)F	494.0339	-9.78	-1.39	9.0	0.0	0.0	7.4832	1.547	0.0	39.8807	0.0093	Training	6.452
505058-38-8	-9.1	235.3944	6.6282	FC1=CC(=CC(F)=C1F)C1=CC(F)=C(F)C(F)=C1	262.0217	-9.7	-1.35	1.0	0.0	0.0	4.1882	1.431	0.0	35.2404	0.0587	Training	5.9664
51114-14-8	-9.1	235.3944	6.6282	FC(F)(F)C(F)(C1=CC=C2C=CC=CC2=C1)C(F)(F)F	296.0436	-9.705	-1.3525	1.0	0.0	0.0	5.1292	1.448	0.0	35.9209	0.0549	Training	6.18
375-95-1	-9.1	235.3944	6.6282	OC(=O)C(F)(F)C(F)(F)C(F)(F)C(F)(F)C(F)(F)C(F)(F)C(F)(F)C(F)(F)F	463.9705	-9.7964	-1.3982	7.0	1.0	1.0	2.1799	1.532	37.3	43.0094	0.0052	Training	6.3467
50285-19-3	-9.1	235.3944	6.6282	FC(F)(F)C(F)(F)C(C(F)(F)F)(C(F)(F)C(F)(F)F)C(F)(C(F)(F)F)C(F)(F)F	487.9681	-9.8069	-1.4034	3.0	0.0	0.0	6.7632	1.544	0.0	39.7594	0.0	Training	6.9154
4998-38-3	-9.1	235.3944	6.6282	FCC(F)(F)C(F)(F)C(F)(F)C(F)(F)C(F)(F)C(F)(F)C(F)(F)C(F)(F)C(F)(F)C(F)OC(=O)C=C	586.0048	-9.7778	-1.3889	12.0	2.0	0.0	6.6984	1.593	26.3	44.3501	-0.0046	Training	6.4225
481071-78-7	-9.1	235.3944	6.6282	[O-]S(=O)(=O)CCC(F)(F)C(F)(F)C(F)(F)C(F)(F)C(F)(F)C(F)(F)C(F)(F)C(F)(F)F	526.9615	-9.8161	-1.4081	9.0	3.0	0.0	4.9311	1.5635	57.2	46.2592	0.016	Training	6.2312
423-88-1	-9.1	235.3944	6.6282	FC(F)(F)C(F)(F)C(F)(F)C(F)(F)C(F)(F)C(F)(F)C(F)(F)C(F)(F)C(F)(F)C(=O)OC=C	539.983	-9.7848	-1.3924	9.0	2.0	0.0	6.3178	1.57	26.3	43.4297	0.0	Training	6.4894
423-56-3	-9.1	235.3944	6.6282	OCC(F)(F)C(F)(F)C(F)(F)C(F)(F)C(F)(F)C(F)(F)C(F)(F)C(F)(F)F	449.9912	-9.7963	-1.3981	7.0	1.0	1.0	4.9881	1.525	20.23	41.0228	0.0156	Training	6.246
47250-53-3	-9.1	235.3944	6.6282	NC1=CC=CC(=C1)C(C1=CC(N)=CC=C1)(C(F)(F)F)C(F)(F)F	334.0905	-9.687	-1.3435	2.0	2.0	2.0	0.0548	1.467	52.04	41.8858	0.0692	Training	6.0614
4180-26-1	-9.1	235.3944	6.6282	FC(F)C(F)(F)C(F)(F)C(F)(F)C(F)(F)C(F)(F)C(F)(F)C(F)(F)COC(=O)C=C	486.0112	-9.7733	-1.3867	10.0	2.0	0.0	5.4278	1.543	26.3	42.3502	0.0138	Training	6.1548
40678-31-7	-9.1	235.3944	6.6282	FC(F)(F)C(F)(C(F)(F)F)C(F)(F)C(F)(F)C(F)(F)C(F)(F)C(F)(F)C(F)(F)CCI	623.9054	-9.9355	-1.4677	8.0	0.0	0.0	7.4562	1.612	0.0	42.4781	0.0	Test	6.6012
38565-53-6	-9.1	235.3944	6.6282	FC(F)(F)C(F)(F)C(F)(F)C(F)(F)C(F)(F)C(F)(F)C(F)(F)C(F)(F)CC1CO1	476.0069	-9.7828	-1.3914	8.0	1.0	0.0	5.7847	1.538	12.53	40.7731	0.014	Training	6.34
37858-04-1	-9.1	235.3944	6.6282	CC(=O)OCCC(F)(F)C(F)(F)C(F)(F)C(F)(F)C(F)(F)C(F)(F)C(F)(F)C(F)(F)F	506.0175	-9.7774	-1.3887	9.0	2.0	0.0	5.949	1.553	26.3	42.7503	0.0093	Training	6.331
376380-76-6	-9.1	235.3944	6.6282	COC1=C2OC=CC2=C(OC)C2=C1OC(O)(CC2=O)C(F)(F)C(F)(F)C(F)(F)F	432.0444	-9.7138	-1.3569	4.0	6.0	1.0	3.9367	1.516	78.13	46.4539	0.0611	Training	6.0651
375354-47-5	-9.1	235.3944	6.6282	COC1=C(OC)C=C(CC(=O)N2N=C(CC2(O)C(F)(F)C(F)(F)C(F)(F)F)C2=CC=CC=C2)C=C1	508.1233	-9.6886	-1.3443	7.0	5.0	1.0	3.2712	1.5541	71.36	47.2985	0.0545	Training	6.343
423-55-2	-9.1	235.3944	6.6282	FC(F)(F)C(F)(F)C(F)(F)C(F)(F)C(F)(F)C(F)(F)C(F)(F)C(F)(F)Br	497.8912	-9.9077	-1.4538	6.0	0.0	0.0	6.3482	1.5489	0.0	39.9578	0.0107	Training	6.3092
17352-09-9	-9.0	278.3771	6.5554	FC(F)(F)C(F)(F)C(F)(F)C(F)(F)C(F)(F)C(F)(F)C(F)(F)COS(=O)(=O)C(F)(F)F	531.9437	-9.8258	-1.4129	8.0	3.0	0.0	5.2267	1.566	43.37	44.9759	0.0098	Training	6.3107
156686-73-6	-9.0	278.3771	6.5554	CC1=C(C=C(S1)C1=CC=C(O)C=C1)C1=C(C2=C(C)SC(=C2)C2=CC=C(O)C=C2)C(F)(F)C(F)(F)C1(F)F	552.0652	-9.7135	-1.3568	4.0	4.0	2.0	8.9998	1.576	40.46	45.0873	0.0717	Training	6.7179
1651215-27-8	-9.0	278.3771	6.5554	OS(=O)(=O)C(F)(F)C(F)(F)C(F)(F)C(F)(F)C(F)(F)C(F)(F)C(=O)C(F)(F)F	477.9356	-9.825	-1.4125	7.0	3.0	1.0	-2.6251	1.539	71.44	46.7027	0.027	Training	6.0292
1612778-37-6	-9.0	278.3771	6.5554	[H]\C(=N/[S@@](=O)C(F)(F)C(F)(F)C(F)(F)C(F)(F)F)C1=CC=C(C=C1)[N+]([O-])=O	415.9877	-9.7731	-1.3865	6.0	3.0	0.0	4.1031	1.508	72.57	45.5768	0.0558	Training	5.9896
1588522-06-8	-9.0	278.3771	6.5554	CC1=NN=C2CC=C(OS(=O)(=O)C(F)(F)C(F)(F)C(F)(F)C(F)(F)F)C3=CC=CC=C3N12	495.0299	-9.7438	-1.3719	5.0	6.0	0.0	4.2448	1.5475	74.08	47.3086	0.0489	Training	6.2334
15742-62-8	-9.0	278.3771	6.5554	FC(=O)C(F)(F)C(F)(F)C(F)(F)C(F)(F)C(F)(F)C(F)(C(F)(F)F)C(F)(F)F	465.9662	-9.8	-1.4	6.0	1.0	0.0	5.4919	1.533	17.07	41.0263	0.0095	Training	6.455
15435-88-8	-9.0	278.3771	6.5554	ONC(=O)C(F)(F)C(F)(F)C(F)(F)C(F)(F)C(F)(F)C(F)(F)C(F)(F)F	428.9846	-9.7923	-1.3962	6.0	2.0	2.0	2.2551	1.5145	49.33	43.5127	0.0208	Training	6.1291
147150-97-8	-9.0	278.3771	6.5554	FC1=C(F)C(F)=C(SC(SC2=C(F)C(F)=C(F)C(F)=C2F)=C=O)C(F)=C1F	437.9231	-9.7926	-1.3963	4.0	3.0	0.0	5.635	1.519	17.07	40.4655	0.0472	Training	6.1912
1513863-80-3	-9.0	278.3771	6.5554	CN(C)CCCNC(=O)C(F)(F)C(F)(F)C(F)(F)C(F)(F)C(F)(F)C(F)(F)C(F)(F)C(F)(F)C(F)(F)C(F)(F)C(F)(F)C(F)(F)F	748.0629	-9.7717	-1.3859	15.0	2.0	1.0	4.8609	1.674	32.34	48.1953	-0.0276	Test	6.6248
150625-20-0	-9.0	278.3771	6.5554	CC(=C)C(=O)OCCCC(F)(F)C(F)(F)C(F)(F)C(F)(F)C(F)(F)C(F)(F)C(F)(F)C(F)(F)F	546.0488	-9.7618	-1.3809	11.0	2.0	0.0	6.8953	1.573	26.3	43.551	0.0091	Test	6.3589
14992-40-6	-9.0	278.3771	6.5554	FC1=C(F)C(F)=C(C=CC2=C(F)C(F)=C(F)C(F)=C2F)C(F)=C1F	359.9997	-9.725	-1.3625	2.0	0.0	0.0	5.248	1.48	0.0	37.2	0.0433	Training	6.4496
1493-86-3	-9.0	278.3771	6.5554	FC(=C(C1=CC=CC=C1)C1=CC=CC=C1)C(F)(F)F	266.0719	-9.6632	-1.3316	2.0	0.0	0.0	4.9778	1.433	0.0	35.3214	0.0637	Test	5.9917
147395-06-0	-9.0	278.3771	6.5554	NC1=CC=C(OCCC(F)(F)C(F)(F)C(F)(F)C(F)(F)C(F)(F)C(F)(F)F)C=C1	455.0555	-9.7448	-1.3724	8.0	2.0	1.0	3.6731	1.5275	35.25	42.6261	0.0343	Test	6.1536
174080-50-3	-9.0	278.3771	6.5554	FC(F)(F)C(F)(F)C(F)(F)OC(F)(C(F)(F)F)C(F)(F)OC(F)(C(=O)NCC=C)C(F)(F)F	535.0076	-9.7758	-1.3879	9.0	3.0	1.0	3.5504	1.5675	47.56	45.4562	0.0092	Training	6.326
15166-00-4	-9.0	278.3771	6.5554	CC(=C)C(=O)OCCC(F)(F)C(F)(F)C(F)(F)C(F)(F)C(F)(F)C(F)(F)C(F)(C(F)(F)F)C(F)(F)F	582.0299	-9.7694	-1.3847	10.0	2.0	0.0	7.1405	1.591	26.3	44.2706	0.0	Test	6.5944
1799-47-9	-9.0	278.3771	6.5554	CCOC(=O)C(F)(F)C(F)(F)C(F)(F)C(F)(F)C(F)(F)C(F)(F)C(F)(F)C(F)F	474.0112	-9.7793	-1.3897	9.0	2.0	0.0	5.2617	1.537	26.3	42.1102	0.0139	Test	6.1718
2089109-52-2	-9.0	278.3771	6.5554	OS(=O)(=O)C(F)(F)C(F)(F)C(F)(F)C(F)(F)C(F)C(F)=C(F)C(F)(F)F	443.9501	-9.8231	-1.4115	6.0	2.0	1.0	-1.9761	1.522	54.37	44.316	0.0323	Training	6.0254
181214-66-4	-9.0	278.3771	6.5554	CCOC(F)(F)C1(F)C(F)(F)C(F)(F)C(F)(F)C(F)(F)C1(F)F	376.0133	-9.7783	-1.3891	3.0	1.0	0.0	4.5141	1.488	9.23	38.4433	0.0325	Training	6.2188
146955-29-5	-9.0	278.3771	6.5554	OCC(CC(F)(F)C(F)(F)C(F)(F)C(F)(F)C(F)(F)C(F)(F)C(F)(F)C(F)(F)F)OC(=O)C=C	548.028	-9.7676	-1.3838	11.0	3.0	1.0	5.476	1.574	46.53	45.6136	0.0101	Test	6.2402
203303-00-8	-9.0	278.3771	6.5554	COC(=O)C(F)(F)C(F)(F)C(F)(F)C(F)(F)C(F)(F)C(F)(F)C(F)(F)C(F)(F)C(F)(F)C(F)(F)C(F)(F)C(F)(F)C(F)(F)C(F)(F)F	777.967	-9.7936	-1.3968	13.0	2.0	0.0	8.9806	1.689	26.3	48.1893	-0.0473	Training	6.9593
203200-82-2	-9.0	278.3771	6.5554	C\C(NNC(=O)C1=CC=CC=C1)=C\C(=O)C(F)(F)C(F)(F)C(F)(F)C(F)(F)C(F)(F)C(F)(F)C(F)(F)C(F)(F)F	622.0549	-9.7425	-1.3712	11.0	3.0	2.0	3.1818	1.611	58.2	48.2611	0.0089	Training	6.5137
20116-32-9	-9.0	278.3771	6.5554	CC1CC(CC1CC(F)(F)C(F)(F)C(F)(F)C(F)(F)F)(C(O)=O)C(O)=O	404.067	-9.7346	-1.3673	6.0	2.0	2.0	-1.7547	1.502	74.6	45.5413	0.0369	Training	6.0749
20084-49-5	-9.0	278.3771	6.5554	FC(F)(F)C(F)(F)C(F)(F)C(F)(F)C(F)(F)C(F)(F)C(F)(F)CC1CO1	426.0101	-9.7808	-1.3904	7.0	1.0	0.0	5.1494	1.513	12.53	39.7732	0.0233	Training	6.1628
20017-50-9	-9.0	278.3771	6.5554	[O-][N+](=O)C1=C(F)C(F)=C(C(F)=C1F)C(F)(C(F)(F)F)C(F)(F)F	362.9753	-9.7652	-1.3826	2.0	2.0	0.0	4.4406	1.4815	43.14	41.5735	0.0452	Training	6.205
1996-88-9	-9.0	278.3771	6.5554	CC(=C)C(=O)OCCC(F)(F)C(F)(F)C(F)(F)C(F)(F)C(F)(F)C(F)(F)C(F)(F)C(F)(F)F	532.0331	-9.7667	-1.3833	10.0	2.0	0.0	6.5052	1.566	26.3	43.2707	0.0091	Training	6.373
19108-37-3	-9.0	278.3771	6.5554	FC1=C(F)C(F)=C(C(=O)C(F)(F)C(F)(F)C(F)(F)F)C(F)=C1F	363.9758	-9.7652	-1.3826	3.0	1.0	0.0	4.3977	1.482	17.07	38.9865	0.0365	Test	6.2095
1890-47-7	-9.0	278.3771	6.5554	FC1(F)CC(C2CC3(Cl)C(Cl)=C(Cl)C2(Cl)C3(Cl)Cl)C1(F)F	423.8537	-9.9714	-1.4857	1.0	0.0	0.0	6.1287	1.5119	0.0	38.4771	0.0572	Test	6.0723
183997-46-8	-9.0	278.3771	6.5554	[O-][N+](=O)C1=CC=C(OCC(F)(F)C(F)(F)C(F)(F)C(F)(F)C(F)(F)F)C=C1	421.0172	-9.7481	-1.3741	7.0	3.0	0.0	5.0771	1.5105	52.37	43.6573	0.0442	Training	6.0267
1835255-25-8	-9.0	278.3771	6.5554	FC(F)(F)C(F)(F)C(F)(F)C(F)(F)C(F)(F)CCCCCCC(F)(F)C(F)(F)C(F)(F)C(F)(F)C(F)(F)F	622.0588	-9.7737	-1.3868	13.0	0.0	0.0	9.534	1.611	0.0	42.4412	-0.0092	Training	6.6578
1835250-47-9	-9.0	278.3771	6.5554	CCCCCC(F)(F)C(F)(F)C(F)(F)C(F)(F)C(F)(F)C(F)(F)C(F)(F)C(F)(F)F	490.0589	-9.77	-1.385	10.0	0.0	0.0	7.5761	1.545	0.0	39.8012	0.0138	Training	6.3539
1835250-28-6	-9.0	278.3771	6.5554	CCCC(F)(F)C(F)(F)C(F)(F)C(F)(F)C(F)(F)C(F)(F)C(F)(F)C(F)(F)F	462.0276	-9.7821	-1.3911	8.0	0.0	0.0	6.7959	1.531	0.0	39.2406	0.014	Test	6.377
182130-15-0	-9.0	278.3771	6.5554	CCCCCCCC(F)(F)C(F)(F)C(F)(F)C(F)(F)C(F)(F)C(F)(F)C(F)(F)C(F)(F)F	518.0902	-9.7594	-1.3797	12.0	0.0	0.0	8.3563	1.559	0.0	40.3618	0.0136	Test	6.3254
182130-14-9	-9.0	278.3771	6.5554	CCCCCCC(F)(F)C(F)(F)C(F)(F)C(F)(F)C(F)(F)C(F)(F)C(F)(F)C(F)(F)F	504.0746	-9.7645	-1.3823	11.0	0.0	0.0	7.9662	1.552	0.0	40.0815	0.0137	Training	6.3473
1799-55-9	-9.0	278.3771	6.5554	FC(F)(F)C(F)(F)C(F)(F)C(F)(F)C(F)(F)C(F)(F)C(F)(F)CCOC(=O)C=C	468.0207	-9.769	-1.3845	9.0	2.0	0.0	5.4798	1.534	26.3	41.9904	0.0183	Training	6.1543
1464062-44-9	-9.0	278.3771	6.5554	FC(F)(F)C(F)(F)OC(F)(F)C(F)(F)C(F)(F)OC(F)(F)C(F)(F)C(F)(F)F	469.9611	-9.8071	-1.4036	7.0	2.0	0.0	5.786	1.535	18.46	41.2452	0.0096	Training	6.2731
103573-07-5	-9.0	278.3771	6.5554	FC(=NC(F)(F)C(F)(F)C(F)(F)C(F)(F)F)C(F)(F)C(F)(F)C(F)(F)F	432.9759	-9.8	-1.4	5.0	1.0	0.0	5.613	1.5165	12.36	39.8955	0.0143	Training	6.3668
1453469-53-8	-9.0	278.3771	6.5554	FC(F)(F)C(F)(F)C(F)(F)C(F)(F)C(F)(F)C(F)(F)C1=C(I)SC=C1	527.8714	-9.984	-1.492	5.0	1.0	0.0	6.548	1.5639	0.0	40.5574	0.0348	Training	6.1087
113557-85-0	-9.0	278.3771	6.5554	FC(F)(F)C(OC1CCCCCCCCCCC1)C(F)(F)F	334.1731	-9.6909	-1.3455	2.0	1.0	0.0	6.1695	1.4671	9.23	37.6065	0.058	Training	6.2955
112823-28-6	-9.0	278.3771	6.5554	OC(=O)C(F)(F)C(F)(F)C(F)(F)C(F)(F)C(F)(F)C(F)(F)C(F)(F)C(F)(F)C(F)F	495.9767	-9.7933	-1.3967	9.0	1.0	1.0	2.518	1.548	37.3	43.6495	0.0	Training	6.3441
112754-12-8	-9.0	278.3771	6.5554	FC1=C(F)C(F)=C(C(=C1F)C(F)(F)F)C(F)(C(F)(F)F)C(F)(F)F	385.9776	-9.775	-1.3875	1.0	0.0	0.0	5.5512	1.493	0.0	37.7196	0.0277	Training	6.5945
112343-55-2	-9.0	278.3771	6.5554	CC(C)=CC(F)(F)C(F)(F)C(F)(F)C(F)(F)C(F)(F)C(F)(F)F	374.034	-9.7696	-1.3848	5.0	0.0	0.0	5.6914	1.487	0.0	37.4807	0.0321	Training	6.1641
112340-21-3	-9.0	278.3771	6.5554	FC(OC1=CC=C(Cl)C=C1)=C(F)C(F)(F)C(F)(F)C(F)(F)C(F)(F)F	407.9775	-9.784	-1.392	5.0	1.0	0.0	6.2951	1.504	9.23	39.0826	0.0374	Training	6.2107
111189-67-4	-9.0	278.3771	6.5554	[O-][N+](=O)C1=CC(Br)=C(NC(=O)C(F)(F)C(F)(F)C(F)(F)F)C=C1	411.9294	-9.8522	-1.4261	4.0	3.0	1.0	2.5179	1.506	72.24	45.4626	0.0612	Training	5.8671
113659-16-8	-9.0	278.3771	6.5554	CCCCCCCCCCCCCCCC(F)(F)C(F)(F)C(F)(F)C(F)(F)C(F)(F)C(F)(F)C(F)(F)C(F)(F)C(F)(F)F	680.2122	-9.7326	-1.3663	21.0	0.0	0.0	12.1124	1.6401	0.0	43.6042	0.0044	Training	6.2357
109574-90-5	-9.0	278.3771	6.5554	FC(F)(F)C(F)(F)C(F)(F)C(F)(F)C=C(I)C1=CC=CC=C1	447.9371	-9.9364	-1.4682	4.0	0.0	0.0	5.9307	1.524	0.0	38.9587	0.0553	Training	6.0597
106873-67-0	-9.0	278.3771	6.5554	CCCCCCCCCCCCC(F)(F)C(F)(F)C(F)(F)C(F)(F)C(F)(F)C(F)(F)C(F)(F)C(F)(F)F	588.1685	-9.7378	-1.3689	17.0	0.0	0.0	10.3068	1.5941	0.0	41.7634	0.0132	Training	6.2626
105923-37-3	-9.0	278.3771	6.5554	FC1=C(F)C(F)=C(NC(=O)C(F)(C(F)(F)F)C(F)(F)F)C(F)=C1F	378.9867	-9.7625	-1.3812	2.0	1.0	1.0	2.5427	1.4895	29.1	40.4897	0.0318	Training	6.3649
105923-30-6	-9.0	278.3771	6.5554	[O-][N+](=O)C1=CC(Br)=C(NC(=O)C(F)(C(F)(F)F)C(F)(F)F)C=C1	411.9294	-9.8522	-1.4261	3.0	3.0	1.0	2.5179	1.506	72.24	45.4626	0.0612	Training	5.9559
104986-67-6	-9.0	278.3771	6.5554	FC(F)(F)C(F)(F)C(F)(F)C1=C(N=CC=C1)C(F)(F)C(F)(F)C(F)(F)F	415.0042	-9.7654	-1.3827	4.0	1.0	0.0	5.6604	1.5075	12.89	39.5891	0.0274	Training	6.4168
1043-50-1	-9.0	278.3771	6.5554	FC1=C(F)C(F)=C(SC2=C(F)C(F)=C(F)C(F)=C2F)C(F)=C1F	365.9561	-9.7739	-1.387	2.0	1.0	0.0	5.2288	1.483	0.0	37.3191	0.0461	Training	6.2397
101913-90-0	-9.0	278.3771	6.5554	OC(CC(CC(O)(C(F)(F)F)C(F)(F)F)=NNC1=CC=CC=C1)(C(F)(F)F)C(F)(F)F	480.0707	-9.7355	-1.3677	6.0	4.0	3.0	3.3353	1.54	64.85	46.0864	0.0422	Training	6.2256
109270-32-8	-9.0	278.3771	6.5554	FC1=C(F)C(F)(F)C(=CC1(F)F)C1=CC=CC=C1	264.0374	-9.7	-1.35	1.0	0.0	0.0	4.5048	1.432	0.0	35.2807	0.0587	Training	5.9796
114482-33-6	-9.0	278.3771	6.5554	FC(F)(F)C(F)(F)C(F)(F)C(F)(F)C(F)(F)C(F)(F)C(F)(F)C(F)(F)CCOCC1CO1	520.0331	-9.7719	-1.3859	11.0	2.0	0.0	5.8013	1.56	21.76	42.5767	0.0138	Training	6.1856
1158182-60-5	-9.0	278.3771	6.5554	OP(=O)(OCCC(F)(F)C(F)(F)C(F)(F)C(F)(F)C(F)(F)C(F)(F)C(F)(F)C(F)(F)F)OCCC(F)(F)C(F)(F)C(F)(F)C(F)(F)C(F)(F)C(F)(F)C(F)(F)C(F)(F)C(F)(F)C(F)(F)F	1089.9632	-9.8015	-1.4008	22.0	3.0	1.0	13.1896	1.845	55.76	57.3753	-0.0945	Training	6.3588
116325-74-7	-9.0	278.3771	6.5554	CC1=C(N)C=C(C=C1)C(C1=CC(N)=C(C)C=C1)(C(F)(F)F)C(F)(F)F	362.1218	-9.68	-1.34	2.0	2.0	2.0	0.6717	1.4811	52.04	42.4464	0.0685	Training	6.2946
1440968-37-5	-9.0	278.3771	6.5554	FC(F)(F)C(F)(F)C(F)(F)C(F)(F)S(=O)(=O)NC(=O)C1CCCCC1	409.0394	-9.776	-1.388	5.0	3.0	1.0	1.8276	1.5045	63.24	44.5048	0.0463	Training	5.9894
143813-70-1	-9.0	278.3771	6.5554	FC(F)(F)C(F)(F)C(F)(F)C(F)(F)N1OC1(F)C(F)(F)C(F)(F)C(F)(F)F	448.9708	-9.8	-1.4	5.0	2.0	0.0	3.9823	1.5245	15.54	40.5334	0.0143	Training	6.3183
14353-88-9	-9.0	278.3771	6.5554	FC1=C(F)C(F)=C([I](OC(=O)C(F)(F)F)OC(=O)C(F)(F)F)C(F)=C1F	519.8666	-9.9385	-1.4692	3.0	4.0	0.0	4.0991	1.5599	52.6	45.6573	0.0332	Training	6.1397
142689-09-6	-9.0	278.3771	6.5554	OC(O)=C1C(=O)C(Cl)=C2CC(OC=C2C1=O)C(F)(F)C(F)(F)F	359.9824	-9.7565	-1.3783	1.0	5.0	2.0	2.8291	1.48	83.83	45.5826	0.0758	Training	5.8872
14205-64-2	-9.0	278.3771	6.5554	FC1(F)C2=CC=CC=C2C2=CC=CC=C2C1(F)F	252.0562	-9.6667	-1.3333	0.0	0.0	0.0	4.5508	1.426	0.0	35.0411	0.064	Training	6.0614
141183-94-0	-9.0	278.3771	6.5554	CC(C)(O)CCC(F)(F)C(F)(F)C(F)(F)C(F)(F)C(F)(F)C(F)(F)C(F)(F)C(F)(F)F	506.0538	-9.771	-1.3855	9.0	1.0	1.0	6.5469	1.553	20.23	42.1441	0.0152	Training	6.3967
1355554-16-3	-9.0	278.3771	6.5554	CC1=C(SC(C)(C)C)C(=CC=C1C(O)=O)C(F)(C(F)(F)F)C(F)(F)F	392.0681	-9.74	-1.37	3.0	2.0	1.0	2.9727	1.496	37.3	41.5714	0.0535	Training	6.2279
134615-58-0	-9.0	278.3771	6.5554	[H]C(F)(F)C(F)(F)C(F)(F)C(F)(F)C(F)(F)C(F)(F)C(F)(F)C(F)(F)C(F)(F)C(F)(F)C(F)(F)C(F)(F)S(O)(=O)=O	681.9341	-9.82	-1.41	12.0	2.0	1.0	0.6851	1.641	54.37	49.0757	-0.0215	Training	6.5897
132424-37-4	-9.0	278.3771	6.5554	COC(=O)CCC(F)(F)C(F)(F)C(F)(F)C(F)(F)C(F)(F)C(F)(F)C(F)(F)C(F)(F)F	506.0175	-9.7774	-1.3887	9.0	2.0	0.0	5.949	1.553	26.3	42.7503	0.0093	Training	6.331
128032-22-4	-9.0	278.3771	6.5554	FC(F)(F)C(F)(F)C(F)(F)C(F)(F)C(F)(F)C(F)(F)C1=CC=CS1	401.9748	-9.8042	-1.4021	5.0	1.0	0.0	5.9434	1.501	0.0	38.0395	0.0335	Training	6.1147
125640-21-3	-9.0	278.3771	6.5554	CC(=O)SCCC(F)(F)C(F)(F)C(F)(F)C(F)(F)C(F)(F)C(F)(F)C(F)(F)C(F)(F)F	521.9946	-9.8032	-1.4016	9.0	2.0	0.0	6.6656	1.561	17.07	42.1469	0.0143	Training	6.2979
121591-26-2	-9.0	278.3771	6.5554	COC(=O)C(F)(F)OC(F)(F)C(F)(F)C(F)(F)C(F)(F)C(F)(F)C(F)(F)C(F)(F)C(F)(F)F	543.9779	-9.7909	-1.3955	9.0	3.0	0.0	5.7357	1.572	35.53	44.4326	0.0	Training	6.3977
121451-02-3	-9.0	278.3771	6.5554	FC(C(F)(F)F)C(F)(F)OC1=C(Cl)C=C(NC(=O)NC(=O)C2=C(F)C=CC=C2F)C(F)=C1Cl	527.969	-9.7727	-1.3864	5.0	3.0	2.0	3.0231	1.564	67.43	47.3024	0.0276	Test	6.6177
119403-53-1	-9.0	278.3771	6.5554	FC(F)(F)C(F)(F)C(F)(F)C(F)(F)C(=O)NCCNC(=O)C(F)(F)C(F)(F)C(F)(F)C(F)(F)F	552.0142	-9.7765	-1.3882	9.0	2.0	2.0	0.9337	1.576	58.2	46.8603	0.0	Training	6.4742
1178899-18-7	-9.0	278.3771	6.5554	CC(=O)\N=S(/C1=CC=CC=C1)C(F)(F)C(F)(F)C(F)(F)C(F)(F)F	385.0183	-9.7667	-1.3833	4.0	1.0	0.0	4.8196	1.4925	29.43	40.6434	0.0457	Test	6.2015
1453469-60-7	-9.0	278.3771	6.5554	FC(F)(F)C(F)(F)C(F)(F)C(F)(F)C(F)(F)C(F)(F)C1=CSC(I)=C1	527.8714	-9.984	-1.492	5.0	1.0	0.0	6.548	1.5639	0.0	40.5574	0.0348	Training	6.1087
21652-58-4	-9.0	278.3771	6.5554	FC(F)(F)C(F)(F)C(F)(F)C(F)(F)C(F)(F)C(F)(F)C(F)(F)C(F)(F)C=C	445.9963	-9.7889	-1.3944	7.0	0.0	0.0	6.1818	1.523	0.0	38.9199	0.0141	Test	6.3612
22052-87-5	-9.0	278.3771	6.5554	COC(F)(F)C(F)(F)C(F)(F)C(F)(F)C(F)(F)C(F)(F)C(F)(F)C(F)(F)F	449.9912	-9.7963	-1.3981	7.0	1.0	0.0	5.5997	1.525	9.23	39.9228	0.0142	Training	6.2625
21970-68-3	-9.0	278.3771	6.5554	FC(F)(F)C(F)(F)C(=O)NC1=CC2=CC=CC=C2C=C1	289.0526	-9.69	-1.345	2.0	1.0	1.0	2.3651	1.4445	29.1	38.6911	0.0579	Training	5.9649
61587-29-9	-9.0	278.3771	6.5554	FC(F)(F)C(Br)(C1=CC=C(C=C1)C1=CC=CC=C1)C(F)(F)Br	441.8991	-9.9318	-1.4659	3.0	0.0	0.0	6.4938	1.5209	0.0	38.838	0.0715	Training	6.0357
61547-76-0	-9.0	278.3771	6.5554	NCC1=C(C=CC(F)=C1)C(F)(F)C(F)(F)C1=CC=CC=C1	301.089	-9.6762	-1.3381	4.0	1.0	1.0	2.0648	1.4505	26.02	38.6238	0.0669	Training	5.8453
61547-74-8	-9.0	278.3771	6.5554	FC1=CC(C#N)=C(C=C1)C(F)(F)C(F)(F)C1=CC=CC=C1	297.0577	-9.6762	-1.3381	3.0	1.0	0.0	4.5812	1.4485	23.79	38.3202	0.0608	Training	5.9992
61481-09-2	-9.0	278.3771	6.5554	CCN(CC)CCCNC(=O)C(F)(F)C(F)(F)C(F)(F)C(F)(F)C(F)(F)C(F)(F)C(F)(F)C(F)(F)F	576.1069	-9.7528	-1.3764	13.0	2.0	1.0	3.0999	1.5881	32.34	44.7561	0.009	Training	6.2844
609816-23-1	-9.0	278.3771	6.5554	NCC1=CC=C(CCC(F)(F)C(F)(F)C(F)(F)C(F)(F)C(F)(F)C(F)(F)C(F)(F)C(F)(F)F)C=C1	553.0698	-9.7486	-1.3743	10.0	1.0	1.0	4.9839	1.5765	26.02	43.6634	0.0147	Training	6.5369
60131-74-0	-9.0	278.3771	6.5554	CC(C(=O)NC1=CC(=C(C=C1)C(F)(F)F)C(F)(F)F)C(=O)NC1=CC(=C(C=C1)C(F)(F)F)C(F)(F)F	540.0707	-9.7167	-1.3583	4.0	2.0	2.0	3.7536	1.57	58.2	46.6214	0.0257	Training	6.9836
61589-64-8	-9.0	278.3771	6.5554	FC(F)(F)C(F)(F)C(F)(F)C(F)(F)C(F)(F)C(F)(F)C(F)(F)C(F)(F)CC=C	460.012	-9.7821	-1.3911	8.0	0.0	0.0	6.5719	1.53	0.0	39.2002	0.014	Training	6.3702
57678-03-2	-9.0	278.3771	6.5554	OP(O)(=O)OCCC(F)(F)C(F)(F)C(F)(F)C(F)(F)C(F)(F)C(F)(F)C(F)(F)C(F)(F)F	543.9732	-9.8125	-1.4062	10.0	2.0	2.0	0.0952	1.572	66.76	47.5555	0.0174	Training	6.1969
57589-85-2	-9.0	278.3771	6.5554	[K+].[H]N(C(=O)C1=C(C([O-])=O)C(Cl)=C(Cl)C(Cl)=C1Cl)C1=CC(OS(=O)(=O)C(F)(F)C(F)(F)C(F)(F)C(F)(F)C(F)(F)C(F)(F)C(F)(F)C(F)(F)F)=CC=C1	912.7957	-9.8519	-1.426	12.0	6.0	1.0	3.9847	1.7564	112.6	59.5159	-0.0167	Training	6.5264
57216-88-3	-9.0	278.3771	6.5554	FC(F)(F)C(F)(F)C(F)(F)C(F)(F)C(F)(F)C(F)(F)C(F)(F)C(F)(F)C(F)(F)C(F)(F)C(F)(F)CCI	723.899	-9.9135	-1.4568	11.0	0.0	0.0	8.7268	1.6619	0.0	44.478	-0.0216	Training	6.7088
567-15-7	-9.0	278.3771	6.5554	FC(F)(F)C1=CC=CC=C1C1=CC=CC=C1C(F)(F)F	290.053	-9.69	-1.345	1.0	0.0	0.0	5.3912	1.445	0.0	35.8011	0.0579	Training	6.179
5611-44-9	-9.0	278.3771	6.5554	NNC(=NNC(=O)C(F)(F)C(F)(F)C(F)(F)F)C(F)(F)C(F)(F)C(F)(F)F	438.0162	-9.7778	-1.3889	5.0	3.0	3.0	-2.7798	1.519	79.51	46.7113	0.0255	Training	6.1219
56017-63-1	-9.0	278.3771	6.5554	OC(=O)\C=C\C(F)(F)C(F)(F)C(F)(F)C(F)(F)C(F)(F)C(F)(F)C(F)(F)F	439.9894	-9.7815	-1.3907	7.0	1.0	1.0	2.1008	1.52	37.3	42.5298	0.0154	Training	6.2315
54640-64-1	-9.0	278.3771	6.5554	FC(F)(F)C(F)(F)C(F)(F)C(F)(F)C(F)(F)C(F)(F)C(F)(F)C(F)(F)C(=O)OC=C	489.9862	-9.7833	-1.3917	8.0	2.0	0.0	5.6825	1.545	26.3	42.4297	0.0093	Training	6.3472
57677-95-9	-9.0	278.3771	6.5554	OP(=O)(OCCC(F)(F)C(F)(F)C(F)(F)C(F)(F)C(F)(F)C(F)(F)F)OCCC(F)(F)C(F)(F)C(F)(F)C(F)(F)C(F)(F)C(F)(F)F	789.9823	-9.8021	-1.4011	16.0	3.0	1.0	9.3778	1.695	55.76	51.3756	-0.0315	Test	6.5627
61628-81-7	-9.0	278.3771	6.5554	FC(F)(F)C(Cl)(C1=CC=C(C=C1)C1=CC=CC=C1)C(F)(F)Cl	354.0001	-9.7682	-1.3841	3.0	0.0	0.0	6.1816	1.477	0.0	37.08	0.0596	Training	6.1528
61753-99-9	-9.0	278.3771	6.5554	OC(=O)C1=C(O)C=C(OS(=O)(=O)C(F)(F)C(F)(F)C(F)(F)C(F)(F)C(F)(F)C(F)(F)C(F)(F)C(F)(F)F)C=C1	635.9535	-9.7872	-1.3936	10.0	5.0	2.0	2.8643	1.618	100.9	52.8091	0.0056	Test	6.4227
62261-65-8	-9.0	278.3771	6.5554	FC(C(F)(F)F)S(=O)(=O)NC1=CC=CC(=C1)C(=O)C1=CC=CC=C1	361.0396	-9.7208	-1.3604	5.0	3.0	1.0	1.9064	1.4805	63.24	43.5448	0.069	Training	5.8238
67824-44-6	-9.0	278.3771	6.5554	OCC(O)CC(F)(F)C(F)(F)C(F)(F)C(F)(F)C(F)(F)C(F)(F)C(F)(C(F)(F)F)C(F)(F)F	544.0143	-9.7848	-1.3924	9.0	2.0	2.0	5.3744	1.572	40.46	44.9263	0.0056	Training	6.4422
21674-38-4	-9.0	278.3771	6.5554	FC(F)(F)C(F)(F)C(F)(F)C(F)(F)C(F)(F)C(F)(F)C(F)(F)C1=NC(=NC(=N1)C(F)(F)C(F)(F)C(F)(F)C(F)(F)C(F)(F)C(F)(F)C(F)(F)F)C(F)(F)C(F)(F)C(F)(F)C(F)(F)C(F)(F)C(F)(F)C(F)(F)F	1184.9374	-9.7917	-1.3958	18.0	3.0	0.0	14.3634	1.8925	38.67	57.5657	-0.1179	Training	6.6743
66551-19-7	-9.0	278.3771	6.5554	CCCN(CC(O)=O)S(=O)(=O)C(F)(F)C(F)(F)C(F)(F)C(F)(F)C(F)(F)C(F)(F)C(F)(F)C(F)(F)F	599.0059	-9.7944	-1.3972	12.0	3.0	1.0	1.046	1.5995	74.68	49.4481	0.0052	Test	6.2529
65294-16-8	-9.0	278.3771	6.5554	OC(=O)C(F)(OC(F)(F)C(F)(OC(F)(F)C(F)(OC(F)(F)C(F)(F)C(F)(F)F)C(F)(F)F)C(F)(F)F)C(F)(F)F	661.9457	-9.7975	-1.3988	10.0	4.0	1.0	3.8806	1.631	64.99	49.7379	-0.0261	Training	6.6671
65079-22-3	-9.0	278.3771	6.5554	FC(SC1=CC=CC=C1)=C(F)C(F)(F)C(F)(F)C(F)(F)C(F)(F)F	389.9936	-9.7792	-1.3896	5.0	1.0	0.0	6.355	1.495	0.0	37.7999	0.0418	Test	6.0985
64906-51-0	-9.0	278.3771	6.5554	F\C(=C\C=O)C(F)(F)C(F)(F)C(F)(F)C(F)(F)C(F)(F)C(F)(F)C(F)(F)F	441.985	-9.7852	-1.3926	7.0	1.0	0.0	5.4128	1.521	17.07	40.5467	0.0187	Test	6.2611
647-79-0	-9.0	278.3771	6.5554	FC(F)(F)C(F)(F)C(F)(F)C1=NN=C(O1)C(F)(F)C(F)(F)C(F)(F)F	405.9787	-9.784	-1.392	4.0	3.0	0.0	4.6484	1.503	38.92	42.0116	0.028	Training	6.1469
64435-67-2	-9.0	278.3771	6.5554	CN1C=CC=C1C(F)(F)C(F)(F)C(F)(F)C(F)(F)C(F)(F)C(F)(F)F	399.0293	-9.76	-1.38	5.0	1.0	0.0	5.2204	1.4995	4.93	38.4736	0.0317	Test	6.2208
64356-97-4	-9.0	278.3771	6.5554	FC(F)(F)C(F)(F)C(F)(F)C(CC1=CC=CC=C1)(C(F)(F)F)C(F)(F)F	410.034	-9.75	-1.375	4.0	0.0	0.0	6.173	1.505	0.0	38.2007	0.0313	Training	6.5033
639827-04-6	-9.0	278.3771	6.5554	FC(F)(F)C(F)(F)C(F)(F)C(F)(F)S(=O)(=O)ON1C(=O)C2=C(C1=O)C1=C(C=C2)C(=O)C2=C(S1)C=CC=C2	578.9493	-9.7622	-1.3811	5.0	7.0	0.0	3.5646	1.5895	97.82	51.361	0.0409	Training	6.4736
6355-37-9	-9.0	278.3771	6.5554	NC(=O)C1=CC=C(NC(=O)C(F)(F)C(F)(F)C(F)(F)F)C=C1	332.0396	-9.7227	-1.3614	4.0	2.0	2.0	-1.1573	1.466	72.19	43.8598	0.0523	Training	5.8688
63423-26-7	-9.0	278.3771	6.5554	OCCN1CCCN=C1C(F)(F)C(F)(F)C(F)(F)C(F)(F)C(F)(F)C(F)(F)F	446.0664	-9.7536	-1.3768	7.0	3.0	1.0	2.6885	1.523	35.83	42.5043	0.0346	Test	6.0536
63369-94-8	-9.0	278.3771	6.5554	FC(F)(F)C(F)(F)C(F)(F)C(F)(F)S(=O)(=O)C#CC1=CC=CC=C1	383.9867	-9.7708	-1.3854	3.0	2.0	0.0	3.8361	1.492	34.14	41.0937	0.0506	Test	6.1596
63295-22-7	-9.0	278.3771	6.5554	OP(O)(=O)OCC(Cl)CC(F)(F)C(F)(F)C(F)(F)C(F)(F)C(F)(F)C(F)(F)C(F)(C(F)(F)F)C(F)(F)F	641.9467	-9.8297	-1.4149	11.0	2.0	2.0	1.3379	1.621	66.76	49.5149	0.0	Test	6.4787
62315-07-5	-9.0	278.3771	6.5554	FC(F)(F)C(F)(F)C(F)(F)C(F)(F)OC1=CC=C(NC(=O)C2=CN=CC=C2)C=C1	432.052	-9.7138	-1.3569	6.0	3.0	1.0	3.5276	1.516	51.22	43.763	0.0427	Training	6.2112
53281-25-7	-9.0	278.3771	6.5554	OC(=O)C(F)(F)C(F)(Cl)C(F)(F)C(F)(Cl)C(F)(F)C(F)(Cl)C(F)(F)C(F)(Cl)Cl	543.8228	-9.9393	-1.4696	8.0	1.0	1.0	3.5264	1.5719	37.3	44.6065	0.0061	Training	6.1503
52082-75-4	-9.0	278.3771	6.5554	FC1=C(F)C(F)=C(SSSC2=C(F)C(F)=C(F)C(F)=C2F)C(F)=C1F	429.9002	-9.84	-1.42	4.0	3.0	0.0	6.5252	1.515	0.0	38.598	0.0499	Training	5.9919
675876-48-9	-9.0	278.3771	6.5554	FC(F)(F)C1=CC(=NN1)C1=C(C=C(C=C1)C(F)(F)F)C(F)(F)F	348.0309	-9.7261	-1.363	1.0	1.0	1.0	5.1331	1.474	28.68	39.8286	0.0478	Test	6.3645
51502-45-5	-9.0	278.3771	6.5554	COC(=O)C(F)(F)C(F)(F)C(F)(F)C(F)(F)C(F)(F)C(F)(F)C(F)(F)C(F)(F)F	477.9862	-9.7897	-1.3948	7.0	2.0	0.0	5.1688	1.539	26.3	42.1897	0.0094	Training	6.3456
305849-13-2	-9.0	278.3771	6.5554	FC(F)(F)C(F)(F)C(F)(F)C(F)(F)C(F)(F)C(F)(F)C(F)(F)C(F)(F)C(F)(F)C(F)(F)CCOC(=O)NC1=CC=CC=C1	683.0376	-9.7581	-1.3791	12.0	2.0	1.0	7.2944	1.6415	38.33	47.4938	-0.0136	Training	6.7974
29766-00-5	-9.0	278.3771	6.5554	NS(=O)(=O)CCC(F)(F)C(F)(F)C(F)(F)C(F)(F)C(F)(F)C(F)(F)C(F)(F)C(F)(F)F	526.9848	-9.8129	-1.4065	9.0	2.0	1.0	2.571	1.5635	60.16	46.5557	0.016	Training	6.2842
2967-59-1	-9.0	278.3771	6.5554	FC(F)(F)C(F)(F)C(F)(F)C(=O)NCCCCNC(=O)C(F)(F)C(F)(F)C(F)(F)F	480.0519	-9.76	-1.38	9.0	2.0	2.0	0.4433	1.54	58.2	45.421	0.0181	Training	6.1613
29634-17-1	-9.0	278.3771	6.5554	FC(F)(F)C(F)(F)P1P(P1C(F)(F)C(F)(F)F)C(F)(F)C(F)(F)F	449.8973	-9.9	-1.45	3.0	0.0	0.0	7.9812	1.5249	0.0	38.9979	0.0266	Training	6.3621
27854-31-5	-9.0	278.3771	6.5554	OC(=O)CC(F)(F)C(F)(F)C(F)(F)C(F)(F)C(F)(F)C(F)(F)C(F)(F)C(F)(F)F	477.9862	-9.7897	-1.3948	8.0	1.0	1.0	2.57	1.539	37.3	43.2897	0.0052	Test	6.3343
25761-65-3	-9.0	278.3771	6.5554	FC(F)(F)C(F)(F)C(F)(F)C(F)(F)C(F)(F)C(F)(F)C1=NC(=NC(=N1)C(F)(F)C(F)(F)C(F)(F)C(F)(F)C(F)(F)C(F)(F)F)C(F)(F)C(F)(F)C(F)(F)C(F)(F)C(F)(F)C(F)(F)F	1034.9469	-9.7905	-1.3952	15.0	3.0	0.0	12.4575	1.8175	38.67	54.5659	-0.0894	Test	7.0222
307-31-3	-9.0	278.3771	6.5554	NC(=N)C(F)(F)C(F)(F)C(F)(F)C(F)(F)C(F)(F)C(F)(F)C(F)(F)F	412.0057	-9.788	-1.394	6.0	1.0	2.0	0.5823	1.506	49.87	43.2271	0.0258	Training	6.1085
24520-19-2	-9.0	278.3771	6.5554	FC(F)=C(F)OC(F)(F)C(F)(OC1=C(F)C(F)=C(F)C(F)=C1F)C(F)(F)F	429.9675	-9.7704	-1.3852	5.0	2.0	0.0	5.6335	1.515	18.46	40.4453	0.0276	Test	6.301
24120-19-2	-9.0	278.3771	6.5554	[H]\C(=C(\[H])C(=O)OCCC(F)(F)C(F)(F)C(F)(F)C(F)(F)C(F)(F)C(F)(F)F)C(=O)OCCC(F)(F)C(F)(F)C(F)(F)C(F)(F)C(F)(F)C(F)(F)F	808.0164	-9.772	-1.386	16.0	4.0	0.0	8.8868	1.704	52.6	51.4203	-0.0368	Training	6.5855
24015-83-6	-9.0	278.3771	6.5554	CC(O)C(F)(F)C(F)(F)C(F)(F)C(F)(F)C(F)(F)C(F)(F)C(F)(F)F	414.0101	-9.788	-1.394	6.0	1.0	1.0	4.7413	1.507	20.23	40.3032	0.0258	Training	6.1491
2355-31-9	-9.0	278.3771	6.5554	CN(CC(O)=O)S(=O)(=O)C(F)(F)C(F)(F)C(F)(F)C(F)(F)C(F)(F)C(F)(F)C(F)(F)C(F)(F)F	570.9746	-9.8059	-1.4029	10.0	3.0	1.0	0.2658	1.5855	74.68	48.8875	0.0053	Training	6.2935
23453-64-7	-9.0	278.3771	6.5554	OC(=O)C(F)(F)C(F)(F)C(F)(F)C(F)(F)C(F)(F)C(F)(F)C(F)(F)C(O)=O	439.973	-9.7852	-1.3926	8.0	2.0	2.0	-2.1984	1.52	74.6	46.2595	0.0112	Training	6.0338
2340-84-3	-9.0	278.3771	6.5554	OCC=CC(F)(F)C(F)(F)C(F)(F)C(F)(F)C(F)(F)C(F)(F)C(F)(F)C(F)(F)F	476.0069	-9.7828	-1.3914	8.0	1.0	1.0	5.5443	1.538	20.23	41.5431	0.0154	Training	6.3233
51947-19-4	-9.0	278.3771	6.5554	FC(F)(F)C(OC1=CC=C(C=C1)S(Cl)(=O)=O)=C(C(F)(F)F)C(C(F)(F)F)(C(F)(F)C(F)(F)F)C(F)(F)C(F)(F)F	671.9266	-9.81	-1.405	6.0	3.0	0.0	8.3155	1.636	43.37	47.7755	0.0	Training	7.0659
24216-05-5	-9.0	278.3771	6.5554	FC(F)(F)C(F)(F)C(F)(F)C(F)(F)C(F)(F)C(F)(F)C(F)(F)C(=O)NC1=C(NC(=O)C(F)(F)C(F)(F)C(F)(F)C(F)(F)C(F)(F)C(F)(F)C(F)(F)F)C=C(C=C1)S(Cl)(=O)=O	997.918	-9.8017	-1.4008	15.0	4.0	2.0	7.0178	1.799	92.34	59.1924	-0.062	Training	6.7809
307-33-5	-9.0	278.3771	6.5554	FC(F)(F)C(F)(F)C(F)(F)C(F)(F)C(F)(F)C(F)(F)C(F)(F)C(F)(F)Cl	453.9417	-9.8385	-1.4192	6.0	0.0	0.0	6.1921	1.527	0.0	39.0788	0.01	Training	6.3693
22736-20-5	-9.0	278.3771	6.5554	FC(F)(F)C12C3(C(F)(F)F)C1(C(F)(F)F)C1(C(F)(F)F)C2(C(F)(F)F)C31C(F)(F)F	485.9713	-9.78	-1.39	0.0	0.0	0.0	6.333	1.543	0.0	39.7194	0.0093	Training	7.2174
3145-68-4	-9.0	278.3771	6.5554	FC(F)(F)C(F)(F)C(F)(F)C(F)(F)C(F)(F)C(F)(F)C(F)(F)CNCC(F)(F)C(F)(F)C(F)(F)C(F)(F)C(F)(F)C(F)(F)C(F)(F)F	780.9943	-9.7936	-1.3968	14.0	1.0	1.0	7.7134	1.6905	12.03	46.8229	-0.0473	Training	6.9025
307-98-2	-9.0	278.3771	6.5554	FC(F)(F)C(F)(F)C(F)(F)C(F)(F)C(F)(F)C(F)(F)C(F)(F)COC(=O)C=C	454.005	-9.775	-1.3875	8.0	2.0	0.0	5.0897	1.527	26.3	41.7101	0.0185	Training	6.1606
423-92-7	-9.0	278.3771	6.5554	FC(F)(F)C(F)(F)C(F)(F)C(F)(F)C(F)(F)C(F)(F)C(F)(F)C(F)(F)S(=O)(=O)OS(=O)(=O)C(F)(F)C(F)(F)C(F)(F)C(F)(F)C(F)(F)C(F)(F)C(F)(F)C(F)(F)F	981.8644	-9.8316	-1.4158	16.0	5.0	0.0	9.5964	1.7909	77.51	57.3883	-0.0692	Training	6.555
423-54-1	-9.0	278.3771	6.5554	NC(=O)C(F)(F)C(F)(F)C(F)(F)C(F)(F)C(F)(F)C(F)(F)C(F)(F)F	412.9897	-9.792	-1.396	6.0	1.0	1.0	1.7424	1.5065	43.09	42.5688	0.0208	Training	6.1521
423-53-0	-9.0	278.3771	6.5554	FC(F)C(F)(F)C(F)(F)C(F)(F)C(F)(F)C(F)(F)C(F)(F)C(F)(F)Cl	435.9511	-9.836	-1.418	7.0	0.0	0.0	5.8949	1.518	0.0	38.719	0.0149	Training	6.1861
41860-45-1	-9.0	278.3771	6.5554	FC1=CC(F)=C(F)C=C1C1=CC(F)=C(F)C=C1F	262.0217	-9.7	-1.35	1.0	0.0	0.0	4.1882	1.431	0.0	35.2404	0.0587	Test	5.9664
38550-35-5	-9.0	278.3771	6.5554	CC(I)CC(F)(F)C(F)(F)C(F)(F)C(F)(F)C(F)(F)C(F)(F)C(F)(F)C(F)(F)F	587.9243	-9.9379	-1.469	8.0	0.0	0.0	7.2094	1.594	0.0	41.7585	0.0111	Training	6.4431
382610-40-4	-9.0	278.3771	6.5554	COC1=CC=C(NC2=C(C=C(C=C2)C(=O)NC2=CC=C(C=C2)N=NC2=CC=CC=C2)S(=O)(=O)C(F)(F)C(F)(F)C(F)(F)F)C=C1	654.1172	-9.6956	-1.3478	10.0	7.0	2.0	5.4491	1.6271	109.22	54.0043	0.05	Training	6.4363
500776-74-9	-9.0	278.3771	6.5554	OP(=O)(C(F)(F)C(F)(F)OC(F)(C(F)(F)F)C(F)(F)F)C(F)(F)C(F)(F)OC(F)(C(F)(F)F)C(F)(F)F	633.9261	-9.8243	-1.4122	8.0	3.0	1.0	7.242	1.617	55.76	48.2545	-0.0108	Training	6.7755
35853-43-1	-9.0	278.3771	6.5554	FC(F)(F)C1=CC(=O)C2=C(N1)C=C(C=C2)C(F)(F)F	281.0275	-9.7105	-1.3553	0.0	1.0	1.0	3.5657	1.4405	32.86	38.9066	0.0595	Training	6.0661
35709-15-0	-9.0	278.3771	6.5554	FC(F)(F)C(F)(F)C(F)(F)C(F)(F)C(F)(F)C(F)(F)C(F)(F)\C=C\C(F)(F)C(F)(F)C(F)(F)C(F)(F)C(F)(F)C(F)(F)C(F)(F)F	763.9677	-9.7957	-1.3978	12.0	0.0	0.0	10.2908	1.682	0.0	45.2794	-0.0474	Training	7.1916
355-02-2	-9.0	278.3771	6.5554	FC(F)(F)C1(F)C(F)(F)C(F)(F)C(F)(F)C(F)(F)C1(F)F	349.9776	-9.8	-1.4	0.0	0.0	0.0	4.4471	1.475	0.0	36.9996	0.0286	Training	6.3988
35040-02-9	-9.0	278.3771	6.5554	CC(C)(C)C(=O)C(=NNC1=CC2=C(OC(F)(F)C(F)(F)O2)C=C1)C#N	359.0893	-9.684	-1.342	3.0	6.0	1.0	1.9393	1.4795	83.71	45.5528	0.0656	Test	5.8265
34111-24-5	-9.0	278.3771	6.5554	CCCCCCCCCCCCNC(=O)C(F)(F)C(F)(F)C(F)(F)C(F)(F)C(F)(F)C(F)(F)C(F)(F)C(F)(F)F	631.1743	-9.735	-1.3675	18.0	1.0	1.0	7.4221	1.6156	29.1	45.5335	0.0088	Training	6.2124
337-33-7	-9.0	278.3771	6.5554	OC(C1=CC=CC=C1)(C1=CC=CC=C1)C(F)(F)C(F)(F)F	302.073	-9.681	-1.3405	3.0	1.0	1.0	4.1201	1.451	20.23	38.0645	0.0674	Training	5.9494
36880-08-7	-9.0	278.3771	6.5554	OCCCSCCC(F)(F)C(F)(F)C(F)(F)C(F)(F)C(F)(F)C(F)(F)C(F)(F)C(F)(F)C(F)(F)C(F)(F)F	638.0195	-9.7974	-1.3987	14.0	2.0	1.0	7.7721	1.619	20.23	44.7834	-0.0052	Training	6.327
33496-55-8	-9.0	278.3771	6.5554	CCCCCCCCNC(=O)C(F)(F)C(F)(F)C(F)(F)C(F)(F)C(F)(F)C(F)(F)C(F)(F)C(F)(F)F	575.1117	-9.75	-1.375	14.0	1.0	1.0	5.8617	1.5876	29.1	44.4122	0.009	Training	6.3403
185697-78-3	-8.9	329.2085	6.4825	OC(CCC(O)C(F)(F)C(F)OC(F)(F)C(F)(F)C(F)(F)F)C(F)(F)C(F)OC(F)(F)C(F)(F)C(F)(F)F	622.026	-9.7789	-1.3895	13.0	4.0	2.0	5.9642	1.611	58.92	48.3325	0.0	Training	6.2235
1841-46-9	-8.9	329.2085	6.4825	CC(=C)C(=O)OCC(F)(F)C(F)(F)C(F)(F)C(F)(F)C(F)(F)C(F)(F)C(F)(F)C(F)F	500.0269	-9.7677	-1.3839	10.0	2.0	0.0	5.8179	1.55	26.3	42.6305	0.0137	Training	6.2315
181059-73-4	-8.9	329.2085	6.4825	FC(F)(F)C(F)(F)C(F)(F)C1=CC=NC2=CC=CC=C12	297.0388	-9.71	-1.355	2.0	1.0	0.0	4.5242	1.4485	12.89	37.2298	0.0552	Training	5.993
17559-01-2	-8.9	329.2085	6.4825	FC(F)(F)C(F)(F)C(F)(F)OC(F)(C(F)(F)F)C(F)(F)OC(F)(COC(=O)C=C)C(F)(F)F	535.9916	-9.7788	-1.3894	9.0	4.0	0.0	5.5882	1.568	44.76	45.1958	0.0093	Training	6.2708
172897-75-5	-8.9	329.2085	6.4825	FC(=O)C(F)(F)OC(F)(F)C(F)(F)OC(F)(F)C(F)(F)C(F)(F)C(F)(F)F	447.9592	-9.8	-1.4	8.0	3.0	0.0	4.7198	1.524	35.53	42.5122	0.019	Training	5.9772
1612778-34-3	-8.9	329.2085	6.4825	[H]\C(=N/[S@@](=O)C(F)(F)C(F)(F)C(F)(F)C(F)(F)F)C1=CC=CC=C1	371.0026	-9.7739	-1.387	5.0	1.0	0.0	4.1949	1.4855	29.43	40.3631	0.0508	Training	6.0062
1612778-41-2	-8.9	329.2085	6.4825	[H]\C(=N/[S@@](=O)C(F)(F)C(F)(F)C(F)(F)C(F)(F)F)C1=CC(F)=CC=C1	388.9932	-9.7792	-1.3896	5.0	1.0	0.0	4.334	1.4945	29.43	40.7229	0.0464	Test	6.0986
1612778-35-4	-8.9	329.2085	6.4825	[H]\C(=N/[S@@](=O)C(F)(F)C(F)(F)C(F)(F)C(F)(F)F)C1=CC=C(Cl)C=C1	404.9637	-9.8125	-1.4062	5.0	1.0	0.0	4.8483	1.5025	29.43	41.0423	0.0483	Test	6.0823
1608112-34-0	-8.9	329.2085	6.4825	FC(F)(F)C(F)(F)C(F)(F)C(F)(F)C1=CC2=CC=CC=C2N1	335.0357	-9.7273	-1.3636	3.0	0.0	1.0	5.0926	1.4675	15.79	38.2797	0.0478	Training	6.1899
1606997-41-4	-8.9	329.2085	6.4825	FC(F)(F)C(F)(F)C(F)(F)C(F)(F)S(=O)C(=C)C1=CC=CC=C1	370.0074	-9.7696	-1.3848	5.0	1.0	0.0	4.8317	1.485	17.07	39.1071	0.0505	Test	5.9959
15364-19-9	-8.9	329.2085	6.4825	OCCCCCCCCCC=CC(F)(F)C(F)(F)C(F)(F)C(F)(F)C(F)(F)C(F)(F)C(F)(F)C(F)(F)F	588.1321	-9.7432	-1.3716	16.0	1.0	1.0	8.6651	1.5941	20.23	43.7856	0.0146	Training	6.2271
188596-18-1	-8.9	329.2085	6.4825	CCN(CC)CC.FC(F)(F)C(F)(F)S(=O)(=O)NS(=O)(=O)C(F)(F)C(F)(F)F	482.0392	-9.8143	-1.4071	7.0	5.0	1.0	0.1499	1.541	83.55	47.9958	0.0484	Training	5.82
1692915-43-7	-8.9	329.2085	6.4825	NC1=CC=C(C=C1)C1=NNC(=N1)C(F)(F)C(F)(F)C(F)(F)F	328.0559	-9.7136	-1.3568	3.0	3.0	2.0	1.2399	1.464	67.59	43.3201	0.0611	Training	5.8439
153463-21-9	-8.9	329.2085	6.4825	[H][C@@]1(CC[C@@]2([H])[C@]3([H])CC=C4C[C@@H](O)CC[C@]4(C)[C@@]3([H])CC[C@]12C)[C@H](C)CCCC(F)(C(F)(F)F)C(F)(F)F	512.2889	-9.6657	-1.3329	5.0	1.0	1.0	8.5656	1.5561	20.23	42.2688	0.0571	Training	6.9588
2043-53-0	-8.9	329.2085	6.4825	FC(F)(F)C(F)(F)C(F)(F)C(F)(F)C(F)(F)C(F)(F)C(F)(F)C(F)(F)CCI	573.9086	-9.95	-1.475	8.0	0.0	0.0	6.8209	1.587	0.0	41.4782	0.0112	Training	6.352
193197-68-1	-8.9	329.2085	6.4825	FC(F)(F)C(F)(F)C(F)(F)C(F)(F)C(F)(F)C(F)(F)C1=CC=C(C=C1)P(C1=CC=C(C=C1)C(F)(F)C(F)(F)C(F)(F)C(F)(F)C(F)(F)C(F)(F)F)C1=CC=C(C=C1)C(F)(F)C(F)(F)C(F)(F)C(F)(F)C(F)(F)C(F)(F)F	1216.0054	-9.7658	-1.3829	18.0	0.0	0.0	16.0307	1.908	0.0	54.3201	-0.0868	Training	6.815
1513863-92-7	-8.9	329.2085	6.4825	CN(C)CCCNC(=O)CSCCC(F)(F)C(F)(F)C(F)(F)C(F)(F)C(F)(F)C(F)(F)C(F)(F)C(F)(F)C(F)(F)C(F)(F)F	722.0883	-9.775	-1.3875	17.0	3.0	1.0	4.7136	1.661	32.34	47.6758	-0.0092	Training	6.1981
21652-57-3	-8.9	329.2085	6.4825	FC(F)(F)C(F)(F)C(F)(F)C(F)(F)C(F)(F)C(F)(F)C(F)(F)C(F)(F)CCBr	525.9225	-9.8857	-1.4429	8.0	0.0	0.0	6.7808	1.563	0.0	40.5184	0.0105	Training	6.3755
2106-55-0	-8.9	329.2085	6.4825	OS(=O)(=O)C1(F)C(F)(F)C(F)(F)C(F)(F)C(F)(F)C1(F)F	361.9471	-9.8333	-1.4167	1.0	2.0	1.0	-3.6699	1.481	54.37	42.6759	0.049	Test	5.9574
210407-91-3	-8.9	329.2085	6.4825	OC1=C(F)C=C(C=C1)C(C1=CC(F)=C(O)C=C1)(C(F)(F)F)C(F)(F)F	372.0397	-9.712	-1.356	2.0	2.0	2.0	4.7845	1.486	40.46	41.4868	0.0613	Training	6.2885
2092-87-7	-8.9	329.2085	6.4825	OC1=C(C=CC2=CC=CC=C12)C(O)(C(F)(F)F)C(F)(F)F	310.0428	-9.7048	-1.3524	1.0	2.0	2.0	3.8565	1.455	40.46	40.2469	0.0709	Training	6.0052
2089110-01-8	-8.9	329.2085	6.4825	OC(CC(F)(F)C(F)(F)C(F)(F)C(F)(F)C(F)(F)C(F)(F)F)S(O)(=O)=O	443.9701	-9.8192	-1.4096	7.0	3.0	2.0	-3.0785	1.522	74.6	46.3394	0.0409	Test	5.8107
1910057-77-0	-8.9	329.2085	6.4825	CN(CC(O)=O)S(=O)(=O)C(F)(F)C(F)(F)C(F)(F)C(F)(F)C(F)(F)C(F)(F)C(F)(F)F	520.9778	-9.8065	-1.4032	9.0	3.0	1.0	-0.3695	1.5605	74.68	47.8876	0.0158	Test	6.147
2089109-57-7	-8.9	329.2085	6.4825	OS(=O)(=O)C(F)(F)C(F)(F)C(F)(F)C(F)(F)C(F)(F)C(F)C(F)(F)F	431.9501	-9.832	-1.416	6.0	2.0	1.0	-2.4914	1.516	54.37	44.076	0.0326	Training	5.9404
2089109-32-8	-8.9	329.2085	6.4825	OS(=O)(=O)C(F)(F)C(F)(F)C(F)(F)C(F)(F)C(F)(F)S(F)(F)(F)(F)F	457.9128	-9.884	-1.442	6.0	2.0	1.0	-1.1358	1.529	54.37	44.5953	0.0288	Training	5.9495
20157-74-8	-8.9	329.2085	6.4825	FC(F)(F)C(F)(F)P(C1=CC=CC=C1)C1=CC=CC=C1	304.044	-9.72	-1.36	3.0	0.0	0.0	4.2744	1.452	0.0	36.0809	0.0646	Training	5.9545
200817-55-6	-8.9	329.2085	6.4825	CCCCCCCCCCCCCC(F)(F)C(F)(F)C(F)(F)C(F)(F)C(F)(F)C(F)(F)C(F)(F)C(F)(F)C(F)(F)C(F)(F)F	702.1777	-9.7432	-1.3716	20.0	0.0	0.0	11.9675	1.6511	0.0	44.0436	-0.0044	Training	6.3837
200112-75-0	-8.9	329.2085	6.4825	FC(F)(F)C(F)(F)C(F)(F)C(F)(F)C(F)(F)C(F)(F)C(F)(F)C(F)(F)CCCI	587.9243	-9.9379	-1.469	9.0	0.0	0.0	7.211	1.594	0.0	41.7585	0.0111	Training	6.3544
196932-95-3	-8.9	329.2085	6.4825	[O-][N+](=O)C1=CC=C(C=C1)C(F)(F)C(F)(F)C(F)(F)C(F)(F)F	341.0098	-9.7455	-1.3727	4.0	2.0	0.0	4.5195	1.4705	43.14	41.1342	0.0539	Training	5.9198
193203-75-7	-8.9	329.2085	6.4825	COCCCC1=C(F)C(F)(F)C(F)(F)C(F)(F)C(F)(F)C1(F)F	366.0478	-9.7522	-1.3761	4.0	1.0	0.0	4.8267	1.483	9.23	38.244	0.0404	Training	6.1269
2089109-48-6	-8.9	329.2085	6.4825	OS(=O)(=O)C(F)(F)C(F)(F)C(F)(F)C(F)(F)C(F)(F)C(F)(F)C(F)(F)C(F)(F)C(F)(F)C(F)(F)C(F)=C(F)C(F)(F)F	711.9247	-9.8167	-1.4083	11.0	2.0	1.0	1.4976	1.656	54.37	49.6755	-0.0267	Training	6.7857
1513863-82-5	-8.9	329.2085	6.4825	C[N+](C)(CCCNC(=O)C(F)(F)C(F)(F)C(F)(F)C(F)(F)C(F)(F)C(F)(F)C(F)(F)C(F)(F)C(F)(F)C(F)(F)C(F)(F)F)CC([O-])=O	756.0715	-9.7638	-1.3819	16.0	3.0	1.0	2.4903	1.678	69.23	52.0444	-0.0251	Training	6.484
1262770-54-6	-8.9	329.2085	6.4825	FC(F)(F)C(F)(F)C(F)(F)C(F)(F)C(F)(F)C(F)(F)CCC(=O)ON1C(=O)CCC1=O	489.0246	-9.7548	-1.3774	8.0	4.0	0.0	2.9794	1.5445	63.68	46.1485	0.018	Training	6.1968
145430-07-5	-8.9	329.2085	6.4825	CCCCOC(=O)NC(C(F)(F)F)(C(F)(F)F)P(=O)(C1=CC=CC=C1)C1=CC=CC=C1	467.1085	-9.7097	-1.3548	7.0	3.0	1.0	3.7369	1.5336	55.4	44.8822	0.051	Training	6.3056
2195-67-7	-8.9	329.2085	6.4825	FC(F)(F)C(F)(F)C(F)(F)C1=NC(=NN1)C1=CC=CC=C1	313.045	-9.7143	-1.3571	3.0	2.0	1.0	3.7611	1.4565	41.57	40.4179	0.0556	Training	5.8911
100221-83-8	-8.9	329.2085	6.4825	FC(F)(F)C(F)(F)C(F)(F)C(F)(F)C(F)(F)C(F)(F)C(F)(F)C(F)(F)S(=O)(=O)NCN1CCOCC1	598.0219	-9.7917	-1.3958	10.0	4.0	1.0	1.4184	1.599	58.64	47.8244	0.0141	Training	6.2636
1017281-31-0	-8.9	329.2085	6.4825	OC(=O)C(F)(F)C(F)(F)C(F)(F)[13C](F)(F)[13C](F)(F)[13C](F)(F)[13C](F)(F)F	417.9871	-9.796	-1.398	6.0	1.0	1.0	1.5446	1.509	37.3	42.0897	0.0156	Training	6.1716
101834-51-9	-8.9	329.2085	6.4825	CC1NC(OC1CC1=CC=CC=C1)(C(F)(F)F)C(F)(F)F	313.0901	-9.7	-1.35	2.0	2.0	1.0	1.8161	1.4565	21.26	38.3878	0.0587	Training	5.9364
10224-18-7	-8.9	329.2085	6.4825	FC(F)(F)C(C1=CC=C(C=C1)N=C=O)(C1=CC=C(C=C1)N=C=O)C(F)(F)F	386.049	-9.6889	-1.3444	4.0	4.0	0.0	5.0319	1.493	58.86	43.607	0.0578	Training	6.1304
105923-43-1	-8.9	329.2085	6.4825	[O-][N+](=O)C1=CC(Cl)=C(NC(=O)C(F)(C(F)(F)F)C(F)(F)F)C=C1Cl	401.9409	-9.8125	-1.4062	3.0	3.0	1.0	3.0622	1.501	72.24	45.2628	0.0532	Training	6.055
109270-36-2	-8.9	329.2085	6.4825	FC(=C1C(CC1(F)F)C1=CC=CC=C1)C(F)(F)F	266.053	-9.7	-1.35	1.0	0.0	0.0	4.5951	1.433	0.0	35.3211	0.0587	Training	5.988
111216-49-0	-8.9	329.2085	6.4825	CC1=CC=C(NC(=O)C(F)(F)C(F)(F)C(F)(F)F)C=C1Cl	337.0104	-9.7667	-1.3833	3.0	1.0	1.0	2.809	1.4685	29.1	39.6502	0.0503	Training	5.9661
111784-55-5	-8.9	329.2085	6.4825	FC(F)(F)C(F)(F)P(F)(F)(C1=CC=CC=C1)C(F)(F)C(F)(F)F	383.9937	-9.7957	-1.3978	3.0	0.0	0.0	5.9444	1.492	0.0	37.6799	0.0379	Training	6.3023
112806-31-2	-8.9	329.2085	6.4825	COCC(F)(F)C(F)(F)C(F)(F)C(F)(F)C(F)(F)C(F)(F)C(F)(F)C(F)F	446.0163	-9.7852	-1.3926	9.0	1.0	0.0	5.345	1.523	9.23	39.8433	0.0187	Training	6.0781
113589-72-3	-8.9	329.2085	6.4825	FC1=C(F)C(F)=C(SC#CSC2=C(F)C(F)=C(F)C(F)=C2F)C(F)=C1F	421.9282	-9.7923	-1.3962	2.0	2.0	0.0	5.8804	1.511	0.0	38.4386	0.0472	Training	6.3753
113933-98-5	-8.9	329.2085	6.4825	C[N+](C)(CCCNC(=O)C(F)(F)C(F)(F)C(F)(F)C(F)(F)C(F)(F)C(F)(F)C(F)(F)C(F)(F)C(F)(F)F)CCC([O-])=O	670.0936	-9.7548	-1.3774	15.0	3.0	1.0	1.6098	1.635	69.23	50.3249	-0.005	Training	6.319
117948-75-1	-8.9	329.2085	6.4825	CCCCCCCCCCCCCCCCCCCCC(F)(F)C(F)(F)C(F)(F)C(F)(F)C(F)(F)C(F)(F)C(F)(F)C(F)(F)C(F)(F)F	750.2905	-9.7188	-1.3594	26.0	0.0	0.0	14.0629	1.6751	0.0	45.0058	0.0043	Training	5.9897
124389-29-3	-8.9	329.2085	6.4825	FC(F)(F)C(F)(F)C(F)(F)C(F)(F)C(F)(F)C(F)(F)C1=CC(=CC=C1)C(F)(F)C(F)(F)C(F)(F)C(F)(F)C(F)(F)C(F)(F)F	713.9898	-9.7773	-1.3886	10.0	0.0	0.0	10.0772	1.657	0.0	44.2798	-0.0278	Test	7.2456
1244062-14-3	-8.9	329.2085	6.4825	CCCCCCCCCCCCCC\C=C\C(F)(F)C(F)(F)C(F)(F)C(F)(F)C(F)(F)C(F)(F)C(F)(F)C(F)(F)C(F)(F)C(F)(F)C(F)(F)C(F)(F)C(F)(F)C(F)(F)C(F)(F)C(F)(F)F	1042.1899	-9.7523	-1.3762	28.0	0.0	0.0	16.7256	1.8211	0.0	50.8438	-0.0584	Training	6.165
1244062-16-5	-8.9	329.2085	6.4825	CCCCCCCCCCCCCCC=CC(F)(F)C(F)(F)C(F)(F)C(F)(F)C(F)(F)C(F)(F)C(F)(F)C(F)(F)F	642.2154	-9.7244	-1.3622	20.0	0.0	0.0	11.6432	1.6211	0.0	42.8443	0.013	Training	6.2085
129257-23-4	-8.9	329.2085	6.4825	CC1=CC(=NN1)C(F)(F)C(F)(F)C(F)(F)C(F)(F)C(F)(F)C(F)(F)F	400.0245	-9.764	-1.382	5.0	1.0	1.0	4.9134	1.5	28.68	40.8685	0.0319	Training	6.2317
1423-20-7	-8.9	329.2085	6.4825	FC(F)(F)C(F)(F)C(F)(F)C(F)(F)C(F)(F)C(F)(F)S(F)(F)(F)(F)F	445.9433	-9.856	-1.428	5.0	0.0	0.0	6.9812	1.523	0.0	38.9189	0.0102	Training	6.3863
141478-84-4	-8.9	329.2085	6.4825	FC(F)(F)C(F)(F)C(F)(F)C(F)(F)C(F)(F)C(=O)C1CCCC1=O	380.027	-9.7542	-1.3771	5.0	2.0	0.0	4.0282	1.49	34.14	41.0145	0.0405	Test	6.0414
1401315-55-6	-8.9	329.2085	6.4825	OC1(OCCC=C1)C(F)(F)C(F)(F)C(F)(F)C(F)(F)C(F)(F)C(F)(F)F	418.0238	-9.7654	-1.3827	5.0	2.0	1.0	4.3903	1.509	29.46	41.3065	0.0352	Training	6.1924
137814-07-4	-8.9	329.2085	6.4825	CC1=C(C2=CC=CC=C2S1)C1=C(C2=C(C)SC3=CC=CC=C23)C(F)(F)C(F)(F)C1(F)F	468.0441	-9.7226	-1.3613	2.0	2.0	0.0	8.5631	1.534	0.0	39.3609	0.0605	Test	6.7463
137780-69-9	-8.9	329.2085	6.4825	OC(=O)C(F)(F)OC(F)(F)C(F)(F)OC(F)(F)C(F)(F)C(F)(F)C(F)(F)F	445.9635	-9.7963	-1.3981	8.0	3.0	1.0	1.4078	1.523	55.76	44.4953	0.0156	Training	5.948
136909-85-8	-8.9	329.2085	6.4825	CC(=O)\C=C(/F)C(F)(F)C(F)(F)C(F)(F)C(F)(F)C(F)(F)C(F)(F)C(F)(F)F	456.0007	-9.7786	-1.3893	7.0	1.0	0.0	5.8029	1.528	17.07	40.827	0.0186	Test	6.3465
145510-88-9	-8.9	329.2085	6.4825	CC(C)OC(=O)C(F)(OC(F)(F)C(F)(OC(F)(F)C(F)(F)C(F)(F)F)C(F)(F)F)C(F)(F)F	538.0073	-9.7788	-1.3894	8.0	4.0	0.0	5.8106	1.569	44.76	45.2361	0.0093	Training	6.3664
136022-87-2	-8.9	329.2085	6.4825	CCC(C(O)=O)C(F)(F)C(F)(F)C(F)(F)C(F)(F)C(F)(F)C(F)(F)F	406.0238	-9.772	-1.386	7.0	1.0	1.0	1.9355	1.503	37.3	41.8505	0.0253	Test	6.0543
1355554-54-9	-8.9	329.2085	6.4825	CC(C)CS(=O)(=O)C1=C(C)C(=CC=C1C(F)(C(F)(F)F)C(F)(F)F)C(O)=O	424.0579	-9.7444	-1.3722	5.0	3.0	1.0	1.5118	1.512	71.44	45.6252	0.0538	Training	6.132
134615-57-9	-8.9	329.2085	6.4825	[H]C(F)(F)C(F)(F)C(F)(F)C(F)(F)C(F)(F)C(F)(F)C(F)(F)C(F)(F)S(O)(=O)=O	481.9469	-9.8286	-1.4143	8.0	2.0	1.0	-1.8561	1.541	54.37	45.0759	0.0217	Test	6.0483
13417-01-1	-8.9	329.2085	6.4825	CN(C)CCCNS(=O)(=O)C(F)(F)C(F)(F)C(F)(F)C(F)(F)C(F)(F)C(F)(F)C(F)(F)C(F)(F)F	584.0426	-9.7914	-1.3957	12.0	3.0	1.0	2.0804	1.592	49.41	46.6219	0.0141	Training	6.138
133881-46-6	-8.9	329.2085	6.4825	FC(F)(F)OC(F)(F)C(F)(F)C(F)(F)C(F)(F)C(F)(F)C(F)(F)C(F)(F)F	453.9662	-9.8074	-1.4037	6.0	1.0	0.0	5.8544	1.527	9.23	40.0023	0.0096	Training	6.3707
133080-89-4	-8.9	329.2085	6.4825	FC(F)(F)C(F)(F)OC(F)(F)C(F)(F)C(F)(F)C(F)(F)C(F)(F)C(F)(F)F	453.9662	-9.8074	-1.4037	6.0	1.0	0.0	5.8544	1.527	9.23	40.0023	0.0096	Training	6.3707
130720-66-0	-8.9	329.2085	6.4825	FC(F)(F)N1N2N1C(CC21CCCC1)(C(F)(F)F)C(F)(F)F	343.0731	-9.7364	-1.3682	0.0	3.0	0.0	4.0603	1.4715	14.79	38.3405	0.0484	Training	6.1587
135984-68-8	-8.9	329.2085	6.4825	FC(F)(F)C(F)(F)C(F)(F)C(F)(F)C(F)(F)C(F)(F)C(F)(F)C(F)(F)CC=O	461.9912	-9.7893	-1.3946	8.0	1.0	0.0	5.5848	1.531	17.07	40.9468	0.0141	Training	6.2627
220369-95-9	-8.9	329.2085	6.4825	COC(=O)C(F)(OC(F)(F)C(F)(F)C(F)(F)C(F)(F)C(F)(F)F)C(F)(F)F	443.9843	-9.7889	-1.3944	6.0	3.0	0.0	4.4651	1.522	35.53	42.4327	0.0188	Training	6.1532
56778-57-5	-8.9	329.2085	6.4825	CC(C)(C=O)C(F)(F)C(F)(F)C(F)(F)C(F)(F)C(F)(F)C(F)(F)C(F)(F)F	440.0257	-9.7741	-1.387	7.0	1.0	0.0	5.5856	1.52	17.07	40.5075	0.0231	Training	6.2538
239463-91-3	-8.9	329.2085	6.4825	FC(F)(F)C(F)(F)C(F)(F)C(F)(F)C(F)(F)C(F)(F)C(F)(F)C(F)(F)CCSCC=C	520.0154	-9.7968	-1.3984	11.0	1.0	0.0	7.3051	1.56	0.0	40.4003	0.0142	Training	6.2088
54265-09-7	-8.9	329.2085	6.4825	FC1=C(F)C(F)=C(F)C2=C1C(F)(Cl)C(F)(F)C2(F)Cl	329.9249	-9.8421	-1.4211	0.0	0.0	0.0	4.6141	1.465	0.0	36.5985	0.05	Training	6.1059
54841-42-8	-8.9	329.2085	6.4825	FC(F)(F)CC(F)(F)C(F)(F)C(F)(F)C(F)(F)C(F)(F)C(F)(F)OC(=O)C=C	454.005	-9.775	-1.3875	8.0	2.0	0.0	5.4373	1.527	26.3	41.7101	0.0185	Training	6.1661
548434-15-7	-8.9	329.2085	6.4825	FC(F)C(F)(F)C(F)(F)C(F)(F)C(F)(F)C(F)(F)C(=O)NC1=CC(NC(=O)C(F)(F)C(F)(F)C(F)(F)C(F)(F)C(F)(F)C(F)F)=C(C=C1)N=NC1=CC=CC=C1	868.0577	-9.7429	-1.3714	16.0	4.0	2.0	7.6407	1.734	82.92	55.6532	-0.0266	Test	6.6675
54864-78-7	-8.9	329.2085	6.4825	FC(F)(F)C(F)(F)C(F)(F)C1=CC(=NN1)C1=CC=CC=C1	312.0497	-9.7095	-1.3548	3.0	1.0	1.0	4.3661	1.456	28.68	39.109	0.0552	Training	6.0015
5580-84-7	-8.9	329.2085	6.4825	[O-][N+](=O)C1=C(SC2=C(F)C(F)=C(F)C(F)=C2F)C(F)=C(F)C(F)=C1F	392.9506	-9.768	-1.384	3.0	3.0	0.0	4.9979	1.4965	43.14	42.173	0.0554	Training	6.1361
559-14-8	-8.9	329.2085	6.4825	FC(F)=C(F)C(F)(F)C(F)(F)C(F)(F)C(F)(F)C(F)(F)C(F)(F)F	399.9745	-9.8	-1.4	5.0	0.0	0.0	5.8028	1.5	0.0	37.9995	0.019	Training	6.2739
55937-49-0	-8.9	329.2085	6.4825	FC(OC1=CC=CC=C1)=C(F)C(F)(F)C(F)(F)C(F)(F)C(F)(F)F	374.0165	-9.7458	-1.3729	5.0	1.0	0.0	5.6417	1.487	9.23	38.4033	0.0401	Training	6.1226
56285-78-0	-8.9	329.2085	6.4825	FC(F)(F)C(F)(F)C(F)(F)C(F)(F)C(F)(F)C(F)(F)C1=CC(S)=CC=C1	427.9904	-9.7885	-1.3942	5.0	1.0	1.0	6.1706	1.514	0.0	38.5598	0.0329	Training	6.2607
563-09-7	-8.9	329.2085	6.4825	FC(F)(F)C(F)(F)C(F)(F)COP(=O)(OCC(F)(F)C(F)(F)C(F)(F)F)OCC(F)(F)C(F)(F)C(F)(F)F	643.9668	-9.8105	-1.4053	12.0	4.0	0.0	7.643	1.622	44.76	47.3553	-0.0048	Training	6.3598
23375-29-3	-8.9	329.2085	6.4825	FC1=CC=C(NS(=O)(=O)C(F)(F)C(F)(F)C(F)(F)C(F)(F)F)C(F)=C1	410.9787	-9.792	-1.396	5.0	2.0	1.0	2.5214	1.5055	46.17	42.8366	0.0424	Training	6.066
5756-67-2	-8.9	329.2085	6.4825	FC(F)(F)C(F)(F)C(F)(F)C1=NN=C(O1)C1=CC=CC=C1	314.029	-9.719	-1.3595	3.0	3.0	0.0	4.026	1.457	38.92	40.1726	0.0559	Test	5.8093
58161-55-0	-8.9	329.2085	6.4825	FC1=C(F)C(F)=C(F)C2=C1C(F)(Cl)C(F)(F)C2(Cl)Cl	345.8954	-9.8842	-1.4421	0.0	0.0	0.0	4.8834	1.4729	0.0	36.9179	0.0524	Test	6.0102
58510-75-1	-8.9	329.2085	6.4825	FC(F)(F)C(F)(F)C(F)(F)C(F)(F)S(=O)(=O)CC(=O)C1=CC=CC=C1	401.9972	-9.772	-1.386	6.0	3.0	0.0	3.7098	1.501	51.21	43.1609	0.0506	Test	5.9034
60317-35-3	-8.9	329.2085	6.4825	CC(O)(CO)C1=CC=C(C=C1)C(F)(F)C(F)(F)C1=CC=CC=C1	328.1086	-9.6696	-1.3348	5.0	2.0	2.0	3.7702	1.4641	40.46	40.6082	0.0771	Training	5.8709
52717-05-2	-8.9	329.2085	6.4825	CCCCC=CC(F)(F)C(F)(F)C(F)(F)C(F)(F)C(F)(F)C(F)(F)C(F)(F)F	452.0621	-9.7607	-1.3804	9.0	0.0	0.0	7.1069	1.526	0.0	39.0412	0.0227	Training	6.271
6104-17-2	-8.9	329.2085	6.4825	OCCNC(=O)C(F)(F)C(F)(F)C(F)(F)C(F)(F)C(F)(F)C(F)(F)C(F)(F)C(F)(F)F	507.0127	-9.7806	-1.3903	9.0	2.0	2.0	2.4935	1.5535	49.33	45.0733	0.0102	Training	6.2667
61547-73-7	-8.9	329.2085	6.4825	FC(F)(C1=CC=CC=C1Br)C(F)(F)C1=CC=CC=C1Br	409.8929	-9.95	-1.475	3.0	0.0	0.0	6.0954	1.5049	0.0	38.1979	0.0785	Training	5.7987
61587-22-2	-8.9	329.2085	6.4825	CC1=CC=C(C=C1)C1=CC=C(C=C1)C(=C(F)F)C(F)(F)F	298.0781	-9.6714	-1.3357	2.0	0.0	0.0	5.8319	1.449	0.0	35.9616	0.0604	Test	6.1836
61699-82-9	-8.9	329.2085	6.4825	FC(F)C(F)(F)C(F)(F)C(F)(F)COC1=C(OCC(F)(F)C(F)(F)C(F)(F)C(F)F)C(=O)C1=O	542.0011	-9.7647	-1.3824	12.0	4.0	0.0	4.3822	1.571	52.6	46.1	0.0182	Training	6.034
62478-08-4	-8.9	329.2085	6.4825	OC1CC(CC(F)(F)C(F)(F)OC(F)(C(F)(F)F)C(F)(F)F)OC(=O)C2=CC=CC=C2C(=O)OC(CC(F)(F)C(F)(F)OC(F)(C(F)(F)F)C(F)(F)F)C1	846.0545	-9.7481	-1.3741	10.0	7.0	1.0	8.7425	1.723	91.29	56.0501	-0.0197	Training	6.8971
63485-11-0	-8.9	329.2085	6.4825	FC1=NC(=C(F)C2=C1C(F)=C(F)C(F)=C2F)C(F)(F)F	304.9887	-9.74	-1.37	0.0	1.0	0.0	4.0882	1.4525	12.89	37.3888	0.0486	Training	6.1601
63527-91-3	-8.9	329.2085	6.4825	FC(F)(F)N1OC(OC1(C(F)(F)F)C(F)(F)F)(C(F)(F)F)C(F)(F)F	414.969	-9.8	-1.4	0.0	3.0	0.0	3.2786	1.5075	21.7	40.4694	0.0238	Training	6.4635
6396-81-2	-8.9	329.2085	6.4825	CC(C)(CNC(=O)C(F)(F)C(F)(F)C(F)(F)C(F)(F)C(F)(F)Cl)CNC(=O)C(F)(F)C(F)(F)C(F)(F)C(F)(F)C(F)(F)Cl	725.9956	-9.8047	-1.4023	14.0	2.0	2.0	3.7691	1.663	58.2	50.3399	-0.0192	Training	6.5572
647-20-1	-8.9	329.2085	6.4825	FC(F)(Cl)C(F)(Cl)C(F)(F)C(F)(Cl)C(F)(Cl)C(F)(F)C(F)(Cl)C(F)(F)Cl	533.794	-9.9923	-1.4962	7.0	0.0	0.0	7.5386	1.5669	0.0	40.6759	0.0117	Training	6.1631
65104-66-7	-8.9	329.2085	6.4825	CC(=C)C(=O)OCCC(F)(F)C(F)(F)C(F)(F)C(F)(F)C(F)(F)C(F)(F)C(F)(F)C(F)(F)C(F)(F)C(F)(F)C(F)(F)C(F)(F)C(F)(F)C(F)(F)C(F)(F)C(F)(F)C(F)(F)C(F)(F)F	1032.0012	-9.7825	-1.3913	20.0	2.0	0.0	12.8582	1.816	26.3	53.27	-0.0839	Training	6.6677
653573-81-0	-8.9	329.2085	6.4825	CC(=C)C(=O)OCCNC(=O)OCC(F)(F)OC(F)(F)C(F)(F)OC(F)(F)C(F)(F)OC(F)(F)C(F)(F)OC(F)(F)C(F)(F)C(F)(F)C(F)(F)F	819.0196	-9.7686	-1.3843	19.0	8.0	1.0	5.8628	1.7095	101.55	56.5354	-0.0275	Training	5.9122
65510-56-7	-8.9	329.2085	6.4825	FC(F)(F)C(F)(F)C(F)(F)C(F)(F)C(F)(F)C(F)(F)C(F)(F)C(F)(F)C(F)(F)CCI	623.9054	-9.9355	-1.4677	9.0	0.0	0.0	7.4562	1.612	0.0	42.4781	0.0	Test	6.5124
65601-40-3	-8.9	329.2085	6.4825	FC(F)C(F)(F)COP1(OCC(F)(F)C(F)F)=NP(Cl)(Cl)=NP(Cl)(Cl)=N1	536.8299	-9.9923	-1.4962	8.0	5.0	0.0	8.6278	1.5684	55.54	46.2906	0.0467	Training	5.5439
66249-23-8	-8.9	329.2085	6.4825	FC(F)(F)C(F)(F)C(F)(F)C(F)(F)C#CC1=CC=CC=C1	320.0248	-9.7286	-1.3643	2.0	0.0	0.0	4.5063	1.46	0.0	36.4005	0.0479	Training	6.1825
667938-69-4	-8.9	329.2085	6.4825	NC1=C(C=CC=C1C1=CC(=CC(=C1)C(F)(F)F)C(F)(F)F)C1=CC(=CC(=C1)C(F)(F)F)C(F)(F)F	517.07	-9.7057	-1.3529	2.0	1.0	1.0	6.5746	1.5585	26.02	42.9434	0.0372	Training	7.1854
610800-82-3	-8.9	329.2085	6.4825	OP(=O)(C(F)(F)C(F)(F)C(F)(F)C(F)(F)C(F)(F)C(F)(F)C(F)(F)C(F)(F)C(F)(F)C(F)(F)C(F)(F)C(F)(C(F)(F)F)C(F)(F)F)C(F)(F)C(F)(F)C(F)(F)C(F)(F)C(F)(F)C(F)(F)C(F)(F)C(F)(F)C(F)(F)C(F)(F)C(F)(F)C(F)(C(F)(F)F)C(F)(F)F	1501.8788	-9.8101	-1.4051	24.0	1.0	1.0	18.8142	2.0509	37.3	63.7676	-0.2014	Training	5.496
51800-99-8	-8.9	329.2085	6.4825	[H][C@@]12CC[C@@](C)(C(=O)C1C(=O)C(F)(F)C(F)(F)C(F)(F)F)C2(C)C	348.096	-9.7087	-1.3543	3.0	2.0	0.0	4.0298	1.474	34.14	40.3759	0.0551	Test	6.1041
61547-70-4	-8.9	329.2085	6.4825	CC(=NO)C1=CC=CC=C1C(F)(F)C(F)(F)C1=CC=CC=C1	311.0933	-9.6682	-1.3341	4.0	2.0	1.0	4.7686	1.4555	32.59	39.4809	0.0706	Training	5.8627
45294-90-4	-8.9	329.2085	6.4825	OP(O)(=O)OC(F)(F)C(F)(F)C(F)(F)C(F)(F)C(F)(F)C(F)(F)C(F)(F)F	465.9451	-9.8296	-1.4148	7.0	2.0	2.0	-0.9727	1.533	66.76	45.9949	0.0296	Training	6.0502
4943-06-0	-8.9	329.2085	6.4825	FC(F)(F)OC1(F)C(F)(F)C(F)(F)C(F)(F)C(F)(F)C1(F)F	365.9726	-9.8	-1.4	1.0	1.0	0.0	4.3787	1.483	9.23	38.2425	0.0286	Training	6.3092
2395-00-8	-8.9	329.2085	6.4825	[K+].[O-]C(=O)C(F)(F)C(F)(F)C(F)(F)C(F)(F)C(F)(F)C(F)(F)C(F)(F)F	451.9296	-9.8385	-1.4192	6.0	2.0	0.0	0.1144	1.526	40.13	43.0516	0.0219	Test	6.0892
256384-09-5	-8.9	329.2085	6.4825	OCC=C(F)C(F)(F)C(F)(F)C(F)(F)C(F)(F)C(F)(F)C(F)(F)C(F)(F)F	444.0007	-9.7852	-1.3926	7.0	1.0	1.0	5.2062	1.522	20.23	40.903	0.0206	Training	6.2397
27744-59-8	-8.9	329.2085	6.4825	FC(F)(F)C(F)(F)OC(F)(F)C(F)(OC(F)(F)C(F)(F)S(F)(=O)=O)C(F)(F)F	483.9262	-9.8357	-1.4179	7.0	4.0	0.0	4.4805	1.542	52.6	44.9385	0.0199	Training	6.0534
2780369-94-8	-8.9	329.2085	6.4825	C[N+](C)(C)CCCNS(=O)(=O)C1=CC=C(OC(F)(F)C(F)(F)C(F)(F)C(F)(F)C(F)(F)C(F)(F)C(F)(F)C(F)=C(F)F)C=C1	703.0918	-9.7568	-1.3784	15.0	3.0	1.0	4.1782	1.6515	55.4	49.6018	0.0135	Training	6.3372
278598-47-3	-8.9	329.2085	6.4825	[H]N(CCC[N+](C)(C)CC([O-])=O)S(=O)(=O)CCC(F)(F)C(F)(F)C(F)(F)C(F)(F)C(F)(F)C(F)(F)C(F)(F)C(F)(F)C(F)(F)C(F)(F)C(F)(F)C(F)(F)C(F)(F)C(F)(F)F	970.0602	-9.7814	-1.3907	22.0	4.0	1.0	4.5895	1.785	86.3	58.0312	-0.0512	Training	6.1275
2806-24-8	-8.9	329.2085	6.4825	OC(=O)CNS(=O)(=O)C(F)(F)C(F)(F)C(F)(F)C(F)(F)C(F)(F)C(F)(F)C(F)(F)C(F)(F)F	556.959	-9.8121	-1.4061	10.0	3.0	2.0	-0.554	1.5785	83.47	49.4862	0.0053	Training	6.2243
293753-05-6	-8.9	329.2085	6.4825	OC(C1=CC=C(NS(=O)(=O)C2=CC=CS2)C=C1)(C(F)(F)F)C(F)(F)F	404.9928	-9.78	-1.39	4.0	4.0	2.0	2.2503	1.5025	66.4	44.7399	0.0716	Test	5.8498
30295-52-4	-8.9	329.2085	6.4825	C[N+](C)([O-])CCCC(F)(F)C(F)(F)C(F)(F)C(F)(F)C(F)(F)C(F)(F)C(F)(F)C(F)(F)F	521.0647	-9.7688	-1.3844	10.0	1.0	0.0	5.217	1.5605	23.06	42.7273	0.0151	Training	6.3774
30377-52-7	-8.9	329.2085	6.4825	CCOC(=O)C(F)(F)C(F)(F)C(F)(F)C(F)(F)C(F)(F)C(F)(F)C(F)(F)C(F)(F)F	492.0018	-9.7833	-1.3917	8.0	2.0	0.0	5.5589	1.546	26.3	42.47	0.0093	Training	6.3494
31200-98-3	-8.9	329.2085	6.4825	OCCC(F)(F)C(F)(F)C(F)(F)C(F)(F)C(F)(F)C(F)(F)C(F)(C(F)(F)F)C(F)(F)F	514.0037	-9.7903	-1.3952	8.0	1.0	1.0	6.0135	1.557	20.23	42.3031	0.0052	Training	6.5093
33496-54-7	-8.9	329.2085	6.4825	CCCCCNC(=O)C(F)(F)C(F)(F)C(F)(F)C(F)(F)C(F)(F)C(F)(F)C(F)(F)C(F)(F)F	533.0647	-9.7636	-1.3818	11.0	1.0	1.0	4.6914	1.5665	29.1	43.5713	0.0091	Training	6.3538
335-63-7	-8.9	329.2085	6.4825	OC(=O)C(F)(F)C(F)(F)C(F)(F)C(F)(F)C(F)(F)C(F)(F)C(F)(F)Cl	429.9442	-9.828	-1.414	7.0	1.0	1.0	1.8139	1.515	37.3	42.3289	0.0162	Training	6.0576
335-65-9	-8.9	329.2085	6.4825	FC(F)C(F)(F)C(F)(F)C(F)(F)C(F)(F)C(F)(F)C(F)(F)C(F)(F)F	419.9807	-9.804	-1.402	6.0	0.0	0.0	5.6256	1.51	0.0	38.3996	0.0144	Test	6.2841
335-66-0	-8.9	329.2085	6.4825	FC(=O)C(F)(F)C(F)(F)C(F)(F)C(F)(F)C(F)(F)C(F)(F)C(F)(F)F	415.9694	-9.8	-1.4	6.0	1.0	0.0	4.8566	1.508	17.07	40.0264	0.019	Training	6.1778
30295-51-3	-8.9	329.2085	6.4825	CN(C)(=O)CCCNS(=O)(=O)C(F)(F)C(F)(F)C(F)(F)C(F)(F)C(F)(F)C(F)(F)C(F)(F)C(F)(F)F	600.0375	-9.7917	-1.3958	12.0	3.0	1.0	2.093	1.6	69.23	48.9238	0.0156	Test	6.2151
40396-68-7	-8.9	329.2085	6.4825	CC(=C)C1=CC=C(C=C1)C(F)(F)C(F)(F)C1=CC=CC=C1	294.1032	-9.6571	-1.3286	4.0	0.0	0.0	5.6035	1.4471	0.0	35.8821	0.0631	Training	6.0665
335-67-1	-8.9	329.2085	6.4825	OC(=O)C(F)(F)C(F)(F)C(F)(F)C(F)(F)C(F)(F)C(F)(F)C(F)(F)F	413.9737	-9.796	-1.398	6.0	1.0	1.0	1.5446	1.507	37.3	42.0095	0.0156	Training	6.1551
423-22-3	-8.9	329.2085	6.4825	FC(F)(F)C(F)(F)C(F)(F)C1(F)OC(F)(F)C(F)(F)C1(F)F	365.9726	-9.8	-1.4	2.0	1.0	0.0	4.3787	1.483	9.23	38.2425	0.0286	Training	6.2205
42028-44-4	-8.9	329.2085	6.4825	FC(F)(F)C(F)(F)C(F)(F)C(F)(F)C(F)(F)C(F)(F)C(F)(F)C(F)(F)CCC=O	476.0069	-9.7828	-1.3914	9.0	1.0	0.0	5.9749	1.538	17.07	41.2271	0.014	Test	6.2626
40999-34-6	-8.9	329.2085	6.4825	CC(C)(C)C(\OC(C1=CC=CC=C1)(C(F)(F)F)C(F)(F)F)=N/C1=CC=CC=C1	403.1371	-9.675	-1.3375	3.0	2.0	0.0	6.7994	1.5016	21.59	40.2217	0.0567	Training	6.5552
403656-89-3	-8.9	329.2085	6.4825	[H][C@@]12CCC(=O)[C@@]1(C)CC[C@]1([H])C3=CC=C(O)C=C3C[C@@]([H])(CCCCCCCCCS(=O)CCCC(F)(F)C(F)(F)F)[C@@]21[H]	604.301	-9.6756	-1.3378	14.0	3.0	1.0	8.8897	1.6022	54.37	47.523	0.0668	Training	6.3267
40143-78-0	-8.9	329.2085	6.4825	OP(O)(=O)C(F)(F)C(F)(F)C(F)(F)C(F)(F)C(F)(F)C(F)(F)C(F)(F)C(F)(F)F	499.947	-9.8276	-1.4138	7.0	1.0	2.0	-0.269	1.55	57.53	45.7519	0.0177	Training	6.3425
3934-23-4	-8.9	329.2085	6.4825	CC(=C)C(=O)OCC(F)(F)C(F)(F)C(F)(F)C(F)(F)C(F)(F)C(F)(F)C(F)(F)F	468.0207	-9.769	-1.3845	8.0	2.0	0.0	5.4798	1.534	26.3	41.9904	0.0183	Training	6.243
38787-60-9	-8.9	329.2085	6.4825	CCCCCC=CC(F)(F)C(F)(F)C(F)(F)C(F)(F)C(F)(F)C(F)(F)C(F)(F)F	466.0778	-9.7552	-1.3776	10.0	0.0	0.0	7.497	1.533	0.0	39.3216	0.0225	Training	6.2559
37759-80-1	-8.9	329.2085	6.4825	CCOC(=O)\C=C\C(F)(F)C(F)(F)C(F)(F)C(F)(F)C(F)(F)C(F)(F)C(F)(F)F	468.0207	-9.769	-1.3845	8.0	2.0	0.0	5.4798	1.534	26.3	41.9904	0.0183	Test	6.243
376383-49-2	-8.9	329.2085	6.4825	COC1=C2OC=CC2=C(OC)C2=C1OC(=CC2=O)C(F)(F)C(F)(F)C(F)(F)F	414.0338	-9.7107	-1.3554	4.0	5.0	0.0	4.8458	1.507	61.81	44.4617	0.0553	Training	6.1293
34844-43-4	-8.9	329.2085	6.4825	OC1C(CCC2=CC=CC=C12)C(O)(C(F)(F)F)C(F)(F)F	314.0741	-9.7048	-1.3524	1.0	2.0	2.0	3.1381	1.457	40.46	40.3275	0.0709	Training	6.0087
34434-27-0	-8.9	329.2085	6.4825	FC(F)(F)C(F)(F)C(F)(F)C(F)(F)C(F)(F)C(F)(F)C(F)(F)C(=O)OOC(=O)C(F)(F)C(F)(F)C(F)(F)C(F)(F)C(F)(F)C(F)(F)C(F)(F)F	825.9318	-9.796	-1.398	12.0	4.0	0.0	8.736	1.713	52.6	51.7786	-0.0569	Training	6.9882
343629-43-6	-8.9	329.2085	6.4825	[O-]S(=O)(=O)C(F)(F)C(F)(F)C(F)(F)C(F)(F)C(F)(F)C(F)(F)C(F)(F)C(F)(F)C(F)(F)C(F)(F)C(F)(F)C(F)(F)F	698.9174	-9.822	-1.411	11.0	3.0	0.0	7.0397	1.6495	57.2	49.6983	-0.0269	Training	6.7613
4236-15-1	-8.9	329.2085	6.4825	CCCN(CCO)S(=O)(=O)C(F)(F)C(F)(F)C(F)(F)C(F)(F)C(F)(F)C(F)(F)C(F)(F)C(F)(F)F	585.0266	-9.7943	-1.3971	12.0	3.0	1.0	3.8542	1.5925	57.61	47.4615	0.0156	Test	6.1693
16090-14-5	-8.8	389.3215	6.4097	FC(F)=C(F)OC(F)(F)C(F)(OC(F)(F)C(F)(F)S(F)(=O)=O)C(F)(F)F	445.9294	-9.8308	-1.4154	7.0	4.0	0.0	4.3605	1.523	52.6	44.1786	0.0296	Training	5.8553
160248-96-4	-8.8	389.3215	6.4097	FC1=C(F)C(F)=C(C(F)=C1F)C1=NC(=NC(=N1)C1=C(F)C(F)=C(F)C(F)=C1F)C1=C(F)C(F)=C(F)C(F)=C1F	578.9853	-9.7231	-1.3615	3.0	3.0	0.0	6.9591	1.5895	38.67	45.4467	0.0216	Test	7.184
16012-83-2	-8.8	389.3215	6.4097	FC1=C(F)C(F)=C2SC3=C(F)C(F)=C(F)C(F)=C3SC2=C1F	359.9314	-9.8	-1.4	0.0	2.0	0.0	5.4152	1.48	0.0	37.1986	0.0571	Test	6.1657
144938-16-9	-8.8	389.3215	6.4097	FC(F)(F)C(F)(F)C(F)(F)OC(F)(C(F)(F)F)C(F)(F)OC(F)(F)C(F)(F)I	577.8672	-9.9643	-1.4821	7.0	2.0	0.0	6.2515	1.5889	18.46	43.4033	0.0114	Training	6.1788
159142-65-1	-8.8	389.3215	6.4097	CC(C)(O)CCC(F)(F)C(F)(F)C(F)(F)C(F)(F)C(F)(F)C(F)(F)F	406.0602	-9.764	-1.382	7.0	1.0	1.0	5.2763	1.503	20.23	40.1442	0.0351	Training	6.0521
167162-27-8	-8.8	389.3215	6.4097	CC1=CC=C(C=C1)S([O-])(=O)=O.CCC[N+](C)(C)CCCNS(=O)(=O)C(F)(F)C(F)(F)C(F)(F)C(F)(F)C(F)(F)C(F)(F)C(F)(F)C(F)(F)F	798.109	-9.7694	-1.3847	15.0	5.0	1.0	3.9044	1.6991	103.37	56.2992	0.0151	Training	6.3913
167162-23-4	-8.8	389.3215	6.4097	[K+].[O-]S(=O)(=O)CCCCCOCCNCCCS(=O)(=O)C(F)(F)C(F)(F)C(F)(F)C(F)(F)C(F)(F)C(F)(F)C(F)(F)C(F)(F)F	773.0176	-9.8156	-1.4078	20.0	7.0	1.0	0.4731	1.6865	112.6	56.7204	0.016	Training	5.4944
15899-31-7	-8.8	389.3215	6.4097	OC(=O)C(F)(F)C(F)(F)C(F)(F)C(F)(F)C(F)(F)C(F)(C(F)(F)F)C(F)(F)F	463.9705	-9.7964	-1.3982	6.0	1.0	1.0	2.1799	1.532	37.3	43.0094	0.0052	Training	6.4355
145151-18-4	-8.8	389.3215	6.4097	FC(OC(F)(F)C(F)(F)C(F)(F)F)=C(F)OC(F)(F)C(F)(F)C(F)(F)F	431.9643	-9.8	-1.4	6.0	2.0	0.0	5.666	1.516	18.46	40.4853	0.019	Training	6.1666
15235-46-8	-8.8	389.3215	6.4097	FC1=NC(F)=C(F)C([Hg]C2=C(F)C(F)=NC(F)=C2F)=C1F	501.964	-10.0762	-1.5381	2.0	2.0	0.0	1.6227	1.551	25.78	42.6173	0.0756	Training	5.7399
1513863-99-4	-8.8	389.3215	6.4097	C[N+](C)(CCCNC(=O)CSCCC(F)(F)C(F)(F)C(F)(F)C(F)(F)C(F)(F)C(F)(F)C(F)(F)C(F)(F)C(F)(F)C(F)(F)C(F)(F)C(F)(F)C(F)(F)C(F)(F)F)CC(O)=O	981.0883	-9.775	-1.3875	23.0	3.0	2.0	3.9537	1.7905	66.4	56.2618	-0.061	Training	6.1191
149868-74-6	-8.8	389.3215	6.4097	CC(O)CCC(F)(F)C(F)(F)C(F)(F)C(F)(F)C(F)(F)C(F)(F)C(F)(F)C(F)(F)F	492.0382	-9.7767	-1.3883	9.0	1.0	1.0	6.1568	1.546	20.23	41.8638	0.0153	Training	6.3142
1494-06-0	-8.8	389.3215	6.4097	FC1=C(F)C(F)=C(SSC2=C(F)C(F)=C(F)C(F)=C2F)C(F)=C1F	397.9282	-9.8083	-1.4042	3.0	2.0	0.0	5.877	1.499	0.0	37.9586	0.0481	Test	6.1184
1463530-19-9	-8.8	389.3215	6.4097	NC1=CC=C(C#N)C(=C1)C(F)(F)C(F)(F)C(F)(F)C(F)(F)C(F)(F)F	386.0277	-9.74	-1.37	4.0	2.0	1.0	2.597	1.493	49.81	42.7016	0.0438	Training	6.1739
167997-08-2	-8.8	389.3215	6.4097	C[N+](C)(CCCNC(=O)C(F)(F)C(F)(F)C(F)(F)C(F)(F)C(F)(F)C(F)(F)C(F)(F)C(F)(F)C(F)(F)C(F)(F)C(F)(F)C(F)(F)F)CC([O-])=O	806.0683	-9.766	-1.383	17.0	3.0	1.0	3.1256	1.703	69.23	53.0444	-0.0352	Training	6.5129
153273-33-7	-8.8	389.3215	6.4097	FC(F)(F)C(F)(F)C(F)(F)C(F)(F)C(F)(C(F)(F)F)C(F)(F)C(F)(F)F	437.9713	-9.8077	-1.4038	4.0	0.0	0.0	5.9228	1.519	0.0	38.7594	0.0096	Training	6.5547
168920-97-6	-8.8	389.3215	6.4097	FC(F)(F)C(F)(F)C(F)(F)C(F)(F)C(=O)CC(=O)C1=CC=CC=C1	366.0302	-9.7292	-1.3646	6.0	2.0	0.0	4.2967	1.483	34.14	40.7346	0.0479	Training	5.9288
2340-76-3	-8.8	389.3215	6.4097	OC(=O)C1=C(F)C2=C(C(F)=C(F)C(F)=C2F)C(F)=C1F	297.9865	-9.725	-1.3625	1.0	1.0	1.0	0.6112	1.449	37.3	39.6897	0.0525	Test	6.0302
1736-47-6	-8.8	389.3215	6.4097	FC1=C(F)C(F)=C(F)C2=C1C(F)(F)C(F)(F)C2(F)F	297.984	-9.7579	-1.3789	0.0	0.0	0.0	4.0755	1.449	0.0	35.9597	0.0452	Test	6.1536
144368-88-7	-8.8	389.3215	6.4097	FC(F)(C(F)(F)C(F)(F)C(F)(F)S(F)(=O)=O)C(F)(F)C(F)(F)S(F)(=O)=O	465.9014	-9.8692	-1.4346	7.0	4.0	0.0	3.3118	1.533	68.28	46.146	0.0309	Training	5.8461
240129-21-9	-8.8	389.3215	6.4097	[H][C@]12C[C@@]3([H])[C@]4([H])CC[C@]([H])([C@H](C)CCCC(F)(C(F)(F)F)C(F)(F)F)[C@@]4(C)CC[C@]3([H])[C@@]3(C)CC[C@H](O)C[C@]13O2	528.2838	-9.6694	-1.3347	5.0	2.0	1.0	7.7768	1.5641	32.76	43.8417	0.0574	Training	6.911
235772-91-5	-8.8	389.3215	6.4097	FC(=C(F)C(F)(C(F)(F)F)C(F)(F)F)C(=O)C(F)(C(F)(F)F)C(F)(F)F	427.9694	-9.7923	-1.3962	3.0	1.0	0.0	5.3719	1.514	17.07	40.2664	0.0189	Training	6.5388
23068-11-3	-8.8	389.3215	6.4097	OP(O)(=O)CCC(F)(F)C(F)(F)C(F)(F)C(F)(F)C(F)(F)C(F)(F)C(F)(F)F	477.9815	-9.8143	-1.4071	8.0	1.0	2.0	-0.4717	1.539	57.53	45.3126	0.0291	Training	6.1395
203302-99-2	-8.8	389.3215	6.4097	COC(=O)C(F)(F)C(F)(F)C(F)(F)C(F)(F)C(F)(F)C(F)(F)C(F)(F)C(F)(F)C(F)(F)C(F)(F)C(F)(F)C(F)(F)C(F)(F)F	727.9702	-9.7932	-1.3966	12.0	2.0	0.0	8.3453	1.664	26.3	47.1894	-0.0378	Test	6.9133
195324-87-9	-8.8	389.3215	6.4097	FC(F)(F)C(F)(F)C(F)(F)C(F)(F)C(F)(F)C(F)(F)CCC1=CC=C(Br)C=C1	501.9602	-9.8429	-1.4214	7.0	0.0	0.0	7.1205	1.551	0.0	40.0392	0.03	Training	6.4051
192082-41-0	-8.8	389.3215	6.4097	OC(F)(F)C(F)(F)N(C1=CC=CC=C1C=CC=O)C(F)(F)C(O)(F)F	379.0455	-9.724	-1.362	7.0	4.0	2.0	1.9277	1.4895	60.77	43.6579	0.0623	Training	5.6253
171184-16-0	-8.8	389.3215	6.4097	C[N+](C)(CCCC(F)(F)C(F)(F)C(F)(F)C(F)(F)C(F)(F)C(F)(F)C(F)(F)C(F)(F)C(F)(F)F)CC([O-])=O	613.0721	-9.7632	-1.3816	13.0	2.0	0.0	4.1044	1.6065	40.13	46.2744	0.0	Training	6.4119
185412-89-9	-8.8	389.3215	6.4097	FC(F)(F)C1=NC2=C(C=C(C=C2N1)C(F)(F)F)C(F)(F)F	322.0153	-9.7381	-1.369	0.0	1.0	1.0	4.4738	1.461	28.68	39.3083	0.0485	Training	6.2642
1835252-03-3	-8.8	389.3215	6.4097	FC(F)(F)C(F)(F)C(F)(F)C(F)(F)CCCCCCC(F)(F)C(F)(F)C(F)(F)C(F)(F)F	522.0652	-9.7688	-1.3844	11.0	0.0	0.0	8.2634	1.561	0.0	40.4413	0.0092	Test	6.4238
183162-43-8	-8.8	389.3215	6.4097	OCC(F)(F)C(F)(F)C(F)(F)C(F)(F)C(F)(F)C(F)(F)C(F)(F)C(F)(F)C(F)(F)C(F)(F)CO	562.0048	-9.7882	-1.3941	11.0	2.0	2.0	5.324	1.581	40.46	45.2861	0.0	Training	6.3423
1814-80-8	-8.8	389.3215	6.4097	FC(F)(F)C(F)(F)C(F)(F)C(=O)NCCCCCNC(=O)C(F)(F)C(F)(F)C(F)(F)F	494.0675	-9.7548	-1.3774	10.0	2.0	2.0	0.8334	1.547	58.2	45.7014	0.018	Training	6.1475
178094-70-7	-8.8	389.3215	6.4097	[K+].C[N+](C)([O-])CCC[N-]S(=O)(=O)C(F)(F)C(F)(F)C(F)(F)C(F)(F)C(F)(F)C(F)(F)C(F)(F)F	587.9966	-9.8235	-1.4118	11.0	3.0	0.0	-0.2766	1.594	71.3	48.8899	0.0269	Training	6.141
176702-74-2	-8.8	389.3215	6.4097	CCN(CC)C(=O)C(F)(OC(F)(F)C(F)(OC(F)(F)C(F)(F)C(F)(F)F)C(F)(F)F)C(F)(F)F	551.0389	-9.7706	-1.3853	9.0	3.0	0.0	4.5942	1.5755	38.77	44.8978	0.0092	Training	6.4139
176702-73-1	-8.8	389.3215	6.4097	FC(F)(F)C(F)(F)C(F)(F)OC(F)(C(=O)N1CCOCC1)C(F)(F)F	399.0329	-9.76	-1.38	4.0	3.0	0.0	1.7471	1.4995	38.77	41.8577	0.0363	Test	6.0913
174767-06-7	-8.8	389.3215	6.4097	OC(=O)C(F)(F)C(F)(F)C(F)(F)OC(F)(F)C(F)(F)C(F)(F)C(F)(F)F	429.9686	-9.7962	-1.3981	7.0	2.0	1.0	1.4762	1.515	46.53	43.2524	0.0156	Training	6.0556
184007-51-0	-8.8	389.3215	6.4097	COC(=O)[C@@H]1O[C@@H]1C(F)(F)C(F)(F)C(F)(F)C(F)(F)C(F)(F)C(F)(F)C(F)(F)F	469.9999	-9.7759	-1.3879	7.0	3.0	0.0	4.3009	1.535	38.83	43.283	0.0185	Test	6.2194
143094-26-2	-8.8	389.3215	6.4097	NC1=C(C=NC=C1)C(F)(F)C(F)(F)C(F)(F)C(F)(F)C(F)(F)C(F)(F)F	412.0245	-9.7577	-1.3788	5.0	2.0	1.0	2.7557	1.506	38.91	42.1315	0.0348	Training	6.1735
103831-29-4	-8.8	389.3215	6.4097	CN(C)CCCNC(=O)C(F)(F)C(F)(F)C(F)(F)C(F)(F)C(F)(F)C(F)(F)C(F)(F)C(F)(F)F	548.0756	-9.7618	-1.3809	11.0	2.0	1.0	2.3197	1.574	32.34	44.1955	0.0091	Training	6.2768
142177-44-4	-8.8	389.3215	6.4097	OC1=CC(=C2C=C(C=CC2=C1)C(F)(F)F)C(F)(F)F	280.0323	-9.7053	-1.3526	0.0	1.0	1.0	4.5819	1.44	20.23	37.6236	0.065	Training	6.0349
121399-88-0	-8.8	389.3215	6.4097	FC1=C2NC(=C1F)\C(=C1/N=C(C(F)=C1F)/C(=C1\N=C(C(F)=C1F)\C(=C1/N\C(\C(F)=C1F)=C2\C1=C(F)C(F)=C(F)C(F)=C1F)\C1=C(F)C(F)=C(F)C(F)=C1F)/C1=C(F)C(F)=C(F)C(F)=C1F)C1=C(F)C(F)=C(F)C(F)=C1F	1117.9832	-9.7158	-1.3579	4.0	2.0	2.0	15.8508	1.859	57.36	58.0957	-0.0343	Test	8.0583
119131-05-4	-8.8	389.3215	6.4097	C[N+](C)(CCCNC(=O)C(F)(F)C(F)(F)C(F)(F)C(F)(F)C(F)(F)C(F)(F)C(F)(F)C(F)(F)F)CCC([O-])=O	620.0968	-9.7513	-1.3756	14.0	3.0	1.0	0.9745	1.61	69.23	49.3249	0.0049	Training	6.227
117516-16-2	-8.8	389.3215	6.4097	FC(=O)C(F)(OC(F)(F)C(F)(F)C(F)(F)C(F)(F)S(F)(=O)=O)C(F)(F)F	445.9294	-9.8308	-1.4154	7.0	4.0	0.0	3.4827	1.523	60.44	44.9626	0.0296	Training	5.856
117374-32-0	-8.8	389.3215	6.4097	CC(C)CCOC(=O)C(F)(F)C(F)(F)C(F)(F)C(F)(F)C(F)(F)C(F)(F)C(F)(F)C(F)(F)F	534.0488	-9.7667	-1.3833	10.0	2.0	0.0	6.5851	1.567	26.3	43.311	0.0091	Training	6.3777
1161941-02-1	-8.8	389.3215	6.4097	COC1=CC2=C(OS(=O)(=O)C(F)(F)C(F)(F)C(F)(F)C(F)(F)F)C=CN=C2C=C1	457.003	-9.7586	-1.3793	6.0	5.0	0.0	4.3777	1.5285	65.49	45.6891	0.0498	Training	6.0314
1150-36-3	-8.8	389.3215	6.4097	NNC1=C(F)C2=C(C(F)=C(F)C(F)=C2F)C(F)=C1F	284.0184	-9.7211	-1.3605	1.0	2.0	2.0	-0.6151	1.442	38.05	39.4854	0.0617	Training	5.7643
1132677-78-1	-8.8	389.3215	6.4097	FC(F)(F)C(F)(F)C(F)(F)C(F)(F)CCOC(=O)OCCC(F)(F)C(F)(F)C(F)(F)C(F)(F)F	554.0186	-9.7765	-1.3882	10.0	3.0	0.0	6.8562	1.577	35.53	44.6334	0.0	Training	6.3822
121617-11-6	-8.8	389.3215	6.4097	FC(F)(F)C(F)(F)C(F)(F)COC1=CC=NC(CS(=O)C2=NC3=CSC=C3N2)=C1	461.0103	-9.7655	-1.3828	7.0	5.0	1.0	4.3934	1.5305	67.87	46.0072	0.0594	Training	5.891
110719-86-3	-8.8	389.3215	6.4097	FC(F)(F)C1(OC(C(F)(F)F)(C(F)(F)F)C(F)(F)C1(F)F)C(F)(F)F	415.9694	-9.8	-1.4	0.0	1.0	0.0	5.014	1.508	9.23	39.2424	0.019	Training	6.6982
105936-30-9	-8.8	389.3215	6.4097	[O-][N+](=O)C1=CC=C(NC(=O)C(F)(OC(F)(F)C(F)(F)C(F)(F)F)C(F)(F)F)C(=C1)[N+]([O-])=O	494.9924	-9.75	-1.375	7.0	6.0	1.0	2.8658	1.5475	124.61	52.3608	0.043	Training	6.1207
24407-09-8	-8.8	389.3215	6.4097	OC(COC(=O)C=C)CC(F)(F)C(F)(F)C(F)(F)C(F)(F)C(F)(F)C(F)(F)C(F)(C(F)(F)F)C(F)(F)F	598.0248	-9.7703	-1.3851	11.0	3.0	1.0	6.1113	1.599	46.53	46.6135	0.0	Training	6.4457
1033630-69-1	-8.8	389.3215	6.4097	OC[C@H]1O[C@H](C[C@@H]1O)N1C=C(C(=O)NC1=O)C(F)(F)C(F)(F)C(F)(F)F	396.0556	-9.7269	-1.3635	4.0	6.0	3.0	0.4667	1.498	104.55	48.3761	0.0678	Training	5.7804
1030606-42-8	-8.8	389.3215	6.4097	CC1=C(NC2=C1C=CC=C2)C(F)(F)C(F)(F)C(F)(F)F	299.0545	-9.71	-1.355	2.0	0.0	1.0	4.7657	1.4495	15.79	37.5601	0.0552	Training	6.0917
102780-89-2	-8.8	389.3215	6.4097	FC(F)(F)C(F)(F)C(F)(F)C(SC1=CC=CC=C1)(C(F)(F)F)C(F)(F)F	427.9904	-9.7885	-1.3942	4.0	1.0	0.0	6.475	1.514	0.0	38.5598	0.0329	Training	6.3761
1003194-00-0	-8.8	389.3215	6.4097	OC(=O)CNS(=O)(=O)C(F)(F)C(F)(F)C(F)(F)C(F)(F)C(F)(F)C(F)(F)C(F)(F)F	506.9622	-9.8133	-1.4067	9.0	3.0	2.0	-1.1893	1.5535	83.47	48.4862	0.016	Training	6.0702
100279-18-3	-8.8	389.3215	6.4097	FC(F)C(F)(F)SC1=C(Cl)C=C(NC(=O)NC(=O)C2=C(F)C=CC=C2F)C(Cl)=C1	475.9588	-9.7931	-1.3966	5.0	3.0	2.0	2.962	1.538	58.2	45.3392	0.0425	Test	6.2748
108451-32-7	-8.8	389.3215	6.4097	FC(F)(F)C1=C(C(=C(O1)C(F)(F)C(F)(F)F)C(F)(F)F)C(F)(F)F	389.9726	-9.7833	-1.3917	1.0	1.0	0.0	5.9901	1.495	13.14	39.1135	0.028	Training	6.5239
142502-68-9	-8.8	389.3215	6.4097	F\C(=C/C=O)C(F)(F)C(F)(F)C(F)(F)C(F)(F)C(F)(F)C(F)(F)C(F)(F)F	441.985	-9.7852	-1.3926	7.0	1.0	0.0	5.4128	1.521	17.07	40.5467	0.0187	Training	6.2611
1242677-00-4	-8.8	389.3215	6.4097	OC1=CC(F)=C(F)C(F)=C1C1=C(O)C=C(F)C(F)=C1F	294.0115	-9.71	-1.355	1.0	2.0	2.0	3.5972	1.447	40.46	39.9262	0.0714	Training	5.8997
125034-27-7	-8.8	389.3215	6.4097	FC(F)(F)C(F)(F)C(F)(F)OC(F)(C(F)(F)F)C(F)(F)OC(F)(COCC=C)C(F)(F)F	522.0124	-9.7781	-1.3891	10.0	3.0	0.0	6.0616	1.561	27.69	43.2092	0.0139	Test	6.1938
141822-33-5	-8.8	389.3215	6.4097	CN(C)C1=CC=C(C=C1)C(F)(F)C(F)(F)C(F)(F)C(F)(F)C(F)(F)C(F)(F)F	439.0606	-9.7429	-1.3714	6.0	1.0	0.0	4.8147	1.5195	3.24	39.1052	0.0311	Training	6.3531
141283-66-1	-8.8	389.3215	6.4097	CCCS(=O)(=O)NC1=C(NC(=O)C(F)(F)C(F)(F)F)C=C(C=N1)C(F)(F)F	429.0393	-9.7593	-1.3796	6.0	4.0	2.0	0.1667	1.5145	88.16	47.3968	0.0498	Training	5.9212
141283-63-8	-8.8	389.3215	6.4097	CCS(=O)(=O)NC1=C(NC(=O)C(F)(F)C(F)(F)F)C=C(C=N1)C(F)(F)F	415.0237	-9.7654	-1.3827	5.0	4.0	2.0	-0.2234	1.5075	88.16	47.1165	0.0502	Training	5.9277
13835-88-6	-8.8	389.3215	6.4097	OC(=O)C1=CC=C(C=C1)C(F)(F)C(F)(F)C(F)(F)C(F)(F)F	340.0146	-9.7409	-1.3705	4.0	1.0	1.0	1.409	1.47	37.3	40.5303	0.0438	Training	5.9996
137506-19-5	-8.8	389.3215	6.4097	OCCNC(=O)C(F)(OC(F)(F)C(F)(OC(F)(F)C(F)(F)C(F)(F)F)C(F)(F)F)C(F)(F)F	539.0025	-9.7818	-1.3909	9.0	4.0	2.0	2.3567	1.5695	67.79	47.5591	0.0102	Training	6.2137
135941-33-2	-8.8	389.3215	6.4097	FC(F)(F)C(F)(F)C(F)(F)C(F)(F)C(F)(F)C(F)(F)C(F)(Cl)C(F)(Cl)Cl	485.8826	-9.9	-1.45	6.0	0.0	0.0	6.7307	1.5429	0.0	39.7177	0.0107	Training	6.296
1355554-94-7	-8.8	389.3215	6.4097	CCC1=C(C(=CC=C1C(O)=O)C(F)(C(F)(F)F)C(F)(F)F)S(=O)C(C)C	408.063	-9.7423	-1.3712	5.0	2.0	1.0	1.8521	1.504	54.37	43.5983	0.0536	Training	6.1442
1244062-18-7	-8.8	389.3215	6.4097	CCCCCCCCCCCCCCC=CC(F)(F)C(F)(F)C(F)(F)C(F)(F)C(F)(F)C(F)(F)C(F)(F)C(F)(F)C(F)(F)C(F)(F)F	742.209	-9.734	-1.367	22.0	0.0	0.0	12.9138	1.6711	0.0	44.8442	-0.0044	Test	6.3221
135440-42-5	-8.8	389.3215	6.4097	OCCC(CO)C(F)(F)C(F)(F)C(F)(F)C(F)(F)C(F)(F)C(F)(F)C(F)(F)C(F)(F)F	508.0331	-9.7774	-1.3887	10.0	2.0	2.0	4.9867	1.554	40.46	44.2067	0.0167	Training	6.184
1328883-45-9	-8.8	389.3215	6.4097	[O-][13C](=O)[13C](F)(F)[13C](F)(F)[13C](F)(F)C(F)(F)C(F)(F)C(F)(F)C(F)(F)F	416.9798	-9.796	-1.398	6.0	2.0	0.0	3.1104	1.5085	40.13	42.3526	0.0209	Training	6.096
129794-54-3	-8.8	389.3215	6.4097	OCCCCCCC(F)(F)C(F)(F)C(F)(F)C(F)(F)C(F)(F)C(F)(F)C(F)(F)C(F)(F)F	520.0695	-9.7656	-1.3828	12.0	1.0	1.0	6.9386	1.56	20.23	42.4244	0.0151	Training	6.2041
129301-40-2	-8.8	389.3215	6.4097	COC(=O)C(F)(F)OC(F)(F)C(F)(F)OC(F)(F)C(F)(F)C(F)(F)C(F)(F)F	459.9792	-9.7893	-1.3946	8.0	4.0	0.0	4.3967	1.53	44.76	43.6756	0.0188	Training	5.9601
129051-94-1	-8.8	389.3215	6.4097	FC(OC(F)(F)C(F)(F)C(F)(F)F)C(F)(F)OC1=CC=CC=C1C=C	386.0365	-9.736	-1.368	7.0	2.0	0.0	5.4038	1.493	18.46	39.5667	0.044	Training	5.9253
128917-19-1	-8.8	389.3215	6.4097	[O-][N+](=O)C1=CC(=C(N\N=C\CC(F)(F)C(F)(F)C(F)(F)C(F)(F)C(F)(F)C(F)(F)F)C=C1)[N+]([O-])=O	542.026	-9.7457	-1.3729	10.0	6.0	1.0	4.4188	1.571	110.67	51.9075	0.0374	Training	6.0667
1261990-36-6	-8.8	389.3215	6.4097	OC1=CC(=CC(=C1)C(F)(F)F)C1=C(F)C=C(F)C=C1F	292.0323	-9.7	-1.35	1.0	1.0	1.0	4.4942	1.446	20.23	37.8636	0.0646	Training	6.0402
125370-60-7	-8.8	389.3215	6.4097	FC(F)C(F)(F)C(F)(F)C(F)(F)C(F)(F)C(F)(F)C(F)(F)C(F)(F)COCC1CO1	488.0269	-9.7733	-1.3867	11.0	2.0	0.0	5.114	1.544	21.76	41.9365	0.0184	Training	6.0394
133310-72-2	-8.8	389.3215	6.4097	CCCCCCCCCCCCCCC(F)(F)C(F)(F)C(F)(F)C(F)(F)C(F)(F)C(F)(F)C(F)(F)C(F)(F)F	616.1998	-9.7308	-1.3654	19.0	0.0	0.0	11.087	1.6081	0.0	42.324	0.0131	Training	6.1981
250738-46-6	-8.8	389.3215	6.4097	CCCCCCCCCCCCCCCCCCCC(F)(F)C(F)(F)C(F)(F)C(F)(F)C(F)(F)C(F)(F)C(F)(F)C(F)(F)C(F)(F)C(F)(F)F	786.2716	-9.726	-1.363	26.0	0.0	0.0	14.3081	1.6931	0.0	45.7254	-0.0043	Training	6.0691
24345-53-7	-8.8	389.3215	6.4097	FC1(F)CCS(F)(F)(F)(F)C(F)(F)C(F)(F)C1(F)F	335.9842	-9.8421	-1.4211	0.0	0.0	0.0	5.3028	1.468	0.0	36.7197	0.04	Training	6.1716
2647-96-3	-8.8	389.3215	6.4097	FC(F)(C1=CC=CC=C1)C(F)(F)C(F)(F)C1=CC=CC=C1	304.0687	-9.6857	-1.3429	4.0	0.0	0.0	5.2057	1.452	0.0	36.0814	0.0575	Training	6.0088
61587-21-1	-8.8	389.3215	6.4097	FC(F)=C(C1=CC=C(C=C1)C1=CC=C(Br)C=C1)C(F)(F)F	361.973	-9.8095	-1.4048	2.0	0.0	0.0	6.286	1.481	0.0	37.2395	0.0674	Test	6.1465
61587-20-0	-8.8	389.3215	6.4097	FC(F)=C(C1=CC=C(C=C1)C1=CC=C(Cl)C=C1)C(F)(F)F	318.0235	-9.7238	-1.3619	2.0	0.0	0.0	6.1769	1.459	0.0	36.3605	0.0606	Training	6.1633
61587-19-7	-8.8	389.3215	6.4097	FC(F)=C(C1=CC=C(C=C1)C1=CC=CC=C1)C(F)(F)F	284.0624	-9.675	-1.3375	2.0	0.0	0.0	5.5235	1.442	0.0	35.6812	0.0607	Training	6.089
60839-98-7	-8.8	389.3215	6.4097	FC1=C(F)C(F)=C(NC(=O)C(F)(F)C(F)(F)C(F)(F)F)C(F)=C1F	378.9867	-9.7625	-1.3812	3.0	1.0	1.0	2.5427	1.4895	29.1	40.4897	0.0318	Training	6.2762
57702-79-1	-8.8	389.3215	6.4097	FC(F)(F)C(F)(F)C(F)(F)C1=CC=C2C=CC=CC2=N1	297.0388	-9.71	-1.355	2.0	1.0	0.0	4.5242	1.4485	12.89	37.2298	0.0552	Training	5.993
57677-97-1	-8.8	389.3215	6.4097	OCC[NH2+]CCO.[O-]P(=O)(OCCC(F)(F)C(F)(F)C(F)(F)C(F)(F)C(F)(F)C(F)(F)C(F)(F)C(F)(F)F)OCCC(F)(F)C(F)(F)C(F)(F)C(F)(F)C(F)(F)C(F)(F)C(F)(F)C(F)(F)F	1095.0485	-9.7879	-1.3939	24.0	6.0	3.0	6.718	1.8475	115.66	63.467	-0.092	Training	5.8237
57310-44-8	-8.8	389.3215	6.4097	FC1=NC(F)=C(F)C(\N=N\C2=C(F)C(F)=NC(F)=C2F)=C1F	327.9995	-9.7273	-1.3636	2.0	4.0	0.0	4.0048	1.464	50.5	41.61	0.0522	Training	5.8864
62315-14-4	-8.8	389.3215	6.4097	FC(F)(F)C(F)(F)C(F)(F)C(F)(F)OC1=CC=C(NC(=O)C2=CC=NC=C2)C=C1	432.052	-9.7138	-1.3569	6.0	3.0	1.0	3.5276	1.516	51.22	43.763	0.0427	Training	6.2112
545359-89-5	-8.8	389.3215	6.4097	CCOC(=O)C1=C(NC(=O)C(F)(F)C(F)(F)C(F)(F)F)N(N=C1)C1=CC=CC=C1	427.0767	-9.7034	-1.3517	6.0	5.0	1.0	2.2096	1.5135	73.22	45.8635	0.0463	Training	6.0105
545339-93-3	-8.8	389.3215	6.4097	FC1(F)C(F)(F)C(F)(F)C(F)(C(=O)NC2=CC=C(C=C2)N=NC2=CC=CC=C2)C(F)(F)C1(F)F	505.0648	-9.7118	-1.3559	4.0	3.0	1.0	5.3281	1.5525	53.82	45.4833	0.0341	Training	6.7735
52514-15-5	-8.8	389.3215	6.4097	FC1=C(F)C(F)=C(F)C2=C1C(F)(F)C(F)(F)C2(F)Cl	313.9545	-9.8	-1.4	0.0	0.0	0.0	4.3448	1.457	0.0	36.2791	0.0476	Training	6.1309
51249-63-9	-8.8	389.3215	6.4097	FC(F)(F)C(F)(F)C(F)(F)C(F)(F)C(F)(F)C(F)(F)C(F)(F)C(F)(F)C(Br)CBr	603.833	-9.9759	-1.4879	8.0	0.0	0.0	7.1542	1.6019	0.0	42.0767	0.0057	Training	6.3573
503155-89-3	-8.8	389.3215	6.4097	C1COCC[NH2+]1.[O-]S(=O)(=O)C(F)(F)C(F)(F)C(F)(F)C(F)(F)F	387.0187	-9.8	-1.4	3.0	4.0	1.0	-1.5661	1.4935	83.04	46.0444	0.0629	Training	5.8079
50285-18-2	-8.8	389.3215	6.4097	FC(F)(F)C(F)(F)C(F)(C(F)(C(F)(F)F)C(F)(F)F)C(F)(C(F)(F)F)C(F)(F)F	487.9681	-9.8069	-1.4034	3.0	0.0	0.0	6.5581	1.544	0.0	39.7594	0.0	Training	6.9122
5008-19-5	-8.8	389.3215	6.4097	FC1=C(F)C(=C(F)C=C1)C1=C(F)C=CC(F)=C1F	262.0217	-9.7	-1.35	1.0	0.0	0.0	4.1882	1.431	0.0	35.2404	0.0587	Training	5.9664
500339-30-0	-8.8	389.3215	6.4097	FC(C(C(F)(F)F)C(F)(F)F)=C(C(F)(F)F)C(F)(F)C(F)(F)C(F)(F)F	431.9807	-9.7962	-1.3981	3.0	0.0	0.0	6.346	1.516	0.0	38.6396	0.0142	Training	6.6424
545349-84-6	-8.8	389.3215	6.4097	FC(F)(Cl)C(F)(F)C(F)(F)C(F)(F)C(F)(F)C(F)(F)C(F)(F)C(F)(F)C(=O)NC1=CC=C(C=C1)N=NC1=CC=CC=C1	659.0257	-9.7524	-1.3762	11.0	3.0	1.0	7.7084	1.6295	53.82	48.5625	0.009	Training	6.6863
49676-56-4	-8.8	389.3215	6.4097	FC(F)(F)C(F)(F)C(F)(F)C(F)(F)C(F)(F)C(F)(F)CCOC(=O)CC(=C)C(=O)OCCC(F)(F)C(F)(F)C(F)(F)C(F)(F)C(F)(F)C(F)(F)F	822.032	-9.7686	-1.3843	17.0	4.0	0.0	9.2769	1.711	52.6	51.7006	-0.0367	Training	6.5253
62361-02-8	-8.8	389.3215	6.4097	COC(=O)C(F)(F)C(F)(F)C(F)(F)OC(F)(C(F)(F)F)C(F)(F)OC(F)=C(F)F	471.9792	-9.7828	-1.3914	8.0	4.0	0.0	4.912	1.536	44.76	43.9156	0.0187	Training	6.0465
630045-87-3	-8.8	389.3215	6.4097	FC(F)(F)C(F)(F)C(F)(F)C(F)(F)C(F)(F)C(F)(F)C1=C(SC=C1)C1=C(C=CS1)C(F)(F)C(F)(F)C(F)(F)C(F)(F)C(F)(F)C(F)(F)F	801.9339	-9.8042	-1.4021	11.0	2.0	0.0	11.8672	1.701	0.0	46.0387	-0.0287	Training	7.0742
681477-42-9	-8.8	389.3215	6.4097	FC(F)(F)C(F)(F)C(F)(F)C(F)(F)S(=O)(=O)C(=[I]C1=CC=CC=C1)S(=O)(=O)C(F)(F)C(F)(F)C(F)(F)C(F)(F)F	781.8387	-9.9225	-1.4612	9.0	4.0	0.0	6.5953	1.6909	68.28	52.4648	0.0055	Training	6.5415
6813-23-6	-8.8	389.3215	6.4097	[O-]C(=O)C1=CC=C(NC(=O)C(F)(F)C(F)(F)OC(F)(F)F)C=C1	348.0112	-9.7304	-1.3652	5.0	4.0	1.0	0.1423	1.474	78.46	44.8062	0.0528	Test	5.6918
6792-31-0	-8.8	389.3215	6.4097	FC(=C(C(F)(F)F)C(F)(C(F)(F)F)C(F)(F)F)C(F)(C(F)(F)F)C(F)(F)F	449.9713	-9.8	-1.4	2.0	0.0	0.0	6.4381	1.525	0.0	38.9994	0.0095	Training	6.8246
26131-32-8	-8.8	389.3215	6.4097	COC(=O)C(F)(OC(F)(F)C(F)(OC(F)(F)C(F)(F)C(F)(F)F)C(F)(F)F)C(F)(F)F	509.976	-9.7903	-1.3952	7.0	4.0	0.0	5.032	1.555	44.76	44.6755	0.0094	Training	6.3151
67906-41-6	-8.8	389.3215	6.4097	CCN(CC=C)S(=O)(=O)C(F)(F)C(F)(F)C(F)(F)C(F)(F)C(F)(F)C(F)(F)C(F)(F)F	517.0193	-9.7935	-1.3968	10.0	2.0	0.0	4.0225	1.5585	37.38	44.0784	0.0236	Training	6.1786
67699-49-4	-8.8	389.3215	6.4097	CCCCCCCCOC(=O)C(F)(F)C(F)(F)C(F)(F)C(F)(F)C(F)(F)C(F)(F)C(F)(F)F	526.0989	-9.7485	-1.3742	13.0	2.0	0.0	7.2642	1.563	26.3	43.152	0.0179	Training	6.0987
676258-32-5	-8.8	389.3215	6.4097	CC1=CC(=C(C)S1)C1=C(F)C(F)(F)C(F)(F)C1(F)F	304.0157	-9.7632	-1.3816	1.0	1.0	0.0	4.965	1.452	0.0	36.0803	0.0592	Training	5.9393
62375-54-6	-8.8	389.3215	6.4097	FC(F)(F)C(C(F)(F)F)(C(F)(F)F)C(F)(F)C(C(F)(F)F)(C(F)(F)F)C(F)(F)F	487.9681	-9.8069	-1.4034	2.0	0.0	0.0	6.9683	1.544	0.0	39.7594	0.0	Training	7.0073
67584-54-7	-8.8	389.3215	6.4097	CN(C)CCCNS(=O)(=O)C(F)(F)C(F)(F)C(F)(F)C(F)(F)C(F)(F)C(F)(F)C(F)(F)F	534.0458	-9.7906	-1.3953	11.0	3.0	1.0	1.4451	1.567	49.41	45.6219	0.0235	Training	6.0071
649727-95-7	-8.8	389.3215	6.4097	FC1=C(F)C(F)=C(F)C2=C1OC(F)(C(F)(F)F)C2(F)F	313.9789	-9.76	-1.38	0.0	1.0	0.0	3.9553	1.457	9.23	37.2026	0.0453	Training	6.1591
648-13-5	-8.8	389.3215	6.4097	N\C(=N/C(=N)C(F)(F)C(F)(F)C(F)(F)F)C(F)(F)C(F)(F)C(F)(F)F	407.0103	-9.78	-1.39	4.0	1.0	2.0	0.2725	1.5035	62.23	44.3632	0.0307	Training	6.2834
647-12-1	-8.8	389.3215	6.4097	FC(F)(F)C(F)(F)C(F)(F)C(F)(F)C(F)(F)C(F)(F)C(F)(F)C#N	394.9791	-9.7917	-1.3958	5.0	1.0	0.0	4.8841	1.4975	23.79	40.2786	0.0236	Training	6.1744
64498-32-4	-8.8	389.3215	6.4097	FC(C(=O)N1CN(CN(C1)C(=O)C(F)C(F)(F)F)C(=O)C(F)C(F)(F)F)C(F)(F)F	471.0452	-9.75	-1.375	3.0	3.0	0.0	-1.3401	1.5355	60.93	45.5139	0.0224	Training	6.5871
64253-90-3	-8.8	389.3215	6.4097	FC(F)C(F)(F)C(F)(F)C(F)(F)C(F)(F)C(F)(F)COC1=CC=C(C=C)C=C1	434.054	-9.7357	-1.3679	9.0	1.0	0.0	6.15	1.517	9.23	39.6041	0.0352	Training	6.1153
64028-04-2	-8.8	389.3215	6.4097	FC(F)(F)OC(F)(F)C(F)(F)OC(F)(F)C(F)(F)OC(F)(F)C(F)(F)OC(F)(F)F	501.9509	-9.8067	-1.4033	9.0	4.0	0.0	5.6492	1.551	36.92	43.731	0.0096	Training	6.0457
63107-98-2	-8.8	389.3215	6.4097	FC1=CC(F)=C(F)C(=C1F)C1=C(F)C(F)=C(I)C(F)=C1F	423.8995	-9.9381	-1.469	1.0	0.0	0.0	5.071	1.5119	0.0	38.478	0.0609	Training	6.1222
66470-81-3	-8.8	389.3215	6.4097	FC(F)(F)C(OP(OC(C(F)(F)F)C(F)(F)F)OC(C(F)(F)F)C(F)(F)F)C(F)(F)F	531.9532	-9.8226	-1.4113	6.0	3.0	0.0	6.7427	1.566	27.69	43.4081	0.0098	Test	6.4898
49615-25-0	-8.8	389.3215	6.4097	FC(F)(F)C(F)(F)C1=NC2=C(N1)C(Cl)=C(Cl)C(Cl)=C2Cl	371.8814	-9.905	-1.4525	1.0	1.0	1.0	5.6851	1.4859	28.68	40.3056	0.0589	Training	5.9177
67906-70-1	-8.8	389.3215	6.4097	CCN(CCOC(=O)C(C)=C)S(=O)(=O)C(F)(F)C(F)(F)C(F)(F)C(F)(F)C(F)(F)C(F)(F)F	539.0436	-9.7758	-1.3879	11.0	4.0	0.0	3.3205	1.5695	63.68	47.1489	0.0277	Training	6.0277
4590-24-3	-8.8	389.3215	6.4097	COC(=O)C(F)(F)C(F)(F)C(F)(F)C(F)(F)C(F)(F)C(F)(F)C(F)(F)C(F)(F)C(=O)OC	518.0011	-9.775	-1.3875	9.0	4.0	0.0	4.4148	1.559	52.6	45.62	0.0092	Training	6.2071
335-60-4	-8.8	389.3215	6.4097	FC(F)(F)C(F)(F)C(F)(F)C(F)(F)C(F)(F)C(F)(F)C(F)(F)C=O	397.9788	-9.7958	-1.3979	6.0	1.0	0.0	4.5594	1.499	17.07	39.6666	0.0237	Training	6.0767
330154-39-7	-8.8	389.3215	6.4097	CCC(C)OC(=O)C(F)(OC(F)(F)C(F)(OC(F)(F)C(F)(F)C(F)(F)F)C(F)(F)F)C(F)(F)F	552.0229	-9.7735	-1.3868	9.0	4.0	0.0	6.2007	1.576	44.76	45.5165	0.0092	Training	6.3517
316826-66-1	-8.8	389.3215	6.4097	NS(=O)(=O)C1=NN=C(NS(=O)(=O)C(F)(F)C(F)(F)C(F)(F)C(F)(F)F)S1	461.9173	-9.8654	-1.4327	6.0	7.0	2.0	-2.3613	1.531	132.11	52.4493	0.0621	Training	5.4799
31185-69-0	-8.8	389.3215	6.4097	OC(O)C(F)(F)C(F)(F)C(F)(F)C(F)(F)C(F)(F)C(F)(F)C(F)(F)F	415.9894	-9.796	-1.398	6.0	2.0	2.0	3.6712	1.508	40.46	42.3658	0.0284	Training	6.0256
308-36-1	-8.8	389.3215	6.4097	FC(F)C(F)(F)C(F)(F)C(F)(F)COC(=O)CCCC(=O)OCC(F)(F)C(F)(F)C(F)(F)C(F)F	560.048	-9.76	-1.38	14.0	4.0	0.0	5.5851	1.58	52.6	46.461	0.0091	Training	5.9687
30769-91-6	-8.8	389.3215	6.4097	CC(=C)C(=O)SCCC(F)(F)C(F)(F)C(F)(F)C(F)(F)C(F)(C(F)(F)F)C(F)(F)F	498.0135	-9.79	-1.395	8.0	2.0	0.0	6.5865	1.549	17.07	41.6673	0.0235	Training	6.2889
307-96-0	-8.8	389.3215	6.4097	CCCCOC(=O)C(F)(F)C(F)(F)C(F)(F)C(F)(F)C(F)(F)C(F)(F)C(F)(F)F	470.0363	-9.769	-1.3845	9.0	2.0	0.0	5.7038	1.535	26.3	42.0307	0.0183	Training	6.1623
307-34-6	-8.8	389.3215	6.4097	FC(F)(F)C(F)(F)C(F)(F)C(F)(F)C(F)(F)C(F)(F)C(F)(F)C(F)(F)F	437.9713	-9.8077	-1.4038	5.0	0.0	0.0	5.9228	1.519	0.0	38.7594	0.0096	Training	6.466
30670-30-5	-8.8	389.3215	6.4097	NCCC(F)(F)C(F)(F)C(F)(F)C(F)(F)C(F)(F)C(F)(F)C(F)(F)C(F)(F)F	463.0229	-9.7857	-1.3929	8.0	1.0	1.0	3.2412	1.5315	26.02	41.8625	0.0154	Training	6.2335
305848-92-4	-8.8	389.3215	6.4097	OC(NC1CCCCC1NC(O)C(F)(F)C(F)(F)C(F)(F)C(F)(F)C(F)(F)C(F)(F)C(F)(F)F)C(F)(F)C(F)(F)C(F)(F)C(F)(F)C(F)(F)C(F)(F)C(F)(F)F	910.0733	-9.7714	-1.3857	16.0	4.0	4.0	5.6403	1.755	64.52	54.6535	-0.0552	Training	6.6068
30320-27-5	-8.8	389.3215	6.4097	FC(=C(C(F)(C(F)(F)F)C(F)(F)F)C(F)(C(F)(F)F)C(F)(F)F)C(F)(F)F	449.9713	-9.8	-1.4	2.0	0.0	0.0	6.4381	1.525	0.0	38.9994	0.0095	Training	6.8246
296886-61-8	-8.8	389.3215	6.4097	FC(F)(F)C(F)(F)C(F)(F)C1=NN=C2C=CC(=NN12)N1CCOCC1	373.0774	-9.712	-1.356	3.0	6.0	0.0	1.1171	1.4865	55.55	43.0165	0.0554	Test	5.8168
28506-33-4	-8.8	389.3215	6.4097	CC(=C)C(=O)SCCC(F)(F)C(F)(F)C(F)(F)C(F)(F)C(F)(F)C(F)(F)C(F)(C(F)(F)F)C(F)(F)F	598.0071	-9.7917	-1.3958	10.0	2.0	0.0	7.8571	1.599	17.07	43.6671	0.0047	Training	6.557
27607-61-0	-8.8	389.3215	6.4097	FC(F)(F)C(F)(F)C(F)(F)C(F)(F)C(F)(F)C(F)(F)C(F)(F)CCS(Cl)(=O)=O	495.9381	-9.85	-1.425	8.0	2.0	0.0	5.3192	1.548	34.14	43.3328	0.0202	Training	6.147
4612-65-1	-8.8	389.3215	6.4097	FC(F)(F)C(C(=O)NC1=NC2=CC=CC=C2S1)C(F)(F)F	328.0105	-9.7524	-1.3762	2.0	3.0	1.0	2.3648	1.464	41.99	40.7592	0.0584	Training	5.832
335-68-2	-8.8	389.3215	6.4097	FC(F)(Cl)C(F)(Cl)C(F)(F)C(F)(Cl)C(F)(F)C(F)(Cl)C(F)(F)C(F)(Cl)Cl	533.794	-9.9923	-1.4962	7.0	0.0	0.0	7.5386	1.5669	0.0	40.6759	0.0117	Training	6.1631
340036-47-7	-8.8	389.3215	6.4097	CC(C)COC(=O)C(F)(OC(F)(F)C(F)(OC(F)(F)C(F)(F)C(F)(F)F)C(F)(F)F)C(F)(F)F	552.0229	-9.7735	-1.3868	9.0	4.0	0.0	6.0582	1.576	44.76	45.5165	0.0092	Training	6.3495
26649-26-3	-8.8	389.3215	6.4097	FC(F)(F)C(F)(F)C(F)(F)C(F)(F)C(F)(F)C(F)(F)C(F)(F)C(F)(F)CCC#N	473.0072	-9.7793	-1.3897	8.0	1.0	0.0	6.2996	1.5365	23.79	41.8391	0.0139	Training	6.373
355-49-7	-8.8	389.3215	6.4097	FC(F)(F)C(F)(F)C(F)(F)C(F)(F)C(F)(F)C(F)(F)C(F)(F)C(F)(F)C(F)(F)C(F)(F)C(F)(F)C(F)(F)C(F)(F)C(F)(F)C(F)(F)C(F)(F)F	837.9457	-9.804	-1.402	13.0	0.0	0.0	11.0052	1.719	0.0	46.7589	-0.067	Training	7.2759
35444-12-3	-8.8	389.3215	6.4097	CC(C(=O)C1=CC=CC=C1)=C(C(F)(F)F)C(F)(F)F	282.0479	-9.7053	-1.3526	2.0	1.0	0.0	4.3104	1.441	17.07	37.348	0.0591	Training	5.8982
445258-05-9	-8.8	389.3215	6.4097	CCC1=CC=C(C=NNC(=O)C(F)(F)C(F)(F)C(F)(F)C(F)(F)C(F)(F)C(F)(F)F)C=C1	494.0664	-9.7344	-1.3672	8.0	2.0	1.0	3.8271	1.547	41.46	44.0273	0.0263	Training	6.3935
42977-22-0	-8.8	389.3215	6.4097	FC(F)(F)C(F)(F)C(F)(F)C(F)(F)C(F)(F)C(F)(F)CCSSCCC(F)(F)C(F)(F)C(F)(F)C(F)(F)C(F)(F)C(F)(F)F	757.9652	-9.8227	-1.4114	15.0	2.0	0.0	10.6256	1.679	0.0	45.1593	-0.0293	Test	6.5775
426-06-2	-8.8	389.3215	6.4097	FC1C(F)C(F)(C(F)C(F)(C(F)(F)F)C1(F)F)C(F)(F)F	346.0027	-9.7857	-1.3929	0.0	0.0	0.0	4.1908	1.473	0.0	36.9201	0.0328	Test	6.399
42108-79-2	-8.8	389.3215	6.4097	FC(F)(F)C(F)(F)C(F)(F)C(F)(F)S(=O)(=O)OC1=CCCCCC1	394.0285	-9.7792	-1.3896	5.0	3.0	0.0	4.6065	1.497	43.37	42.2176	0.0511	Training	5.9189
42096-33-3	-8.8	389.3215	6.4097	CC1=CC=CC=C1OS(=O)(=O)C(F)(F)C(F)(F)C(F)(F)C(F)(F)F	389.9972	-9.7792	-1.3896	5.0	3.0	0.0	4.1293	1.495	43.37	42.1369	0.0511	Training	5.9008
41877-27-4	-8.8	389.3215	6.4097	FC1=CC=CC=C1C1=C(F)C(F)=C(F)C(F)=C1F	262.0217	-9.7	-1.35	1.0	0.0	0.0	4.1882	1.431	0.0	35.2404	0.0587	Training	5.9664
417715-98-1	-8.8	389.3215	6.4097	CC(C)(C)C1=CC(=CC(\C=N\C2CCCC[C@H]2\N=C\C2=C(O)C(=CC(=C2)C(F)(F)C(F)(F)C(F)(F)C(F)(F)C(F)(F)C(F)(F)C(F)(F)C(F)(F)F)C(C)(C)C)=C1O)C(F)(F)C(F)(F)C(F)(F)C(F)(F)C(F)(F)C(F)(F)C(F)(F)C(F)(F)F	1270.2234	-9.7317	-1.3659	18.0	4.0	2.0	17.4716	1.9351	65.18	61.9225	-0.0735	Training	6.4063
45285-51-6	-8.8	389.3215	6.4097	[O-]C(=O)C(F)(F)C(F)(F)C(F)(F)C(F)(F)C(F)(F)C(F)(F)C(F)(F)F	412.9664	-9.796	-1.398	6.0	2.0	0.0	3.1104	1.5065	40.13	42.2723	0.0209	Training	6.0808
4100-99-6	-8.8	389.3215	6.4097	FC1=CC=C(C=C1)C(F)(F)C(F)(F)C1=CC=C(F)C=C1	290.053	-9.69	-1.345	3.0	0.0	0.0	4.8486	1.445	0.0	35.8011	0.0579	Training	5.993
40396-63-2	-8.8	389.3215	6.4097	CC(=O)C1=CC=C(C=C1)C(F)(F)C(F)(F)C1=CC=CC=C1	296.0824	-9.6667	-1.3333	4.0	1.0	0.0	4.773	1.448	17.07	37.6286	0.064	Test	5.8996
40143-80-4	-8.8	389.3215	6.4097	OP(=O)C(F)(F)C(F)(F)C(F)(F)C(F)(F)C(F)(F)C(F)(F)C(F)(F)C(F)(F)F	483.9521	-9.8286	-1.4143	7.0	1.0	1.0	5.4203	1.542	37.3	43.409	0.0162	Training	6.3514
38550-45-7	-8.8	389.3215	6.4097	OCC(I)CC(F)(F)C(F)(F)C(F)(F)C(F)(F)C(F)(F)C(F)(F)C(F)(F)C(F)(F)F	603.9192	-9.9333	-1.4667	9.0	1.0	1.0	6.1818	1.602	20.23	44.1014	0.0121	Training	6.3124
37589-57-4	-8.8	389.3215	6.4097	FC(F)(F)C(F)(F)C(F)(F)C(F)(F)C(F)(F)C(F)(F)C(F)(F)C(F)(F)C(F)(F)C(F)(F)C(F)(F)C(F)(F)C(F)(F)C(F)(F)C(F)(F)C(F)(F)C(F)(F)C(F)(F)C(F)(F)C(F)(F)F	1037.9329	-9.8032	-1.4016	17.0	0.0	0.0	13.5464	1.819	0.0	50.7587	-0.1052	Training	7.1304
359699-85-7	-8.8	389.3215	6.4097	OC1=C(C2=CC=C(CCC(F)(F)C(F)(F)C(F)(F)C(F)(F)C(F)(F)C(F)(F)F)C=C2C=C1)C1=C(O)C=CC2=C1C=CC(CCC(F)(F)C(F)(F)C(F)(F)C(F)(F)C(F)(F)C(F)(F)F)=C2	978.1048	-9.7281	-1.3641	15.0	2.0	2.0	14.4118	1.7891	40.46	53.6081	-0.0313	Training	7.1346
41131-07-1	-8.8	389.3215	6.4097	CN1C(SC2=CC=CC=C12)=CC(=O)C(F)(F)C(F)(F)C(F)(F)F	359.0215	-9.7478	-1.3739	3.0	3.0	0.0	3.3387	1.4795	20.31	39.2114	0.058	Training	5.9226
35844-81-6	-8.8	389.3215	6.4097	FC(=C(F)C(F)(F)C(F)(F)C(F)(F)F)C(F)(F)C(F)(F)C(F)(F)F	399.9745	-9.8	-1.4	4.0	0.0	0.0	5.8028	1.5	0.0	37.9995	0.019	Test	6.3626
153654-93-4	-8.7	460.4111	6.3369	CCCC1=CC=C(C=C1)C(F)(F)C(F)(F)C1=CC=C(Br)C=C1	374.0293	-9.7864	-1.3932	5.0	0.0	0.0	6.2854	1.487	0.0	37.4806	0.0703	Training	5.9797
153273-32-6	-8.7	460.4111	6.3369	FC(F)(F)C(F)(F)C(F)(F)C(F)(F)C(F)(F)C(F)(C(F)(F)F)C(F)(F)F	437.9713	-9.8077	-1.4038	4.0	0.0	0.0	5.9228	1.519	0.0	38.7594	0.0096	Training	6.5547
1513864-12-4	-8.7	460.4111	6.3369	CC(C)(CS(O)(=O)=O)NC(=O)CCS(=O)CCC(F)(F)C(F)(F)C(F)(F)C(F)(F)C(F)(F)C(F)(F)C(F)(F)C(F)(F)F	703.0355	-9.7952	-1.3976	15.0	4.0	2.0	-2.7035	1.6515	100.54	54.1147	0.0104	Training	6.0998
1513864-01-1	-8.7	460.4111	6.3369	C[N+](C)(C)CCCNC(=O)CSCCC(F)(F)C(F)(F)C(F)(F)C(F)(F)C(F)(F)C(F)(F)C(F)(F)C(F)(F)C(F)(F)C(F)(F)F	737.1112	-9.7711	-1.3856	17.0	2.0	1.0	4.8582	1.6686	29.1	47.6522	-0.0092	Training	6.3961
149963-10-0	-8.7	460.4111	6.3369	FC(F)(C1=CC=C(OC2=CC=CC=C2)C=C1)C(F)(F)C1=CC=C(OC2=CC=CC=C2)C=C1	438.1243	-9.65	-1.325	7.0	2.0	0.0	8.155	1.5191	18.46	40.6085	0.0625	Training	6.4381
14814-76-7	-8.7	460.4111	6.3369	FC(F)(F)C(F)(F)C(F)(F)C(F)(F)C(F)(F)C(F)(F)C(F)(F)C(=O)OCCOC(=O)C=C	512.0105	-9.7656	-1.3828	10.0	4.0	0.0	4.6329	1.556	52.6	45.5002	0.0137	Training	6.1064
147224-19-9	-8.7	460.4111	6.3369	FC(F)(F)C(F)(F)C(F)(F)OC(F)(C(=O)OCC1=CC=CC=C1)C(F)(F)F	420.022	-9.7444	-1.3722	6.0	3.0	0.0	4.7649	1.51	35.53	41.9534	0.0356	Training	6.1108
1478-61-1	-8.7	460.4111	6.3369	OC1=CC=C(C=C1)C(C1=CC=C(O)C=C1)(C(F)(F)F)C(F)(F)F	336.0585	-9.6957	-1.3478	2.0	2.0	2.0	4.5063	1.468	40.46	40.7672	0.07	Training	6.0941
14670-68-9	-8.7	460.4111	6.3369	OC(=O)C1=CC=CC=C1C(F)(F)C(F)(F)C(F)(F)C(F)(F)F	340.0146	-9.7409	-1.3705	4.0	1.0	1.0	1.409	1.47	37.3	40.5303	0.0438	Test	5.9996
142689-10-9	-8.7	460.4111	6.3369	OC(=O)C1=C(O)C2=C(CC(OC2)C(F)(F)C(F)(F)F)C(Cl)=C1O	361.998	-9.7565	-1.3783	2.0	4.0	3.0	0.1856	1.481	86.99	45.939	0.0704	Training	5.8704
141283-83-2	-8.7	460.4111	6.3369	CS(=O)(=O)NNC1=C(NC(=O)C(F)(F)C(F)(F)F)C=C(C=N1)C(F)(F)F	416.0189	-9.7692	-1.3846	5.0	5.0	3.0	-2.7197	1.508	100.19	48.3394	0.0505	Test	5.7789
1407514-44-6	-8.7	460.4111	6.3369	CC(O)CNC(=O)C(F)(F)C(F)(F)C(F)(F)C(F)(F)C(F)(F)C(F)(F)C(F)(F)F	471.0316	-9.7724	-1.3862	8.0	2.0	2.0	2.2467	1.5355	49.33	44.3536	0.0203	Training	6.1837
1622868-66-9	-8.7	460.4111	6.3369	FC(F)(F)C(F)(F)C(F)(F)OC(F)(C(F)(F)F)C(OC(=O)C=C)(C(F)(F)F)C(F)(F)F	505.9811	-9.7839	-1.3919	6.0	3.0	0.0	5.6141	1.553	35.53	43.6726	0.0093	Training	6.4895
147916-78-7	-8.7	460.4111	6.3369	CC(=O)NC1=NC=NC2=C1N=C(N2)C(F)(F)C(F)(F)C(F)(F)F	345.0461	-9.7217	-1.3609	3.0	4.0	2.0	0.8444	1.4725	83.56	45.2569	0.0518	Training	5.8778
1401422-22-7	-8.7	460.4111	6.3369	COC1=CC=C(C=C1)C(OC[C@H]1OC(C[C@@H]1OP(OCCC#N)N(C(C)C)C(C)C)N1C=NC2=C1N=C(NC(=O)C(C)C)NC2=O)(C1=CC=CC=C1)C1=CC=C(CCC(F)(F)C(F)(F)C(F)(F)C(F)(F)C(F)(F)C(F)(F)C(F)(F)C(F)(F)F)C=C1	1255.3629	-9.6953	-1.3476	27.0	12.0	2.0	10.7326	1.9277	165.85	71.6923	0.0083	Training	4.7022
200817-56-7	-8.7	460.4111	6.3369	CCCCCCCCCCCCCCC(F)(F)C(F)(F)C(F)(F)C(F)(F)C(F)(F)C(F)(F)C(F)(F)C(F)(F)C(F)(F)C(F)(F)F	716.1934	-9.74	-1.37	21.0	0.0	0.0	12.3576	1.6581	0.0	44.3239	-0.0044	Test	6.3367
1652-60-4	-8.7	460.4111	6.3369	FC(F)(F)C(F)(F)C(F)(F)C(F)(F)C(F)(F)C(F)(F)C(F)(F)C(F)(F)CCCOC(=O)C=C	532.0331	-9.7667	-1.3833	11.0	2.0	0.0	6.5052	1.566	26.3	43.2707	0.0091	Training	6.2843
139226-05-4	-8.7	460.4111	6.3369	FC(F)(F)C(C#CC(F)(F)C(F)(F)C(F)(F)F)=C1CCCC1	342.0466	-9.7364	-1.3682	1.0	0.0	0.0	5.2556	1.471	0.0	36.8409	0.044	Training	6.3921
252669-70-8	-8.7	460.4111	6.3369	FC(F)(F)CCCC(F)(F)C(F)(F)C(F)(F)C(F)(F)C(F)(F)C(F)(F)OC(=O)C=C	482.0363	-9.7633	-1.3817	10.0	2.0	0.0	6.2175	1.541	26.3	42.2707	0.0182	Training	6.1565
234096-30-1	-8.7	460.4111	6.3369	[H]\C(=C(/[H])C(=O)OC(F)(F)C(F)(F)C(F)(F)C(F)(F)C(F)(F)C(F)(F)C(F)(F)C(F)(F)F)C(=O)OC(F)(F)C(F)(F)C(F)(F)C(F)(F)C(F)(F)C(F)(F)C(F)(F)C(F)(F)F	951.941	-9.7897	-1.3948	16.0	4.0	0.0	10.5628	1.776	52.6	54.2988	-0.0753	Training	6.8096
233678-24-5	-8.7	460.4111	6.3369	CCOC(F)(F)C(F)(F)C(F)(F)C(F)(F)C(F)(F)C(F)(F)C(F)(F)C(F)(F)F	464.0069	-9.7893	-1.3946	8.0	1.0	0.0	5.9898	1.532	9.23	40.2031	0.0141	Training	6.2592
231630-88-9	-8.7	460.4111	6.3369	FC(F)(F)C(F)(F)C(F)(F)C(F)(F)C(=O)N1N=C(C=C1C(F)(F)C(F)(F)C(F)(F)C(F)(F)C(F)(F)C(F)(F)F)C(F)(F)C(F)(F)C(F)(F)C(F)(F)C(F)(F)C(F)(F)F	949.953	-9.7879	-1.394	13.0	3.0	0.0	11.3821	1.775	34.89	52.4881	-0.0704	Training	7.1547
2254560-27-3	-8.7	460.4111	6.3369	OS(=O)(=O)C(F)(F)C(F)(F)C(F)(F)C(F)(F)C(F)(F)C(=O)C(F)(F)F	427.9388	-9.828	-1.414	6.0	3.0	1.0	-3.2604	1.514	71.44	45.7028	0.0379	Training	5.8319
222730-41-8	-8.7	460.4111	6.3369	CC1=C(C=C(Cl)S1)C(=O)C(F)(F)C(F)(F)C(F)(F)C(=O)C1=C(C)SC(Cl)=C1	467.9247	-9.837	-1.4185	6.0	4.0	0.0	6.7047	1.534	34.14	42.7725	0.0597	Training	5.9133
203255-90-7	-8.7	460.4111	6.3369	FC1(F)C(F)(F)C(F)(F)C(F)(C(=O)OOC(=O)C2(F)C(F)(F)C(F)(F)C(F)(F)C(F)(F)C2(F)F)C(F)(F)C1(F)F	649.9445	-9.785	-1.3925	2.0	4.0	0.0	5.7846	1.625	52.6	48.2589	-0.0187	Training	7.3771
20120-44-9	-8.7	460.4111	6.3369	FC(F)(F)C(F)(F)C(F)(F)C(F)(F)C(F)(F)C(F)(F)C(F)(F)C(=O)OCC=C	454.005	-9.775	-1.3875	8.0	2.0	0.0	5.0897	1.527	26.3	41.7101	0.0185	Training	6.1606
19108-36-2	-8.7	460.4111	6.3369	OC(C1=C(F)C(F)=C(F)C(F)=C1F)C(F)(F)C(F)(F)C(F)(F)F	365.9914	-9.7652	-1.3826	3.0	1.0	1.0	4.2484	1.483	20.23	39.3428	0.0402	Training	6.1836
189446-57-9	-8.7	460.4111	6.3369	FC(F)(F)C1=CC(=CC(COCC2=CC(=CC(=C2)C(F)(F)F)C(F)(F)F)=C1)C(F)(F)F	470.054	-9.7226	-1.3613	4.0	1.0	0.0	7.4786	1.535	9.23	40.3241	0.0346	Training	6.7768
189039-61-0	-8.7	460.4111	6.3369	OC1=C(Br)C=C(C=C1)C(C1=CC(Br)=C(O)C=C1)(C(F)(F)F)C(F)(F)F	491.8795	-9.92	-1.46	2.0	2.0	2.0	6.0313	1.5459	40.46	43.8836	0.0783	Training	6.1737
1835255-24-7	-8.7	460.4111	6.3369	FC(F)(F)C(F)(F)C(F)(F)C(F)(F)C(F)(F)CCCCCCCCC(F)(F)C(F)(F)C(F)(F)C(F)(F)C(F)(F)F	650.0901	-9.765	-1.3825	15.0	0.0	0.0	10.3142	1.625	0.0	43.0018	-0.0091	Training	6.5951
175838-51-4	-8.7	460.4111	6.3369	FC(C(F)(F)F)C(F)(F)OC1=CC=C(C=C1)C1=CC=CC=C1	320.0636	-9.6909	-1.3455	4.0	1.0	0.0	5.2256	1.46	9.23	37.3243	0.058	Training	5.9986
169331-74-2	-8.7	460.4111	6.3369	CCCCCCC(F)(F)C(F)(F)C(F)(F)C(F)(F)C(F)(F)C(F)(F)C(F)(F)F	454.0778	-9.7607	-1.3804	10.0	0.0	0.0	7.3309	1.527	0.0	39.0816	0.0227	Test	6.1893
163660-53-5	-8.7	460.4111	6.3369	[H][C@]1(CCCN1C(=O)[C@@H](NC(=O)C1=CC=C(C=C1)C(=O)N1CCOCC1)C(C)C)C(=O)N[C@H](C(C)C)C(=O)C(F)(F)C(F)(F)F	632.2633	-9.6705	-1.3352	10.0	6.0	2.0	-2.676	1.6161	125.12	55.1573	0.0442	Training	6.4301
139175-50-1	-8.7	460.4111	6.3369	NCCCC(F)(F)C(F)(F)C(F)(F)C(F)(F)C(F)(F)C(F)(F)C(F)(F)C(F)(F)F	477.0385	-9.7793	-1.3897	9.0	1.0	1.0	3.6313	1.5385	26.02	42.1428	0.0153	Training	6.2268
1268707-97-6	-8.7	460.4111	6.3369	OC(=O)C1=CC(=CC(OC(F)(F)C(F)OC(F)(F)C(F)(F)C(F)(F)F)=C1)C(O)=O	448.0005	-9.7448	-1.3724	8.0	4.0	2.0	-1.6439	1.524	93.06	48.266	0.032	Training	5.9401
137338-41-1	-8.7	460.4111	6.3369	CCCCCCCCCCCCCCCCCCCCCCCCC(F)(F)C(F)(F)C(F)(F)C(F)(F)C(F)(F)C(F)(F)C(F)(F)C(F)(F)F	756.3563	-9.7041	-1.352	29.0	0.0	0.0	14.988	1.6782	0.0	45.1271	0.0126	Training	5.7925
1207315-39-6	-8.7	460.4111	6.3369	NC1=C(C=C(C=C1I)C(F)(C(F)(F)F)C(F)(F)F)C(F)(F)F	454.9229	-9.9545	-1.4773	1.0	1.0	1.0	3.0782	1.5275	26.02	41.7005	0.0557	Training	6.1888
1207299-71-5	-8.7	460.4111	6.3369	FC(F)(F)C(F)(F)C(F)(F)C(F)(F)C1=CC=C(C#N)C(=C1)C#N	346.0153	-9.7261	-1.363	3.0	2.0	0.0	4.3547	1.473	47.58	41.6783	0.0478	Training	6.1211
118777-97-2	-8.7	460.4111	6.3369	[H]C12CC(C([H])(C1)C=C2)C(F)(F)C(F)(F)C(F)(F)C(F)(F)F	312.0561	-9.735	-1.3675	3.0	0.0	0.0	4.6668	1.456	0.0	36.2411	0.0483	Training	6.0216
116107-58-5	-8.7	460.4111	6.3369	FC(F)(F)C1(F)C(F)(F)C(F)(F)C(F)(F)C(F)(F)C1(C(F)(F)F)C(F)(F)C1(C(F)(F)F)C(F)(F)C(F)(F)C(F)(F)C(F)(F)C1(F)C(F)(F)F	811.9489	-9.7959	-1.398	2.0	0.0	0.0	10.3699	1.706	0.0	46.239	-0.0569	Training	8.2036
110960-47-9	-8.7	460.4111	6.3369	FC(F)(F)C(F)(F)C(F)(F)C=CC(=O)C1=CC=CC=C1	300.0385	-9.715	-1.3575	4.0	1.0	0.0	4.2584	1.45	17.07	37.7078	0.0556	Training	5.8203
1069085-51-3	-8.7	460.4111	6.3369	FC(F)(F)C(F)(F)C(F)(F)C1=NCCN1CC1=CC=CC=C1	328.081	-9.7045	-1.3523	4.0	2.0	0.0	2.6004	1.464	15.6	38.1216	0.0548	Training	5.8782
121806-68-6	-8.7	460.4111	6.3369	FC(F)(F)C(F)(F)C(F)(F)C(=O)NC1=C(Cl)C(Cl)=CC=C1	356.9558	-9.819	-1.4095	3.0	1.0	1.0	3.154	1.4785	29.1	40.0491	0.0487	Test	5.9521
101913-89-7	-8.7	460.4111	6.3369	OC(CC(=O)C(C1=CC=CC=C1)C(O)(C(F)(F)F)C(F)(F)F)(C(F)(F)F)C(F)(F)F	466.0438	-9.74	-1.37	5.0	3.0	2.0	4.4408	1.533	57.53	45.0739	0.0424	Test	6.3824
101221-68-5	-8.7	460.4111	6.3369	CC1=CC(C)=C(C(=O)CC(O)(C(F)(F)F)C(F)(F)F)C(C)=C1	328.0898	-9.7	-1.35	3.0	2.0	1.0	4.0404	1.464	37.3	40.2918	0.0646	Test	5.9751
10116-92-4	-8.7	460.4111	6.3369	OCCNS(=O)(=O)C(F)(F)C(F)(F)C(F)(F)C(F)(F)C(F)(F)C(F)(F)C(F)(F)C(F)(F)F	542.9797	-9.8125	-1.4062	10.0	3.0	2.0	2.2542	1.5715	66.4	47.4996	0.0159	Training	6.127
100482-67-5	-8.7	460.4111	6.3369	FC(F)(F)C(=CC(=O)C1=CC=C(C=C1)C(=O)C=C(C(F)(F)F)C(F)(F)F)C(F)(F)F	458.0176	-9.7333	-1.3667	4.0	2.0	0.0	6.154	1.529	34.14	42.5744	0.0351	Test	6.6278
100482-54-0	-8.7	460.4111	6.3369	OC(C=C(C(F)(F)F)C(F)(F)F)C1=CC(=CC=C1)N(=O)=O	315.033	-9.719	-1.3595	3.0	3.0	1.0	3.6792	1.4575	63.37	42.6377	0.0723	Training	5.7693
100341-24-0	-8.7	460.4111	6.3369	CC1=C(NC(=O)NC(=O)C2=C(F)C=CC=C2F)C=CC(=C1)S(=O)(=O)C(F)(F)C(F)F	454.0422	-9.7267	-1.3633	5.0	4.0	2.0	0.6452	1.527	92.34	48.3148	0.0478	Training	6.2446
2663-96-9	-8.7	460.4111	6.3369	FC1=C(F)C(F)=C(OC2=NC(OC3=C(F)C(F)=C(F)C(F)=C3F)=NC(OC3=C(F)C(F)=C(F)C(F)=C3F)=N2)C(F)=C1F	626.97	-9.7286	-1.3643	6.0	6.0	0.0	7.335	1.6135	66.36	49.1754	0.0218	Training	6.8069
101833-13-0	-8.7	460.4111	6.3369	OC1(OC(CC1=O)(C(F)(F)F)C(F)(F)F)C1=CC=CC=C1	314.0378	-9.7143	-1.3571	1.0	3.0	1.0	2.6845	1.457	46.53	40.9338	0.0658	Training	5.9255
138530-75-3	-8.7	460.4111	6.3369	NC1=C(F)C(F)=C(C(F)=C1F)S(=O)(=O)C1=C(F)C(F)=C(N)C(F)=C1F	391.9866	-9.76	-1.38	2.0	4.0	2.0	-1.4103	1.496	86.18	46.4577	0.0653	Training	6.0279
124232-75-3	-8.7	460.4111	6.3369	FC(F)(F)C(F)(F)C(F)(F)C(=O)NC1=CC=C(CC2=CC=C(NC(=O)C(F)(F)C(F)(F)C(F)(F)F)C=C2)C=C1	590.0675	-9.7231	-1.3615	8.0	2.0	2.0	3.5987	1.595	58.2	47.6214	0.0173	Training	6.8127
129560-96-9	-8.7	460.4111	6.3369	OC1=CC=C(OCC(F)(F)C(F)(F)C(F)(F)C(F)(F)C(F)(F)F)C=C1	392.027	-9.748	-1.374	6.0	2.0	1.0	4.8734	1.496	29.46	40.7865	0.0442	Training	6.0009
137338-40-0	-8.7	460.4111	6.3369	CCCCCCCCCCCCCCCCCCCCCCC(F)(F)C(F)(F)C(F)(F)C(F)(F)C(F)(F)C(F)(F)C(F)(F)C(F)(F)F	728.325	-9.7085	-1.3543	27.0	0.0	0.0	14.2078	1.6642	0.0	44.5665	0.0127	Training	5.9127
137338-39-7	-8.7	460.4111	6.3369	CCCCCCCCCCCCCCCCCCCCC(F)(F)C(F)(F)C(F)(F)C(F)(F)C(F)(F)C(F)(F)C(F)(F)C(F)(F)F	700.2937	-9.7133	-1.3567	25.0	0.0	0.0	13.4276	1.6501	0.0	44.0059	0.0128	Test	5.9562
1366341-52-7	-8.7	460.4111	6.3369	FC(F)(F)C(F)(F)C(F)(F)C1=N[C@@H](CC2=CC=CC=C2)CO1	329.0651	-9.7091	-1.3545	4.0	2.0	0.0	3.8593	1.4645	21.59	38.7403	0.0552	Training	5.8912
1363391-48-3	-8.7	460.4111	6.3369	OC(COCCC(F)(F)C(F)(F)C(F)(F)C(F)(F)C(F)(F)C(F)(F)F)CN1CCN=C1C1=CC=CC=C1	566.1239	-9.7216	-1.3608	12.0	4.0	1.0	4.122	1.5831	45.06	45.8285	0.0332	Test	6.1665
136264-73-8	-8.7	460.4111	6.3369	FC1=C(F)C(=C(F)C(F)=C1C(Cl)(Cl)Cl)C(F)(C(F)(F)F)C(F)(F)F	433.889	-9.875	-1.4375	1.0	0.0	0.0	6.3591	1.5169	0.0	38.6778	0.0311	Training	6.4994
1355554-97-0	-8.7	460.4111	6.3369	CCCCS(=O)C1=C(CC)C(=CC=C1C(F)(C(F)(F)F)C(F)(F)F)C(O)=O	422.0787	-9.737	-1.3685	7.0	2.0	1.0	2.2438	1.511	54.37	43.8786	0.0533	Training	6.0471
124921-25-1	-8.7	460.4111	6.3369	CCCCCCCCCC\C=C\C(F)(F)C(F)(F)C(F)(F)C(F)(F)C(F)(F)C(F)(F)C(F)(F)C(F)(F)F	586.1528	-9.7378	-1.3689	16.0	0.0	0.0	10.0828	1.5931	0.0	41.7231	0.0132	Training	6.3455
1355554-30-1	-8.7	460.4111	6.3369	CCCCS(=O)C1=C(C)C(=CC=C1C(F)(C(F)(F)F)C(F)(F)F)C(O)=O	408.063	-9.7423	-1.3712	6.0	2.0	1.0	1.9898	1.504	54.37	43.5983	0.0536	Training	6.0576
1350637-12-5	-8.7	460.4111	6.3369	FC1=C(F)C(F)=C(C(F)=C1F)C(F)(F)C(F)(Br)C(F)(F)Br	455.8207	-10.019	-1.5095	3.0	0.0	0.0	5.5223	1.5279	0.0	39.1164	0.0479	Training	5.936
134174-11-1	-8.7	460.4111	6.3369	FC(F)=C(F)OC1=CC=C(C=C1)C(C1=CC=C(OC(F)=C(F)F)C=C1)(C(F)(F)F)C(F)(F)F	496.0333	-9.7212	-1.3606	6.0	2.0	0.0	7.9251	1.548	18.46	41.7667	0.0345	Training	6.6393
134051-92-6	-8.7	460.4111	6.3369	FC(F)(F)C(F)(F)C(F)(F)C(F)(F)C(F)(F)C(F)(F)C(F)(F)C(F)(F)CCCCCCCCCCCOP(=O)(N1CCOCC1)N1CCOCC1	808.2298	-9.7373	-1.3686	21.0	4.0	0.0	7.4195	1.7041	51.24	51.2886	0.0132	Training	6.0195
133911-24-7	-8.7	460.4111	6.3369	CC(CNC(=O)C(F)(F)C(F)(F)C(F)(F)F)NC(=O)C(F)(F)C(F)(F)C(F)(F)F	466.0362	-9.7655	-1.3828	7.0	2.0	2.0	0.0516	1.533	58.2	45.1407	0.0183	Training	6.2655
133609-46-8	-8.7	460.4111	6.3369	COC(=O)C(F)(OC(F)(F)C(F)(OC(F)(F)C(F)(OC(F)(F)C(F)(OC(F)(F)C(F)(F)C(F)(F)F)C(F)(F)F)C(F)(F)F)C(F)(F)F)C(F)(F)F	841.9467	-9.7941	-1.3971	13.0	6.0	0.0	8.707	1.721	63.22	53.1609	-0.0473	Training	6.6989
13252-14-7	-8.7	460.4111	6.3369	OC(=O)C(F)(OC(F)(F)C(F)(OC(F)(F)C(F)(F)C(F)(F)F)C(F)(F)F)C(F)(F)F	495.9603	-9.7967	-1.3983	7.0	3.0	1.0	2.0431	1.548	55.76	45.4952	0.0052	Training	6.3027
1355553-97-7	-8.7	460.4111	6.3369	CSC1=C(C)C(=CC=C1C(F)(C(F)(F)F)C(F)(F)F)C(O)=O	350.0211	-9.7591	-1.3795	3.0	2.0	1.0	1.804	1.475	37.3	40.7304	0.0548	Training	5.9357
26650-10-2	-8.7	460.4111	6.3369	FC(F)(F)C(F)(F)C(F)(F)C(F)(F)C(F)(F)C(F)(F)C(F)(F)C(F)(F)CCSC#N	504.9793	-9.8067	-1.4033	9.0	2.0	0.0	6.6002	1.5525	23.79	42.4786	0.0144	Training	6.2295
25431-45-2	-8.7	460.4111	6.3369	FC(F)(F)C(F)(F)C(F)(F)C(F)(F)C(F)(F)C(F)(F)C(F)(F)C=C	395.9995	-9.7875	-1.3938	6.0	0.0	0.0	5.5465	1.498	0.0	37.92	0.0235	Training	6.1805
2712-83-6	-8.7	460.4111	6.3369	OC1=C(NC(=O)C(F)(F)C(F)(F)C(F)(F)F)C=CC(=C1)[N+]([O-])=O	350.0138	-9.7348	-1.3674	4.0	4.0	2.0	1.4599	1.475	92.47	46.2473	0.0632	Training	5.7621
548478-86-0	-8.7	460.4111	6.3369	FC(F)(F)C(F)(F)C(F)(F)C(F)(F)C(F)(F)C(F)(F)C(F)(F)C(F)(F)C(=O)NC1=CC(NC(=O)C(F)(F)C(F)(F)C(F)(F)C(F)(F)C(F)(F)C(F)(F)C(F)(F)C(F)(F)F)=C(C=C1)N=NC1=CC=CC=C1	1104.0261	-9.7571	-1.3786	18.0	4.0	2.0	10.7763	1.852	82.92	60.3725	-0.0723	Training	6.6127
547748-28-7	-8.7	460.4111	6.3369	FC(F)C(F)(F)C(F)(F)C(F)(F)C(F)(F)C(F)(F)C(F)(F)C(F)(F)C(=O)NC1=CC(NC(=O)C(F)(F)C(F)(F)C(F)(F)C(F)(F)C(F)(F)C(F)(F)C(F)(F)C(F)F)=C(C=C1)N=NC1=CC=CC=C1	1068.0449	-9.7529	-1.3765	20.0	4.0	2.0	10.1819	1.834	82.92	59.6529	-0.0629	Training	6.4418
547746-38-3	-8.7	460.4111	6.3369	FC(F)(C(=O)NC1=CC=C(C=C1)N=NC1=CC=CC=C1)C(F)(F)C(F)(F)C(F)(F)C(=O)NC1=CC=C(C=C1)N=NC1=CC=CC=C1	648.152	-9.6739	-1.337	11.0	6.0	2.0	6.4143	1.6241	107.64	53.727	0.0404	Training	6.5449
54326-26-0	-8.7	460.4111	6.3369	FC1=C(F)C(F)=C(C(F)=C1F)C(F)(F)C(F)(F)C(F)(F)F	335.9808	-9.7714	-1.3857	2.0	0.0	0.0	4.6715	1.468	0.0	36.7196	0.0368	Training	6.2021
54207-74-8	-8.7	460.4111	6.3369	OC(=O)CCS(=O)(=O)CCC(F)(F)C(F)(F)C(F)(F)C(F)(F)C(F)(F)C(F)(F)C(F)(F)C(F)(F)F	583.995	-9.7971	-1.3986	12.0	3.0	1.0	2.3749	1.592	71.44	48.8239	0.0052	Training	6.2201
53826-16-7	-8.7	460.4111	6.3369	FC(F)(F)C(F)(F)C(F)(F)C(F)(F)C(F)(F)C(F)(F)CC(F)(F)I	509.8962	-9.9833	-1.4917	6.0	0.0	0.0	6.1431	1.5549	0.0	40.1979	0.0232	Training	6.0927
549549-24-8	-8.7	460.4111	6.3369	CC(=C)C(=O)OCCNC(=O)OCC(F)(F)OC(F)(F)C(F)(F)OC(F)(F)C(F)(F)OC(F)(F)C(F)(F)C(F)(F)C(F)(F)F	703.031	-9.7636	-1.3818	16.0	7.0	1.0	4.6606	1.6515	92.32	53.2926	-0.0091	Training	5.9915
53719-32-7	-8.7	460.4111	6.3369	FC(F)(F)C1=CC(=CC(NS(=O)(=O)C(F)(F)F)=C1)C(F)(F)F	360.9819	-9.7909	-1.3955	2.0	2.0	1.0	2.3749	1.4805	46.17	41.8366	0.0518	Training	6.049
52448-57-4	-8.7	460.4111	6.3369	FC1=C(F)C(F)=C(F)C2=C1C(F)(F)C(F)(Br)C2(F)Br	417.8239	-10.0316	-1.5158	0.0	0.0	0.0	4.9263	1.5089	0.0	38.3565	0.0606	Training	5.9297
52158-48-2	-8.7	460.4111	6.3369	FC1=C(F)C2=C(C(F)=C1F)C(F)=C(C=O)C(F)=C2F	281.9916	-9.7211	-1.3605	1.0	1.0	0.0	3.626	1.441	17.07	37.3468	0.0561	Training	5.957
52158-44-8	-8.7	460.4111	6.3369	CC1=C2C(F)=C(F)C(F)=C(F)C2=C(F)C(F)=C1F	268.0123	-9.7167	-1.3583	0.0	0.0	0.0	4.1219	1.434	0.0	35.3602	0.0557	Training	6.0495
51241-61-3	-8.7	460.4111	6.3369	CC(NC(=O)C(F)(F)C(F)(F)C(F)(F)F)C1=CC=CC=C1	317.0651	-9.7143	-1.3571	4.0	1.0	1.0	2.0859	1.4585	29.1	39.2513	0.0513	Test	5.8905
50836-66-3	-8.7	460.4111	6.3369	CC(=C)C(=O)OCCC(F)(F)C(F)(F)C(F)(F)C(F)(F)C(F)(C(F)(F)F)C(F)(F)F	482.0363	-9.7633	-1.3817	8.0	2.0	0.0	5.8699	1.541	26.3	42.2707	0.0182	Training	6.3285
500776-78-3	-8.7	460.4111	6.3369	OP(=S)(C(F)(F)C(F)(F)C(F)(F)C(F)(F)C(F)(F)C(F)(F)C(F)(C(F)(F)F)C(F)(F)F)C(F)(F)C(F)(F)C(F)(F)C(F)(F)C(F)(F)C(F)(F)C(F)(C(F)(F)F)C(F)(F)F	1017.8879	-9.8288	-1.4144	14.0	1.0	1.0	12.5776	1.8089	20.23	52.3808	-0.0975	Test	7.1587
52717-06-3	-8.7	460.4111	6.3369	CCCCCCCCC=CC(F)(F)C(F)(F)C(F)(F)C(F)(F)C(F)(F)C(F)(F)C(F)(F)F	508.1247	-9.7406	-1.3703	13.0	0.0	0.0	8.6673	1.5541	0.0	40.1625	0.0221	Test	6.2721
56682-30-5	-8.7	460.4111	6.3369	OS(=O)(=O)CCC(F)(F)C(F)(F)C(F)(F)C(F)(F)C(F)(F)C(F)(F)C(F)(F)F	477.972	-9.8179	-1.4089	8.0	2.0	1.0	-1.7616	1.539	54.37	44.9964	0.0267	Training	6.0326
566929-27-9	-8.7	460.4111	6.3369	FC1(F)C(C2=CC=CS2)=C(C2=CC=CS2)C(F)(F)C1(F)F	339.9815	-9.781	-1.3905	2.0	2.0	0.0	5.6399	1.47	0.0	36.7996	0.0652	Test	5.8954
57124-23-9	-8.7	460.4111	6.3369	CC1=CC(=NC2=C1C=CC=C2C(F)(F)F)C(F)(F)F	279.0483	-9.7	-1.35	0.0	1.0	0.0	4.5808	1.4395	12.89	36.87	0.0587	Test	6.0775
27041-17-4	-8.7	460.4111	6.3369	FC1=C(F)C2=C(C(F)=C1F)C(F)=C(Br)C(F)=C2F	331.9072	-9.8778	-1.4389	0.0	0.0	0.0	4.576	1.466	0.0	36.6381	0.0624	Training	5.9624
66559-58-8	-8.7	460.4111	6.3369	FC(F)(F)C(OP(Cl)(Cl)(OC(C(F)(F)F)C(F)(F)F)OC(C(F)(F)F)C(F)(F)F)C(F)(F)F	601.8909	-9.8758	-1.4379	6.0	3.0	0.0	8.1217	1.6009	27.69	44.8068	0.0	Training	6.5941
66463-33-0	-8.7	460.4111	6.3369	FC1=C(OCC2=CC=CC=C2)C(F)(F)C(F)(F)C1(F)F	300.0385	-9.715	-1.3575	3.0	1.0	0.0	4.3038	1.45	9.23	36.9238	0.0556	Training	5.8953
66008-67-1	-8.7	460.4111	6.3369	CN(CCOC(=O)C=C)S(=O)(=O)CC(F)(F)C(F)(F)C(F)(F)C(F)(F)C(F)(F)C(F)(F)C(F)(F)C(F)(F)C(F)(F)C(F)(F)C(F)(F)C(F)(F)F	825.0088	-9.788	-1.394	17.0	4.0	0.0	6.3946	1.7125	63.68	52.8682	-0.0282	Training	6.4196
65500-50-7	-8.7	460.4111	6.3369	FC(=C(F)C(F)(F)C(F)(F)C(F)(F)C(F)(F)C(F)(F)F)C(F)(F)F	399.9745	-9.8	-1.4	4.0	0.0	0.0	5.8028	1.5	0.0	37.9995	0.019	Training	6.3626
65171-20-2	-8.7	460.4111	6.3369	FC1=C(F)C(=C(F)C(F)=C1N=NC1=C(F)C(F)=C(C(F)=C1F)C(F)(F)F)C(F)(F)F	461.9838	-9.7467	-1.3733	2.0	2.0	0.0	7.2524	1.531	24.72	41.7117	0.0268	Training	6.8117
647-60-9	-8.7	460.4111	6.3369	CC1=CC=C(C=C1)C(=O)C(F)(F)C(F)(F)C(F)(F)C(F)(F)F	338.0353	-9.7318	-1.3659	4.0	1.0	0.0	4.6459	1.469	17.07	38.4677	0.0481	Test	6.0229
630045-89-5	-8.7	460.4111	6.3369	FC(F)(F)C(F)(F)C(F)(F)C(F)(F)C(F)(F)C(F)(F)C1=C(SC=C1)C1=CC=C(S1)C1=C(C=CS1)C(F)(F)C(F)(F)C(F)(F)C(F)(F)C(F)(F)C(F)(F)F	883.9216	-9.8038	-1.4019	12.0	3.0	0.0	13.5957	1.742	0.0	47.6784	-0.0287	Training	6.9927
626201-15-8	-8.7	460.4111	6.3369	FC(F)(F)C(F)(F)C(F)(F)C(F)(F)S(=O)(=O)OC1=CC=C(C=C1)C#N	400.9768	-9.776	-1.388	5.0	4.0	0.0	3.6926	1.5005	67.16	44.7355	0.0509	Training	5.9051
62616-91-5	-8.7	460.4111	6.3369	FC(F)(F)C1=NN=C(SC2=CC=CC(=C2)C(F)(F)F)S1	329.972	-9.8	-1.4	2.0	4.0	0.0	4.7269	1.465	25.78	39.1774	0.0667	Training	5.6061
62512-90-7	-8.7	460.4111	6.3369	FC(F)(F)C(F)(F)C(F)(F)OC(F)(C(F)(F)F)C(F)(F)C1=CC=C(C=C1)P(C1=CC=C(C=C1)C(F)(F)C(F)(OC(F)(F)C(F)(F)C(F)(F)F)C(F)(F)F)C1=CC=C(C=C1)C(F)(F)C(F)(OC(F)(F)C(F)(F)C(F)(F)F)C(F)(F)F	1263.9901	-9.7671	-1.3835	18.0	3.0	0.0	15.8255	1.932	27.69	58.0488	-0.0869	Test	6.4196
61726-43-0	-8.7	460.4111	6.3369	COP(=O)(CCC(F)(F)C(F)(F)C(F)(F)C(F)(F)C(F)(F)C(F)(F)C(F)(F)C(F)(F)F)OC	556.0096	-9.8	-1.4	11.0	3.0	0.0	6.8718	1.578	35.53	44.6732	0.0143	Training	6.1855
58920-31-3	-8.7	460.4111	6.3369	CN(CCCCOC(=O)C=C)S(=O)(=O)C(F)(F)C(F)(F)C(F)(F)C(F)(F)C(F)(F)C(F)(F)C(F)(F)C(F)(F)F	639.0372	-9.7795	-1.3897	14.0	4.0	0.0	4.5911	1.6195	63.68	49.1487	0.0093	Training	6.1625
58671-35-5	-8.7	460.4111	6.3369	OC[C@H]1O[C@H](C[C@@H]1O)N1C=C(C(=O)NC1=O)C(F)(F)C(F)(F)C(F)(F)C(F)(F)F	446.0524	-9.7345	-1.3672	5.0	6.0	3.0	1.102	1.523	104.55	49.376	0.0579	Training	5.9445
58544-13-1	-8.7	460.4111	6.3369	FC(=CC=O)C(F)(F)C(F)(F)C(F)(F)C(F)(F)C(F)(F)C(F)(F)C(F)(F)F	441.985	-9.7852	-1.3926	7.0	1.0	0.0	5.4128	1.521	17.07	40.5467	0.0187	Training	6.2611
497841-81-3	-8.7	460.4111	6.3369	FC(F)(F)C1=CC(=CC(=C1)\N=C\C=N\C1=CC(=CC(=C1)C(F)(F)F)C(F)(F)F)C(F)(F)F	480.0496	-9.7188	-1.3594	3.0	2.0	0.0	7.8666	1.54	24.72	42.073	0.0344	Training	6.8529
452912-11-7	-8.7	460.4111	6.3369	FC(F)(F)C(F)(F)C(F)(F)C(F)(F)C(F)(F)C(F)(F)CCOC(=O)N=NC(=O)OCCC(F)(F)C(F)(F)C(F)(F)C(F)(F)C(F)(F)C(F)(F)F	810.0069	-9.776	-1.388	14.0	4.0	0.0	9.9696	1.705	77.32	53.9321	-0.0463	Training	6.8551
678-39-7	-8.7	460.4111	6.3369	OCCC(F)(F)C(F)(F)C(F)(F)C(F)(F)C(F)(F)C(F)(F)C(F)(F)C(F)(F)F	464.0069	-9.7893	-1.3946	8.0	1.0	1.0	5.3782	1.532	20.23	41.3031	0.0155	Training	6.2428
41605-53-2	-8.7	460.4111	6.3369	COC(=O)C1=CC=C(OS(=O)(=O)C(F)(F)C(F)(F)C(F)(F)C(F)(F)F)C=C1	433.987	-9.7741	-1.387	6.0	5.0	0.0	3.6075	1.517	69.67	45.6467	0.0461	Training	5.8895
3330-14-1	-8.7	460.4111	6.3369	FC(OC(F)(F)C(F)(OC(F)(F)C(F)(F)C(F)(F)F)C(F)(F)F)C(F)(F)F	451.9705	-9.8037	-1.4019	6.0	2.0	0.0	5.4888	1.526	18.46	40.8854	0.0143	Training	6.2672
319490-62-5	-8.7	460.4111	6.3369	FC(F)(F)C(F)(F)C(F)(F)C(F)(F)C(F)(F)C(F)(Cl)C(F)(F)F	403.9449	-9.8435	-1.4217	4.0	0.0	0.0	5.5568	1.502	0.0	38.0789	0.02	Training	6.2474
31339-60-3	-8.7	460.4111	6.3369	FC(F)(F)C(F)(F)C(F)(F)OC(F)(C(F)(F)F)C(F)(F)OC(F)(C(=O)NC1=CC=CC=N1)C(F)(F)F	572.0029	-9.7639	-1.3819	8.0	4.0	1.0	4.2819	1.586	60.45	47.4851	0.0091	Training	6.5097
313-72-4	-8.7	460.4111	6.3369	FC1=C(F)C2=C(C(F)=C1F)C(F)=C(F)C(F)=C2F	271.9872	-9.7333	-1.3667	0.0	0.0	0.0	3.9526	1.436	0.0	35.4397	0.0526	Test	6.0529
31181-05-2	-8.7	460.4111	6.3369	NC(=S)NN=CC1=NC=CC2=C1C=CC=C2C(F)(F)C(F)(F)C(F)(F)F	398.0436	-9.7346	-1.3673	4.0	3.0	2.0	-0.0229	1.499	63.3	44.2909	0.0628	Training	6.0323
3108-24-5	-8.7	460.4111	6.3369	CCOC(=O)C(F)(F)C(F)(F)C(F)(F)C(F)(F)C(F)(F)C(F)(F)C(F)(F)F	442.005	-9.7815	-1.3907	7.0	2.0	0.0	4.9236	1.521	26.3	41.4701	0.0186	Training	6.1665
335-91-1	-8.7	460.4111	6.3369	FC(F)(F)C(F)(F)C(F)(F)C(F)(F)C(F)(F)C(F)(F)C(F)(F)N=C=O	410.974	-9.792	-1.396	6.0	2.0	0.0	4.6538	1.5055	29.43	41.1625	0.0236	Training	6.0744
307-93-7	-8.7	460.4111	6.3369	FC(F)(F)C(F)(F)C(F)(F)C(F)(F)C(F)(F)C(F)(F)C(F)(F)C(=O)OC=C	439.9894	-9.7815	-1.3907	7.0	2.0	0.0	5.0472	1.52	26.3	41.4298	0.0186	Training	6.1633
30184-88-4	-8.7	460.4111	6.3369	CC1NC(OC1C1=CC=CC=C1)(C(F)(F)F)C(F)(F)F	299.0745	-9.705	-1.3525	1.0	2.0	1.0	1.9461	1.4495	21.26	38.1075	0.0591	Training	5.9334
29766-02-7	-8.7	460.4111	6.3369	NS(=O)(=O)CCC(F)(F)C(F)(F)C(F)(F)C(F)(F)C(F)(F)C(F)(F)C(F)(F)C(F)(F)C(F)(F)C(F)(F)F	626.9784	-9.8108	-1.4054	11.0	2.0	1.0	3.8416	1.6135	60.16	48.5556	-0.0053	Test	6.5455
2965-52-8	-8.7	460.4111	6.3369	CCN(CCOP(O)(=O)OCCN(CC)S(=O)(=O)C(F)(F)C(F)(F)C(F)(F)C(F)(F)C(F)(F)C(F)(F)C(F)(F)C(F)(F)F)S(=O)(=O)C(F)(F)C(F)(F)C(F)(F)C(F)(F)C(F)(F)C(F)(F)C(F)(F)C(F)(F)F	1203.9778	-9.8099	-1.4049	26.0	7.0	1.0	8.0908	1.902	130.52	67.1316	-0.0742	Test	5.3236
29311-67-9	-8.7	460.4111	6.3369	OS(=O)(=O)C(F)(F)C(F)(F)OC(F)(C(F)(F)F)C(F)(F)OC(F)=C(F)F	443.9337	-9.8269	-1.4135	7.0	4.0	1.0	-2.451	1.522	72.83	46.1617	0.0378	Test	5.7401
27619-89-2	-8.7	460.4111	6.3369	FC(F)(F)C(F)(F)C(F)(F)C(F)(F)C(F)(F)C(F)(F)CCS(Cl)(=O)=O	445.9413	-9.856	-1.428	7.0	2.0	0.0	4.6839	1.523	34.14	42.3328	0.0305	Training	5.9526
45291-33-6	-8.7	460.4111	6.3369	OC(=O)CC(F)(F)C(F)(F)C(F)(F)C(F)(F)C(F)(F)C(F)(F)C(F)(F)F	427.9894	-9.7885	-1.3942	7.0	1.0	1.0	1.9347	1.514	37.3	42.2898	0.0155	Training	6.1518
307-30-2	-8.7	460.4111	6.3369	OCC(F)(F)C(F)(F)C(F)(F)C(F)(F)C(F)(F)C(F)(F)C(F)(F)F	399.9944	-9.7958	-1.3979	6.0	1.0	1.0	4.3528	1.5	20.23	40.0229	0.0261	Training	6.0542
346-52-1	-8.7	460.4111	6.3369	[O-][N+](=O)C1=CC(=C(NN=C(C(F)(F)F)C(F)(F)F)C=C1)[N+]([O-])=O	346.0137	-9.7304	-1.3652	4.0	6.0	1.0	1.7847	1.473	110.67	47.9873	0.0733	Training	5.5682
31143-13-2	-8.7	460.4111	6.3369	F\C(=C(\F)C(F)(F)C(F)(F)C(F)(F)C(F)(F)C(F)(F)F)C(F)(F)F	399.9745	-9.8	-1.4	4.0	0.0	0.0	5.8028	1.5	0.0	37.9995	0.019	Training	6.3626
35192-44-0	-8.7	460.4111	6.3369	FC(F)(C=C)C(F)(F)C(F)(F)C(F)(F)C(F)(F)C(F)(F)C(F)(F)C(F)(F)C=C	454.0214	-9.7714	-1.3857	9.0	0.0	0.0	6.4408	1.527	0.0	39.0804	0.0184	Training	6.2589
40677-94-9	-8.7	460.4111	6.3369	FC1(F)C(F)(F)C(F)(F)C(F)(COC(=O)C=C)C(F)(F)C1(F)F	366.0114	-9.7609	-1.3804	3.0	2.0	0.0	3.614	1.483	26.3	39.9502	0.0363	Training	6.1189
34649-46-2	-8.7	460.4111	6.3369	FC(F)(F)C1=C(C(F)(F)F)C(F)(F)C(F)(F)C1(F)F	311.9808	-9.7895	-1.3947	0.0	0.0	0.0	4.3271	1.456	0.0	36.2396	0.0376	Training	6.1753
40396-83-6	-8.7	460.4111	6.3369	CC(C)(N)C1=CC=C(C=C1)C(F)(F)C(F)(F)C1=CC=CC=C1	311.1297	-9.6591	-1.3295	4.0	1.0	1.0	2.6608	1.4556	26.02	38.8246	0.0696	Training	5.9924
390410-82-9	-8.7	460.4111	6.3369	OCCCCCCC(F)(F)C(F)(F)C(F)(F)C(F)(F)C(F)(F)C(F)(F)C(F)(C(F)(F)F)C(F)(F)F	570.0663	-9.7686	-1.3843	12.0	1.0	1.0	7.5739	1.585	20.23	43.4243	0.005	Training	6.4275
38787-57-4	-8.7	460.4111	6.3369	CCCCCCCC(F)(F)C(F)(F)C(F)(F)C(F)(F)C(F)(F)C(F)(F)C(F)(F)F	468.0934	-9.7552	-1.3776	11.0	0.0	0.0	7.721	1.534	0.0	39.3619	0.0225	Training	6.1753
376-27-2	-8.7	460.4111	6.3369	COC(=O)C(F)(F)C(F)(F)C(F)(F)C(F)(F)C(F)(F)C(F)(F)C(F)(F)F	427.9894	-9.7885	-1.3942	6.0	2.0	0.0	4.5335	1.514	26.3	41.1898	0.0188	Training	6.1665
375-89-3	-8.7	460.4111	6.3369	FC(F)(F)C(F)(F)C(F)(F)C(F)(F)C(F)(F)C(F)(F)C(F)(F)Cl	403.9449	-9.8435	-1.4217	5.0	0.0	0.0	5.5568	1.502	0.0	38.0789	0.02	Training	6.1586
37696-83-6	-8.7	460.4111	6.3369	CCCCNC(=O)C(F)(F)C(F)(F)C(F)(F)C(F)(F)C(F)(F)C(F)(F)C(F)(F)F	469.0523	-9.7655	-1.3828	9.0	1.0	1.0	3.666	1.5345	29.1	42.291	0.0183	Test	6.2255
4089-58-1	-8.7	460.4111	6.3369	FC(=O)C(F)(OC(F)(F)C(F)(OC(F)(F)C(F)(F)S(F)(=O)=O)C(F)(F)F)C(F)(F)F	511.9211	-9.8267	-1.4133	8.0	5.0	0.0	4.0496	1.556	69.67	47.2054	0.0197	Training	6.0165
359-71-7	-8.7	460.4111	6.3369	FC(F)(F)N1C(F)(F)C(F)(F)C(F)(F)C(F)(F)C1(F)F	332.9823	-9.8	-1.4	0.0	1.0	0.0	2.7801	1.4665	3.24	36.9836	0.0333	Training	6.1636
35877-04-4	-8.7	460.4111	6.3369	FC(F)(F)C1=CC(=O)C2=C(N1)C=CC(=C2)C(F)(F)F	281.0275	-9.7105	-1.3553	0.0	1.0	1.0	3.5657	1.4405	32.86	38.9066	0.0595	Training	6.0661
35444-00-9	-8.7	460.4111	6.3369	FC(F)(F)C(=CC(=O)C1=C(Cl)C=CC(Cl)=C1)C(F)(F)F	335.9543	-9.81	-1.405	2.0	1.0	0.0	5.2271	1.468	17.07	38.4261	0.0578	Training	5.9508
35443-97-1	-8.7	460.4111	6.3369	FC(F)(F)C(=CC(=O)C1=CC=CC=C1Cl)C(F)(F)F	301.9933	-9.7632	-1.3816	2.0	1.0	0.0	4.5737	1.451	17.07	37.7469	0.0592	Training	5.8697
35443-91-5	-8.7	460.4111	6.3369	[O-][N+](=O)C1=C(Cl)C=CC(=C1)C(=O)C=C(C(F)(F)F)C(F)(F)F	346.9784	-9.7636	-1.3818	3.0	3.0	0.0	4.4819	1.4735	60.21	42.9606	0.0651	Test	5.8865
374-88-9	-8.7	460.4111	6.3369	OC(=O)C1(F)C(F)(F)C(F)(F)C(F)(F)C(F)(F)C1(F)F	325.9801	-9.785	-1.3925	1.0	1.0	1.0	0.0689	1.463	37.3	40.2496	0.036	Training	6.0685
153910-97-5	-8.6	544.4816	6.264	COC1=CC=CC=C1C(F)(F)C(F)(F)C(F)(F)C(F)(F)F	326.0353	-9.7381	-1.369	4.0	1.0	0.0	4.6199	1.463	9.23	37.4437	0.0485	Training	5.9146
1644-11-7	-8.6	544.4816	6.264	FC(F)=C(F)OC(F)(F)C(F)(OC(F)(F)C(F)(F)C(F)(F)F)C(F)(F)F	431.9643	-9.8	-1.4	6.0	2.0	0.0	5.666	1.516	18.46	40.4853	0.019	Training	6.1666
16083-78-6	-8.6	544.4816	6.264	OC(COC(=O)C=C)CC(F)(F)C(F)(F)C(F)(F)C(F)(F)C(F)(F)C(F)(F)C(F)(F)C(F)(F)C(F)(F)C(F)(F)C(F)(F)C(F)(F)C(F)(C(F)(F)F)C(F)(F)F	898.0057	-9.78	-1.39	17.0	3.0	1.0	9.9231	1.749	46.53	52.6131	-0.0614	Training	6.734
1597-70-2	-8.6	544.4816	6.264	FC(F)(F)C(F)(F)C(F)(F)C(F)(F)C(F)(F)C(F)(F)C(F)(F)C(F)(F)CCCCCCCCCCCBr	652.0633	-9.8162	-1.4081	17.0	0.0	0.0	10.2917	1.626	0.0	43.0413	0.0097	Training	6.2057
1545-26-2	-8.6	544.4816	6.264	CC(CC1=CC=CC=C1)NC(=O)C(F)(F)C(F)(F)C(F)(F)F	331.0807	-9.7091	-1.3545	5.0	1.0	1.0	1.9559	1.4655	29.1	39.5316	0.0509	Test	5.8918
153463-20-8	-8.6	544.4816	6.264	[H][C@@]1(CC(=O)C2=C3CC[C@@]4([H])C[C@@H](O)CC[C@]4(C)[C@@]3([H])CC[C@]12C)[C@H](C)CCCC(F)(C(F)(F)F)C(F)(F)F	526.2682	-9.6694	-1.3347	5.0	2.0	1.0	7.8887	1.5631	37.3	44.2554	0.0574	Training	6.9176
1440968-24-0	-8.6	544.4816	6.264	FC(F)(F)C(F)(F)C(F)(F)C(F)(F)S(=O)(=O)NC(=O)C1CCC=C1	393.0081	-9.7833	-1.3917	5.0	3.0	1.0	1.2135	1.4965	63.24	44.1842	0.0467	Test	5.8916
152128-75-1	-8.6	544.4816	6.264	CCCCCCCC\C=C\C(F)(F)C(F)(F)C(F)(F)C(F)(F)C(F)(F)C(F)(F)F	458.1279	-9.7345	-1.3672	12.0	0.0	0.0	8.032	1.5291	0.0	39.1626	0.0307	Training	6.1182
150033-28-6	-8.6	544.4816	6.264	[K+].OP([O-])(=O)OCCC(F)(F)C(F)(F)C(F)(F)C(F)(F)C(F)(F)C(F)(F)F	481.9355	-9.8556	-1.4278	8.0	3.0	1.0	0.5966	1.541	69.59	46.5977	0.0426	Test	5.8542
149981-59-9	-8.6	544.4816	6.264	FC(F)(F)C(F)(F)C(F)(F)C(=O)NCCCNC(=O)C(F)(F)C(F)(F)C(F)(F)F	466.0362	-9.7655	-1.3828	8.0	2.0	2.0	0.0532	1.533	58.2	45.1407	0.0183	Test	6.1768
144965-22-0	-8.6	544.4816	6.264	[Na+].OP([O-])(=O)OCCC(F)(F)C(F)(F)C(F)(F)C(F)(F)C(F)(F)C(F)(F)F	465.9616	-9.8259	-1.413	8.0	3.0	1.0	0.5966	1.533	69.59	46.2782	0.0412	Training	5.8784
142946-79-0	-8.6	544.4816	6.264	FC(F)(F)C1=CC(=NC=C1)C1=NC=CC(=C1)C(F)(F)F	292.0435	-9.7	-1.35	1.0	2.0	0.0	4.1812	1.446	25.78	38.4189	0.0587	Training	5.982
1649-56-5	-8.6	544.4816	6.264	CCOC(=O)C(F)(F)C(F)(F)C(F)(F)C(F)(F)C(F)(F)C(F)(F)C(F)(F)C(F)(F)C(F)(F)C(F)F	574.0048	-9.7829	-1.3914	11.0	2.0	0.0	6.5323	1.587	26.3	44.1101	-0.0047	Test	6.4476
152894-12-7	-8.6	544.4816	6.264	FC(F)(F)C(F)(F)C(F)(F)S(=O)(=O)NS(=O)(=O)C(F)(F)C(F)(F)C(F)(F)F	480.9123	-9.863	-1.4315	6.0	4.0	1.0	1.2056	1.5405	80.31	47.6492	0.0307	Training	5.9831
1651-41-8	-8.6	544.4816	6.264	OCCCC(F)(F)C(F)(F)C(F)(F)C(F)(F)C(F)(F)C(F)(F)C(F)(F)C(F)(F)F	478.0225	-9.7828	-1.3914	9.0	1.0	1.0	5.7683	1.539	20.23	41.5835	0.0154	Training	6.2411
2089109-42-0	-8.6	544.4816	6.264	OS(=O)(=O)C(F)(F)C(F)(F)C(F)(F)C(F)(F)C(F)=C(F)C(F)(F)F	411.9439	-9.8292	-1.4146	5.0	2.0	1.0	-2.3142	1.506	54.37	43.6759	0.0379	Training	5.9261
17480-16-9	-8.6	544.4816	6.264	FC1=C(F)C(F)=C(C(F)=C1F)C(F)(C(F)(F)F)C(F)(F)F	335.9808	-9.7714	-1.3857	1.0	0.0	0.0	4.6715	1.468	0.0	36.7196	0.0368	Training	6.2908
2089109-51-1	-8.6	544.4816	6.264	OS(=O)(=O)C(F)(F)C(F)(F)C(F)(F)C(F)C(F)=C(F)C(F)(F)F	393.9533	-9.8261	-1.413	5.0	2.0	1.0	-2.6114	1.497	54.37	43.3161	0.0432	Training	5.8127
1428745-70-3	-8.6	544.4816	6.264	[I-].C[N+](C)(C)CCCNC(=O)C(F)(F)C(F)(F)C(F)(F)C(F)(F)C(F)(F)C(F)(F)F	590.01	-9.9	-1.45	9.0	1.0	1.0	-1.8023	1.595	29.1	44.7102	0.0266	Test	6.1719
20017-54-3	-8.6	544.4816	6.264	FC1=C(F)C(=C(F)C(F)=C1C#N)C(F)(C(F)(F)F)C(F)(F)F	342.9855	-9.7545	-1.3773	1.0	1.0	0.0	4.4041	1.4715	23.79	39.2387	0.0405	Test	6.3065
1980053-42-6	-8.6	544.4816	6.264	CCCCCCCCCCCCCCCCCCCCCC(F)(F)C(F)(F)C(F)(F)C(F)(F)C(F)(F)C(F)(F)C(F)(F)C(F)(F)F	714.3093	-9.7109	-1.3554	26.0	0.0	0.0	13.8177	1.6572	0.0	44.2862	0.0128	Training	5.9509
193021-67-9	-8.6	544.4816	6.264	CN(C)(=O)CCCNC(=O)C(F)(F)C(F)(F)C(F)(F)C(F)(F)C(F)(F)C(F)(F)F	464.0769	-9.7552	-1.3776	9.0	2.0	1.0	1.0617	1.532	52.16	44.4975	0.0297	Test	6.076
188492-56-0	-8.6	544.4816	6.264	CC1=CC=C(C=C1)S(=O)(=O)OCCC(F)(F)C(F)(F)C(F)(F)C(F)(F)F	418.0285	-9.7654	-1.3827	7.0	3.0	0.0	4.5586	1.509	43.37	42.6976	0.0502	Training	5.903
1735-48-4	-8.6	544.4816	6.264	FC(F)(F)C(F)(F)C(F)(C(F)(F)F)C(F)(C(F)(F)F)C(F)(F)C(F)(F)F	437.9713	-9.8077	-1.4038	3.0	0.0	0.0	5.9228	1.519	0.0	38.7594	0.0096	Training	6.6435
1882109-78-5	-8.6	544.4816	6.264	OC(=O)C(F)(F)C(F)(C(F)(F)C(F)(F)F)C(F)(F)C(F)(F)C(F)(F)F	413.9737	-9.796	-1.398	5.0	1.0	1.0	1.5446	1.507	37.3	42.0095	0.0156	Training	6.2438
1870-13-9	-8.6	544.4816	6.264	OC(=O)C(F)(F)C(F)(F)C(F)(F)C(F)(F)C(F)(F)C(F)(F)C(F)(F)C(F)(F)C(F)(F)C(F)(F)C(F)(F)C(F)(F)C(F)(F)C(F)(F)C(F)(F)C(F)F	845.9544	-9.7961	-1.398	16.0	1.0	1.0	6.9651	1.723	37.3	50.6491	-0.073	Training	6.9346
182003-69-6	-8.6	544.4816	6.264	CC1=C(C=C(S1)C1=CC=CC=C1)C1=C(C2=C(C)SC(=C2)C2=CC=CC=C2)C(F)(F)C(F)(F)C1(F)F	520.0754	-9.7086	-1.3543	4.0	2.0	0.0	9.5907	1.56	0.0	40.4015	0.0594	Training	6.8365
17886-82-7	-8.6	544.4816	6.264	FC(F)(F)C(F)(C1=NS1(F)C(F)(C(F)(F)F)C(F)(F)F)C(F)(F)F	414.9512	-9.8333	-1.4167	2.0	1.0	0.0	5.6259	1.5075	12.36	39.535	0.0248	Training	6.4218
17838-67-4	-8.6	544.4816	6.264	FC(F)(F)C(F)(F)C1(C=CC=CC=C1)C(F)(F)C(F)(F)F	328.031	-9.7429	-1.3714	2.0	0.0	0.0	5.0502	1.464	0.0	36.5606	0.0444	Training	6.1994
178094-74-1	-8.6	544.4816	6.264	CN(C)(=O)CCCNS(=O)(=O)C(F)(F)C(F)(F)C(F)(F)C(F)(F)C(F)(F)C(F)(F)C(F)(F)F	550.0407	-9.7909	-1.3955	11.0	3.0	1.0	1.4577	1.575	69.23	47.9238	0.0259	Training	6.1003
176719-69-0	-8.6	544.4816	6.264	[Na+].FC(F)(F)C(F)(F)C(F)(F)C(F)(F)S(=O)(=O)[N-]S(=O)(=O)C(F)(F)F	452.8975	-9.88	-1.44	5.0	4.0	0.0	-0.0308	1.5264	82.38	47.2959	0.0417	Training	5.8118
18739-65-6	-8.6	544.4816	6.264	COC1=CC(=CC=C1)C(F)(F)C(F)(F)C(F)(F)C(F)(F)F	326.0353	-9.7381	-1.369	4.0	1.0	0.0	4.6199	1.463	9.23	37.4437	0.0485	Test	5.9146
142494-31-3	-8.6	544.4816	6.264	FC(F)(F)C(F)(F)C(F)(F)C(F)(F)C(F)(F)C(F)(F)C(F)(F)CBr	461.91	-9.9083	-1.4542	6.0	0.0	0.0	5.7554	1.531	0.0	39.2382	0.0215	Training	6.1672
123825-50-3	-8.6	544.4816	6.264	FC(F)(F)C(F)(F)C(F)(F)C1=CC2=CC=CC=C2N1	285.0388	-9.7158	-1.3579	2.0	0.0	1.0	4.4573	1.4425	15.79	37.2798	0.0557	Training	5.9886
138133-66-1	-8.6	544.4816	6.264	FC(F)(F)C(F)(F)C1=CC=C2C=CC=CC2=C1	246.0468	-9.6882	-1.3441	1.0	0.0	0.0	4.4939	1.423	0.0	34.9209	0.0619	Training	5.8867
1158182-59-2	-8.6	544.4816	6.264	OP(=O)(OCCC(F)(F)C(F)(F)C(F)(F)C(F)(F)F)OCCC(F)(F)C(F)(F)C(F)(F)C(F)(F)C(F)(F)C(F)(F)F	689.9887	-9.8024	-1.4012	14.0	3.0	1.0	8.1072	1.645	55.76	49.3758	-0.0105	Training	6.4418
114810-52-5	-8.6	544.4816	6.264	FC(F)(F)C(F)(F)C(F)(F)C(F)(F)C(F)(F)C(F)(F)CC1COC(=O)O1	420.0031	-9.7731	-1.3865	6.0	3.0	0.0	4.6507	1.51	35.53	41.9531	0.023	Test	6.0694
111918-92-4	-8.6	544.4816	6.264	CCSC(=O)C(F)(F)C(F)(F)C(F)(F)C(F)(F)C(F)(F)C(F)(F)C(F)(F)F	457.9822	-9.8111	-1.4056	7.0	2.0	0.0	5.6402	1.529	17.07	40.8666	0.0241	Test	6.1431
111832-10-1	-8.6	544.4816	6.264	OC(C#CC1=CC=CC=C1)C(F)(F)C(F)(F)C(F)(F)C(F)F	332.0447	-9.7182	-1.3591	4.0	1.0	1.0	3.57	1.466	20.23	38.6639	0.0567	Training	5.9617
110396-63-9	-8.6	544.4816	6.264	FC(F)(Cl)C(F)(F)C(F)(F)C(F)(F)C(F)(F)C(F)(F)C1=CC=CN1	400.9841	-9.8	-1.4	6.0	0.0	1.0	5.4793	1.5005	15.79	39.5987	0.0333	Training	6.1352
106941-92-8	-8.6	544.4816	6.264	CCCCN(CCCC)S(=O)(=O)C(F)(F)C(F)(F)C(F)(F)C(F)(F)C(F)(F)C(F)(F)C(F)(F)C(F)(F)F	611.0787	-9.7784	-1.3892	14.0	2.0	0.0	6.0521	1.6055	37.38	45.9596	0.0139	Training	6.2418
116486-80-7	-8.6	544.4816	6.264	FC(F)(F)C(F)(F)C(F)(F)C(F)(F)CC(I)CC1=CC=CC=C1	463.9684	-9.9217	-1.4609	6.0	0.0	0.0	5.891	1.532	0.0	39.2794	0.0545	Test	5.9963
105602-77-5	-8.6	544.4816	6.264	COC(CC(=O)C1=CC=CC=C1)C(F)(F)C(F)(F)C(F)(F)C(F)(F)F	382.0615	-9.724	-1.362	7.0	2.0	0.0	4.7426	1.491	26.3	40.2712	0.0476	Test	5.9242
103489-99-2	-8.6	544.4816	6.264	FC(F)=C(F)OC(F)(F)C(F)(F)C(F)(F)C(F)(F)C(F)(F)C(F)(F)F	415.9694	-9.8	-1.4	6.0	1.0	0.0	5.7344	1.508	9.23	39.2424	0.019	Training	6.177
1031928-53-6	-8.6	544.4816	6.264	FC(F)(F)C1=NC2=C(C=CC=C2C(F)(F)F)C(C=C)=C1	291.0483	-9.695	-1.3475	1.0	1.0	0.0	4.9154	1.4455	12.89	37.11	0.0583	Training	6.0825
10258-49-8	-8.6	544.4816	6.264	FC(F)(F)C(F)(F)C(F)(F)C(F)(F)C(F)(F)C(F)(F)C(F)(F)CI	509.8962	-9.9833	-1.4917	6.0	0.0	0.0	5.7955	1.5549	0.0	40.1979	0.0232	Training	6.0873
101932-18-7	-8.6	544.4816	6.264	OC(C1CCC(C1=O)C(O)(C(F)(F)F)C(F)(F)F)(C(F)(F)F)C(F)(F)F	416.0282	-9.7615	-1.3808	2.0	3.0	2.0	3.2931	1.508	57.53	44.0736	0.0436	Test	6.3426
212957-49-8	-8.6	544.4816	6.264	CC(C)CC(F)(F)C(F)(F)C(F)(F)C(F)(F)C(F)(F)C(F)(F)F	376.0497	-9.7696	-1.3848	6.0	0.0	0.0	5.7713	1.488	0.0	37.521	0.0321	Training	6.0829
1003193-99-4	-8.6	544.4816	6.264	OC(=O)CNS(=O)(=O)C(F)(F)C(F)(F)C(F)(F)C(F)(F)C(F)(F)C(F)(F)F	456.9653	-9.8148	-1.4074	8.0	3.0	2.0	-1.8246	1.5285	83.47	47.4863	0.0267	Training	5.8851
104564-28-5	-8.6	544.4816	6.264	FC(F)(F)C(F)(F)C(F)(F)C(F)(F)C(F)(F)C(F)(F)C(F)(F)C(F)(F)C(F)(F)C(F)(F)C(F)(F)C(F)(F)C(F)(F)C(F)(F)C=C	745.9772	-9.7933	-1.3967	13.0	0.0	0.0	9.9936	1.673	0.0	44.9195	-0.0425	Training	7.0661
118663-63-1	-8.6	544.4816	6.264	CCCCCCCOC(=O)C(F)C(F)(F)C(F)(F)C(F)(F)C(F)(F)C(F)(F)C(F)(F)F	494.0927	-9.7484	-1.3742	12.0	2.0	0.0	6.5769	1.547	26.3	42.5119	0.0223	Training	6.0407
120464-26-8	-8.6	544.4816	6.264	CCCCCCC=CC(F)(F)C(F)(F)C(F)(F)C(F)(F)C(F)(F)C(F)(F)F	430.0966	-9.7444	-1.3722	10.0	0.0	0.0	7.2518	1.515	0.0	38.6019	0.0311	Test	6.0843
1228786-80-8	-8.6	544.4816	6.264	FC(F)(F)C(F)(F)C(F)(F)C(F)(F)C(=O)C1=CC=C(Br)C=C1	401.9302	-9.8636	-1.4318	4.0	1.0	0.0	5.1	1.501	17.07	39.7456	0.0512	Test	5.9901
137741-06-1	-8.6	544.4816	6.264	FC(=C(OC(F)(F)C(F)(F)C(F)(F)F)C(F)(F)F)C(F)(F)C(F)(F)F	415.9694	-9.8	-1.4	4.0	1.0	0.0	5.7344	1.508	9.23	39.2424	0.019	Test	6.3545
13732-55-3	-8.6	544.4816	6.264	OC(C1=C(F)C(F)=C(C(F)=C1F)C(O)(C(F)(F)F)C(F)(F)F)(C(F)(F)F)C(F)(F)F	481.9799	-9.7733	-1.3867	2.0	2.0	2.0	4.8674	1.541	40.46	43.6856	0.0221	Training	6.7984
1355554-57-2	-8.6	544.4816	6.264	CCC(C)S(=O)(=O)C1=C(C)C(=CC=C1C(F)(C(F)(F)F)C(F)(F)F)C(O)=O	424.0579	-9.7444	-1.3722	5.0	3.0	1.0	1.6543	1.512	71.44	45.6252	0.0538	Test	6.1342
1355554-44-7	-8.6	544.4816	6.264	CCS(=O)(=O)C1=C(C)C(=CC=C1C(F)(C(F)(F)F)C(F)(F)F)C(O)=O	396.0266	-9.756	-1.378	4.0	3.0	1.0	0.8757	1.498	71.44	45.0645	0.0546	Test	6.0463
1355554-39-0	-8.6	544.4816	6.264	CC1=C(C(=CC=C1C(O)=O)C(F)(C(F)(F)F)C(F)(F)F)S(=O)C(C)(C)C	408.063	-9.7423	-1.3712	3.0	2.0	1.0	1.9882	1.504	54.37	43.5983	0.0536	Training	6.3238
1355554-12-9	-8.6	544.4816	6.264	CC(C)CSC1=C(C)C(=CC=C1C(F)(C(F)(F)F)C(F)(F)F)C(O)=O	392.0681	-9.74	-1.37	5.0	2.0	1.0	2.8302	1.496	37.3	41.5714	0.0535	Test	6.0482
134330-95-3	-8.6	544.4816	6.264	F\C(=C(/F)C(F)(C(F)(F)F)C(F)(F)F)C(=O)C(F)(C(F)(F)F)C(F)(F)F	427.9694	-9.7923	-1.3962	3.0	1.0	0.0	5.3719	1.514	17.07	40.2664	0.0189	Test	6.5388
134330-91-9	-8.6	544.4816	6.264	F\C(=C(\F)C(F)(C(F)(F)F)C(F)(F)F)C(=O)C(F)(C(F)(F)F)C(F)(F)F	427.9694	-9.7923	-1.3962	3.0	1.0	0.0	5.3719	1.514	17.07	40.2664	0.0189	Test	6.5388
133964-60-0	-8.6	544.4816	6.264	FC(F)(F)C(F)(F)C(F)(F)C(=O)NC1CCCCC1NC(=O)C(F)(F)C(F)(F)C(F)(F)F	506.0675	-9.75	-1.375	6.0	2.0	2.0	0.9743	1.553	58.2	45.9414	0.0179	Training	6.5682
133626-89-8	-8.6	544.4816	6.264	CCN1C2=CC=CC=C2N(C)C(=O)C2=C1N=CC(=C2)C(F)(F)C(F)(F)F	371.1057	-9.6769	-1.3385	2.0	3.0	0.0	2.2173	1.4856	36.44	41.0661	0.0568	Training	6.3414
1335014-68-0	-8.6	544.4816	6.264	FC(F)(F)C(F)(F)C(F)(F)C(F)(F)S(=N)(=O)C1=CC=CC=C1	359.0026	-9.7818	-1.3909	4.0	2.0	1.0	2.9072	1.4795	40.92	41.2721	0.0512	Training	5.8758
128207-26-1	-8.6	544.4816	6.264	FC1=C(F)C(F)=C(C=CC2=CC=C(C=CC3=C(F)C(F)=C(F)C(F)=C3F)C=C2)C(F)=C1F	462.0466	-9.6938	-1.3469	4.0	0.0	0.0	7.4184	1.531	0.0	39.2409	0.0416	Training	6.8895
128032-23-5	-8.6	544.4816	6.264	FC(F)(F)C(F)(F)C(F)(F)C(F)(F)C(F)(F)C(F)(F)C1=CSC=C1	401.9748	-9.8042	-1.4021	5.0	1.0	0.0	5.9434	1.501	0.0	38.0395	0.0335	Test	6.1147
1240600-40-1	-8.6	544.4816	6.264	OP(=O)(C(F)(F)C(F)(F)C(F)(F)C(F)(F)C(F)(F)C(F)(F)F)C(F)(F)C(F)(F)C(F)(F)C(F)(F)C(F)(F)C(F)(F)C(F)(F)C(F)(F)C(F)(F)C(F)(F)F	901.9171	-9.817	-1.4085	14.0	1.0	1.0	11.1906	1.751	37.3	51.7683	-0.0748	Test	7.1783
1238137-65-9	-8.6	544.4816	6.264	CC(F)(F)C(F)(F)C(F)(F)C(F)(F)C(F)(F)C(F)(F)C(F)(F)F	383.9995	-9.7957	-1.3978	5.0	0.0	0.0	5.3804	1.492	0.0	37.68	0.0237	Training	6.1685
140675-13-4	-8.6	544.4816	6.264	FC1=C(F)C(F)=C(NC(=O)C(=O)NC2=C(F)C(F)=C(F)C(F)=C2F)C(F)=C1F	419.9957	-9.7286	-1.3643	2.0	2.0	2.0	0.4333	1.51	58.2	44.2199	0.0348	Training	6.5568
231953-34-7	-8.6	544.4816	6.264	CC(=O)N1N=C(C=C1C(F)(F)C(F)(F)C(F)(F)C(F)(F)C(F)(F)C(F)(F)F)C(F)(F)C(F)(F)C(F)(F)C(F)(F)C(F)(F)C(F)(F)F	745.9908	-9.7783	-1.3891	10.0	3.0	0.0	8.9338	1.673	34.89	48.4088	-0.0278	Test	7.0413
195044-31-6	-8.6	544.4816	6.264	FC(F)(F)C(F)(F)C(F)(F)C(F)(F)CCOC1=CC=CC=CC1=O	368.0459	-9.7292	-1.3646	6.0	2.0	0.0	4.2839	1.484	26.3	39.9909	0.0479	Training	5.9205
238403-51-5	-8.6	544.4816	6.264	OC(=O)C(F)(F)C(F)(C(F)(F)F)C(F)(F)C(C(F)(F)F)(C(F)(F)F)C(F)(F)F	463.9705	-9.7964	-1.3982	4.0	1.0	1.0	2.385	1.532	37.3	43.0094	0.0052	Training	6.6162
572-94-1	-8.6	544.4816	6.264	FC(F)C(F)(F)C(F)(F)C(F)(F)COC(=O)C1=CC=CC=C1C(=O)OCC(F)(F)C(F)(F)C(F)(F)C(F)F	594.0324	-9.7474	-1.3737	12.0	4.0	0.0	6.3422	1.597	52.6	47.1406	0.0089	Training	6.3163
56778-56-4	-8.6	544.4816	6.264	CCC(=O)C(C)C(F)(F)C(F)(F)C(F)(F)C(F)(F)C(F)(F)C(F)(F)F	404.0446	-9.764	-1.382	7.0	1.0	0.0	5.3404	1.502	17.07	39.7879	0.0319	Training	6.0756
56349-49-6	-8.6	544.4816	6.264	FC(F)(F)C1=CC=CC(=C1)C1=NN=C(N=N1)C(F)(F)F	294.034	-9.71	-1.355	1.0	4.0	0.0	2.9712	1.447	51.56	41.0367	0.0595	Training	5.7849
55716-11-5	-8.6	544.4816	6.264	FC(F)(F)C(F)(F)N1C(F)(F)C(F)(F)OC(F)(F)C1(F)F	348.9772	-9.8	-1.4	1.0	2.0	0.0	2.7117	1.4745	12.47	38.2265	0.0333	Training	6.0765
548455-85-2	-8.6	544.4816	6.264	FC(F)(Cl)C(F)(F)C(F)(F)C(F)(F)C(F)(F)C(F)(F)C(F)(F)C(F)(F)C(=O)NC1=CC(NC(=O)C(F)(F)C(F)(F)C(F)(F)C(F)(F)C(F)(F)C(F)(F)C(F)(F)C(F)(F)Cl)=C(C=C1)N=NC1=CC=CC=C1	1135.967	-9.78	-1.39	20.0	4.0	2.0	11.3149	1.868	82.92	61.0113	-0.0744	Training	6.3445
52512-15-9	-8.6	544.4816	6.264	[O-][N+](=O)C1=CC(OC(=O)C(F)(F)C(F)(F)C(F)(F)F)=CC=C1	335.0029	-9.7364	-1.3682	4.0	4.0	0.0	3.3331	1.4675	69.44	43.6441	0.0581	Training	5.7277
57475-95-3	-8.6	544.4816	6.264	OC(=O)C(F)(F)C(F)(F)C(F)(F)C(F)(F)C(F)(F)C(F)(F)C(F)(F)C(F)(F)C(F)(F)C(F)(F)C(F)(F)C(F)(F)C(F)(F)C(F)(F)C(F)(F)C(F)(F)F	863.945	-9.7981	-1.399	15.0	1.0	1.0	7.2623	1.732	37.3	51.0089	-0.0784	Training	7.0607
50598-28-2	-8.6	544.4816	6.264	CN(C)CCCNS(=O)(=O)C(F)(F)C(F)(F)C(F)(F)C(F)(F)C(F)(F)C(F)(F)F	484.049	-9.7897	-1.3948	10.0	3.0	1.0	0.8098	1.542	49.41	44.622	0.0329	Training	5.8463
475630-76-3	-8.6	544.4816	6.264	COC(=O)C1=C(OC)C=CC=C1OS(=O)(=O)C(F)(F)C(F)(F)C(F)(F)C(F)(F)F	463.9976	-9.769	-1.3845	7.0	6.0	0.0	3.6161	1.532	78.9	47.17	0.0459	Test	5.8679
425670-75-3	-8.6	544.4816	6.264	[O-]S(=O)(=O)CCC(F)(F)C(F)(F)C(F)(F)C(F)(F)C(F)(F)C(F)(F)F	426.9679	-9.82	-1.41	7.0	3.0	0.0	3.6605	1.5135	57.2	44.2594	0.0375	Training	5.8596
41860-46-2	-8.6	544.4816	6.264	FC1=CC(F)=C(C(F)=C1)C1=C(F)C=C(F)C=C1F	262.0217	-9.7	-1.35	1.0	0.0	0.0	4.1882	1.431	0.0	35.2404	0.0587	Training	5.9664
40723-66-8	-8.6	544.4816	6.264	FC(F)C(F)(F)C(F)(F)C(F)(F)CCC(F)(F)C(F)(F)C(F)(F)C(F)F	430.0214	-9.7846	-1.3923	9.0	0.0	0.0	6.1086	1.515	0.0	38.6004	0.0187	Training	6.1032
40143-79-1	-8.6	544.4816	6.264	OP(=O)(C(F)(F)C(F)(F)C(F)(F)C(F)(F)C(F)(F)C(F)(F)C(F)(F)C(F)(F)F)C(F)(F)C(F)(F)C(F)(F)C(F)(F)C(F)(F)C(F)(F)C(F)(F)C(F)(F)F	901.9171	-9.817	-1.4085	14.0	1.0	1.0	11.1906	1.751	37.3	51.7683	-0.0748	Training	7.1783
383-07-3	-8.6	544.4816	6.264	CCCCN(CCOC(=O)C=C)S(=O)(=O)C(F)(F)C(F)(F)C(F)(F)C(F)(F)C(F)(F)C(F)(F)C(F)(F)C(F)(F)F	653.0529	-9.775	-1.3875	15.0	4.0	0.0	4.9812	1.6265	63.68	49.4291	0.0092	Training	6.1326
503148-24-1	-8.6	544.4816	6.264	FC(F)(F)OC1=CC2=C(C=C1)N=C(C=C2Cl)C(F)(F)F	314.9886	-9.76	-1.38	1.0	2.0	0.0	4.8056	1.4575	22.12	38.5118	0.0589	Training	5.9551
376-26-1	-8.6	544.4816	6.264	FC(C#N)C(F)(F)C(F)(F)C(F)(F)C(F)(F)C(F)(F)C(F)(F)C(F)(F)F	426.9854	-9.7885	-1.3942	6.0	1.0	0.0	5.2222	1.5135	23.79	40.9187	0.0188	Training	6.2731
57670-46-9	-8.6	544.4816	6.264	[K+].CCN(CCS([O-])(=O)=O)C(=O)C(F)(F)C(F)(F)C(F)(F)C(F)(F)C(F)(F)C(F)(F)C(F)(F)F	586.965	-9.8265	-1.4132	10.0	4.0	0.0	-0.375	1.5935	77.51	49.4903	0.0216	Test	6.1399
59655-40-2	-8.6	544.4816	6.264	FC(OC1=CC=C(CCl)C=C1)=C(F)C(F)(F)C(F)(F)C(F)(F)C(F)(F)F	421.9932	-9.7769	-1.3885	6.0	1.0	0.0	6.3805	1.511	9.23	39.3629	0.037	Training	6.2156
2340-93-4	-8.6	544.4816	6.264	FC(F)(F)C1=C(C(=C(C(=C1C(F)(F)F)C(F)(F)F)C(F)(F)F)C(F)(F)F)C(F)(F)F	485.9713	-9.78	-1.39	0.0	0.0	0.0	7.7994	1.543	0.0	39.7194	0.0093	Training	7.2404
67584-57-0	-8.6	544.4816	6.264	CN(CCOC(=O)C=C)S(=O)(=O)C(F)(F)C(F)(F)C(F)(F)C(F)(F)C(F)(F)C(F)(F)F	511.0123	-9.7871	-1.3935	10.0	4.0	0.0	2.5403	1.5555	63.68	46.5882	0.0281	Training	5.9652
664326-97-0	-8.6	544.4816	6.264	FC1=C(F)C2=C(OC(F)(Cl)C(F)(Cl)O2)C(F)=C1F	311.918	-9.8444	-1.4222	0.0	2.0	0.0	3.7384	1.456	18.46	38.0844	0.0602	Test	5.7661
6588-63-2	-8.6	544.4816	6.264	FC(=O)C1(F)C(F)(F)C(F)(F)C(F)(F)C(F)(F)C1(F)F	327.9758	-9.79	-1.395	1.0	1.0	0.0	3.3809	1.464	17.07	38.2665	0.0376	Training	6.0966
65104-64-5	-8.6	544.4816	6.264	FC(F)(F)C(F)(F)C(F)(F)C(F)(F)C(F)(F)C(F)(F)C(F)(F)C(F)(F)C(F)(F)C(F)(F)C(F)(F)C(F)(F)C(F)(F)C(F)(F)C(F)(F)C(F)(F)C(F)(F)C(F)(F)CCOC(=O)C=C	1017.9855	-9.7855	-1.3927	20.0	2.0	0.0	12.4681	1.809	26.3	52.9897	-0.0842	Training	6.6554
65064-82-6	-8.6	544.4816	6.264	FC(F)C(F)(F)C(F)(F)C(F)(F)C(F)(F)C(F)(F)COC(F)(F)C(F)C(F)(F)F	481.9975	-9.7931	-1.3966	9.0	1.0	0.0	5.9378	1.541	9.23	40.5629	0.0094	Test	6.2688
58816-79-8	-8.6	544.4816	6.264	FC1(F)C(F)(F)C(F)(F)C(F)(C(Cl)=O)C(F)(F)C1(F)F	343.9462	-9.83	-1.415	1.0	1.0	0.0	3.6502	1.472	17.07	38.5859	0.0395	Training	6.0716
648-19-1	-8.6	544.4816	6.264	FC(F)(F)C(F)(F)C(F)(F)C(=O)NNC(=O)C(F)(F)C(F)(F)C(F)(F)F	423.9893	-9.7846	-1.3923	4.0	2.0	2.0	-0.4219	1.512	58.2	44.2998	0.0187	Training	6.2807
632-01-9	-8.6	544.4816	6.264	CC1=CC=C(C=C1)S(=O)(=O)OCC(F)(F)C(F)(F)C(F)(F)COS(=O)(=O)C1=CC=C(C)C=C1	520.0449	-9.7515	-1.3758	10.0	6.0	0.0	4.3201	1.56	86.74	49.0749	0.0628	Training	5.8404
62409-61-4	-8.6	544.4816	6.264	OC1CC2=CC=CC=C2C(F)(C(F)(F)F)C1(F)F	270.0479	-9.7111	-1.3556	0.0	1.0	1.0	2.966	1.435	20.23	37.424	0.0655	Training	5.9362
61540-07-6	-8.6	544.4816	6.264	FC(F)(F)C(=C=C=C(C(F)(F)F)C(F)(F)F)C(F)(F)F	323.9808	-9.78	-1.39	0.0	0.0	0.0	4.8424	1.462	0.0	36.4796	0.0372	Training	6.2879
610800-36-7	-8.6	544.4816	6.264	OP(=S)(C(F)(F)C(F)(F)C(F)(F)C(F)(F)C(F)(F)C(F)(F)C(F)(F)C(F)(F)F)C(F)(F)C(F)(F)C(F)(F)C(F)(F)C(F)(F)C(F)(F)C(F)(F)C(F)(F)F	917.8943	-9.8321	-1.416	14.0	1.0	1.0	11.307	1.7589	20.23	50.3809	-0.0761	Training	7.0576
60351-78-2	-8.6	544.4816	6.264	NC(=O)C(F)(F)C(F)(F)C(F)(F)C(=O)NC1=CC=CC=C1N	329.0599	-9.7136	-1.3568	5.0	3.0	3.0	-4.2191	1.4645	98.21	46.4022	0.0615	Training	5.6182
602302-48-7	-8.6	544.4816	6.264	FC1=C(F)C(F)=C(SC2=C(SC(=C2SC2=C(F)C(F)=C(F)C(F)=C2F)C2=C(F)C(F)=C(F)C(F)=C2F)C2=C(F)C(F)=C(F)C(F)=C2F)C(F)=C1F	811.8843	-9.7765	-1.3882	6.0	3.0	0.0	12.1665	1.7059	0.0	46.2377	0.0	Training	7.3569
63516-34-7	-8.6	544.4816	6.264	FC(F)(F)C1=C(C=C(C=C1)C(Cl)(Cl)Cl)C(F)(F)F	329.9205	-9.8833	-1.4417	0.0	0.0	0.0	5.5509	1.465	0.0	36.5984	0.0576	Training	5.9704
370878-56-1	-8.6	544.4816	6.264	FC(F)(F)C1=CN=C(C=C1)C1=CC(=CC=C1)C(F)(F)F	291.0483	-9.695	-1.3475	1.0	1.0	0.0	4.7862	1.4455	12.89	37.11	0.0583	Training	6.0805
59587-38-1	-8.6	544.4816	6.264	[K+].[O-]S(=O)(=O)CCC(F)(F)C(F)(F)C(F)(F)C(F)(F)C(F)(F)C(F)(F)F	465.9311	-9.8615	-1.4308	7.0	3.0	0.0	0.6645	1.533	57.2	45.0386	0.0393	Test	5.8767
35853-41-9	-8.6	544.4816	6.264	FC(F)(F)C1=CC(=O)C2=C(N1)C(=CC=C2)C(F)(F)F	281.0275	-9.7105	-1.3553	0.0	1.0	1.0	3.5657	1.4405	32.86	38.9066	0.0595	Test	6.0661
299198-90-6	-8.6	544.4816	6.264	FC1=CC=C(C=C1F)C1=CSC(NC(=O)C(F)(F)C(F)(F)C(F)(F)F)=N1	407.9979	-9.7577	-1.3788	4.0	3.0	1.0	3.2489	1.504	41.99	42.359	0.0452	Training	6.1198
2991-50-6	-8.6	544.4816	6.264	CCN(CC(O)=O)S(=O)(=O)C(F)(F)C(F)(F)C(F)(F)C(F)(F)C(F)(F)C(F)(F)C(F)(F)C(F)(F)F	584.9903	-9.8	-1.4	11.0	3.0	1.0	0.6559	1.5925	74.68	49.1678	0.0052	Training	6.2778
29817-88-7	-8.6	544.4816	6.264	[Na+].[O-]S(=O)(=O)CC1=C(C=CC=C1)C(=O)OCC(F)(F)C(F)(F)C(F)(F)C(F)(F)C(F)(F)C(F)F	551.9877	-9.7794	-1.3897	10.0	5.0	0.0	1.3342	1.576	83.5	49.3898	0.0358	Training	6.0394
29803-16-5	-8.6	544.4816	6.264	OCCC(F)(F)C(F)(F)C(F)(F)C(F)(F)C(F)(F)C(F)(F)C(F)(F)C(F)F	446.0163	-9.7852	-1.3926	9.0	1.0	1.0	5.081	1.523	20.23	40.9433	0.0206	Training	6.0652
29765-95-5	-8.6	544.4816	6.264	NS(=O)(=O)CCC(F)(F)C(F)(F)C(F)(F)C(F)(F)C(F)(F)C(F)(F)F	426.9912	-9.816	-1.408	7.0	2.0	1.0	1.3004	1.5135	60.16	44.5558	0.0374	Training	5.9167
27619-94-9	-8.6	544.4816	6.264	[Na+].[O-]S(=O)(=O)CCC(F)(F)C(F)(F)C(F)(F)C(F)(F)C(F)(F)C(F)(F)F	449.9571	-9.8308	-1.4154	7.0	3.0	0.0	0.6645	1.525	57.2	44.7191	0.038	Training	5.8889
30295-55-7	-8.6	544.4816	6.264	C[N+](C)([O-])CCC(F)(F)C(F)(F)C(F)(F)C(F)(F)C(F)(F)C(F)(F)C(F)(F)F	457.0523	-9.7714	-1.3857	8.0	1.0	0.0	4.1916	1.5285	23.06	41.447	0.0253	Training	6.2301
25600-66-2	-8.6	544.4816	6.264	OCCCC(F)(F)C(F)(F)C(F)(F)C(F)(F)C(F)(F)C(F)(F)C(F)(F)F	428.0257	-9.7808	-1.3904	8.0	1.0	1.0	5.133	1.514	20.23	40.5835	0.0256	Training	6.0627
25056-12-6	-8.6	544.4816	6.264	FC(F)(F)C1=CC=CC(=C1)C(OCC1CO1)(C(F)(F)F)C(F)(F)F	368.0459	-9.7292	-1.3646	4.0	2.0	0.0	4.4407	1.484	21.76	39.5369	0.0479	Training	6.0921
24448-09-7	-8.6	544.4816	6.264	CN(CCO)S(=O)(=O)C(F)(F)C(F)(F)C(F)(F)C(F)(F)C(F)(F)C(F)(F)C(F)(F)C(F)(F)F	556.9953	-9.8061	-1.403	10.0	3.0	1.0	3.074	1.5785	57.61	46.9009	0.0158	Training	6.2112
24120-17-0	-8.6	544.4816	6.264	FC(F)(F)C(F)(F)C(F)(F)COC(=O)\C=C\C(=O)OCC(F)(F)C(F)(F)C(F)(F)F	480.0043	-9.7667	-1.3833	8.0	4.0	0.0	4.2948	1.54	52.6	44.8601	0.0183	Training	6.1219
240129-42-4	-8.6	544.4816	6.264	[H][C@@]1(CC[C@@]2([H])[C@]3([H])[C@@H](O)C=C4C[C@@H](O)CC[C@]4(C)[C@@]3([H])CC[C@]12C)[C@H](C)CCCC(F)(C(F)(F)F)C(F)(F)F	528.2838	-9.6694	-1.3347	5.0	2.0	2.0	7.5364	1.5641	40.46	44.6117	0.0626	Training	6.8798
362-57-2	-8.6	544.4816	6.264	FC(F)(F)C(F)(F)C(F)(F)C(=O)CC(=O)C1=CSC2=CC=CC=C12	372.0055	-9.7458	-1.3729	5.0	3.0	0.0	4.8761	1.486	34.14	40.8541	0.0579	Training	5.8739
240129-24-2	-8.6	544.4816	6.264	[H][C@@]12C[C@@]3([H])[C@]4([H])CC[C@]([H])([C@H](C)CCCC(F)(C(F)(F)F)C(F)(F)F)[C@@]4(C)CC[C@]3([H])[C@@]3(C)CC[C@H](O)C[C@@]13O2	528.2838	-9.6694	-1.3347	5.0	2.0	1.0	7.7768	1.5641	32.76	43.8417	0.0574	Training	6.911
25291-12-7	-8.6	544.4816	6.264	CC(I)CC(F)(F)C(F)(F)C(F)(F)C(F)(F)C(F)(F)C(F)(F)C(F)(F)F	537.9275	-9.9538	-1.4769	7.0	0.0	0.0	6.5741	1.569	0.0	40.7585	0.0225	Training	6.2505
30320-26-4	-8.6	544.4816	6.264	FC(F)(F)C(=C(C(F)(F)C(F)(F)F)C(F)(C(F)(F)F)C(F)(F)F)C(F)(F)F	449.9713	-9.8	-1.4	2.0	0.0	0.0	6.4381	1.525	0.0	38.9994	0.0095	Training	6.8246
292165-43-6	-8.6	544.4816	6.264	CC(=NS(=O)(=O)C(F)(F)C(F)(F)C(F)(F)C(F)(F)F)N1CCOCC1	410.0347	-9.78	-1.39	4.0	3.0	0.0	1.3593	1.505	58.97	44.0977	0.0511	Training	6.0609
307-29-9	-8.6	544.4816	6.264	NCC(F)(F)C(F)(F)C(F)(F)C(F)(F)C(F)(F)C(F)(F)C(F)(F)F	399.0104	-9.7917	-1.3958	6.0	1.0	1.0	2.2158	1.4995	26.02	40.5822	0.0259	Training	6.029
355-50-0	-8.6	544.4816	6.264	FC(F)(F)C(F)(F)C(F)(F)C(F)(F)C(F)(F)C(F)(F)C(F)(F)C(F)(F)C(F)(F)C(F)(F)C(F)(F)C(F)(F)C(F)(F)C(F)(F)C(F)(F)C(F)(F)I	945.8518	-9.892	-1.446	14.0	0.0	0.0	11.4707	1.7729	0.0	48.917	-0.0739	Test	6.9847
306935-26-2	-8.6	544.4816	6.264	FC(F)(F)OC1=CC=CC2=C1NC(=CC2=O)C(F)(F)F	297.0224	-9.715	-1.3575	1.0	2.0	1.0	3.4455	1.4485	42.09	40.1494	0.0599	Training	5.9659
35449-91-3	-8.6	544.4816	6.264	FC(F)(F)C(F)(F)P1P(P(P1C(F)(F)C(F)(F)F)C(F)(F)C(F)(F)F)C(F)(F)C(F)(F)F	599.8631	-9.9	-1.45	4.0	0.0	0.0	10.208	1.5999	0.0	41.9973	0.0	Training	6.9931
35443-93-7	-8.6	544.4816	6.264	CC1=CC(=CC=C1)C(=O)C=C(C(F)(F)F)C(F)(F)F	282.0479	-9.7053	-1.3526	2.0	1.0	0.0	4.2287	1.441	17.07	37.348	0.0591	Training	5.8969
35443-90-4	-8.6	544.4816	6.264	[O-][N+](=O)C1=CC=C(C=C1)C(=O)C=C(C(F)(F)F)C(F)(F)F	313.0174	-9.719	-1.3595	3.0	3.0	0.0	3.8285	1.4565	60.21	42.2813	0.0662	Test	5.8048
35709-14-9	-8.6	544.4816	6.264	FC(F)(F)C(F)(F)C(F)(F)\C=C\C(F)(F)C(F)(F)C(F)(F)F	363.9933	-9.7909	-1.3955	4.0	0.0	0.0	5.2084	1.482	0.0	37.2799	0.0283	Training	6.161
34522-08-2	-8.6	544.4816	6.264	C[N+](C)(CCCNS(=O)(=O)C(F)(F)C(F)(F)C(F)(F)C(F)(F)C(F)(F)C(F)(F)C(F)(F)F)CCC([O-])=O	606.067	-9.7757	-1.3878	14.0	4.0	1.0	0.0999	1.603	86.3	50.7513	0.0203	Training	5.9757
34143-74-3	-8.6	544.4816	6.264	FC(F)(F)C(F)(F)C(F)(F)C(F)(F)C(F)(F)C(F)(F)C(F)(F)C(F)(F)CCS	479.9841	-9.8179	-1.4089	8.0	1.0	1.0	6.3157	1.54	0.0	39.5997	0.0146	Training	6.213
350608-60-5	-8.6	544.4816	6.264	CCCCC\C=C\C(F)(F)C(F)(F)C(F)(F)C(F)(F)C(F)(F)C(F)(F)F	416.081	-9.75	-1.375	9.0	0.0	0.0	6.8617	1.508	0.0	38.3216	0.0313	Test	6.087
33843-80-0	-8.6	544.4816	6.264	NNC(=O)C1(F)C(F)(F)C(F)(F)C(F)(F)C(F)(F)C1(F)F	340.007	-9.7762	-1.3881	1.0	2.0	2.0	-1.8395	1.47	55.12	42.3121	0.0407	Training	6.0254
335-70-6	-8.6	544.4816	6.264	FC(F)(I)C(F)(F)C(F)(F)C(F)(F)C(F)(F)C(F)(F)C(F)(F)C(F)(F)I	653.7834	-10.1462	-1.5731	7.0	0.0	0.0	6.8538	1.6269	0.0	43.0757	0.0134	Training	6.0699
32848-21-8	-8.6	544.4816	6.264	FC(F)(F)C(F)(F)C(F)(F)C(F)(F)S(=O)(=O)OC1=CC=C(Cl)C=C1Cl	443.9036	-9.86	-1.43	5.0	3.0	0.0	5.1277	1.522	43.37	43.2151	0.0459	Training	5.9805
322647-83-6	-8.6	544.4816	6.264	FC(F)(F)C(F)(F)C(F)(F)C(CC1=CC=C(C=C1)P(C1=CC=CC=C1)C1=CC=C(CC(C(F)(F)F)(C(F)(F)F)C(F)(F)C(F)(F)C(F)(F)F)C=C1)(C(F)(F)F)C(F)(F)F	926.0653	-9.7475	-1.3737	11.0	0.0	0.0	12.4176	1.763	0.0	48.5213	-0.0268	Training	7.5045
322647-82-5	-8.6	544.4816	6.264	FC(F)(F)C(F)(F)C(F)(F)C(CC1=CC=C(C=C1)P(C1=CC=C(CC(C(F)(F)F)(C(F)(F)F)C(F)(F)C(F)(F)C(F)(F)F)C=C1)C1=CC=C(CC(C(F)(F)F)(C(F)(F)F)C(F)(F)C(F)(F)C(F)(F)F)C=C1)(C(F)(F)F)C(F)(F)F	1258.0523	-9.7595	-1.3797	15.0	0.0	0.0	16.904	1.929	0.0	55.161	-0.0861	Training	6.9824
320-23-0	-8.6	544.4816	6.264	FC(F)(F)C1=CC(=C(C=C1C(F)(F)F)C(F)(F)F)C(F)(F)F	349.9965	-9.7636	-1.3818	0.0	0.0	0.0	5.7618	1.475	0.0	36.9999	0.0364	Training	6.494
34065-74-2	-8.6	544.4816	6.264	FC(F)(F)C(F)(F)OC1=C(OC(F)(F)C(F)(F)F)C=CC=C1	346.0052	-9.7545	-1.3773	4.0	2.0	0.0	4.7544	1.473	18.46	38.7661	0.045	Training	5.9259
1516885-18-9	-8.5	643.9032	6.1912	F\C=C(/F)C(F)(F)C(F)(F)C(F)(F)C(F)(F)C(F)(F)C(F)(F)F	381.9839	-9.7957	-1.3978	5.0	0.0	0.0	5.5056	1.491	0.0	37.6397	0.0237	Training	6.1644
148626-04-4	-8.5	643.9032	6.1912	FC(F)(F)C(F)(F)C(F)(F)C(F)(F)C(F)(F)C(F)(F)\C=C\C=C	372.0184	-9.7696	-1.3848	6.0	0.0	0.0	5.4674	1.486	0.0	37.4404	0.0321	Training	6.0656
14796-02-2	-8.5	643.9032	6.1912	NC(=O)C1=C(F)C(F)=C(OC2=C(F)C(F)=C(OC3=C(F)C(F)=C(C(N)=O)C(F)=C3F)C(F)=C2F)C(F)=C1F	563.9979	-9.7211	-1.3605	6.0	4.0	2.0	0.9313	1.582	104.64	51.744	0.031	Training	6.7125
155604-47-0	-8.5	643.9032	6.1912	OC(COCCC(F)(F)C(F)(F)C(F)(F)C(F)(F)C(F)(F)C(F)(F)F)CSCCC(F)(F)C(F)(F)C(F)(F)C(F)(F)C(F)(F)C(F)(F)F	800.0299	-9.7917	-1.3958	18.0	3.0	1.0	9.3549	1.7	29.46	48.9466	-0.0311	Training	6.3533
146955-23-9	-8.5	643.9032	6.1912	OCC(CC(F)(F)C(F)(F)C(F)(F)C(F)(F)C(F)(F)C(F)(F)F)OC(=O)C=C	448.0344	-9.7607	-1.3804	9.0	3.0	1.0	4.2054	1.524	46.53	43.6137	0.03	Training	5.9395
1463426-93-8	-8.5	643.9032	6.1912	OC1=CC=C(OS(=O)(=O)C(F)(F)C(F)(F)C(F)(F)C(F)(F)F)C=C1	391.9765	-9.7875	-1.3938	5.0	4.0	1.0	3.5254	1.496	63.6	44.1995	0.0568	Training	5.7785
14548-74-4	-8.5	643.9032	6.1912	OCC(F)(OC(F)(F)C(F)(OC(F)(F)C(F)(F)C(F)(F)F)C(F)(F)F)C(F)(F)F	481.9811	-9.7966	-1.3983	7.0	3.0	1.0	4.8513	1.541	38.69	43.5086	0.0156	Training	6.2183
1443258-17-0	-8.5	643.9032	6.1912	FC(F)(F)C(F)(F)C(F)(F)C(=O)NS(=O)(=O)OC1=CC=C(Cl)C=C1	402.9516	-9.8125	-1.4062	5.0	4.0	1.0	1.3019	1.5015	72.47	45.306	0.0532	Training	5.7488
140647-19-4	-8.5	643.9032	6.1912	FC(F)(F)C1=NN(C(=C1)C(F)(F)F)C1=CC=CC=C1	280.0435	-9.7053	-1.3526	1.0	2.0	0.0	3.9099	1.44	17.82	37.3829	0.0591	Training	5.8676
1433216-60-4	-8.5	643.9032	6.1912	FC(F)(F)C(F)(C1=CC=C2NC(=O)SC2=C1)C(F)(F)F	318.9902	-9.77	-1.385	1.0	2.0	1.0	3.879	1.4595	32.86	39.6658	0.0597	Training	5.9286
1433216-51-3	-8.5	643.9032	6.1912	FC(F)(F)C(F)(C1=CC=C2NC(=O)NC2=C1)C(F)(F)F	302.029	-9.725	-1.3625	1.0	1.0	2.0	3.0001	1.451	48.65	40.9056	0.0564	Training	6.0631
142581-10-0	-8.5	643.9032	6.1912	FC1=CC(F)=C(F)C(NCCNC2=C(F)C(F)=CC(F)=C2F)=C1F	356.056	-9.7083	-1.3542	5.0	2.0	2.0	1.1019	1.478	24.06	39.5271	0.0509	Training	5.902
141283-57-0	-8.5	643.9032	6.1912	CS(=O)(=O)NC1=C(NC(=O)C(F)(F)C(F)(F)F)C=C(C=N1)C(F)(F)F	401.008	-9.772	-1.386	4.0	4.0	2.0	-0.6135	1.5005	88.16	46.8362	0.0506	Training	5.9248
1411713-84-2	-8.5	643.9032	6.1912	[O-]P(=O)(OCCC(F)(F)C(F)(F)C(F)(F)C(F)(F)F)OCCC(F)(F)C(F)(F)C(F)(F)C(F)(F)C(F)(F)C(F)(F)F	688.9814	-9.8024	-1.4012	14.0	4.0	0.0	7.4752	1.6445	58.59	49.6386	-0.0105	Training	6.3556
1383439-45-9	-8.5	643.9032	6.1912	CC(C)(CS([O-])(=O)=O)NC(=O)CCSCCC(F)(F)C(F)(F)C(F)(F)C(F)(F)C(F)(F)C(F)(F)C(F)(F)C(F)(F)F	686.0333	-9.7951	-1.3976	15.0	5.0	1.0	4.3384	1.643	86.3	52.3507	0.0104	Training	6.0694
158986-67-5	-8.5	643.9032	6.1912	OP(=O)(C(F)(F)C(F)(F)C(F)(F)C(F)(F)C(F)(F)C(F)(F)C(F)(F)F)C(F)(F)C(F)(F)C(F)(F)C(F)(F)C(F)(F)C(F)(F)C(F)(F)F	801.9235	-9.8191	-1.4096	12.0	1.0	1.0	9.92	1.701	37.3	49.7685	-0.0536	Training	7.1649
1365808-06-5	-8.5	643.9032	6.1912	FC(F)(F)C(F)(F)C(F)(F)C(F)(F)C(F)(F)C(F)(F)CC1CN(CC1CCI)C#N	581.9838	-9.8933	-1.4467	8.0	2.0	0.0	4.8363	1.591	27.03	44.3427	0.0317	Training	6.2665
1440968-23-9	-8.5	643.9032	6.1912	CC1(CCCC1)C(=O)NS(=O)(=O)C(F)(F)C(F)(F)C(F)(F)C(F)(F)F	409.0394	-9.776	-1.388	5.0	3.0	1.0	1.8276	1.5045	63.24	44.5048	0.0463	Training	5.9894
159241-92-6	-8.5	643.9032	6.1912	FC(F)(F)C(F)(F)C(F)(F)C(F)(F)C1=CC=C(C=C)C=C1	322.0404	-9.7286	-1.3643	4.0	0.0	0.0	5.2543	1.461	0.0	36.4408	0.0479	Training	6.0239
203200-76-4	-8.5	643.9032	6.1912	C\C(NNC(=O)C1=CC=CC=C1)=C\C(=O)C(F)(F)C(F)(F)C(F)(F)F	372.0709	-9.708	-1.354	6.0	3.0	2.0	0.0053	1.486	58.2	43.2614	0.0508	Training	5.831
160845-44-3	-8.5	643.9032	6.1912	OC(=O)CCNC(=O)C(F)(F)C(F)(F)C(F)(F)C(F)(F)C(F)(F)C(F)(F)F	435.014	-9.7704	-1.3852	8.0	2.0	2.0	-1.1952	1.5175	66.4	45.3403	0.0202	Training	6.0101
1355555-21-3	-8.5	643.9032	6.1912	CCC1=C(C(=CC=C1C(O)=O)C(F)(C(F)(F)F)C(F)(F)F)S(=O)(=O)CC(C)C	438.0736	-9.7393	-1.3696	6.0	3.0	1.0	1.7658	1.519	71.44	45.9055	0.0534	Training	6.1192
2043-52-9	-8.5	643.9032	6.1912	FC(F)(F)C(F)(F)C(F)(F)C(F)(F)C(F)(F)C(F)(F)C(F)(F)CCI	523.9118	-9.968	-1.484	7.0	0.0	0.0	6.1856	1.562	0.0	40.4782	0.0228	Training	6.1521
1000859-51-7	-8.5	643.9032	6.1912	OCC1=CN(\C(S1)=N\C(=O)N1CC[C@@H](F)C1)C1=CC2=C(OC(F)(F)C(F)(F)O2)C=C1	451.0625	-9.72	-1.36	2.0	6.0	1.0	1.9192	1.5255	76.29	46.6503	0.0616	Test	6.2689
203303-01-9	-8.5	643.9032	6.1912	OCC(F)(F)C(F)(F)C(F)(F)C(F)(F)C(F)(F)C(F)(F)C(F)(F)CO	412.0144	-9.784	-1.392	8.0	2.0	2.0	3.4181	1.506	40.46	42.2863	0.0336	Training	5.8338
201936-63-2	-8.5	643.9032	6.1912	FC(F)(F)C(F)(F)C(F)(F)C(F)(F)C(F)(F)C(F)(F)C1=CC=C(C=C1)P(C1=CC=CC=C1)C1=CC=CC=C1	580.0626	-9.7263	-1.3632	8.0	0.0	0.0	7.6401	1.59	0.0	41.6013	0.0304	Test	6.9413
1996-63-0	-8.5	643.9032	6.1912	FC(F)=C(C1=C(F)C(F)=C(F)C(F)=C1F)C(F)(F)F	297.984	-9.7579	-1.3789	1.0	0.0	0.0	4.552	1.449	0.0	35.9597	0.0452	Training	6.0724
199465-44-6	-8.5	643.9032	6.1912	FC(F)(F)C(F)(F)C(F)(F)C(F)(F)S(=O)(=O)OC1=CC=C(I)C=C1	501.8782	-9.975	-1.4875	5.0	3.0	0.0	4.4255	1.5509	43.37	44.3746	0.0574	Training	5.7841
19847-40-6	-8.5	643.9032	6.1912	FC1=NC(F)=C(F)C(SC2=C(F)C(F)=NC(F)=C2F)=C1F	331.9654	-9.7714	-1.3857	2.0	3.0	0.0	3.7406	1.466	25.78	39.2173	0.0552	Training	5.8358
16083-64-0	-8.5	643.9032	6.1912	OCC(I)CC(F)(F)C(F)(F)C(F)(F)C(F)(F)C(F)(F)C(F)(F)C(F)(F)F	553.9224	-9.9481	-1.4741	8.0	1.0	1.0	5.5465	1.577	20.23	43.1014	0.0246	Training	6.1322
188715-78-8	-8.5	643.9032	6.1912	FC(F)C(F)(F)C(F)(F)C(F)(F)COC(=O)OOC(=O)OCC(F)(F)C(F)(F)C(F)(F)C(F)F	549.9909	-9.7765	-1.3882	10.0	6.0	0.0	5.5498	1.575	71.06	48.1058	0.0	Training	6.11
1835255-18-9	-8.5	643.9032	6.1912	FC(F)(F)C(F)(F)C(F)(F)C(F)(F)C(F)(F)C(F)(F)CCCCCCCCCCC(F)(F)C(F)(F)C(F)(F)C(F)(F)C(F)(F)C(F)(F)F	778.115	-9.7625	-1.3812	19.0	0.0	0.0	12.365	1.6891	0.0	45.5623	-0.0273	Training	6.6636
1835251-99-4	-8.5	643.9032	6.1912	FC(F)(F)C(F)(F)C(F)(F)C(F)(F)CCCCCCCCCCC(F)(F)C(F)(F)C(F)(F)C(F)(F)F	578.1278	-9.75	-1.375	15.0	0.0	0.0	9.8238	1.5891	0.0	41.5626	0.009	Training	6.3902
1771743-29-3	-8.5	643.9032	6.1912	CC1=CC(=CC(C)=C1C=O)C(F)(C(F)(F)F)C(F)(F)F	302.0542	-9.715	-1.3575	2.0	1.0	0.0	4.4053	1.451	17.07	37.7481	0.0556	Test	6.0078
169132-76-7	-8.5	643.9032	6.1912	FC(F)C(F)(F)COS(=O)(=O)C1=CC=C(C=C1)C1=CC(N2C(N1)=NC1=CC=CC=C21)C1=CC=CC=C1	517.1083	-9.6861	-1.3431	7.0	6.0	1.0	3.9417	1.5586	73.22	47.6642	0.0658	Training	6.2635
168632-11-9	-8.5	643.9032	6.1912	FC(F)(F)C(F)(F)C(F)(F)C(F)(F)C(F)(F)COS(=O)(=O)C(F)(F)F	431.9501	-9.832	-1.416	6.0	3.0	0.0	3.9561	1.516	43.37	42.976	0.0297	Training	5.9503
16621-95-7	-8.5	643.9032	6.1912	FC1(F)C(F)(F)C(F)(F)C(F)(OC(=O)C=C)C(F)(F)C1(F)F	351.9957	-9.7682	-1.3841	2.0	2.0	0.0	3.5715	1.476	26.3	39.6699	0.0366	Training	6.1196
1643531-45-6	-8.5	643.9032	6.1912	CC(F)(F)C(F)(F)OC(F)(C(F)(F)F)C(F)(F)OC(F)(C(O)=O)C(F)(F)F	441.9886	-9.7852	-1.3926	7.0	3.0	1.0	1.5007	1.521	55.76	44.4158	0.0206	Test	6.0333
161975-99-1	-8.5	643.9032	6.1912	FC(F)(F)C(F)(F)C(F)(F)C(F)(F)CCOC(=O)C=CC(=O)OCCC(F)(F)C(F)(F)C(F)(F)C(F)(F)F	608.0292	-9.7632	-1.3816	12.0	4.0	0.0	6.3456	1.604	52.6	47.4206	0.0	Training	6.3472
1881287-99-5	-8.5	643.9032	6.1912	OS(=O)(=O)CC(F)(F)C(F)(F)C(F)(F)C(F)(F)C(F)(F)C(F)(F)F	413.9595	-9.8292	-1.4146	6.0	2.0	1.0	-2.787	1.507	54.37	43.7162	0.0379	Training	5.8355
1355555-11-1	-8.5	643.9032	6.1912	CCC1=C(C(=CC=C1C(O)=O)C(F)(C(F)(F)F)C(F)(F)F)S(=O)(=O)CC	410.0423	-9.75	-1.375	5.0	3.0	1.0	1.1297	1.505	71.44	45.3448	0.0542	Training	6.0459
101948-89-4	-8.5	643.9032	6.1912	CC1=CC=CC(C)=C1NC(=O)C(F)(F)C(F)(F)C(F)(F)F	317.0651	-9.7143	-1.3571	3.0	1.0	1.0	2.4641	1.4585	29.1	39.2513	0.0513	Test	5.9852
1355554-41-4	-8.5	643.9032	6.1912	CC1=C(C(=CC=C1C(O)=O)C(F)(C(F)(F)F)C(F)(F)F)S(C)(=O)=O	382.011	-9.7625	-1.3812	3.0	3.0	1.0	0.4856	1.491	71.44	44.7842	0.055	Training	6.0351
111712-54-0	-8.5	643.9032	6.1912	NC(C1=CN([C@H]2C[C@H](O)[C@@H](CO)O2)C(=O)NC1=O)(C(F)(F)F)C(F)(F)F	393.0759	-9.7192	-1.3596	3.0	7.0	4.0	-2.6475	1.4965	130.57	50.9185	0.0783	Training	5.6991
110388-02-8	-8.5	643.9032	6.1912	OCCOCCNC(=O)C(F)(F)C(F)(F)C(F)(F)C(F)(F)C(F)(F)C(F)(F)C(F)(F)F	501.0421	-9.7677	-1.3839	11.0	3.0	2.0	1.8748	1.5505	58.56	45.8768	0.0201	Training	5.9687
1095-78-9	-8.5	643.9032	6.1912	NC1=CC=C(C=C1)C(C1=CC=C(N)C=C1)(C(F)(F)F)C(F)(F)F	334.0905	-9.687	-1.3435	2.0	2.0	2.0	0.0548	1.467	52.04	41.8858	0.0692	Training	6.0614
106877-28-5	-8.5	643.9032	6.1912	NC1=CC=CC=C1C(F)(F)C(F)(F)C(F)(F)C(F)(F)F	311.0357	-9.74	-1.37	3.0	1.0	1.0	2.0901	1.4555	26.02	38.8227	0.0535	Training	5.8687
106376-37-8	-8.5	643.9032	6.1912	[H]N(C(=O)C(F)(F)C(F)(F)C(F)(F)F)C1=CC(Cl)=C(Cl)C=C1	356.9558	-9.819	-1.4095	3.0	1.0	1.0	3.154	1.4785	29.1	40.0491	0.0487	Test	5.9521
1060-92-0	-8.5	643.9032	6.1912	FC(F)(F)C1=CC(=CC(NC(=S)NC2=CC(=CC(=C2)C(F)(F)F)C(F)(F)F)=C1)C(F)(F)F	500.0217	-9.75	-1.375	2.0	1.0	2.0	4.3492	1.55	24.06	42.4064	0.0358	Training	6.9384
105602-61-7	-8.5	643.9032	6.1912	OC(CC(=O)C1=CC=CC=C1)C(F)(F)C(F)(F)C(F)(F)C(F)F	350.0553	-9.7217	-1.3609	7.0	2.0	1.0	3.7913	1.475	37.3	40.7311	0.057	Training	5.7176
104267-74-5	-8.5	643.9032	6.1912	CC1=C(NC(=O)OCCNCS(=O)(=O)C(F)(F)C(F)(F)C(F)(F)C(F)(F)C(F)(F)C(F)(F)C(F)(F)C(F)(F)F)C=C(NC(=O)OCCNCCCS(=O)(=O)C(F)(F)C(F)(F)C(F)(F)C(F)(F)C(F)(F)C(F)(F)C(F)(F)C(F)(F)F)C=C1	1316.0649	-9.7753	-1.3877	28.0	10.0	4.0	4.9391	1.958	169.0	73.2213	-0.0832	Test	4.6006
103712-63-6	-8.5	643.9032	6.1912	FC(F)=CC(F)(F)C(F)(F)C(F)(F)C(F)(F)C(F)(F)C(F)(F)F	381.9839	-9.7957	-1.3978	5.0	0.0	0.0	5.5056	1.491	0.0	37.6397	0.0237	Training	6.1644
102367-00-0	-8.5	643.9032	6.1912	CN1C(CC(O)(C(F)(F)F)C(F)(F)F)=CC=C1CC(O)(C(F)(F)F)C(F)(F)F	441.0598	-9.7464	-1.3732	4.0	3.0	2.0	3.8215	1.5205	45.39	43.3602	0.0428	Training	6.3022
101931-59-3	-8.5	643.9032	6.1912	CC1=CC=C(C=C1)C(C)(O)CC(O)(C(F)(F)F)C(F)(F)F	316.0898	-9.7048	-1.3524	3.0	2.0	2.0	3.4483	1.458	40.46	40.3678	0.0709	Training	5.8435
101198-16-7	-8.5	643.9032	6.1912	CC1CC(OC(O1)(C(F)(F)F)C(F)(F)F)(C(F)(F)F)C(F)(F)F	374.0176	-9.7739	-1.387	0.0	2.0	0.0	4.4961	1.487	18.46	39.3264	0.0369	Test	6.395
100991-90-0	-8.5	643.9032	6.1912	CC(C(O)C1=CC=C(F)C=C1)C(OC(O)=NC1=CC(Cl)=C(Cl)C=C1)(C(F)(F)F)C(F)(F)F	507.0239	-9.7562	-1.3781	5.0	3.0	2.0	6.9277	1.5535	62.05	46.3455	0.0596	Test	6.4933
100550-11-6	-8.5	643.9032	6.1912	FC(F)(F)C(F)(F)C(F)(F)C(F)(F)C(F)(F)C(F)(F)C(F)(F)C(F)(F)C(F)(F)C(F)(F)C(F)(F)C(F)(F)CCCCCCCCCCCCC(F)(F)C(F)(F)C(F)(F)C(F)(F)C(F)(F)C(F)(F)C(F)(F)C(F)(F)C(F)(F)C(F)(F)C(F)(F)C(F)(F)F	1406.108	-9.7744	-1.3872	33.0	0.0	0.0	20.7688	2.0031	0.0	58.1222	-0.1385	Training	5.1316
100279-14-9	-8.5	643.9032	6.1912	CC1=C(SC(F)(F)C(F)F)C=CC(NC(=O)NC(=O)C2=C(F)C=CC=C2F)=C1	422.0524	-9.7214	-1.3607	5.0	3.0	2.0	1.9636	1.511	58.2	44.261	0.0475	Training	6.1784
100221-85-0	-8.5	643.9032	6.1912	FC(F)(F)C(F)(F)C(F)(F)C(F)(F)C(F)(F)C(F)(F)C(F)(F)C(F)(F)S(=O)(=O)NC(=O)NC1CCCCC1	624.0375	-9.7816	-1.3908	9.0	3.0	2.0	2.6935	1.612	75.27	50.0078	0.0047	Test	6.6308
2070-78-2	-8.5	643.9032	6.1912	FCC(F)(F)C(F)(F)C(F)(F)C(F)(F)C(F)(F)C(F)(F)C(F)(F)F	401.9901	-9.8	-1.4	6.0	0.0	0.0	5.33	1.501	0.0	38.0398	0.019	Test	6.1835
111864-94-9	-8.5	643.9032	6.1912	FC1=C(F)C(=C(C(F)=C1F)C(F)(F)C(F)(F)F)C(F)(F)F	335.9808	-9.7714	-1.3857	1.0	0.0	0.0	4.9159	1.468	0.0	36.7196	0.0368	Training	6.2946
112281-77-3	-8.5	643.9032	6.1912	FC(F)C(F)(F)OCC(CN1C=NC=N1)C1=C(Cl)C=C(Cl)C=C1	371.0215	-9.7696	-1.3848	7.0	4.0	0.0	4.2432	1.4855	39.94	41.4144	0.0642	Training	5.4893
1146-66-3	-8.5	643.9032	6.1912	NC1=C(F)C2=C(C(F)=C1F)C(F)=C(F)C(F)=C2F	269.0075	-9.7222	-1.3611	0.0	1.0	1.0	1.2923	1.4345	26.02	37.9822	0.0618	Training	5.9003
116671-68-2	-8.5	643.9032	6.1912	FC1=C(N=C(O1)C1=CC=C(C=C1)C1=NC(=C(F)O1)C(F)(F)F)C(F)(F)F	384.0145	-9.7154	-1.3577	2.0	4.0	0.0	5.3124	1.492	52.06	42.8863	0.0514	Training	6.2507
1355554-27-6	-8.5	643.9032	6.1912	CC(C)S(=O)C1=C(C)C(=CC=C1C(F)(C(F)(F)F)C(F)(F)F)C(O)=O	394.0474	-9.748	-1.374	4.0	2.0	1.0	1.5981	1.497	54.37	43.3179	0.054	Training	6.1404
1350637-14-7	-8.5	643.9032	6.1912	FC1OC1(F)C(F)(F)C(F)(F)C(F)(F)C(F)(F)C(F)(F)C(F)(F)F	397.9788	-9.7958	-1.3979	5.0	1.0	0.0	4.7168	1.499	12.53	39.2126	0.0237	Test	6.1595
13406-92-3	-8.5	643.9032	6.1912	CCN(CCNCCNCCN)S(=O)(=O)C(F)(F)C(F)(F)C(F)(F)C(F)(F)C(F)(F)C(F)(F)C(F)(F)C(F)(F)F	656.1114	-9.7725	-1.3862	17.0	5.0	3.0	-2.7153	1.6281	87.46	51.8682	0.0152	Training	5.7362
131320-42-8	-8.5	643.9032	6.1912	FC(F)C(F)(F)OC[C@H](CN1C=NC=N1)C1=C(Cl)C=C(Cl)C=C1	371.0215	-9.7696	-1.3848	7.0	4.0	0.0	4.2432	1.4855	39.94	41.4144	0.0642	Training	5.4893
131320-41-7	-8.5	643.9032	6.1912	FC(F)C(F)(F)OC[C@@H](CN1C=NC=N1)C1=C(Cl)C=C(Cl)C=C1	371.0215	-9.7696	-1.3848	7.0	4.0	0.0	4.2432	1.4855	39.94	41.4144	0.0642	Training	5.4893
1257261-94-1	-8.5	643.9032	6.1912	CCCCCCCCCCCCCCC(I)CC(F)(F)C(F)(F)C(F)(F)C(F)(F)C(F)(F)C(F)(F)C(F)(F)C(F)(F)F	770.1277	-9.8333	-1.4167	21.0	0.0	0.0	12.2807	1.6851	0.0	45.4026	0.0099	Test	6.1282
125081-35-8	-8.5	643.9032	6.1912	CCCCCCCCCCC(I)CC(F)(F)C(F)(F)C(F)(F)C(F)(F)C(F)(F)C(F)(F)F	614.0715	-9.8688	-1.4344	15.0	0.0	0.0	9.4497	1.607	0.0	42.2814	0.0309	Training	6.023
1240600-41-2	-8.5	643.9032	6.1912	OP(=O)(C(F)(F)C(F)(F)C(F)(F)C(F)(F)C(F)(F)C(F)(F)F)C(F)(F)C(F)(F)C(F)(F)C(F)(F)C(F)(F)C(F)(F)C(F)(F)C(F)(F)C(F)(F)C(F)(F)C(F)(F)C(F)(F)F	1001.9107	-9.8153	-1.4076	16.0	1.0	1.0	12.4612	1.801	37.3	53.7682	-0.096	Training	7.0986
1355554-46-9	-8.5	643.9032	6.1912	CCCS(=O)(=O)C1=C(C)C(=CC=C1C(F)(C(F)(F)F)C(F)(F)F)C(O)=O	410.0423	-9.75	-1.375	5.0	3.0	1.0	1.2658	1.505	71.44	45.3448	0.0542	Test	6.048
124017-53-4	-8.5	643.9032	6.1912	FC1=C(F)C2=C(C(F)=C1F)C(F)=C(S)C(F)=C2F	285.9687	-9.7722	-1.3861	0.0	1.0	1.0	4.1022	1.443	0.0	35.7194	0.0599	Training	5.869
1226138-26-6	-8.5	643.9032	6.1912	NC1=CC(=NN1C1=CC=C(C=C1)C(F)(F)F)C(F)(F)F	295.0544	-9.705	-1.3525	1.0	3.0	1.0	1.3887	1.4475	43.84	40.2851	0.065	Test	5.8221
122590-97-0	-8.5	643.9032	6.1912	FC(F)(F)C(F)(F)C(F)(F)C(F)(F)C(=O)NC1=CC=CC=C1	339.0306	-9.7364	-1.3682	4.0	1.0	1.0	2.4825	1.4695	29.1	39.6906	0.044	Training	5.9981
122180-11-4	-8.5	643.9032	6.1912	FC1=C(F)C(F)=C(F)C2=C1C(F)(F)OC2(F)F	263.9821	-9.7529	-1.3765	0.0	1.0	0.0	3.3718	1.432	9.23	36.2026	0.0539	Training	5.8459
1207727-04-5	-8.5	643.9032	6.1912	CN(C(=O)C1=CC=CC=C1)C1=CC=CC(C(=O)NC2=C(C=C(C=C2Br)C(F)(C(F)(F)F)C(F)(F)F)C(F)(F)F)=C1F	662.0063	-9.7659	-1.3829	5.0	2.0	1.0	5.6813	1.631	49.41	48.1811	0.0274	Training	7.1798
1205020-79-6	-8.5	643.9032	6.1912	FC(C(F)(F)F)C(F)(F)COS(=O)(=O)C(F)(F)C(F)(F)C(F)(F)C(F)(F)F	463.9563	-9.8259	-1.413	7.0	3.0	0.0	4.2942	1.532	43.37	43.6161	0.0245	Training	6.0546
118454-01-6	-8.5	643.9032	6.1912	CN(C)CCCCNC(=O)C(F)(F)C(F)(F)C(F)(F)C(F)(F)C(F)(F)C(F)(F)C(F)(F)F	512.0945	-9.7531	-1.3766	11.0	2.0	1.0	2.0745	1.556	32.34	43.4759	0.018	Test	6.1293
118334-94-4	-8.5	643.9032	6.1912	CC(OS(=O)(=O)C(F)(F)C(F)(F)C(F)(F)C(F)(F)F)C(F)(F)F	395.969	-9.8261	-1.413	5.0	3.0	0.0	3.7093	1.498	43.37	42.2564	0.0393	Training	5.8304
117516-21-9	-8.5	643.9032	6.1912	CCOC(=O)C(=O)C(F)(F)C(F)(F)C(F)(F)C(F)(F)C(F)(F)C(F)(F)F	420.0031	-9.7731	-1.3865	7.0	3.0	0.0	3.8574	1.51	43.37	42.7371	0.0277	Training	5.9649
123066-64-8	-8.5	643.9032	6.1912	NC1=CC=C(C=C1)N1N=C(C=C1C(F)(F)F)C(F)(F)F	295.0544	-9.705	-1.3525	1.0	3.0	1.0	1.3887	1.4475	43.84	40.2851	0.065	Training	5.8221
210972-74-0	-8.5	643.9032	6.1912	FC(=O)C(F)(F)C(F)(F)C(F)(F)C(F)(F)C(F)(F)C(F)(F)C(F)(F)C(F)(F)C(F)(F)C(F)(F)C(F)(F)C(F)(F)C(F)(F)C(F)(F)C(F)(F)F	815.9438	-9.8	-1.4	14.0	1.0	0.0	9.939	1.708	17.07	48.0259	-0.0571	Test	7.0483
223912-90-1	-8.5	643.9032	6.1912	FC(F)=C(F)C(F)=C(F)C(F)=C(F)C(F)=C(F)F	285.984	-9.7667	-1.3833	3.0	0.0	0.0	5.4428	1.443	0.0	35.7197	0.0457	Test	5.8094
215094-37-4	-8.5	643.9032	6.1912	[H]C(C)(CCCC(F)(C(F)(F)F)C(F)(F)F)[C@@]1([H])CC[C@@]2([H])[C@]3([H])C(=O)C=C4C[C@@]([H])(O)CC[C@]4(C)[C@@]3([H])CC[C@]12C	526.2682	-9.6694	-1.3347	5.0	2.0	1.0	7.7446	1.5631	37.3	44.2554	0.0574	Test	6.9154
570420-18-7	-8.5	643.9032	6.1912	CCCCNC(=O)C(F)(F)C(F)(F)C(F)(F)C(F)(F)C(F)(F)C(F)(F)F	419.0555	-9.7615	-1.3808	8.0	1.0	1.0	3.0307	1.5095	29.1	41.2911	0.0273	Training	6.0522
560092-29-7	-8.5	643.9032	6.1912	CN1CCN(CC1)C(=O)C(F)(F)C(F)(F)C(F)(F)C(F)(F)C(F)(F)C(F)(F)F	446.0664	-9.7536	-1.3768	5.0	2.0	0.0	1.2328	1.523	23.55	41.2763	0.027	Test	6.34
540521-01-5	-8.5	643.9032	6.1912	FC(F)(F)C(F)(F)C(F)(F)C(F)(F)C(F)(F)C(F)(F)C(F)(F)C(F)(F)C(=O)NC1=CC=C(C=C1)N=NC1=CC=CC=C1	643.0552	-9.7333	-1.3667	10.0	3.0	1.0	7.4391	1.6215	53.82	48.2431	0.0088	Test	6.7832
54009-79-9	-8.5	643.9032	6.1912	FC(F)(F)C(F)(C(F)(F)F)C(F)(F)C(F)(F)C(F)(F)C(F)(F)C(F)(F)C(F)(F)C(F)(F)C(F)(F)C(F)(F)C(F)(F)C(F)(F)C(F)(F)C(F)(F)C(F)(F)CC1CO1	925.9782	-9.7911	-1.3955	16.0	1.0	0.0	11.5024	1.763	12.53	49.7726	-0.0707	Training	7.0265
5386-30-1	-8.5	643.9032	6.1912	OC1=C(F)C(F)=C(F)C2=C1C(F)=C(F)C(F)=C2F	269.9916	-9.7278	-1.3639	0.0	1.0	1.0	3.518	1.435	20.23	37.4228	0.0622	Training	5.918
53638-13-4	-8.5	643.9032	6.1912	FC(F)(F)C(F)(F)C(F)(F)C(F)(F)CC(I)C(F)(F)C(F)(F)C(F)(F)C(F)(F)C(F)(F)C(F)(F)C(F)(F)C(F)(F)F	791.8864	-9.9049	-1.4524	11.0	0.0	0.0	9.6577	1.6959	0.0	45.8377	-0.0375	Training	6.9187
52481-85-3	-8.5	643.9032	6.1912	OC(=O)C(F)(OC(F)(F)C(F)(OC(F)(F)C(F)(OC(F)(F)C(F)(OC(F)(F)C(F)(OC(F)(F)C(F)(F)C(F)(F)F)C(F)(F)F)C(F)(F)F)C(F)(F)F)C(F)(F)F)C(F)(F)F	993.9163	-9.7983	-1.3992	16.0	6.0	1.0	7.5556	1.797	83.45	58.2233	-0.0889	Training	6.6262
51814-65-4	-8.5	643.9032	6.1912	CCC1=CC=CC=C1NC(=O)C(F)(F)C(F)(F)C(F)(F)F	317.0651	-9.7143	-1.3571	4.0	1.0	1.0	2.4096	1.4585	29.1	39.2513	0.0513	Training	5.8956
502619-81-0	-8.5	643.9032	6.1912	FC(F)(F)C1=CC(=CC(=C1)C(F)(F)F)C1(CCC2(CCC=C2)O1)C1=CC(=CC(=C1)C(F)(F)F)C(F)(F)F	548.101	-9.7027	-1.3514	2.0	1.0	0.0	8.9046	1.5741	9.23	41.885	0.0337	Test	7.3996
447411-37-2	-8.5	643.9032	6.1912	FC(F)(F)C(F)(F)OP(=O)(OC(F)(F)C(F)(F)F)OC(F)(F)C(F)(F)F	451.9295	-9.8385	-1.4192	6.0	4.0	0.0	5.6096	1.526	44.76	43.5146	0.0249	Training	5.9651
4454-57-3	-8.5	643.9032	6.1912	FC(F)(F)C(F)(F)C(F)(F)C(=N)NNS(=O)(=O)C1=CC=CC=C1	367.0225	-9.7652	-1.3826	5.0	3.0	3.0	-2.5527	1.4835	82.05	45.5455	0.0593	Test	5.6855
42268-97-3	-8.5	643.9032	6.1912	OCCN(CCO)C(=O)C(F)(F)C(F)(F)C(F)(F)C(F)(F)C(F)(F)C(F)(F)C(F)(F)F	501.0421	-9.7677	-1.3839	10.0	3.0	2.0	2.0405	1.5505	60.77	46.0978	0.022	Training	6.0569
42175-49-5	-8.5	643.9032	6.1912	FC(F)(F)C1=C(C(=C(C=C1)C(F)(F)F)C(F)(F)F)C(F)(F)F	349.9965	-9.7636	-1.3818	0.0	0.0	0.0	5.7618	1.475	0.0	36.9999	0.0364	Training	6.494
41358-63-8	-8.5	643.9032	6.1912	OCCN(CCO)CCCNC(=O)C(F)(F)C(F)(F)C(F)(F)C(F)(F)C(F)(F)C(F)(F)C(F)(F)F	558.1	-9.7514	-1.3757	14.0	4.0	3.0	0.4094	1.579	72.8	48.442	0.0215	Training	5.8169
40630-61-3	-8.5	643.9032	6.1912	OCCN(CCO)S(=O)(=O)C(F)(F)C(F)(F)C(F)(F)C(F)(F)C(F)(F)C(F)(F)C(F)(F)C(F)(F)F	587.0059	-9.8	-1.4	12.0	4.0	2.0	2.4365	1.5935	77.84	49.5241	0.0171	Training	6.0544
405919-98-4	-8.5	643.9032	6.1912	CC1NC2=CC=CC=C2C(O1)(C(F)(F)F)C(F)(F)F	285.0588	-9.7105	-1.3553	0.0	2.0	1.0	2.1838	1.4425	21.26	37.8272	0.0595	Training	5.9351
40396-59-6	-8.5	643.9032	6.1912	FC(F)(C1=CC=CC=C1)C(F)(F)C1=CC=C(Br)C=C1	331.9824	-9.8158	-1.4079	3.0	0.0	0.0	5.3329	1.466	0.0	36.6396	0.0728	Training	5.8325
57677-98-2	-8.5	643.9032	6.1912	OCCNCCO.OP(=O)(OCCC(F)(F)C(F)(F)C(F)(F)C(F)(F)C(F)(F)C(F)(F)C(F)(F)C(F)(F)C(F)(F)C(F)(F)F)OCCC(F)(F)C(F)(F)C(F)(F)C(F)(F)C(F)(F)C(F)(F)C(F)(F)C(F)(F)C(F)(F)C(F)(F)F	1295.0358	-9.7897	-1.3949	28.0	6.0	4.0	11.41	1.9475	108.25	66.7257	-0.1345	Training	5.2332
57750-02-4	-8.5	643.9032	6.1912	FC(F)(F)C1(OC(=O)CN1C1=CC=CC=C1)C(F)(F)F	299.0381	-9.715	-1.3575	1.0	3.0	0.0	1.7375	1.4495	29.54	38.9348	0.0556	Training	5.8567
58292-89-0	-8.5	643.9032	6.1912	CC(=O)C#CC(F)(F)C(F)(F)C(F)(F)C(F)(F)C(F)(F)C(F)(F)F	385.9976	-9.7708	-1.3854	4.0	1.0	0.0	4.3176	1.493	17.07	39.427	0.0322	Training	6.2266
59665-26-8	-8.5	643.9032	6.1912	FC(F)(F)C(F)(F)C(F)(F)C(F)(F)C(F)(F)C(F)(F)C(F)(F)C(F)(F)C(Br)(Br)CBr	681.7435	-10.06	-1.53	8.0	0.0	0.0	7.8768	1.6409	0.0	43.6349	0.0	Training	6.387
2144-53-8	-8.5	643.9032	6.1912	CC(=C)C(=O)OCCC(F)(F)C(F)(F)C(F)(F)C(F)(F)C(F)(F)C(F)(F)F	432.0395	-9.7593	-1.3796	8.0	2.0	0.0	5.2346	1.516	26.3	41.2708	0.0272	Training	6.0601
67990-79-8	-8.5	643.9032	6.1912	FC(F)(F)C(F)(F)C(F)(F)C(F)(F)OC(F)(F)C(F)(F)S(F)(=O)=O	417.9345	-9.8417	-1.4208	6.0	3.0	0.0	3.9136	1.509	43.37	42.6957	0.03	Training	5.8512
6780-81-0	-8.5	643.9032	6.1912	FC(F)(F)C(F)(F)C(F)(F)COP(Cl)(=O)OCC(F)(F)C(F)(F)C(F)(F)F	479.9363	-9.8519	-1.4259	8.0	3.0	0.0	6.0323	1.54	35.53	43.1517	0.0253	Training	5.9605
678-32-0	-8.5	643.9032	6.1912	FC(F)(F)C(F)(F)C(F)(F)C(F)(F)C(F)(F)C(F)(Br)C(F)(F)Br	507.8143	-10.0348	-1.5174	5.0	0.0	0.0	6.1383	1.5539	0.0	40.1563	0.0243	Test	6.0319
67213-20-1	-8.5	643.9032	6.1912	FC(F)(F)C1([Se][Se]C(=N1)C1=CC=CC=C1)C(F)(F)F	412.8657	-9.9947	-1.4974	1.0	1.0	0.0	2.5911	1.5064	12.36	39.4933	0.0819	Training	5.7233
66804-94-2	-8.5	643.9032	6.1912	FC(F)(F)C(F)(F)OC(F)(F)C(F)(OC(F)(F)C(F)(F)C(F)(F)F)C(F)(F)F	469.9611	-9.8071	-1.4036	6.0	2.0	0.0	5.786	1.535	18.46	41.2452	0.0096	Training	6.3619
65566-03-2	-8.5	643.9032	6.1912	FC(=O)C(F)(OC(F)(F)C(F)(F)C(F)(F)C(F)(F)F)C(F)(F)F	381.9675	-9.8	-1.4	5.0	2.0	0.0	4.1529	1.491	26.3	40.2693	0.0286	Training	5.9645
64983-18-2	-8.5	643.9032	6.1912	FC(F)(F)C(F)(F)C(F)(F)C(F)(F)C(F)(F)C(F)(F)S(=O)N=[N+]=[N-]	408.9554	-9.825	-1.4125	6.0	1.0	0.0	4.6567	1.5045	65.83	44.7621	0.0343	Training	6.1023
38012-79-2	-8.5	643.9032	6.1912	CCOC(=O)C(OC(F)(F)C(F)(F)C(F)(F)C(F)(F)F)(C(F)(F)F)C(F)(F)F	457.9999	-9.7821	-1.3911	6.0	3.0	0.0	4.8552	1.529	35.53	42.713	0.0186	Training	6.2516
63967-46-4	-8.5	643.9032	6.1912	CC=CC(F)(F)C(F)(F)C(F)(F)C(F)(F)C(F)(F)C(F)(F)F	360.0184	-9.7773	-1.3886	5.0	0.0	0.0	5.3013	1.48	0.0	37.2004	0.0324	Training	6.0582
63703-12-8	-8.5	643.9032	6.1912	FC(F)C(F)(F)C(F)(F)C(F)(F)C(F)(F)C(F)(F)C(=O)C(F)(F)F	397.9788	-9.7958	-1.3979	6.0	1.0	0.0	4.5594	1.499	17.07	39.6666	0.0237	Training	6.0767
6350-80-7	-8.5	643.9032	6.1912	CC1CCC2=C(C1)SC(NC(=O)C(F)(F)C(F)(F)C(F)(F)C(F)(F)C(F)(F)C(F)F)=C2C(N)=O	538.0584	-9.7529	-1.3765	8.0	3.0	2.0	1.6377	1.569	72.19	47.9802	0.0297	Test	6.4022
63137-87-1	-8.5	643.9032	6.1912	FC(F)C(F)(F)C(F)(F)C(F)(F)COC(=O)C=CC(=O)OCC(F)(F)C(F)(F)C(F)(F)C(F)F	544.0167	-9.7647	-1.3824	12.0	4.0	0.0	4.971	1.572	52.6	46.1403	0.0091	Training	6.081
62245-52-7	-8.5	643.9032	6.1912	FC1=C(C(=O)C2=C1C(F)=C(F)C(F)=C2F)C(F)(F)F	287.9821	-9.7368	-1.3684	0.0	1.0	0.0	3.6822	1.444	17.07	37.4666	0.0528	Training	6.0574
61860-03-5	-8.5	643.9032	6.1912	FC(F)(F)C1(N=NCC1C(=O)C1=CC=CC=C1)C(F)(F)F	310.0541	-9.7048	-1.3524	2.0	3.0	0.0	3.8147	1.455	41.79	40.3801	0.0591	Training	5.9003
61859-95-8	-8.5	643.9032	6.1912	FC(F)(F)C1(CNN=C1C(=O)C1=CC=CC=C1)C(F)(F)F	310.0541	-9.7048	-1.3524	2.0	3.0	1.0	1.3287	1.455	41.46	40.3471	0.0591	Training	5.8388
61324-23-0	-8.5	643.9032	6.1912	FC(F)(F)C(F)(F)C(F)(F)C1=NC2=C(O1)C=CC(=C2)C(F)(F)C(F)(F)C(F)(F)F	454.9991	-9.7552	-1.3776	4.0	2.0	0.0	6.4066	1.5275	26.03	41.703	0.027	Training	6.5683
610800-34-5	-8.5	643.9032	6.1912	OP(=O)(C(F)(F)C(F)(F)C(F)(F)C(F)(F)C(F)(F)C(F)(F)F)C(F)(F)C(F)(F)C(F)(F)C(F)(F)C(F)(F)C(F)(F)C(F)(F)C(F)(F)F	801.9235	-9.8191	-1.4096	12.0	1.0	1.0	9.92	1.701	37.3	49.7685	-0.0536	Training	7.1649
63878-93-3	-8.5	643.9032	6.1912	FC(F)(PC1=CC=CC=C1)C(F)(F)PC1=CC=CC=C1	318.035	-9.75	-1.375	5.0	0.0	0.0	4.18	1.459	0.0	36.3607	0.0716	Training	5.7432
3794-51-2	-8.5	643.9032	6.1912	CC(=C)C(=O)OCCCCCCCCCCCC(F)(F)C(F)(F)C(F)(F)C(F)(F)C(F)(F)C(F)(F)C(F)(F)C(F)(F)F	658.174	-9.731	-1.3655	19.0	2.0	0.0	10.0161	1.6291	26.3	45.7935	0.0087	Test	6.1639
610778-27-3	-8.5	643.9032	6.1912	COC1=CC=C(Br)C=C1C(F)(F)C(F)(F)C(F)(F)C(F)(F)F	403.9458	-9.8636	-1.4318	4.0	1.0	0.0	5.3824	1.502	9.23	39.0019	0.0512	Training	5.9857
37819-18-4	-8.5	643.9032	6.1912	FC(F)(Br)C(F)(F)C(F)(F)C(F)(F)C(F)(F)C(F)(F)C(F)(F)Br	507.8143	-10.0348	-1.5174	6.0	0.0	0.0	6.1383	1.5539	0.0	40.1563	0.0243	Training	5.9431
320599-24-4	-8.5	643.9032	6.1912	CC(=O)NS(=O)(=O)C1=CC=C(NS(=O)(=O)C(F)(F)C(F)(F)C(F)(F)C(F)(F)F)C=C1	495.9809	-9.7967	-1.3983	7.0	5.0	2.0	-0.5427	1.548	109.41	50.8606	0.0474	Training	5.9661
312-14-1	-8.5	643.9032	6.1912	OC(=O)CC(SC(CC(O)=O)C(F)(F)C(F)(F)C(F)(F)F)C(F)(F)C(F)(F)C(F)(F)F	513.992	-9.7935	-1.3968	10.0	3.0	2.0	-0.7291	1.557	74.6	47.7398	0.0113	Test	6.0686
30362-32-4	-8.5	643.9032	6.1912	FC(F)(F)C1=NC(=NC(=N1)C1=CC=CC=C1)C(F)(F)F	293.0388	-9.705	-1.3525	1.0	3.0	0.0	3.5762	1.4465	38.67	39.7278	0.0591	Test	5.8834
30295-53-5	-8.5	643.9032	6.1912	CN(C)(=O)CCCNC(=O)C(F)(F)C(F)(F)C(F)(F)C(F)(F)C(F)(F)C(F)(F)C(F)(F)F	514.0738	-9.7594	-1.3797	10.0	2.0	1.0	1.697	1.557	52.16	45.4975	0.0199	Training	6.23
284665-40-3	-8.5	643.9032	6.1912	NC1=NC(=CS1)C1=CC(=CC(=C1)C(F)(F)F)C(F)(F)F	312.0156	-9.75	-1.375	1.0	3.0	1.0	2.3265	1.456	38.91	40.1313	0.069	Training	5.7889
27619-97-2	-8.5	643.9032	6.1912	OS(=O)(=O)CCC(F)(F)C(F)(F)C(F)(F)C(F)(F)C(F)(F)C(F)(F)F	427.9752	-9.82	-1.41	7.0	2.0	1.0	-2.3969	1.514	54.37	43.9965	0.0375	Training	5.8446
27607-42-7	-8.5	643.9032	6.1912	OCCNCCC(F)(F)C(F)(F)C(F)(F)C(F)(F)C(F)(F)C(F)(F)C(F)(F)C(F)(F)F	507.0491	-9.7742	-1.3871	11.0	2.0	2.0	3.357	1.5535	32.26	43.367	0.0152	Training	6.0616
261761-76-6	-8.5	643.9032	6.1912	FC1(F)C(F)(F)C(F)(F)C(F)(C(Br)=O)C(F)(F)C1(F)F	387.8957	-9.92	-1.46	1.0	1.0	0.0	3.8063	1.4939	17.07	39.4649	0.0435	Training	5.9808
250237-67-3	-8.5	643.9032	6.1912	CCCCCCCCCCCCCCOC(=O)C(F)(F)C(F)(F)C(F)(F)C(F)(F)C(F)(F)C(F)(F)C(F)(F)C(F)(F)C(F)(F)F	710.1864	-9.7356	-1.3678	21.0	2.0	0.0	10.8754	1.6551	26.3	46.8337	0.0	Test	6.1409
247220-87-7	-8.5	643.9032	6.1912	CC1=C(Cl)C(=NN1)C(F)(F)C(F)(F)C(F)(F)C(F)(F)C(F)(F)F	383.9887	-9.8	-1.4	4.0	1.0	1.0	4.9315	1.492	28.68	40.5478	0.0381	Training	6.119
242812-05-1	-8.5	643.9032	6.1912	CC(C)C(=O)OCCC(F)(F)C(F)(F)C(F)(F)C(F)(F)C(F)(F)C(F)(F)F	434.0551	-9.7593	-1.3796	8.0	2.0	0.0	5.3145	1.517	26.3	41.3111	0.0272	Test	6.0665
238098-38-9	-8.5	643.9032	6.1912	CC1=CC(=CC=C1[N+]([O-])=O)C(F)(C(F)(F)F)C(F)(F)F	305.0287	-9.73	-1.365	2.0	2.0	0.0	4.1926	1.4525	43.14	40.4146	0.0624	Training	5.9027
23790-50-3	-8.5	643.9032	6.1912	FC(F)(F)C(F)(F)C(F)(F)C(F)(F)C(F)(F)C1=NC(=NC(=N1)C(F)(F)C(F)(F)C(F)(F)C(F)(F)C(F)(F)F)C(F)(F)C(F)(F)C(F)(F)C(F)(F)C(F)(F)F	884.9565	-9.7889	-1.3944	12.0	3.0	0.0	10.5516	1.7425	38.67	51.5661	-0.0611	Training	7.1684
233678-19-8	-8.5	643.9032	6.1912	CCOC(F)(F)C(F)(F)C(F)(F)C(F)(F)C(F)(F)C(F)(F)C(F)(F)F	414.0101	-9.788	-1.394	7.0	1.0	0.0	5.3545	1.507	9.23	39.2032	0.0235	Training	6.0803
2195-57-5	-8.5	643.9032	6.1912	FC1=C(F)C(F)=C(OP2(OC3=C(F)C(F)=C(F)C(F)=C3F)=NP(OC3=C(F)C(F)=C(F)C(F)=C3F)(OC3=C(F)C(F)=C(F)C(F)=C3F)=NP(OC3=C(F)C(F)=C(F)C(F)=C3F)(OC3=C(F)C(F)=C(F)C(F)=C3F)=N2)C(F)=C1F	1232.8521	-9.7692	-1.3846	12.0	9.0	0.0	16.4856	1.9164	92.46	63.903	-0.0459	Training	6.3715
21846-40-2	-8.5	643.9032	6.1912	FC1(F)C2=CC=CC3=CC=CC(=C23)C1(F)F	226.0406	-9.675	-1.3375	0.0	0.0	0.0	4.037	1.413	0.0	34.5208	0.0648	Training	5.8689
37847-84-0	-8.5	643.9032	6.1912	FC(F)(F)C(OC(=O)C1=CC=CC=C1SC1=CC=CC=C1)(C1=CC=CC=C1)C(F)(F)F	456.0619	-9.7032	-1.3516	5.0	3.0	0.0	7.0147	1.528	26.3	41.7512	0.0547	Training	6.4233
330562-46-4	-8.5	643.9032	6.1912	FC(F)(F)C(F)(F)C(F)(F)C(F)(F)OC(F)(F)C(F)(F)OC(F)(F)Br	479.8842	-9.912	-1.456	7.0	2.0	0.0	5.5761	1.5399	18.46	41.4437	0.0216	Training	5.9133
335-74-0	-8.5	643.9032	6.1912	OC(=O)C(F)(F)C(F)(Cl)C(F)(F)C(F)(Cl)C(F)(F)C(F)(Cl)C(F)(F)C(F)(Cl)C(F)(F)Cl	593.8196	-9.9258	-1.4629	9.0	1.0	1.0	4.1617	1.5969	37.3	45.6064	-0.006	Training	6.3371
26564-96-5	-8.5	643.9032	6.1912	OC(=O)C(CCC(F)(F)C(F)(F)C(F)(F)C(F)(F)C(F)(F)C(F)(F)F)C(O)=O	450.0137	-9.7679	-1.3839	9.0	2.0	2.0	-1.5103	1.525	74.6	46.4603	0.0165	Test	6.0157
33843-69-5	-8.5	643.9032	6.1912	NNC(=O)C(F)(F)C(F)(F)C(F)(F)C(F)(F)C(F)(F)C(F)(F)F	378.0038	-9.787	-1.3935	5.0	2.0	2.0	-0.9991	1.489	55.12	43.0721	0.0309	Training	5.8915
37696-86-9	-8.5	643.9032	6.1912	CCCCCCCCCCCCNC(=O)C(F)(F)C(F)(F)C(F)(F)C(F)(F)C(F)(F)C(F)(F)C(F)(F)F	581.1775	-9.7297	-1.3649	17.0	1.0	1.0	6.7868	1.5906	29.1	44.5335	0.0174	Training	6.1254
338-81-8	-8.5	643.9032	6.1912	FC(F)(F)C(F)(F)N(C(F)(F)C(F)(F)F)C(F)(F)C(F)(F)C(F)(F)F	420.9759	-9.808	-1.404	4.0	1.0	0.0	4.2558	1.5105	3.24	38.7435	0.0144	Training	6.3365
376-23-8	-8.5	643.9032	6.1912	CN(C)CCCNC(=O)C(F)(F)C(F)(F)C(F)(F)C(F)(F)C(F)(F)C(F)(F)C(F)(F)F	498.0788	-9.7581	-1.379	10.0	2.0	1.0	1.6844	1.549	32.34	43.1956	0.0181	Training	6.1322
36871-69-9	-8.5	643.9032	6.1912	OC(=O)CNC(=O)C1NC(OC1(C(F)(F)F)C(F)(F)F)(C(F)(F)F)C(F)(F)F	446.0136	-9.7643	-1.3821	3.0	4.0	3.0	-4.2622	1.523	87.66	47.6863	0.0251	Training	6.2597
36839-95-9	-8.5	643.9032	6.1912	FC(F)(F)C(F)(F)C(F)(F)C(F)(F)S(=O)(=O)OC1=CCCCC1	380.0129	-9.787	-1.3935	5.0	3.0	0.0	4.2164	1.49	43.37	41.9373	0.0516	Training	5.8206
35853-45-3	-8.5	643.9032	6.1912	FC(F)(F)C1=NC2=C(C=CC=C2C(F)(F)F)C(Br)=C1	342.9431	-9.8526	-1.4263	0.0	1.0	0.0	5.0349	1.4715	12.89	38.1479	0.0658	Training	6.0017
35853-44-2	-8.5	643.9032	6.1912	FC(F)(F)C1=CC(=O)C2=C(C=CC=C2N1)C(F)(F)F	281.0275	-9.7105	-1.3553	0.0	1.0	1.0	3.5657	1.4405	32.86	38.9066	0.0595	Training	6.0661
356-47-8	-8.5	643.9032	6.1912	FC(F)(F)C1(F)OC(F)(F)C(F)(F)C(F)(F)C1(F)F	315.9758	-9.8	-1.4	0.0	1.0	0.0	3.7434	1.458	9.23	37.2425	0.0381	Training	6.0768
35444-13-4	-8.5	643.9032	6.1912	CCCCCCCCC(C(=O)C1=CC=CC=C1)=C(C(F)(F)F)C(F)(F)F	380.1575	-9.6769	-1.3385	9.0	1.0	0.0	7.0411	1.4901	17.07	39.3101	0.0568	Training	6.0005
35443-94-8	-8.5	643.9032	6.1912	COC1=CC=CC=C1C(=O)C=C(C(F)(F)F)C(F)(F)F	298.0428	-9.71	-1.355	3.0	2.0	0.0	3.9289	1.449	26.3	38.5909	0.0595	Test	5.8042
35605-76-6	-8.5	643.9032	6.1912	OC(=O)C(F)(C(F)(F)C(F)(F)F)C(F)(F)C(F)(F)C(F)(F)C(F)(F)F	413.9737	-9.796	-1.398	5.0	1.0	1.0	1.5446	1.507	37.3	42.0095	0.0156	Training	6.2438
35443-92-6	-8.5	643.9032	6.1912	CC1=CC=C(C=C1)C(=O)C=C(C(F)(F)F)C(F)(F)F	282.0479	-9.7053	-1.3526	2.0	1.0	0.0	4.2287	1.441	17.07	37.348	0.0591	Test	5.8969
34455-24-8	-8.5	643.9032	6.1912	[H]N(CCCN(C)C)S(=O)(=O)CCC(F)(F)C(F)(F)C(F)(F)C(F)(F)C(F)(F)C(F)(F)C(F)(F)C(F)(F)C(F)(F)C(F)(F)F	712.0675	-9.7837	-1.3919	16.0	3.0	1.0	3.7836	1.656	49.41	49.1824	-0.0047	Test	6.2516
34844-16-1	-8.5	643.9032	6.1912	OC(CC(=O)C1=CC(=CC=C1)C(F)(F)F)(C(F)(F)F)C(F)(F)F	354.0302	-9.7348	-1.3674	3.0	2.0	1.0	4.1339	1.477	37.3	40.8106	0.0531	Test	6.0761
350608-55-8	-8.5	643.9032	6.1912	CCOP(=O)(CCC(F)(F)C(F)(F)C(F)(F)C(F)(F)C(F)(F)C(F)(F)F)OCC	484.0473	-9.7862	-1.3931	11.0	3.0	0.0	6.3814	1.542	35.53	43.2339	0.0328	Training	5.8595
34455-03-3	-8.5	643.9032	6.1912	CCN(CCO)S(=O)(=O)C(F)(F)C(F)(F)C(F)(F)C(F)(F)C(F)(F)C(F)(F)F	471.0174	-9.8	-1.4	9.0	3.0	1.0	2.1935	1.5355	57.61	45.1813	0.0367	Test	5.8872
35443-86-8	-8.5	643.9032	6.1912	[O-][N+](=O)C1=CC=CC(=C1)C(=O)C=C(C(F)(F)F)C(F)(F)F	313.0174	-9.719	-1.3595	3.0	3.0	0.0	3.8285	1.4565	60.21	42.2813	0.0662	Training	5.8048
35443-89-1	-8.5	643.9032	6.1912	[O-][N+](=O)C1=CC=CC=C1C(=O)C=C(C(F)(F)F)C(F)(F)F	313.0174	-9.719	-1.3595	3.0	3.0	0.0	3.8285	1.4565	60.21	42.2813	0.0662	Training	5.8048
353272-55-6	-8.5	643.9032	6.1912	CC1=CC(=CC(C)=C1Br)C(F)(C(F)(F)F)C(F)(F)F	351.9698	-9.8632	-1.4316	1.0	0.0	0.0	5.3553	1.476	0.0	37.0394	0.0614	Training	6.0252
1440968-21-7	-8.4	761.4791	6.1183	FC(F)(F)C(F)(F)C(F)(F)C(F)(F)S(=O)(=O)NC(=O)C1CCCC1	395.0238	-9.7833	-1.3917	5.0	3.0	1.0	1.4375	1.4975	63.24	44.2245	0.0467	Training	5.9011
147492-57-7	-8.4	761.4791	6.1183	OCC(F)(F)OC(F)(F)C(F)(F)OC(F)(F)C(F)(F)OC(F)(F)F	397.9824	-9.7958	-1.3979	8.0	4.0	1.0	3.5123	1.499	47.92	42.7516	0.0365	Training	5.558
147274-18-8	-8.4	761.4791	6.1183	OCC(O)CCC(F)(F)C(F)(F)C(F)(F)C(F)(F)C(F)(F)C(F)(F)F	408.0395	-9.772	-1.386	8.0	2.0	2.0	3.8586	1.504	40.46	42.2068	0.0387	Training	5.8307
1482416-44-3	-8.4	761.4791	6.1183	FC(F)(F)C(F)(F)OC(F)(F)C(F)(OC(F)(F)C(F)(F)Br)C(F)(F)F	479.8842	-9.912	-1.456	6.0	2.0	0.0	5.5761	1.5399	18.46	41.4437	0.0216	Training	6.0021
145510-87-8	-8.4	761.4791	6.1183	CCCOC(=O)C(F)(OC(F)(F)C(F)(OC(F)(F)C(F)(F)C(F)(F)F)C(F)(F)F)C(F)(F)F	538.0073	-9.7788	-1.3894	9.0	4.0	0.0	5.8122	1.569	44.76	45.2361	0.0093	Training	6.2776
145441-32-3	-8.4	761.4791	6.1183	C[N+](C)(CCC(F)(F)C(F)(F)C(F)(F)C(F)(F)C(F)(F)C(F)(F)C(F)(F)C(F)(F)F)CC([O-])=O	549.0597	-9.7647	-1.3824	11.0	2.0	0.0	3.079	1.5745	40.13	44.9942	0.01	Training	6.3269
1451750-40-5	-8.4	761.4791	6.1183	COC(=O)C1=CC=C(Cl)C(OS(=O)(=O)C(F)(F)C(F)(F)C(F)(F)C(F)(F)F)=C1Cl	501.9091	-9.8379	-1.419	6.0	5.0	0.0	4.9143	1.551	69.67	47.0052	0.0398	Test	6.073
144862-38-4	-8.4	761.4791	6.1183	OC[C@H]1O[C@H]([C@H](O)[C@@H]1O)N1C=C(C(=O)NC1=O)C(F)(F)C(F)(F)C(F)(F)F	412.0505	-9.7296	-1.3648	4.0	7.0	4.0	-0.5625	1.506	124.78	50.719	0.0737	Training	5.7197
144459-62-1	-8.4	761.4791	6.1183	[O-][N+](=O)C1=CC=C(C=C1)C(=O)C(F)(F)C(F)(F)C(F)(F)F	319.0079	-9.7333	-1.3667	4.0	3.0	0.0	3.6104	1.4595	60.21	42.4012	0.0627	Training	5.7253
142821-03-2	-8.4	761.4791	6.1183	OC(=O)C(F)C(F)(F)C(F)(F)C(F)(F)C(F)(F)C(F)(F)C(F)(F)F	395.9831	-9.7917	-1.3958	6.0	1.0	1.0	1.2474	1.498	37.3	41.6497	0.0207	Training	6.0464
1383438-86-5	-8.4	761.4791	6.1183	[H]N(CCC[N+]([H])(C)C)S(=O)(=O)CCC(F)(F)C(F)(F)C(F)(F)C(F)(F)C(F)(F)C(F)(F)F	513.0876	-9.7774	-1.3887	12.0	2.0	2.0	-0.6522	1.5565	50.61	45.3228	0.0324	Training	5.8818
1424379-19-0	-8.4	761.4791	6.1183	F[I](F)C#CC(F)(F)C(F)(F)C(F)(F)C(F)(F)C(F)(F)C(F)(F)F	507.8805	-9.9833	-1.4917	4.0	0.0	0.0	5.9615	1.5539	0.0	40.1576	0.0232	Training	6.2635
141187-90-8	-8.4	761.4791	6.1183	CCCCCCC(=O)OCC(O)CN(CC)C(=O)C(F)(F)C(F)(F)C(F)(F)C(F)(F)F	477.1562	-9.7161	-1.3581	13.0	4.0	1.0	3.0444	1.5386	66.84	46.2271	0.0424	Training	5.7363
14042-24-1	-8.4	761.4791	6.1183	FC(F)C(F)(F)C(F)(F)C(F)(F)C(F)(F)C(F)(F)C(F)(F)C(F)=O	397.9788	-9.7958	-1.3979	7.0	1.0	0.0	4.5594	1.499	17.07	39.6666	0.0237	Training	5.988
1401422-21-6	-8.4	761.4791	6.1183	COC1=CC=C(C=C1)C(OC[C@H]1OC(C[C@@H]1OP(OCCC#N)N(C(C)C)C(C)C)N1C=NC2=C1N=C(NC(=O)C(C)C)NC2=O)(C1=CC=C(CCC(F)(F)C(F)(F)C(F)(F)C(F)(F)C(F)(F)C(F)(F)C(F)(F)C(F)(F)F)C=C1)C1=CC=C(OC)C=C1	1285.3735	-9.6954	-1.3477	28.0	13.0	2.0	10.7412	1.9427	175.08	73.2155	0.0083	Training	4.4426
13973-14-3	-8.4	761.4791	6.1183	OC(=O)C(F)(F)C(F)(F)C(F)(F)C(F)(F)C(F)(F)C(F)(F)C(F)F	395.9831	-9.7917	-1.3958	7.0	1.0	1.0	1.2474	1.498	37.3	41.6497	0.0207	Training	5.9576
138597-07-6	-8.4	761.4791	6.1183	FC1=CC=C(C=C1)C(=O)C1=C(Cl)C=C(C=C1)C(F)(F)C(F)(F)F	352.009	-9.7348	-1.3674	3.0	1.0	0.0	5.3642	1.476	17.07	38.7472	0.0571	Training	6.1632
1383438-90-1	-8.4	761.4791	6.1183	CN(C)CCCNC(=O)CC(SCCC(F)(F)C(F)(F)C(F)(F)C(F)(F)C(F)(F)C(F)(F)C(F)(F)C(F)(F)C(F)(F)C(F)(F)F)C(O)=O	780.0938	-9.7688	-1.3844	19.0	4.0	2.0	1.6564	1.69	69.64	52.5659	-0.0202	Test	6.0785
149859-17-6	-8.4	761.4791	6.1183	[H]C(NC(=O)C1=CC=C(C=C1)C(=O)N1CCOCC1)(C(C)C)C(=O)N1CCC[C@@]1([H])C(=O)NC(C(C)C)C(=O)C(F)(F)C(F)(F)F	632.2633	-9.6705	-1.3352	10.0	6.0	2.0	-2.676	1.6161	125.12	55.1573	0.0442	Training	6.4301
1379460-34-0	-8.4	761.4791	6.1183	OS(=O)(=O)C(F)(F)C(F)(F)C(F)(F)C(F)(F)C(F)(F)C(F)(F)C(F)(F)C(F)(F)C(F)(F)C(F)(F)C(F)(F)C(F)(F)C(F)(F)C(F)(F)C(F)(F)F	849.9151	-9.818	-1.409	14.0	2.0	1.0	2.8882	1.725	54.37	52.4353	-0.0589	Training	6.8782
1427176-17-7	-8.4	761.4791	6.1183	CCN(C)S(=O)(=O)C(F)(F)C(F)(F)C(F)(F)C(F)(F)C(F)(F)C(F)(F)F	441.0068	-9.8077	-1.4038	7.0	2.0	0.0	2.831	1.5205	37.38	42.5581	0.0336	Test	6.0146
1513863-83-6	-8.4	761.4791	6.1183	C[N+](C)(CCCNC(=O)C(F)(F)C(F)(F)C(F)(F)C(F)(F)C(F)(F)C(F)(F)C(F)(F)C(F)(F)C(F)(F)C(F)(F)C(F)(F)C(F)(F)C(F)(F)F)CC([O-])=O	856.0652	-9.7679	-1.384	18.0	3.0	1.0	3.7609	1.728	69.23	54.0443	-0.0453	Test	6.5275
1893-52-3	-8.4	761.4791	6.1183	CCN(CCOC(=O)C=C)S(=O)(=O)C(F)(F)C(F)(F)C(F)(F)C(F)(F)C(F)(F)C(F)(F)F	525.0279	-9.7812	-1.3906	11.0	4.0	0.0	2.9304	1.5625	63.68	46.8686	0.0279	Training	5.9561
1513864-08-8	-8.4	761.4791	6.1183	CC(C)(CS(O)(=O)=O)NC(=O)CCSCCC(F)(F)C(F)(F)C(F)(F)C(F)(F)C(F)(F)C(F)(F)C(F)(F)C(F)(F)C(F)(F)C(F)(F)C(F)(F)C(F)(F)C(F)(F)C(F)(F)F	987.0214	-9.7966	-1.3983	21.0	4.0	2.0	2.0928	1.7935	83.47	58.0874	-0.0522	Training	6.1152
1355555-05-3	-8.4	761.4791	6.1183	CCC1=C(C(=CC=C1C(O)=O)C(F)(C(F)(F)F)C(F)(F)F)S(=O)C(C)(C)C	422.0787	-9.737	-1.3685	4.0	2.0	1.0	2.2422	1.511	54.37	43.8786	0.0533	Training	6.3133
194983-26-1	-8.4	761.4791	6.1183	FC(=O)C(F)(F)OC(F)(F)C1=C(F)C(F)=C(F)C(F)=C1F	329.9739	-9.7619	-1.381	4.0	2.0	0.0	3.5369	1.465	26.3	39.2295	0.0455	Training	5.8172
190909-04-7	-8.4	761.4791	6.1183	OCCC(F)(F)C(F)(F)C(F)(F)C(F)(F)C(F)(F)C(F)(F)C(F)(F)CCO	440.0457	-9.7704	-1.3852	10.0	2.0	2.0	4.1983	1.52	40.46	42.8469	0.0331	Training	5.8352
1882109-80-9	-8.4	761.4791	6.1183	OC(=O)C(F)(C(F)(F)F)C(F)(F)C(F)(F)C(F)(C(F)(F)F)C(F)(F)F	413.9737	-9.796	-1.398	4.0	1.0	1.0	1.5446	1.507	37.3	42.0095	0.0156	Training	6.3326
1882109-79-6	-8.4	761.4791	6.1183	OC(=O)C(F)(F)C(F)(F)C(F)(C(F)(F)C(F)(F)F)C(F)(F)C(F)(F)F	413.9737	-9.796	-1.398	5.0	1.0	1.0	1.5446	1.507	37.3	42.0095	0.0156	Training	6.2438
1882109-63-8	-8.4	761.4791	6.1183	OC(=O)C(C(F)(F)F)(C(F)(F)C(F)(F)F)C(F)(F)C(F)(F)C(F)(F)F	413.9737	-9.796	-1.398	4.0	1.0	1.0	1.7497	1.507	37.3	42.0095	0.0156	Training	6.3358
18770-69-9	-8.4	761.4791	6.1183	CC1=CC(C)=C(C(=O)OCC(F)(F)C(F)(F)C(F)(F)C(F)F)C(C)=C1	378.0866	-9.712	-1.356	6.0	2.0	0.0	4.9397	1.489	26.3	40.1917	0.0469	Test	6.0269
176979-17-2	-8.4	761.4791	6.1183	CCCCCCCCC(I)CC(F)(F)C(F)(F)C(F)(F)C(F)(F)C(F)(F)C(F)(F)C(F)(F)C(F)(F)F	686.0338	-9.8722	-1.4361	15.0	0.0	0.0	9.9401	1.643	0.0	43.7207	0.0103	Test	6.3031
176676-69-0	-8.4	761.4791	6.1183	OCCC(F)(F)C(F)(F)C(F)(F)C(F)(F)C(F)(F)C(F)(F)C(F)(F)C(F)(F)C(F)(F)C(F)(F)C(F)(F)C(F)(F)C(F)(F)C(F)(F)C(F)(F)F	813.9845	-9.7939	-1.3969	15.0	1.0	1.0	9.8253	1.707	20.23	48.3027	-0.0572	Test	6.9405
17527-29-6	-8.4	761.4791	6.1183	FC(F)(F)C(F)(F)C(F)(F)C(F)(F)C(F)(F)C(F)(F)CCOC(=O)C=C	418.0238	-9.7654	-1.3827	8.0	2.0	0.0	4.8445	1.509	26.3	40.9905	0.0274	Training	5.9789
174082-84-9	-8.4	761.4791	6.1183	OC(=O)C(F)(OC(F)(F)C(F)(OC(F)(F)C(F)=C)C(F)(F)F)C(F)(F)F	421.9824	-9.7808	-1.3904	7.0	3.0	1.0	1.3287	1.511	55.76	44.0156	0.0256	Training	5.9339
1696259-68-3	-8.4	761.4791	6.1183	[H]C(F)(F)C(F)(F)C(F)(F)C(F)(F)C(F)(F)C(F)(F)C(F)(F)C([O-])=O	394.9758	-9.7917	-1.3958	7.0	2.0	0.0	2.8132	1.4975	40.13	41.9125	0.0259	Training	5.8835
167398-54-1	-8.4	761.4791	6.1183	OCCNS(=O)(=O)C(F)(F)C(F)(F)C(F)(F)C(F)(F)C(F)(F)C(F)(F)C(F)(F)F	492.9829	-9.8138	-1.4069	9.0	3.0	2.0	1.6189	1.5465	66.4	46.4997	0.0266	Training	5.9711
167289-73-8	-8.4	761.4791	6.1183	[H]\C(CCCCCCCC)=C(/[H])CCCCCCCC(=O)OCCC(F)(F)C(F)(F)C(F)(F)C(F)(F)C(F)(F)C(F)(F)C(F)(F)C(F)(F)F	728.2522	-9.717	-1.3585	24.0	2.0	0.0	11.9666	1.6641	26.3	47.195	0.0086	Test	5.9338
164792-01-2	-8.4	761.4791	6.1183	FC(F)(F)C(F)(F)C(F)(F)C(C1=CC=CN1)C1=CC=CN1	314.0654	-9.7095	-1.3548	4.0	0.0	2.0	4.3076	1.457	31.58	39.4393	0.0552	Test	6.0065
16083-62-8	-8.4	761.4791	6.1183	OCC(I)CC(F)(F)C(F)(F)C(F)(F)C(F)(F)C(F)(C(F)(F)F)C(F)(F)F	553.9224	-9.9481	-1.4741	7.0	1.0	1.0	5.5465	1.577	20.23	43.1014	0.0246	Training	6.221
1592562-40-7	-8.4	761.4791	6.1183	CC(O)(CCOC(=O)C(F)(OC(F)(F)C(F)(OC(F)(F)C(F)(F)C(F)(F)F)C(F)(F)F)C(F)(F)F)C#C	592.0179	-9.7649	-1.3824	10.0	5.0	1.0	5.1765	1.596	64.99	48.3394	0.01	Training	6.3067
154717-36-9	-8.4	761.4791	6.1183	[H]C12CC([H])(C=C1)C(F)(OC(F)(F)C(F)(F)C(F)(F)F)C2(F)F	332.0259	-9.7524	-1.3762	3.0	1.0	0.0	4.3004	1.466	9.23	37.5635	0.0449	Training	6.012
153968-04-8	-8.4	761.4791	6.1183	C[N+](C)(C)CCCNCS(=O)(=O)C(F)(F)C(F)(F)C(F)(F)C(F)(F)C(F)(F)C(F)(F)C(F)(F)C(F)(F)F	613.0812	-9.7811	-1.3905	13.0	3.0	1.0	2.2675	1.6065	46.17	46.8786	0.014	Training	6.1533
153817-18-6	-8.4	761.4791	6.1183	FC1=CC(F)=C(F)C(=C1F)C(F)(F)C(F)(F)C(F)(F)F	317.9903	-9.765	-1.3825	2.0	0.0	0.0	4.5324	1.459	0.0	36.3598	0.0411	Test	6.0985
152914-73-3	-8.4	761.4791	6.1183	OCC(F)(F)OC(F)(F)C(F)(F)OC(F)(F)C(F)(F)C(F)(F)C(F)(F)F	431.9843	-9.7962	-1.3981	8.0	3.0	1.0	4.216	1.516	38.69	42.5087	0.0261	Test	5.857
1513863-97-2	-8.4	761.4791	6.1183	C[N+](C)(CCCNC(=O)CSCCC(F)(F)C(F)(F)C(F)(F)C(F)(F)C(F)(F)C(F)(F)C(F)(F)C(F)(F)C(F)(F)C(F)(F)F)CC([O-])=O	780.0938	-9.7688	-1.3844	19.0	4.0	1.0	2.9783	1.69	69.23	52.5249	-0.0151	Training	6.101
1355554-70-9	-8.4	761.4791	6.1183	CCC1=C(SC(C)C)C(=CC=C1C(O)=O)C(F)(C(F)(F)F)C(F)(F)F	392.0681	-9.74	-1.37	5.0	2.0	1.0	2.8366	1.496	37.3	41.5714	0.0535	Test	6.0483
100427-76-7	-8.4	761.4791	6.1183	OC(CC1(O)C(F)(F)C(F)(F)C1(F)F)C1=CC=CC=C1	300.0585	-9.71	-1.355	3.0	2.0	2.0	2.7607	1.45	40.46	40.0472	0.0714	Training	5.7307
133573-37-2	-8.4	761.4791	6.1183	OCC(F)(F)C(F)(F)OC(F)(C(F)(F)F)C(F)(F)OC(F)=C(F)F	393.9875	-9.7875	-1.3938	7.0	3.0	1.0	4.096	1.497	38.69	41.7487	0.0361	Test	5.7536
110260-75-8	-8.4	761.4791	6.1183	COC(=O)CCC(F)(F)C(F)(F)C(F)(F)C(F)(F)C(F)(F)C(F)(F)F	406.0238	-9.772	-1.386	7.0	2.0	0.0	4.6784	1.503	26.3	40.7505	0.0276	Training	5.9864
1087654-74-7	-8.4	761.4791	6.1183	C\C(CC(=O)C(F)(F)C(F)(F)C(F)(F)F)=N\NC(=O)C1=CC=C(C)C=C1	386.0865	-9.7038	-1.3519	6.0	3.0	1.0	2.282	1.493	58.53	43.5747	0.0506	Training	5.9706
107350-42-5	-8.4	761.4791	6.1183	FC1(F)C(F)(F)C(F)(F)C(F)(C(=O)NC2=C(Cl)C(Cl)=C(Cl)C(Cl)=C2)C(F)(F)C1(F)F	536.8715	-9.8667	-1.4333	2.0	1.0	1.0	5.5263	1.5684	29.1	43.6474	0.0206	Training	6.8217
1071906-96-1	-8.4	761.4791	6.1183	OC(=O)C(F)(F)C(F)(F)OC(F)(F)C(F)(F)C(F)(F)OC(F)(F)F	395.9667	-9.7958	-1.3979	7.0	3.0	1.0	0.7725	1.498	55.76	43.4953	0.0261	Test	5.7557
106376-36-7	-8.4	761.4791	6.1183	FC(F)(F)C(F)(F)C(F)(F)C(=O)NC1=CC=CC(Cl)=C1	322.9948	-9.775	-1.3875	3.0	1.0	1.0	2.5006	1.4615	29.1	39.3699	0.0508	Training	5.8665
10534-43-7	-8.4	761.4791	6.1183	FC(F)C1=C(F)C(F)(F)C(F)(F)C(F)(F)C1(F)F	293.9903	-9.7833	-1.3917	1.0	0.0	0.0	4.0299	1.447	0.0	35.8798	0.042	Training	5.988
105311-63-5	-8.4	761.4791	6.1183	FC(C(F)=C(F)C(F)(F)C(F)(F)F)=C(F)C(F)(F)C(F)(F)F	361.9776	-9.7909	-1.3955	3.0	0.0	0.0	5.6828	1.481	0.0	37.2396	0.0283	Training	6.2507
10386-84-2	-8.4	761.4791	6.1183	FC1=C(F)C(=C(F)C(F)=C1Br)C1=C(F)C(F)=C(Br)C(F)=C1F	453.8239	-9.9727	-1.4864	1.0	0.0	0.0	5.9914	1.5269	0.0	39.0765	0.0573	Test	6.2188
103654-81-5	-8.4	761.4791	6.1183	COC1=C(C2=C(C=C1)C(=CC=C2)C(O)=O)C(F)(F)C(F)(F)F	320.0472	-9.6955	-1.3477	3.0	2.0	1.0	1.3002	1.46	46.53	41.0539	0.0596	Training	5.9425
111641-66-8	-8.4	761.4791	6.1183	CC(=O)NC1=CC=C(OC(F)=C(F)C(F)(F)C(F)(F)C(F)(F)C(F)(F)C(F)(F)C(F)(F)C(F)(F)F)C=C1	581.0284	-9.7514	-1.3757	9.0	2.0	1.0	5.8952	1.5905	38.33	45.4536	0.009	Test	6.68
10249-10-2	-8.4	761.4791	6.1183	FC(F)(F)C(F)(OC1=CC=CC=C1)C(=O)OC1=CC=CC=C1	314.0566	-9.6818	-1.3409	4.0	3.0	0.0	3.8991	1.457	35.53	39.8341	0.0613	Test	5.7957
101931-60-6	-8.4	761.4791	6.1183	OC(CC(=O)C(=O)C1=CC=C(C=C1)[N+]([O-])=O)(C(F)(F)F)C(F)(F)F	359.0228	-9.7208	-1.3604	5.0	5.0	1.0	2.5924	1.4795	97.51	46.9315	0.0724	Test	5.671
[truncated: 2,897 more rows]
