# Supplementary material for: Molecular Determinants of Per- and Polyfluoroalkyl Substances Binding to Estrogen Receptors
Source: Toxics. 2025 Oct 22;13(11):903. doi: 10.3390/toxics13110903 (PMC12655904; doi:10.3390/toxics13110903)
Supplement: Supplementary file 1 [file toxics-13-00903-s001.zip › Supplementary Tables and Figures/Supplementary Table 12 (Table S12).xlsx]

## Sheet: FINALBETAQSAR
Structure Name	Beta Docking Score	IC50 (nM)	pIC50	SMILES	Average Mass (g/mol)	HOMO (eV)	LUMO (eV)	#Freely Rotating Bonds:	#H bond acceptors:	#H bond donors:	ACD/LogD(pH 7.4)	Density (g/cm³)	Polar Surface Area (Å²)	Surface Tension (dyne/cm)	F+ Max	Set	Predicted pIC50
662-28-2	-15.5	0.0051	11.2898	FC12C(F)(C3(F)C4(F)C1(F)C(F)(F)C(F)(F)C(F)(F)C4(F)C(F)(F)C(F)(F)C3(F)F)C(F)(F)C(F)(F)C(F)(F)C2(F)F	685.958	-9.7857	-1.3929	0	0	0	7.6436	1.643	0	43.7192	-0.0281	Training	8.1231
306-91-2	-13.9	0.0751	10.1244	FC1(F)C(F)(F)C(F)(F)C2(F)C(F)(C1(F)F)C(F)(F)C(F)(F)C1(F)C(F)(F)C(F)(F)C(F)(F)C(F)(F)C21F	623.962	-9.7895	-1.3947	0	0	0	7.2134	1.612	0	42.4792	-0.0188	Training	7.9049
0307-08-04	-13	0.3397	9.4689	FC1(F)C2(F)C(F)(C3(F)C1(F)C(F)(F)C(F)(F)C(F)(F)C3(F)F)C(F)(F)C(F)(F)C(F)(F)C2(F)F	573.965	-9.7886	-1.3943	0	0	0	6.5781	1.587	0	41.4793	-0.0094	Training	7.7127
97571-69-2	-12.7	0.5619	9.2504	FC1(F)OC(F)(F)C(F)(F)OC(F)(F)C(F)(F)OC(F)(F)C(F)(F)OC(F)(F)C(F)(F)OC1(F)F	579.943	-9.8	-1.4	0	5	0	6.011	1.59	46.15	46.2139	0	Test	7.423
119107-96-9	-12.6	0.6645	9.1775	FC(F)(F)C(F)(F)C(F)(F)C(F)(F)C1(F)C(F)(F)C(F)(F)C2(F)C(F)(F)C(F)(F)C(F)(F)C(F)(F)C2(F)C1(F)F	661.958	-9.795	-1.3975	3	0	0	8.0538	1.631	0	43.2392	-0.0284	Test	7.7455
118945-65-6	-12.6	0.6645	9.1775	FC(F)(F)C(F)(C(F)(F)F)C(F)(F)C1(F)C(F)(F)C(F)(F)C(F)(F)C2(F)C(F)(F)C(F)(F)C(F)(F)C(F)(F)C12F	661.958	-9.795	-1.3975	2	0	0	8.0538	1.631	0	43.2392	-0.0284	Test	7.8431
118914-93-5	-12.5	0.7858	9.1047	FC(F)(F)C(F)(F)C(F)(F)C(F)(F)C1(F)C(F)(F)C(F)(F)C(F)(F)C2(F)C(F)(F)C(F)(F)C(F)(F)C(F)(F)C12F	661.958	-9.795	-1.3975	3	0	0	8.0538	1.631	0	43.2392	-0.0284	Training	7.7455
33021-47-5	-12.4	0.9293	9.0318	FC1(F)C2=C(C3=C(C4=C2C(F)(F)C(F)(F)C4(F)F)C(F)(F)C(F)(F)C3(F)F)C(F)(F)C1(F)F	521.971	-9.7636	-1.3818	0	0	0	7.1841	1.561	0	40.4394	0.0091	Training	7.5067
558-64-5	-12.3	1.099	8.959	FC1(F)C(F)(F)C(F)(F)C(F)(C(F)(F)C1(F)F)C1(F)C(F)(F)C(F)(F)C(F)(F)C(F)(F)C1(F)F	561.965	-9.7941	-1.3971	1	0	0	6.7832	1.581	0	41.2393	-0.0095	Training	7.5617
0307-07-03	-12.2	1.2997	8.8862	FC1(F)C(F)(F)C2(F)C3(F)C1(F)C(F)(F)C(F)(F)C(F)(F)C3(F)C(F)(F)C(F)(F)C2(F)F	523.968	-9.7875	-1.3938	0	0	0	5.9428	1.562	0	40.4794	0	Test	7.5046
95827-25-1	-12.2	1.2997	8.8862	FC1(F)N2C(F)(C(F)(F)C(F)(F)C1(F)F)C(F)(F)C(F)(F)C(F)(F)C(F)(F)C2(F)F	494.973	-9.7933	-1.3967	0	1	0	4.4809	1.5475	3.24	40.2235	0.0047	Training	7.3207
61855-74-1	-12.1	1.537	8.8133	FC1=C(F)C(F)(C(F)(F)C(F)(F)C1(F)F)C1(F)C(F)(F)C(F)(F)C(F)(F)C(F)(F)C1(F)F	523.968	-9.7875	-1.3938	1	0	0	6.6632	1.562	0	40.4794	0	Training	7.403
118945-64-5	-12.1	1.537	8.8133	FC(F)(F)C(F)(F)C(F)(C(F)(F)F)C1(F)C(F)(F)C(F)(F)C(F)(F)C2(F)C(F)(F)C(F)(F)C(F)(F)C(F)(F)C12F	661.958	-9.795	-1.3975	2	0	0	8.0538	1.631	0	43.2392	-0.0284	Training	7.8431
105462-77-9	-12.1	1.537	8.8133	FC(F)(F)C1(F)C(F)(F)C(F)(F)C(F)(F)C(F)(C1(F)F)C1(F)C(F)(F)C(F)(F)C(F)(F)C(F)(C(F)(F)F)C1(F)F	661.958	-9.795	-1.3975	1	0	0	8.0538	1.631	0	43.2392	-0.0284	Training	7.9407
86714-33-2	-11.9	2.1496	8.6677	FC(F)(F)N1C(F)(F)C(F)(F)C(F)(F)C2(F)C(F)(F)C(F)(F)C(F)(F)C(F)(F)C12F	494.973	-9.7933	-1.3967	0	1	0	4.4809	1.5475	3.24	40.2235	0.0047	Training	7.3207
444658-67-7	-11.9	2.1496	8.6677	FC(F)(F)C1(F)N(C(F)(F)C(F)(F)C1(F)F)C1(F)C(F)(F)C(F)(F)C(F)(C(F)(F)F)C(F)(F)C1(F)F	594.966	-9.7944	-1.3972	1	1	0	5.7515	1.5975	3.24	42.2233	-0.0142	Training	7.6454
86714-34-3	-11.8	2.5421	8.5948	FC(F)(F)N1C(F)(F)C(F)(F)C2(F)C(F)(F)C(F)(F)C(F)(F)C(F)(F)C2(F)C1(F)F	494.973	-9.7933	-1.3967	0	1	0	4.4809	1.5475	3.24	40.2235	0.0047	Test	7.3207
119141-87-6	-11.8	2.5421	8.5948	FC(F)(F)C(F)(C(F)(F)F)C(F)(F)C1(F)C(F)(F)C(F)(F)C2(F)C(F)(F)C(F)(F)C(F)(F)C(F)(F)C2(F)C1(F)F	661.958	-9.795	-1.3975	2	0	0	8.0538	1.631	0	43.2392	-0.0284	Training	7.8431
119141-86-5	-11.8	2.5421	8.5948	FC(F)(F)C(F)(F)C(F)(C(F)(F)F)C1(F)C(F)(F)C(F)(F)C2(F)C(F)(F)C(F)(F)C(F)(F)C(F)(F)C2(F)C1(F)F	661.958	-9.795	-1.3975	2	0	0	8.0538	1.631	0	43.2392	-0.0284	Training	7.8431
118914-94-6	-11.8	2.5421	8.5948	FC(F)(F)C(C(F)(F)F)(C(F)(F)F)C1(F)C(F)(F)C(F)(F)C(F)(F)C2(F)C(F)(F)C(F)(F)C(F)(F)C(F)(F)C12F	661.958	-9.795	-1.3975	1	0	0	8.2589	1.631	0	43.2392	-0.0284	Training	7.9395
306-92-3	-11.7	3.0062	8.522	FC(F)(F)C1(F)C(F)(F)C(F)(F)C(F)(F)C2(F)C(F)(F)C(F)(F)C(F)(F)C(F)(F)C12F	511.968	-9.7935	-1.3968	0	0	0	6.1479	1.556	0	40.2394	0	Training	7.4454
86630-50-4	-11.6	3.5552	8.4491	FC(F)(F)C1(F)C(F)(F)C(F)(F)C(F)(N2C(F)(F)C(F)(F)C(F)(F)C(F)(F)C2(F)F)C(F)(F)C1(F)F	594.966	-9.7944	-1.3972	1	1	0	5.7515	1.5975	3.24	42.2233	-0.0142	Training	7.6454
87667-00-3	-11.5	4.2043	8.3763	FC(F)(F)C(F)(F)C(F)(F)C(F)(F)C(F)(F)C(F)(F)C(F)(F)C(F)(F)C(F)(F)C(F)(F)C1(F)C(F)(F)C(F)(F)C(F)(F)C(F)(F)C1(F)F	799.949	-9.8	-1.4	9	0	0	10.1648	1.7	0	45.999	-0.0571	Training	7.5776
400626-83-7	-11.5	4.2043	8.3763	FC(F)(F)C(F)(F)C(F)(F)OC1(F)C(F)(F)C(F)(F)C(F)(F)C(F)(OC(F)(F)C(F)(F)C(F)(F)F)C1(F)F	631.952	-9.8	-1.4	6	2	0	7.4868	1.616	18.46	44.485	-0.019	Training	7.2208
306-99-0	-11.5	4.2043	8.3763	FC(F)(C(F)(F)C1(F)C(F)(F)C(F)(F)C(F)(F)C(F)(F)C1(F)F)C1(F)C(F)(F)C(F)(F)C(F)(F)C(F)(F)C1(F)F	661.958	-9.795	-1.3975	3	0	0	8.0538	1.631	0	43.2392	-0.0284	Test	7.7455
306-95-6	-11.5	4.2043	8.3763	FC(F)(F)C1(F)C(F)(F)C(F)(F)C2(F)C(F)(F)C(F)(F)C(F)(F)C(F)(F)C2(F)C1(F)F	511.968	-9.7935	-1.3968	0	0	0	6.1479	1.556	0	40.2394	0	Training	7.4454
114832-09-6	-11.4	4.9721	8.3035	FC1(F)OC(F)(F)C(F)(F)N(C1(F)F)C1(F)C(F)(F)C(F)(F)C(F)(F)C(F)(F)C1(F)F	510.968	-9.7935	-1.3968	1	2	0	4.4125	1.5555	12.47	41.4664	0.0047	Training	7.2343
68697-63-2	-11.4	4.9721	8.3035	FC1(F)C(F)(F)C2(F)C(F)(C1(F)F)C(F)(F)C(F)(F)C(F)(F)C(F)(F)C2(F)F	461.971	-9.7929	-1.3964	0	0	0	5.5126	1.531	0	39.2394	0.0094	Training	7.2158
444658-68-8	-11.4	4.9721	8.3035	FC(F)(F)N(C(F)(F)C(F)(F)C(F)(F)C(F)(F)F)C1(F)C(F)(F)C(F)(F)C(F)(C(F)(F)F)C(F)(F)C1(F)F	632.963	-9.8	-1.4	4	1	0	6.5919	1.6165	3.24	42.9833	-0.0238	Training	7.493
94718-25-9	-11.4	4.9721	8.3035	FC1(F)C(F)(F)C(F)(F)C(F)(N2C(F)(F)C(F)(F)OC(F)(F)C2(F)F)C1(F)F	460.971	-9.7929	-1.3964	1	2	0	3.7772	1.5305	12.47	40.4664	0.0142	Training	7.0038
96595-38-9	-11.4	4.9721	8.3035	FC1=C(F)C(N2C(F)(F)C(F)(F)C(F)(F)C(F)(F)C2(F)F)=C(C(F)=C1F)C(F)(F)F	480.976	-9.7733	-1.3867	1	1	0	5.0401	1.5405	3.24	39.9435	0.0138	Training	7.1739
86563-85-1	-11.4	4.9721	8.3035	FC(F)(F)C1(F)N2C(F)(F)C(F)(F)C(F)(F)C(F)(F)C2(F)C(F)(F)C(F)(F)C1(F)F	494.973	-9.7933	-1.3967	0	1	0	4.4809	1.5475	3.24	40.2235	0.0047	Training	7.3207
210972-74-0	-11.3	5.8799	8.2306	FC(=O)C(F)(F)C(F)(F)C(F)(F)C(F)(F)C(F)(F)C(F)(F)C(F)(F)C(F)(F)C(F)(F)C(F)(F)C(F)(F)C(F)(F)C(F)(F)C(F)(F)C(F)(F)F	815.944	-9.8	-1.4	14	1	0	9.939	1.708	17.07	48.0259	-0.0571	Training	7.0739
#VALUE!	-11.2	6.9536	8.1578	FC1(F)C(F)(F)C(F)(F)[C@]2(F)C(F)(F)C(F)(F)C(F)(F)C(F)(F)[C@@]2(F)C1(F)F	461.971	-9.7929	-1.3964	0	0	0	5.5126	1.531	0	39.2394	0.0094	Training	7.2158
306-94-5	-11.2	6.9536	8.1578	FC1(F)C(F)(F)C(F)(F)C2(F)C(F)(F)C(F)(F)C(F)(F)C(F)(F)C2(F)C1(F)F	461.971	-9.7929	-1.3964	0	0	0	5.5126	1.531	0	39.2394	0.0094	Test	7.2158
22474-72-2	-11.2	6.9536	8.1578	FC1=C(F)C(F)=C(C(F)=C1F)P(F)(F)(C1=C(F)C(F)=C(F)C(F)=C1F)C1=C(F)C(F)=C(F)C(F)=C1F	569.947	-9.7667	-1.3833	3	0	0	6.3717	1.585	0	41.3989	0.0137	Training	7.3426
267648-90-8	-11.1	8.2233	8.085	FC(F)(F)C(F)(F)C(F)(F)C(F)(F)C1SC2C3=C(C=CC=C3)C1C1=C2C=CC=C1	442.044	-9.7276	-1.3638	3	1	0	6.8049	1.521	0	38.8409	0.0478	Training	6.7573
#VALUE!	-11	9.7249	8.0121	FC1(F)C(F)(F)C(F)(F)[C@]2(F)C(F)(F)C(F)(F)C(F)(F)C(F)(F)[C@]2(F)C1(F)F	461.971	-9.7929	-1.3964	0	0	0	5.5126	1.531	0	39.2394	0.0094	Training	7.2158
200636-77-7	-11	9.7249	8.0121	C[N+](C)([O-])CCCNC(=O)C1(F)C(F)(F)C(F)(F)C(F)(F)C1(F)C1(F)C(F)(F)C(F)(F)C(F)(F)C(F)(F)C1(F)F	638.067	-9.7575	-1.3788	6	2	1	2.5574	1.619	52.16	47.9773	0	Training	7.23
2280049-22-9	-11	9.7249	8.0121	FC(F)(F)C1(C(F)(F)F)C2(F)C(F)(F)C3(F)C(F)(F)C(F)(C2(F)F)C(F)(F)C1(F)C3(F)F	523.968	-9.7875	-1.3938	0	0	0	6.1479	1.562	0	40.4794	0	Training	7.5035
73900-70-6	-11	9.7249	8.0121	FC(F)(F)C1(F)C(F)(F)OC2(F)C(F)(F)C(F)(F)C(F)(F)C(F)(F)C2(F)C1(F)F	477.966	-9.7931	-1.3966	0	1	0	5.4442	1.539	9.23	40.4823	0.0094	Training	7.2304
NOCAS_1035822	-11	9.7249	8.0121	OS(=O)(=O)C(F)(F)C(F)(F)C(F)(F)C(F)(F)C(F)(F)C(F)(F)C(F)(F)C(F)(F)C(F)(F)C(F)(F)C(F)(F)C(F)(F)C(F)(F)S(F)(F)(F)(F)F	857.887	-9.8429	-1.4214	14	2	1	3.9466	1.7289	54.37	52.5947	-0.0606	Training	6.9706
NOCAS_1027594	-11	9.7249	8.0121	FC(F)(F)C12C(F)(F)C(F)(F)C(F)(F)C(F)(F)C1(C(F)(F)F)C(F)(F)C(F)(F)C(F)(F)C2(F)F	561.965	-9.7941	-1.3971	0	0	0	7.1934	1.581	0	41.2393	-0.0095	Training	7.657
NOCAS_1034927	-11	9.7249	8.0121	[O-]S(=O)(=O)C1(F)C(F)(F)C(F)(F)C(F)(F)C(F)(C(F)(F)C(F)(F)C(F)(F)C(F)(F)F)C1(F)F	560.927	-9.8212	-1.4106	4	3	0	4.9287	1.5805	57.2	46.9385	0.0054	Training	6.996
NOCAS_1035641	-11	9.7249	8.0121	OS(=O)(=O)C(F)(F)C(F)(F)C(F)(F)C(F)(F)C(F)(F)C(F)(F)C(\F)=C(/F)C(F)(F)C(F)(F)C(F)(F)C(F)(F)C(F)(F)F	711.925	-9.8167	-1.4083	11	2	1	1.4976	1.656	54.37	49.6755	-0.0267	Training	6.9137
91543-35-0	-11	9.7249	8.0121	FC(F)(F)C(F)(F)C(F)(F)C(F)(F)C(F)(F)P(F)(F)(C(F)(F)C(F)(F)C(F)(F)C(F)(F)C(F)(F)F)C(F)(F)C(F)(F)C(F)(F)C(F)(F)C(F)(F)F	875.918	-9.8235	-1.4118	12	0	0	12.4917	1.738	0	47.5184	-0.0734	Training	7.401
105654-23-7	-10.9	11.5007	7.9393	FC1=C(F)C(F)=C(N2OC2(C2=CC=CC=C2)C2=C(F)C(F)=C(F)C(F)=C2F)C(F)=C1F	453.021	-9.7065	-1.3532	3	2	0	4.5973	1.5265	15.54	40.6144	0.0423	Training	6.8579
1214264-30-8	-10.9	11.5007	7.9393	[O-]C(=O)C(F)(F)C(F)(F)C(F)(F)C(F)(F)C(F)(F)C(F)(F)C(F)(F)C(F)(F)C(F)(F)C(F)(F)C(F)(F)C(F)(F)C(F)(F)C(F)(F)C(F)(F)F	812.941	-9.798	-1.399	14	2	0	8.1928	1.7065	40.13	50.2718	-0.0627	Training	7.0754
1493-68-1	-10.9	11.5007	7.9393	FC1=C(F)C2=C(F)C(F)=C3C(F)=C(F)C(F)=C4C(F)=C(F)C(=C1F)C2=C34	381.984	-9.7154	-1.3577	0	0	0	5.975	1.491	0	37.6397	0.0428	Training	6.9158
230295-10-0	-10.9	11.5007	7.9393	FC(F)(F)C(F)(F)C(F)(F)C(F)(F)C(F)(F)C(F)(F)C1=NN(C(=O)C2=CC=CC=C2)C(=C1)C(F)(F)C(F)(F)C(F)(F)C(F)(F)C(F)(F)C(F)(F)F	808.006	-9.7608	-1.3804	11	3	0	9.9622	1.704	34.89	49.6491	-0.0272	Training	7.2061
#VALUE!	-10.9	11.5007	7.9393	FC1(F)C2=C(C(F)(F)C(F)(F)C1(F)F)C(F)(F)C(F)(F)C(F)(F)C2(F)F	423.974	-9.7846	-1.3923	0	0	0	5.3926	1.512	0	38.4795	0.0187	Test	7.038
58955-19-4	-10.9	11.5007	7.9393	FC1=C(F)C(F)=C(N2C(F)(F)C(F)(F)C(F)(F)C(F)(F)C2(F)F)C(F)=C1F	430.979	-9.7704	-1.3852	1	1	0	4.1604	1.5155	3.24	38.9436	0.023	Training	6.9429
610800-34-5	-10.9	11.5007	7.9393	OP(=O)(C(F)(F)C(F)(F)C(F)(F)C(F)(F)C(F)(F)C(F)(F)F)C(F)(F)C(F)(F)C(F)(F)C(F)(F)C(F)(F)C(F)(F)C(F)(F)C(F)(F)F	801.923	-9.8191	-1.4096	12	1	1	9.92	1.701	37.3	49.7685	-0.0536	Training	7.1231
646533-87-1	-10.9	11.5007	7.9393	FC1=C(F)C2=C(F)C3=C(C(F)=C2C(F)=C1F)C(F)=C1C(F)=C(F)C(F)=C(F)C1=C3F	443.981	-9.72	-1.36	0	0	0	6.8154	1.522	0	38.8796	0.0344	Training	7.2019
68155-54-4	-10.9	11.5007	7.9393	FC(F)(F)C(F)(F)C(F)(F)C(F)(F)C(F)(F)C(F)(F)C(F)(F)C(F)(F)C(F)(F)C1(F)OC(F)(F)C(F)(F)C(F)(F)C1(F)F	715.95	-9.8	-1.4	8	1	0	8.8258	1.658	9.23	45.242	-0.0381	Training	7.3738
57020-28-7	-10.9	11.5007	7.9393	FC1=C(F)C(F)=C(C(F)=C1F)C1=C(F)C2=C(C(F)=C(F)C(F)=C2F)C(F)=C1F	419.981	-9.7286	-1.3643	1	0	0	6.176	1.51	0	38.3996	0.0348	Test	6.9854
4314-47-0	-10.8	13.6007	7.8664	FC(F)(F)C(F)(F)C(F)(F)C(F)(F)C(F)(F)C(F)(F)C(F)(F)C1=NC(=NO1)C(F)(F)C(F)(F)C(F)(F)C(F)(F)C(F)(F)C(F)(F)C(F)(F)F	805.953	-9.7918	-1.3959	12	3	0	9.7308	1.703	38.92	50.0111	-0.0472	Training	7.133
231630-89-0	-10.8	13.6007	7.8664	FC(F)(F)C(F)(F)C(F)(F)C(F)(F)C1=NN(C(=O)C2=CC=CC=C2)C(=C1)C(F)(F)C(F)(F)C(F)(F)C(F)(F)F	608.019	-9.7487	-1.3744	7	3	0	7.421	1.604	34.89	45.6494	0.0089	Training	7.0018
325989-96-6	-10.8	13.6007	7.8664	FC(F)(F)C1=CC=CC(NC(=O)C(F)(F)C(F)(F)C(F)(F)C(F)(F)C(F)(F)C(F)(F)C(F)(F)C(F)(F)F)=C1	607.005	-9.7658	-1.3829	8	1	1	6.0425	1.6035	29.1	45.0501	-0.0046	Training	6.9715
110262-36-7	-10.8	13.6007	7.8664	FC(F)(F)C(F)(F)C(F)(F)C(F)(F)C(F)(F)C(F)(F)C(F)(F)C(=O)OC1=CC=CC(=C1)C1=CC=CC=C1	566.036	-9.7324	-1.3662	8	2	0	7.6331	1.583	26.3	43.9507	0.0175	Training	6.8201
57344-87-3	-10.8	13.6007	7.8664	OC(=O)C1=CC=CC=C1OC(F)=C(F)C(F)(F)C(F)(F)C(F)(F)C(F)(F)C(F)(F)C(F)(F)C(F)(F)C(F)(F)F	617.994	-9.7615	-1.3808	10	2	1	4.9806	1.609	46.53	47.0129	-0.005	Training	6.7855
92942-81-9	-10.8	13.6007	7.8664	FN1C2=C(F)C(F)(F)C(F)(F)C(F)(F)C2(F)C(F)(C(F)(F)F)C(F)(F)C1(F)F	456.976	-9.7857	-1.3929	0	1	0	4.3609	1.5285	3.24	39.4635	0.014	Training	7.1492
75169-51-6	-10.8	13.6007	7.8664	FC(F)(F)C(F)(C(F)(F)F)C1(F)C(F)(F)C(F)(F)C(F)(F)C(F)(C(F)(C(F)(F)F)C(F)(F)F)C1(F)F	599.962	-9.8	-1.4	2	0	0	7.6236	1.6	0	41.9992	-0.019	Test	7.6113
919489-99-9	-10.8	13.6007	7.8664	FC1=C(F)C(F)=C(C2=NC(=NO2)C(F)(F)C(F)(F)C(F)(F)C(F)(F)C(F)(F)C(F)(F)C(F)(F)F)C(F)=C1F	603.969	-9.7684	-1.3842	7	3	0	7.2627	1.602	38.92	45.9714	0	Training	6.9876
NOCAS_1026765	-10.8	13.6007	7.8664	FC1(F)C(F)(F)C(F)(F)C(F)(SC2(F)C(F)(F)C(F)(F)C(F)(F)C(F)(F)C2(F)F)C(F)(F)C1(F)F	593.937	-9.8171	-1.4086	2	1	0	7.4314	1.597	0	41.8787	-0.0097	Test	7.4472
NOCAS_1027589	-10.8	13.6007	7.8664	FC1(F)C(=O)C2(F)C(F)(F)C(F)(F)C(F)(F)C(F)(F)C2(F)C(F)(F)C1(F)F	439.969	-9.7852	-1.3926	0	1	0	4.4464	1.52	17.07	40.5064	0.0187	Training	7.0638
64191-44-2	-10.8	13.6007	7.8664	FC(F)(F)C(F)(F)C(F)(F)C(F)(F)C(F)(F)C(F)(F)C1(F)OC(F)(F)C(F)(F)C(F)(F)C1(F)F	565.96	-9.8	-1.4	5	1	0	6.9199	1.583	9.23	42.2422	-0.0095	Test	7.1214
86714-38-7	-10.7	16.0841	7.7936	FC1(F)N2C(F)(F)C(F)(F)C(F)(F)C(F)(F)C2(F)C(F)(F)C(F)(F)C1(F)F	444.976	-9.7926	-1.3963	0	1	0	3.8456	1.5225	3.24	39.2235	0.0142	Training	7.0852
1978-24-1	-10.7	16.0841	7.7936	FC1(F)OC(F)(F)C(F)(F)C(F)(F)C(F)(F)C(F)(F)C(F)(F)C1(F)F	415.969	-9.8	-1.4	0	1	0	5.014	1.508	9.23	39.2424	0.019	Training	6.9176
36481-20-6	-10.7	16.0841	7.7936	FC(F)(F)C12C(F)(F)C3(F)C(F)(F)C(F)(C1(F)F)C(F)(F)C(C(F)(F)F)(C3(F)F)C2(F)F	523.968	-9.7875	-1.3938	0	0	0	6.353	1.562	0	40.4794	0	Training	7.5023
#VALUE!	-10.7	16.0841	7.7936	FC1=C(F)C(F)=C(C(F)=C1F)C(F)(F)C(F)(F)C(F)(F)C(F)(F)C(F)(F)C(F)(F)C(F)(F)C(F)(F)F	585.965	-9.7833	-1.3917	7	0	0	7.848	1.593	0	41.7193	-0.0093	Training	7.0733
63264-80-2	-10.7	16.0841	7.7936	FC1=C(F)C(F)=C(F)C2=C1C(C1=C2C(F)=C(F)C(F)=C1F)C1=C(F)C(F)=C(F)C(F)=C1F	475.987	-9.7219	-1.3609	1	0	0	6.6555	1.538	0	39.5197	0.0302	Training	7.246
67905-19-5	-10.7	16.0841	7.7936	OC(=O)C(F)(F)C(F)(F)C(F)(F)C(F)(F)C(F)(F)C(F)(F)C(F)(F)C(F)(F)C(F)(F)C(F)(F)C(F)(F)C(F)(F)C(F)(F)C(F)(F)C(F)(F)F	813.948	-9.798	-1.399	14	1	1	6.627	1.707	37.3	50.009	-0.0679	Training	7.1012
75262-87-2	-10.7	16.0841	7.7936	FC1(F)C(F)(F)[C@]2(F)[C@](F)(C1(F)F)C(F)(F)C(F)(F)C(F)(F)C2(F)F	411.974	-9.792	-1.396	0	0	0	4.8773	1.506	0	38.2395	0.0189	Training	6.97
80790-96-1	-10.7	16.0841	7.7936	CC1=CC(C)=C(C)C(=C1C)C(F)(F)C(F)(F)C(F)(F)C(F)(F)C(F)(F)C(F)(F)C(F)(F)C(F)(F)F	552.075	-9.7457	-1.3729	7	0	0	8.3862	1.576	0	41.0415	0.0134	Training	6.9425
NOCAS_1026728	-10.7	16.0841	7.7936	OC1=CC=C(CC(F)(F)C(F)(F)C(F)(F)C(F)(F)C(F)(F)C(F)(F)C(F)(F)C(F)(F)C(F)(F)C(F)(F)F)C=C1	626.016	-9.7667	-1.3833	10	1	1	8.2136	1.613	20.23	44.5433	-0.005	Training	6.8137
NOCAS_1027559	-10.7	16.0841	7.7936	FC(F)(F)C(F)(F)C(F)(F)C1(F)C(F)(F)C(F)(F)C(F)(F)C(F)(C(F)(F)F)C1(F)F	499.968	-9.8	-1.4	2	0	0	6.353	1.55	0	39.9994	0	Training	7.1888
NOCAS_1027599	-10.7	16.0841	7.7936	FC(F)(F)C1(F)C(F)(F)C(F)(F)C(F)(C(F)(F)C1(F)F)[N+]1(C(F)(F)F)C(F)(F)C(F)(F)C(F)(F)C(F)(F)C1(F)F	663.961	-9.7975	-1.3988	1	0	0	6.7861	1.632	0	43.2792	-0.0285	Test	7.9465
NOCAS_1034901	-10.7	16.0841	7.7936	OC(=O)C1(F)C(F)(F)C(F)(F)C(F)(F)C(F)(C(F)(F)C(F)(F)C(F)(F)C(F)(F)C(F)(F)F)C1(F)F	575.964	-9.7914	-1.3957	5	1	1	3.2454	1.588	37.3	45.2493	-0.0156	Training	7.1809
NOCAS_1034932	-10.7	16.0841	7.7936	[O-]S(=O)(=O)C1(F)C(F)(F)C(F)(F)C(F)(F)C(F)(C(F)(F)C(F)(F)C(F)(F)C(F)(F)C(F)(F)C(F)(F)F)C1(F)F	660.921	-9.8179	-1.409	6	3	0	6.1993	1.6305	57.2	48.9384	-0.016	Training	7.2057
NOCAS_1034953	-10.7	16.0841	7.7936	OS(=O)(=O)C1(F)C(F)(F)C(F)(F)C(F)(F)C(F)(C(F)(F)C(F)(F)C(F)(F)C(F)(F)F)C1(F)F	561.934	-9.8212	-1.4106	4	2	1	-1.1287	1.581	54.37	46.6757	0.0054	Training	7.0202
NOCAS_1035103	-10.7	16.0841	7.7936	OS(=O)(=O)C1=CC=C(O\C(F)=C(/F)C(F)(F)C(F)(F)C(F)(F)C(F)(F)C(F)(F)C(F)(F)C(F)(F)C(F)(F)F)C=C1	653.961	-9.7875	-1.3938	10	3	1	1.0296	1.627	63.6	49.4392	0.0052	Training	6.7353
NOCAS_1035815	-10.7	16.0841	7.7936	OC(=O)C(F)(F)C(F)(F)C(F)(F)C(F)(F)C(F)(F)C(F)(F)C(F)(F)C(F)(F)C(F)(F)C(F)(F)C(F)(F)C(F)(F)C(F)(F)S(F)(F)(F)(F)F	821.92	-9.8229	-1.4115	14	1	1	7.6854	1.711	37.3	50.1684	-0.07	Training	7.0506
NOCAS_1036877	-10.7	16.0841	7.7936	OS(=O)(=O)C(F)(Cl)C(F)(F)C(F)(F)C(F)(F)C(F)(F)C(F)(F)C(F)(F)C(F)(F)C(F)(F)C(F)(F)C(F)(F)C(F)(F)C(F)(F)C(F)(F)F	815.889	-9.8362	-1.4181	13	2	1	2.5222	1.7079	54.37	51.7548	-0.0492	Training	6.9742
NOCAS_1027554	-10.7	16.0841	7.7936	FC(F)(F)N(C(F)(F)C(F)(F)C(F)(F)F)[C@]1(F)C(F)(F)C(F)(F)[C@](F)(C(F)(F)F)C(F)(F)C1(F)F	582.966	-9.8	-1.4	3	1	0	5.9566	1.5915	3.24	41.9833	-0.0143	Training	7.3983
307-63-1	-10.6	19.0211	7.7208	FC(F)(F)C(F)(F)C(F)(F)C(F)(F)C(F)(F)C(F)(F)C(F)(F)C(F)(F)C(F)(F)C(F)(F)C(F)(F)C(F)(F)C(F)(F)C(F)(F)I	845.858	-9.9045	-1.4523	12	0	0	10.2001	1.7229	0	46.9172	-0.0535	Training	7.0449
55847-13-7	-10.6	19.0211	7.7208	FC1(F)C(=C(C1(F)F)C1(F)C(F)(F)C(F)(F)C1(F)F)C1(F)C(F)(F)C(F)(F)C1(F)F	485.971	-9.78	-1.39	2	0	0	5.8228	1.543	0	39.7194	0.0093	Training	7.145
5492-89-7	-10.6	19.0211	7.7208	FC1=C(F)C(F)=C(C(F)=C1F)C1=C(F)C(F)(F)C(F)(F)C(F)(F)C1(F)F	409.978	-9.7615	-1.3808	1	0	0	5.6175	1.505	0	38.1996	0.0273	Training	6.8978
51249-69-5	-10.6	19.0211	7.7208	FC(F)(F)C(F)(F)C(F)(F)C(F)(F)\C=C\C(F)(F)C(F)(F)C(F)(F)C(F)(F)C(F)(F)C(F)(F)C(F)(F)C(F)(F)F	663.974	-9.795	-1.3975	10	0	0	9.0202	1.632	0	43.2795	-0.0284	Training	7.0621
400626-82-6	-10.6	19.0211	7.7208	FC(F)(F)C(F)(F)C(F)(F)OC1(F)C(F)(F)C(F)(F)C(F)(F)C(F)(C(F)(F)C(F)(F)F)C1(F)F	565.96	-9.8	-1.4	4	1	0	6.9199	1.583	9.23	42.2422	-0.0095	Training	7.219
1270180-04-5	-10.6	19.0211	7.7208	FC(F)(F)C(F)(F)C(F)(F)C(F)(F)C(F)(F)C(F)(F)C(F)(F)C(F)(F)C(F)(F)C(F)(F)C(F)(F)C(F)(F)C(F)(F)C=C	695.98	-9.7929	-1.3964	12	0	0	9.3583	1.648	0	43.9196	-0.033	Training	6.973
355822-08-1	-10.6	19.0211	7.7208	FC(F)(F)C(F)(F)C(F)(F)C(F)(F)C1=CC(=O)OC2=C3CCCN4CCCC(C=C12)=C34	459.088	-9.7032	-1.3516	3	3	0	4.2833	1.5295	33.45	42.5268	0.0463	Training	6.8279
344282-15-1	-10.6	19.0211	7.7208	FC1=CC=CC=C1NC(=O)C(F)(F)C(F)(F)C(F)(F)C(F)(F)C(F)(F)C(F)(F)C(F)(F)C(F)(F)F	557.008	-9.7629	-1.3814	8	1	1	5.1628	1.5785	29.1	44.0502	0.0046	Training	6.7817
136525-92-3	-10.6	19.0211	7.7208	OC1=CC=C(C=C1)C1(C2=CC=C(O)C=C2)C(F)(F)C(F)(F)C(F)(F)C1(F)F	398.055	-9.7037	-1.3519	2	2	2	4.9365	1.499	40.46	42.0071	0.0607	Training	6.5245
60096-00-6	-10.6	19.0211	7.7208	FC(F)(F)C12C(F)(F)C3(F)C(F)(F)C(F)(C(F)(F)C(F)(C3(F)F)C1(F)F)C2(F)F	473.971	-9.7862	-1.3931	0	0	0	5.5126	1.537	0	39.4794	0.0094	Test	7.2797
35709-15-0	-10.6	19.0211	7.7208	FC(F)(F)C(F)(F)C(F)(F)C(F)(F)C(F)(F)C(F)(F)C(F)(F)\C=C\C(F)(F)C(F)(F)C(F)(F)C(F)(F)C(F)(F)C(F)(F)C(F)(F)F	763.968	-9.7957	-1.3978	12	0	0	10.2908	1.682	0	45.2794	-0.0474	Training	7.1803
#VALUE!	-10.6	19.0211	7.7208	FC(F)(F)C(F)(F)C(F)(F)C(F)(F)S(=O)(=O)C(=CC1=CC=CC=C1)S(=O)(=O)C(F)(F)C(F)(F)C(F)(F)C(F)(F)F	667.942	-9.805	-1.4025	9	4	0	6.666	1.634	68.28	50.1868	0.0096	Training	6.7784
61798-68-3	-10.6	19.0211	7.7208	CC1=CC=C(C=C1)S([O-])(=O)=O.FC(F)(F)C(F)(F)C(F)(F)C(F)(F)C(F)(F)C(F)(F)C(F)(F)C(F)(F)CC[N+]1=CC=CC=C1	697.058	-9.7545	-1.3773	10	3	0	7.2727	1.6485	61.08	50.0492	0.0149	Training	6.9025
75108-51-9	-10.6	19.0211	7.7208	FC(F)(F)C1(F)C(F)(F)C(F)(F)C2(F)C(F)(F)C(F)(F)C(F)(F)C1(C(F)(F)F)C2(F)F	511.968	-9.7935	-1.3968	0	0	0	6.353	1.556	0	40.2394	0	Test	7.4443
NOCAS_1035816	-10.6	19.0211	7.7208	OC(=O)C(F)(F)C(F)(F)C(F)(F)C(F)(F)C(F)(F)C(F)(F)C(F)(F)C(F)(F)C(F)(F)C(F)(F)C(F)(F)C(F)(F)C(F)(F)C(F)(F)S(F)(F)(F)(F)F	871.917	-9.8216	-1.4108	15	1	1	8.3207	1.736	37.3	51.1683	-0.0806	Training	7.0767
71212-45-8	-10.6	19.0211	7.7208	OS(=O)(=O)C1=CC=C(OC(F)=C(F)C(F)(F)C(F)(F)C(F)(F)C(F)(F)C(F)(F)C(F)(F)C(F)(F)F)C=C1	603.964	-9.7865	-1.3932	9	3	1	0.3943	1.602	63.6	48.4393	0.0155	Training	6.6458
NOCAS_1035112	-10.6	19.0211	7.7208	OS(=O)(=O)C(F)(F)C(F)(F)C(F)(F)C(F)(F)C(F)(F)C(F)C(\F)=C(/F)C(F)(F)C(F)(F)C(F)(F)C(F)(F)C(F)(F)F	693.934	-9.8146	-1.4073	11	2	1	1.2004	1.647	54.37	49.3157	-0.0213	Training	6.851
NOCAS_1035108	-10.6	19.0211	7.7208	OS(=O)(=O)C1=CC=C(OC(F)(F)C(F)(F)C(F)(F)C(F)(F)C(F)(F)C(F)(F)C(F)(F)C(F)(F)C(F)=C(F)F)C=C1	653.961	-9.7875	-1.3938	11	3	1	1.0296	1.627	63.6	49.4392	0.0052	Training	6.6377
NOCAS_1035104	-10.6	19.0211	7.7208	OS(=O)(=O)C1=CC=C(OC(F)=C(F)C(F)(F)C(F)(F)C(F)(F)C(F)(F)C(F)(F)C(F)(F)C(F)(F)C(F)(F)F)C=C1	653.961	-9.7875	-1.3938	10	3	1	1.0296	1.627	63.6	49.4392	0.0052	Training	6.7353
NOCAS_1034959	-10.6	19.0211	7.7208	OS(=O)(=O)C1(F)C(F)(F)C(F)(F)C(F)(F)C(F)(C(F)(F)C(F)(F)C(F)(F)C(F)(F)C(F)(F)F)C1(F)F	611.931	-9.8194	-1.4097	5	2	1	-0.4934	1.606	54.37	47.6756	-0.0054	Training	7.1339
NOCAS_1035288	-10.6	19.0211	7.7208	OS(=O)(=O)C(F)(F)C(F)(F)C(F)(F)C(F)(F)C(F)(F)C(F)(F)C(\F)=C(/F)C(F)(F)C(F)(F)C(F)(F)C(F)(F)F	661.928	-9.8179	-1.409	10	2	1	0.8623	1.631	54.37	48.6756	-0.016	Training	6.835
NOCAS_1027607	-10.6	19.0211	7.7208	FC(F)(F)N(C(F)(F)C(F)(F)C(F)(F)F)[C@]1(F)C(F)(F)C(F)(F)[C@@](F)(C(F)(F)F)C(F)(F)C1(F)F	582.966	-9.8	-1.4	3	1	0	5.9566	1.5915	3.24	41.9833	-0.0143	Training	7.3983
NOCAS_1027086	-10.6	19.0211	7.7208	OC1=CC=C(C=C1)C(F)(F)C(F)(F)C(F)(F)C(F)(F)C(F)(F)C(F)(F)C(F)(F)C(F)(F)C(F)(F)C(F)(F)C(F)(F)C(F)(F)C(F)(F)F	761.991	-9.7766	-1.3883	12	1	1	10.0335	1.681	20.23	47.2628	-0.0356	Training	7.0634
99268-59-4	-10.6	19.0211	7.7208	CC1=CN(CC2=C(F)C(F)=C(F)C(F)=C2F)C(=O)N(CC2=C(F)C(F)=C(F)C(F)=C2F)C1=O	486.043	-9.7091	-1.3545	4	4	0	3.806	1.543	44	44.1209	0.0424	Training	6.7947
91543-34-9	-10.6	19.0211	7.7208	FC(F)(F)C(F)(F)C(F)(F)C(F)(F)P(F)(F)(C(F)(F)C(F)(F)C(F)(F)C(F)(F)F)C(F)(F)C(F)(F)C(F)(F)C(F)(F)F	725.928	-9.8286	-1.4143	9	0	0	10.5858	1.663	0	44.5185	-0.0443	Training	7.289
NOCAS_1034929	-10.6	19.0211	7.7208	[O-]S(=O)(=O)C1(F)C(F)(F)C(F)(F)C(F)(F)C(F)(C(F)(F)C(F)(F)C(F)(F)C(F)(F)C(F)(F)F)C1(F)F	610.924	-9.8194	-1.4097	5	3	0	5.564	1.6055	57.2	47.9385	-0.0054	Training	7.11
217824-95-8	-10.5	22.4943	7.6479	OC(C1=C(F)C(F)=C(F)C(F)=C1F)(C1=C(F)C(F)=C(F)C(F)=C1F)C(F)(F)OC(F)(F)C(F)(F)OC(F)(F)C(F)(F)F	663.959	-9.7643	-1.3821	8	3	1	7.2802	1.632	38.69	47.1482	-0.005	Training	7.0295
171417-91-7	-10.5	22.4943	7.6479	FC(F)(F)C(F)(F)C(F)(F)C(F)(F)S(=O)(=O)ON1C(=O)C2=CC=CC3=CC=CC(C1=O)=C23	494.982	-9.75	-1.375	5	5	0	2.9897	1.5475	80.75	47.9746	0.0403	Training	6.6
17051-14-8	-10.5	22.4943	7.6479	FC1=C(F)C2=C(C(F)=C1F)C1=C(C(F)=C(F)C(F)=C1F)C1=C2C(F)=C(F)C(F)=C1F	443.981	-9.72	-1.36	0	0	0	6.8154	1.522	0	38.8796	0.0344	Training	7.2019
1696259-82-1	-10.5	22.4943	7.6479	[H]C(F)(F)C(F)(F)C(F)(F)C(F)(F)C(F)(F)C(F)(F)C(F)(F)C(F)(F)C(F)(F)C(F)(F)C(F)(F)C(F)(F)C(F)(F)C(F)(F)C([O-])=O	744.953	-9.7956	-1.3978	14	2	0	7.2603	1.6725	40.13	48.9121	-0.0469	Test	6.8812
134615-59-1	-10.5	22.4943	7.6479	[H]C(F)(F)C(F)(F)C(F)(F)C(F)(F)C(F)(F)C(F)(F)C(F)(F)C(F)(F)C(F)(F)C(F)(F)C(F)(F)C(F)(F)C(F)(F)C(F)(F)S(O)(=O)=O	781.928	-9.8174	-1.4087	14	2	1	1.9557	1.691	54.37	51.0756	-0.0428	Training	6.8423
1214264-29-5	-10.5	22.4943	7.6479	[O-]C(=O)C(F)(F)C(F)(F)C(F)(F)C(F)(F)C(F)(F)C(F)(F)C(F)(F)C(F)(F)C(F)(F)C(F)(F)C(F)(F)C(F)(F)C(F)(F)C(F)(F)F	762.944	-9.7978	-1.3989	13	2	0	7.5575	1.6815	40.13	49.2719	-0.0522	Test	7.0347
1107-00-2	-10.5	22.4943	7.6479	FC(F)(F)C(C1=CC2=C(C=C1)C(=O)OC2=O)(C1=CC2=C(C=C1)C(=O)OC2=O)C(F)(F)F	444.007	-9.6968	-1.3484	2	6	0	3.7185	1.522	86.74	47.5541	0.0417	Test	6.7869
287172-67-2	-10.5	22.4943	7.6479	FC(F)(F)C1=CC=CC(=C1)C(F)(F)C(F)(F)C1=CC(=CC=C1)C(F)(F)F	390.047	-9.7154	-1.3577	3	0	0	6.608	1.495	0	37.8009	0.0428	Training	6.654
109065-55-6	-10.5	22.4943	7.6479	FC(F)(F)C(F)(F)C(F)(F)C(F)(F)C(F)(F)C(F)(F)S(=O)(=O)OS(=O)(=O)C(F)(F)C(F)(F)C(F)(F)C(F)(F)C(F)(F)C(F)(F)F	781.877	-9.84	-1.42	12	5	0	7.0552	1.6909	77.51	53.3885	-0.0299	Test	6.7973
104564-28-5	-10.5	22.4943	7.6479	FC(F)(F)C(F)(F)C(F)(F)C(F)(F)C(F)(F)C(F)(F)C(F)(F)C(F)(F)C(F)(F)C(F)(F)C(F)(F)C(F)(F)C(F)(F)C(F)(F)C=C	745.977	-9.7933	-1.3967	13	0	0	9.9936	1.673	0	44.9195	-0.0425	Training	7.0297
124389-29-3	-10.5	22.4943	7.6479	FC(F)(F)C(F)(F)C(F)(F)C(F)(F)C(F)(F)C(F)(F)C1=CC(=CC=C1)C(F)(F)C(F)(F)C(F)(F)C(F)(F)C(F)(F)C(F)(F)F	713.99	-9.7773	-1.3886	10	0	0	10.0772	1.657	0	44.2798	-0.0278	Training	7.2188
541514-85-6	-10.5	22.4943	7.6479	FC1=CC(NC(=O)C(F)(F)C(F)(F)C(F)(F)C(F)(F)C(F)(F)C(F)(F)C(F)(F)C(F)(F)F)=CC=C1	557.008	-9.7629	-1.3814	8	1	1	5.1628	1.5785	29.1	44.0502	0.0046	Training	6.7817
NOCAS_1035821	-10.5	22.4943	7.6479	OS(=O)(=O)C(F)(F)C(F)(F)C(F)(F)C(F)(F)C(F)(F)C(F)(F)C(F)(F)C(F)(F)C(F)(F)C(F)(F)C(F)(F)C(F)(F)S(F)(F)(F)(F)F	807.89	-9.8457	-1.4228	13	2	1	3.3113	1.7039	54.37	51.5948	-0.0497	Training	6.9341
5864-22-2	-10.5	22.4943	7.6479	FC1=C(F)C(F)=C(C(F)=C1F)P(Cl)(Cl)(C1=C(F)C(F)=C(F)C(F)=C1F)C1=C(F)C(F)=C(F)C(F)=C1F	601.888	-9.8111	-1.4056	3	0	0	6.9103	1.6009	0	42.0378	0.0145	Training	7.3088
NOCAS_1036294	-10.5	22.4943	7.6479	OC(=O)C=C(F)C(F)(F)C(F)(F)C(F)(F)C(F)(F)C(F)(F)C(F)(F)C(F)(F)C(F)(F)C(F)(F)C(F)(F)C(F)(F)C(F)(F)F	707.964	-9.7907	-1.3953	12	1	1	5.5745	1.654	37.3	47.8893	-0.0414	Test	6.9784
55937-43-4	-10.5	22.4943	7.6479	CC1=CC=C(OC(F)=C(F)C(F)(F)C(F)(F)C(F)(F)C(F)(F)C(F)(F)C(F)(F)C(F)(F)F)C=C1	538.023	-9.7559	-1.3779	8	1	0	7.856	1.569	9.23	41.6835	0.0135	Test	6.7278
NOCAS_1035203	-10.5	22.4943	7.6479	OS(=O)(=O)C(F)(F)C(F)(F)C(F)(F)C(F)(F)C(F)(F)C(F)(F)C(\F)=C(/F)C(F)(F)C(F)(F)C(F)(F)C(F)(F)C(F)(F)C(F)(F)F	761.922	-9.8156	-1.4078	12	2	1	2.1329	1.681	54.37	50.6754	-0.0373	Test	6.9753
NOCAS_1032243	-10.5	22.4943	7.6479	OS(=O)(=O)C(F)(F)C(F)(F)C(F)(F)C(F)(F)C(F)(F)C(F)(F)C(F)(F)C(F)(F)C(F)(F)C(F)(F)S(F)(F)(F)(F)F	707.897	-9.8525	-1.4262	11	2	1	2.0407	1.6539	54.37	49.5949	-0.0278	Training	6.8082
NOCAS_1035813	-10.5	22.4943	7.6479	OC(=O)C(F)(F)C(F)(F)C(F)(F)C(F)(F)C(F)(F)C(F)(F)C(F)(F)C(F)(F)C(F)(F)C(F)(F)C(F)(F)S(F)(F)(F)(F)F	721.927	-9.8262	-1.4131	12	1	1	6.4148	1.661	37.3	48.1685	-0.0486	Training	6.9462
75169-49-2	-10.5	22.4943	7.6479	FC(F)(F)C(F)(F)C1(F)C(F)(F)C(F)(F)C(F)(F)C(F)(F)C1(F)C(F)(F)C(F)(F)F	499.968	-9.8	-1.4	2	0	0	6.353	1.55	0	39.9994	0	Test	7.1888
72942-63-3	-10.5	22.4943	7.6479	FC1(F)OC2(F)C(F)(F)C(F)(F)C(F)(F)C(F)(F)C2(F)C(F)(F)C1(F)F	427.969	-9.7923	-1.3962	0	1	0	4.8089	1.514	9.23	39.4824	0.0189	Training	6.9896
66826-88-8	-10.5	22.4943	7.6479	FC(F)C(F)(F)C(F)(F)C(F)(F)C(F)(F)C(F)(F)C(F)(F)C(F)(F)C(F)(F)C(F)(F)C(F)(F)C(F)(F)C(F)(F)C(F)(F)C(F)(F)F	769.958	-9.8022	-1.4011	13	0	0	10.0727	1.685	0	45.3992	-0.0525	Training	7.1051
6069-17-6	-10.5	22.4943	7.6479	FC1=C(F)C(F)=C(C(F)=C1F)C1=CC(=O)C2=C(O1)C(F)=C(F)C(F)=C2F	383.983	-9.7192	-1.3596	1	2	0	4.7119	1.492	30.21	40.7007	0.0473	Test	6.7125
834880-68-1	-10.5	22.4943	7.6479	FC(F)(F)C(F)(F)C(F)(F)C(F)(F)C(F)(F)C(F)(F)C(F)(F)C(F)(F)C1C=CCC2C1C(=O)OC2=O	570.012	-9.7583	-1.3792	7	3	0	5.8877	1.585	43.37	45.7372	0.0045	Training	6.8977
261503-74-6	-10.4	26.6017	7.5751	FC(F)(F)C(F)(F)C(F)(F)C(F)(F)C(F)(F)C(F)(F)C(=O)CC(=O)C(F)(F)C(F)(F)C(F)(F)C(F)(F)C(F)(F)C(F)(F)F	707.964	-9.7907	-1.3953	12	2	0	7.9923	1.654	34.14	47.5733	-0.0283	Training	6.9035
355-50-0	-10.4	26.6017	7.5751	FC(F)(F)C(F)(F)C(F)(F)C(F)(F)C(F)(F)C(F)(F)C(F)(F)C(F)(F)C(F)(F)C(F)(F)C(F)(F)C(F)(F)C(F)(F)C(F)(F)C(F)(F)C(F)(F)I	945.852	-9.892	-1.446	14	0	0	11.4707	1.7729	0	48.917	-0.0739	Training	7.0879
355-49-7	-10.4	26.6017	7.5751	FC(F)(F)C(F)(F)C(F)(F)C(F)(F)C(F)(F)C(F)(F)C(F)(F)C(F)(F)C(F)(F)C(F)(F)C(F)(F)C(F)(F)C(F)(F)C(F)(F)C(F)(F)C(F)(F)F	837.946	-9.804	-1.402	13	0	0	11.0052	1.719	0	46.7589	-0.067	Test	7.2828
343629-46-9	-10.4	26.6017	7.5751	[O-]S(=O)(=O)C(F)(F)C(F)(F)C(F)(F)C(F)(F)C(F)(F)C(F)(F)C(F)(F)C(F)(F)C(F)(F)C(F)(F)C(F)(F)C(F)(F)C(F)(F)C(F)(F)F	798.911	-9.8191	-1.4096	13	3	0	8.3103	1.6995	57.2	51.6982	-0.0482	Training	6.9708
307-62-0	-10.4	26.6017	7.5751	FC(F)(F)C(F)(F)C(F)(F)C(F)(F)C(F)(F)C(F)(F)C(F)(F)C(F)(F)C(F)(F)C(F)(F)C(F)(F)C(F)(F)C(F)(F)C(F)(F)F	737.952	-9.8045	-1.4023	11	0	0	9.7346	1.669	0	44.759	-0.0479	Training	7.2091
231953-37-0	-10.4	26.6017	7.5751	FC(F)(F)C(F)(F)C(F)(F)C1=NN(C(=O)C2=CC=CC=C2)C(=C1)C(F)(F)C(F)(F)C(F)(F)F	508.026	-9.7394	-1.3697	5	3	0	6.1504	1.554	34.89	43.6495	0.0265	Training	6.8129
374-60-7	-10.4	26.6017	7.5751	FC(F)(F)C(F)(F)C(F)(F)C(F)(F)C1(F)C(F)(F)C(F)(F)C(F)(F)C(F)(F)C1(F)F	499.968	-9.8	-1.4	3	0	0	6.353	1.55	0	39.9994	0	Training	7.0912
172155-05-4	-10.4	26.6017	7.5751	OC(=O)C1(F)C(F)(F)C(F)(F)C(F)(F)C2(F)C(F)(F)C(F)(F)C(F)(F)C(F)(F)C12F	487.971	-9.7833	-1.3917	1	1	1	1.7697	1.544	37.3	43.4894	0.0051	Training	7.1914
1600-71-1	-10.4	26.6017	7.5751	FC(F)(F)C(F)(N1C(F)(F)C(F)(F)OC(F)(F)C1(F)F)C(F)(F)F	398.974	-9.8	-1.4	1	2	0	3.347	1.4995	12.47	39.2265	0.0238	Test	6.6836
1555-24-4	-10.4	26.6017	7.5751	FC(F)(F)C(F)(F)C(F)(F)C(F)(F)C(F)(F)C(F)(F)C(F)(F)C1=NN=C(O1)C(F)(F)C(F)(F)C(F)(F)C(F)(F)C(F)(F)C(F)(F)C(F)(F)F	805.953	-9.7918	-1.3959	12	3	0	9.7308	1.703	38.92	50.0111	-0.0472	Training	7.133
1240600-40-1	-10.4	26.6017	7.5751	OP(=O)(C(F)(F)C(F)(F)C(F)(F)C(F)(F)C(F)(F)C(F)(F)F)C(F)(F)C(F)(F)C(F)(F)C(F)(F)C(F)(F)C(F)(F)C(F)(F)C(F)(F)C(F)(F)C(F)(F)F	901.917	-9.817	-1.4085	14	1	1	11.1906	1.751	37.3	51.7683	-0.0748	Training	7.1707
118694-32-9	-10.4	26.6017	7.5751	FC(F)(F)C(F)(C(F)(F)F)C(F)(F)C(F)(F)C(F)(F)C(F)(F)C(F)(F)C(F)(F)C(F)(F)C(F)(F)C(F)(C(F)(F)F)C(F)(F)F	737.952	-9.8045	-1.4023	9	0	0	9.7346	1.669	0	44.759	-0.0479	Test	7.4043
1870-13-9	-10.4	26.6017	7.5751	OC(=O)C(F)(F)C(F)(F)C(F)(F)C(F)(F)C(F)(F)C(F)(F)C(F)(F)C(F)(F)C(F)(F)C(F)(F)C(F)(F)C(F)(F)C(F)(F)C(F)(F)C(F)(F)C(F)F	845.954	-9.7961	-1.398	16	1	1	6.9651	1.723	37.3	50.6491	-0.073	Test	6.9829
58431-34-8	-10.4	26.6017	7.5751	FC(F)(F)C(F)(F)C(F)(F)C(F)(F)P(=O)(C(F)(F)C(F)(F)C(F)(F)C(F)(F)F)C(F)(F)C(F)(F)C(F)(F)C(F)(F)F	703.926	-9.8244	-1.4122	9	1	0	9.6266	1.652	17.07	45.7855	-0.0343	Training	7.1609
NOCAS_1027003	-10.4	26.6017	7.5751	FC(F)C(F)(F)C(F)(F)C(F)(F)C(=NOS(=O)(=O)C(F)(F)C(F)(F)C(F)(F)C(F)(F)F)C1=CC2=C(C=C1)C1=CC=CC3=C1C2=CC=C3	727.011	-9.7447	-1.3723	10	4	0	9.1344	1.6635	55.73	50.1132	0.0133	Training	6.9418
#VALUE!	-10.4	26.6017	7.5751	FC(F)(F)C(F)(F)C(F)(F)C(F)(F)C(F)(F)C(F)(F)C(F)(F)C(F)(F)C(F)(F)C(F)(F)C(F)(F)C(F)(F)C=C	645.984	-9.7923	-1.3962	11	0	0	8.723	1.623	0	42.9197	-0.0236	Training	6.9011
NOCAS_1035820	-10.4	26.6017	7.5751	OS(=O)(=O)C(F)(F)C(F)(F)C(F)(F)C(F)(F)C(F)(F)C(F)(F)C(F)(F)C(F)(F)C(F)(F)C(F)(F)C(F)(F)S(F)(F)(F)(F)F	757.894	-9.8488	-1.4244	12	2	1	2.676	1.6789	54.37	50.5949	-0.0388	Training	6.8804
NOCAS_1034962	-10.4	26.6017	7.5751	OS(=O)(=O)C1(F)C(F)(F)C(F)(F)C(F)(F)C(F)(C(F)(F)C(F)(F)C(F)(F)C(F)(F)C(F)(F)C(F)(F)F)C1(F)F	661.928	-9.8179	-1.409	6	2	1	0.1419	1.631	54.37	48.6756	-0.016	Training	7.2292
NOCAS_1027000	-10.4	26.6017	7.5751	OC1=CC=C(C=C1)C(F)(F)C(F)(F)C(F)(F)C(F)(F)C(F)(F)C(F)(F)C(F)(F)C(F)(F)C(F)(F)C(F)(F)F	612	-9.7711	-1.3855	9	1	1	8.1276	1.606	20.23	44.263	-0.0051	Training	6.861
NOCAS_1026743	-10.4	26.6017	7.5751	FC(F)(NC1=CC=CC=C1)C(F)(F)C(F)(F)C(F)(F)C(F)(F)C(F)(F)C(F)(F)NC1=CC=CC=C1	534.078	-9.7257	-1.3629	10	2	2	4.3512	1.567	24.06	43.0876	0.026	Test	6.3871
95658-47-2	-10.4	26.6017	7.5751	C1=CC=[NH+]C=C1.[O-]C(=O)C(F)(F)C(F)(F)C(F)(F)C(F)(F)C(F)(F)C(F)(F)C(F)(F)F	493.016	-9.7613	-1.3806	6	2	0	3.6111	1.5465	54.27	45.2873	0.02	Training	6.7093
#VALUE!	-10.4	26.6017	7.5751	FC(F)(F)C(F)(F)C(F)(F)C(F)(F)C(F)(F)C(F)(F)C(F)(F)C(F)(F)C(F)(F)C1=CC=C(C=C1)C(=O)N=[N+]=[N-]	615.005	-9.759	-1.3795	9	1	0	8.2383	1.6075	65.83	48.8831	0	Training	6.9553
62751-26-2	-10.4	26.6017	7.5751	FC(OC1=CC=CC=C1C(Cl)=O)=C(F)C(F)(F)C(F)(F)C(F)(F)C(F)(F)C(F)(F)C(F)(F)C(F)(F)F	585.963	-9.7833	-1.3917	9	2	0	7.9266	1.593	26.3	44.3493	0.0093	Training	6.688
847335-91-5	-10.4	26.6017	7.5751	FC(F)(F)C(F)(F)C(F)(F)C(F)(F)C(F)(F)C(F)(F)C(F)(F)N=NC(F)(F)C(F)(F)C(F)(F)C(F)(F)C(F)(F)C(F)(F)C(F)(F)F	765.958	-9.8	-1.4	12	2	0	10.1018	1.683	24.72	47.7912	-0.0476	Training	7.0856
#VALUE!	-10.4	26.6017	7.5751	FC1(F)C(F)(F)[C@@]2(F)[C@](F)(C1(F)F)C(F)(F)C(F)(F)C(F)(F)C2(F)F	411.974	-9.792	-1.396	0	0	0	4.8773	1.506	0	38.2395	0.0189	Training	6.97
74693-91-7	-10.4	26.6017	7.5751	FC1(F)C(=C2C(F)(F)C(F)(F)C(F)(F)C2(F)F)C(F)(F)C1(F)F	373.978	-9.7826	-1.3913	0	0	0	4.7573	1.487	0	37.4796	0.028	Test	6.7839
73188-76-8	-10.4	26.6017	7.5751	FC(F)(F)C(F)(F)C(F)(F)C1(C(F)(F)F)C(F)(F)C(F)(F)C(F)(F)C(F)(F)C1(F)F	499.968	-9.8	-1.4	2	0	0	6.5581	1.55	0	39.9994	0	Test	7.1876
68025-62-7	-10.4	26.6017	7.5751	FC(=O)C(F)(F)C(F)(F)C(F)(F)C(F)(F)C(F)(F)C(F)(F)C(F)(F)C(F)(F)C(F)(F)C(F)(F)C(F)(F)C(F)(C(F)(F)F)C(F)(F)F	765.947	-9.8	-1.4	12	1	0	9.3037	1.683	17.07	47.0259	-0.0476	Training	7.1366
87988-75-8	-10.4	26.6017	7.5751	FC(F)(F)C(F)(F)C(F)(F)C(F)(F)C(F)(F)C(F)(F)C(F)(F)C(F)(F)S(=O)(=O)NC(=O)C1=CC=CC=C1	602.98	-9.7838	-1.3919	9	3	1	4.1023	1.6015	63.24	48.3836	0.0093	Training	6.6632
213342-85-9	-10.3	31.4592	7.5023	FC(F)(F)C(F)(F)C(F)(F)C(F)(F)C(F)(F)C(F)(F)S(=O)(=O)NS(=O)(=O)C(F)(F)C(F)(F)C(F)(F)C(F)(F)C(F)(F)C(F)(F)F	780.893	-9.8378	-1.4189	12	4	1	5.0174	1.6904	80.31	53.6489	-0.0299	Training	6.8025
374-80-1	-10.3	31.4592	7.5023	FC1(F)C(F)(F)C2(F)C(F)(C1(F)F)C(F)(F)C(F)(F)C(F)(F)C2(F)F	411.974	-9.792	-1.396	0	0	0	4.8773	1.506	0	38.2395	0.0189	Training	6.97
33843-80-0	-10.3	31.4592	7.5023	NNC(=O)C1(F)C(F)(F)C(F)(F)C(F)(F)C(F)(F)C1(F)F	340.007	-9.7762	-1.3881	1	2	2	-1.8395	1.47	55.12	42.3121	0.0407	Training	6.3192
313366-93-7	-10.3	31.4592	7.5023	FC(F)(F)C(F)(F)C(F)(F)C(F)(F)C(F)(F)C(F)(F)C(F)(F)C(F)(F)C(=O)NC1=CC=CC=C1	539.018	-9.7588	-1.3794	8	1	1	5.0237	1.5695	29.1	43.6904	0.0091	Training	6.7102
3107-18-4	-10.3	31.4592	7.5023	[K+].[O-]S(=O)(=O)C1(F)C(F)(F)C(F)(F)C(F)(F)C(F)(F)C1(F)F	399.903	-9.8818	-1.4409	1	3	0	-0.6085	1.5	57.2	43.7181	0.0517	Training	6.3026
288161-40-0	-10.3	31.4592	7.5023	FC(F)(F)C(F)(F)C(F)(F)C(F)(F)C(F)(F)C(F)(F)C1=CC=CC=C1NC(=O)NC1=CC=CC=C1	530.066	-9.7229	-1.3614	7	1	2	4.3044	1.565	41.13	44.7143	0.0216	Training	6.7554
24768-65-8	-10.3	31.4592	7.5023	FC(F)(F)C(F)(F)C(F)(F)C(F)(F)C(F)(F)C(F)(F)C(F)(F)C(F)(F)C(F)(F)C(F)(F)C(F)(F)C(F)(F)C(F)(F)C(F)(F)C(F)(F)C(F)(F)C(F)(F)C(F)(F)F	937.939	-9.8036	-1.4018	15	0	0	12.2758	1.769	0	48.7588	-0.0861	Training	7.2907
2274731-01-8	-10.3	31.4592	7.5023	OC(=O)C(F)(F)C(F)(F)C(F)(F)C(F)(F)C(F)(F)C(F)(F)C(F)(F)C(F)(F)C(F)(F)C(F)(F)C(F)(F)C(F)(F)C(F)(F)C(F)(F)C(F)F	795.958	-9.7958	-1.3979	15	1	1	6.3298	1.698	37.3	49.6492	-0.0625	Training	6.9532
203303-00-8	-10.3	31.4592	7.5023	COC(=O)C(F)(F)C(F)(F)C(F)(F)C(F)(F)C(F)(F)C(F)(F)C(F)(F)C(F)(F)C(F)(F)C(F)(F)C(F)(F)C(F)(F)C(F)(F)C(F)(F)F	777.967	-9.7936	-1.3968	13	2	0	8.9806	1.689	26.3	48.1893	-0.0473	Training	7.0326
1379460-39-5	-10.3	31.4592	7.5023	OS(=O)(=O)C(F)(F)C(F)(F)C(F)(F)C(F)(F)C(F)(F)C(F)(F)C(F)(F)C(F)(F)C(F)(F)C(F)(F)C(F)(F)C(F)(F)C(F)(F)C(F)(F)F	799.918	-9.8191	-1.4096	13	2	1	2.2529	1.7	54.37	51.4354	-0.0482	Training	6.9934
1696259-85-4	-10.3	31.4592	7.5023	[H]C(F)(F)C(F)(F)C(F)(F)C(F)(F)C(F)(F)C(F)(F)C(F)(F)C(F)(F)C(F)(F)C(F)(F)C(F)(F)C(F)(F)C(F)(F)C(F)(F)C(F)(F)C([O-])=O	794.95	-9.7958	-1.3979	15	2	0	7.8956	1.6975	40.13	49.912	-0.0573	Training	6.9273
1580-20-7	-10.3	31.4592	7.5023	FC1=C(F)C2=C(F)C(F)=C3C(F)=C(F)C(F)=C(F)C3=C2C(F)=C1F	357.984	-9.725	-1.3625	0	0	0	5.384	1.479	0	37.1597	0.0433	Training	6.7835
1580-19-4	-10.3	31.4592	7.5023	FC1=C(F)C2=C(F)C3=C(C(F)=C(F)C(F)=C3F)C(F)=C2C(F)=C1F	357.984	-9.725	-1.3625	0	0	0	5.384	1.479	0	37.1597	0.0433	Training	6.7835
157584-47-9	-10.3	31.4592	7.5023	FC(F)(F)C(F)(F)C(F)(F)C(F)(F)C(F)(F)C(F)(F)C(F)(F)C(F)(F)C(=O)N(C1=CC=CC=C1)C1=CC=CC=C1	615.049	-9.735	-1.3675	9	1	0	7.2275	1.6075	20.31	44.332	0.0088	Training	6.9589
141074-63-7	-10.3	31.4592	7.5023	OC(=O)C(F)(F)C(F)(F)C(F)(F)C(F)(F)C(F)(F)C(F)(F)C(F)(F)C(F)(F)C(F)(F)C(F)(F)C(F)(F)C(F)(F)C(F)(F)C(F)(F)F	763.951	-9.7978	-1.3989	13	1	1	5.9917	1.682	37.3	49.009	-0.0575	Training	7.0613
3829-39-8	-10.3	31.4592	7.5023	FC(F)(F)C(F)(F)C(F)(F)C(F)(F)C(F)(F)C(F)(F)C(F)(F)C(F)(F)N=NC(F)(F)C(F)(F)C(F)(F)C(F)(F)C(F)(F)C(F)(F)C(F)(F)C(F)(F)F	865.952	-9.8	-1.4	14	2	0	11.3724	1.733	24.72	49.791	-0.0667	Training	7.1395
112754-13-9	-10.3	31.4592	7.5023	FC(F)(F)C1(F)C(F)(F)C2=C(C1(F)F)C(F)(F)C(F)(F)C(F)(F)C2(F)F	423.974	-9.7846	-1.3923	0	0	0	5.3926	1.512	0	38.4795	0.0187	Training	7.038
100221-85-0	-10.3	31.4592	7.5023	FC(F)(F)C(F)(F)C(F)(F)C(F)(F)C(F)(F)C(F)(F)C(F)(F)C(F)(F)S(=O)(=O)NC(=O)NC1CCCCC1	624.038	-9.7816	-1.3908	9	3	2	2.6935	1.612	75.27	50.0078	0.0047	Training	6.7054
20017-53-2	-10.3	31.4592	7.5023	FC(F)(F)C(F)(F)C1=NC(=C(C(=C1C(F)(F)C(F)(F)F)C(F)(F)C(F)(F)F)C(F)(F)C(F)(F)F)C(F)(F)C(F)(F)F	668.963	-9.7854	-1.3927	5	1	0	9.3521	1.6345	12.89	44.6683	-0.0234	Training	7.5155
444658-71-3	-10.3	31.4592	7.5023	FC(F)(F)N(C(F)(F)C(F)(F)C(F)(F)F)C1(F)C(F)(F)C(F)(F)C(F)(F)C1(F)C(F)(F)F	532.97	-9.8	-1.4	3	1	0	5.3213	1.5665	3.24	40.9834	-0.0048	Training	7.1896
33496-48-9	-10.3	31.4592	7.5023	FC(F)(F)C(F)(F)C(F)(F)C(F)(F)C(F)(F)C(F)(F)C(F)(F)C(=O)OC(=O)C(F)(F)C(F)(F)C(F)(F)C(F)(F)C(F)(F)C(F)(F)C(F)(F)F	809.937	-9.7959	-1.398	12	3	0	8.8044	1.705	43.37	50.5357	-0.0569	Training	7.1882
51249-68-4	-10.3	31.4592	7.5023	FC(F)(F)C(F)(F)C(F)(F)C(F)(F)C(F)(F)C(F)(F)\C=C\C(F)(F)C(F)(F)C(F)(F)C(F)(F)C(F)(F)C(F)(F)C(F)(F)C(F)(F)F	763.968	-9.7957	-1.3978	12	0	0	10.2908	1.682	0	45.2794	-0.0474	Training	7.1803
49771-67-7	-10.3	31.4592	7.5023	FC1(F)C(Cl)=C([Hg]C2=C(Cl)C(F)(F)C(F)(F)C(F)(F)C2(F)F)C(F)(F)C(F)(F)C1(F)F	719.883	-10.0645	-1.5323	2	0	0	7.0793	1.6599	0	44.3977	0.0125	Training	7.0192
NOCAS_1036885	-10.3	31.4592	7.5023	OS(=O)(=O)C(F)(F)C(F)(F)C(F)(F)C(F)(F)C(F)(F)C(F)(F)C(F)(F)C(F)(F)C(F)(F)C(F)(F)C(F)(F)C(F)C(F)(F)F	731.931	-9.8186	-1.4093	12	2	1	1.3204	1.666	54.37	50.0756	-0.0321	Training	6.8841
NOCAS_1035829	-10.3	31.4592	7.5023	NS(=O)(=O)C(F)(F)C(F)(F)C(F)(F)C(F)(F)C(F)(F)C(F)(F)C(F)(F)C(F)(F)C(F)(F)C(F)(F)C(F)(F)C(F)(F)C(F)(F)C(F)(F)F	798.934	-9.817	-1.4085	13	2	1	5.9502	1.6995	60.16	51.9947	-0.0481	Training	6.9787
NOCAS_1035196	-10.3	31.4592	7.5023	OC(=O)C(F)C(F)(F)C(F)(F)C(F)(F)C(F)(F)C(F)(F)C(F)(F)C(F)(F)C(F)(F)C(F)(F)C(F)(F)C(F)(F)C(F)(F)C(F)(F)C(F)(F)F	795.958	-9.7958	-1.3979	14	1	1	6.3298	1.698	37.3	49.6492	-0.0625	Test	7.0507
NOCAS_1034827	-10.3	31.4592	7.5023	OS(=O)(=O)OC(F)(F)C(F)(F)C(F)(F)C(F)(F)C(F)(F)C(F)(F)C(F)(F)C(F)(F)C(F)(F)C(F)(F)C(F)(F)C(F)(F)C(F)(F)F	765.916	-9.82	-1.41	13	3	1	1.5492	1.683	63.6	51.6783	-0.0375	Test	6.8317
NOCAS_1034617	-10.3	31.4592	7.5023	OC(=O)CC(F)(F)C(F)(F)C(F)(F)C(F)(F)C(F)(F)C(F)(F)C(F)(F)C(F)(F)C(F)(F)C(F)(F)C(F)(F)C(F)(F)C(F)(F)C(F)(F)F	777.967	-9.7936	-1.3968	14	1	1	6.3818	1.689	37.3	49.2893	-0.0572	Training	6.9967
93697-17-7	-10.3	31.4592	7.5023	FC(F)(F)C(F)(F)C(F)(F)C(F)(F)C(F)(F)C(F)(F)C1=CC=CC2=CC=CC=C12	446.034	-9.7345	-1.3672	5	0	0	7.0351	1.523	0	38.9207	0.0307	Training	6.7009
918409-19-5	-10.3	31.4592	7.5023	FC1(F)C(F)(F)C2(F)C(F)(F)C1(F)C(F)(F)C(F)(F)C2(F)F	361.978	-9.7909	-1.3955	0	0	0	4.242	1.481	0	37.2396	0.0283	Training	6.709
86714-20-7	-10.3	31.4592	7.5023	FC1(F)N(C(F)(F)C(F)(F)C1(F)F)C1(F)C(F)(F)C(F)(F)C(F)(F)C1(F)F	444.976	-9.7926	-1.3963	1	1	0	3.8456	1.5225	3.24	39.2235	0.0142	Training	6.9877
NOCAS_1026642	-10.3	31.4592	7.5023	[O-]C(=O)C(F)(F)C(F)(F)C(F)(F)C(F)(F)C(F)(F)C(F)(F)C(F)(F)C(F)(F)C(F)(F)C(F)(F)C(F)(F)C(F)(F)C(F)(F)C(F)(F)C(F)(F)C(F)(F)F	862.938	-9.7981	-1.399	15	2	0	8.8281	1.7315	40.13	51.2718	-0.0732	Training	7.1001
820253-12-1	-10.3	31.4592	7.5023	FC(F)(F)C1=CC(=CC(=C1)C(F)(F)F)P(Cl)(=O)C1=CC(=CC(=C1)C(F)(F)F)C(F)(F)F	507.965	-9.7871	-1.3935	2	1	0	7.2295	1.554	17.07	41.8663	0.0328	Training	7.026
80588-48-3	-10.3	31.4592	7.5023	FC1=C(F)C(F)=C(NC2=C(F)C3=C(C(F)=C(F)C(F)=C3F)C(F)=C2F)C(F)=C1F	434.992	-9.7276	-1.3638	2	1	1	4.6418	1.5175	12.03	39.9028	0.0348	Test	6.854
70627-97-3	-10.3	31.4592	7.5023	FC1=C(F)C(F)=C(C(=O)C(F)(OC(F)(F)C(F)(OC(F)(F)C(F)(F)C(F)(F)F)C(F)(F)F)C(F)(F)F)C(F)=C1F	645.95	-9.78	-1.39	8	3	0	7.4374	1.623	35.53	46.472	-0.0093	Training	7.0229
639782-56-2	-10.3	31.4592	7.5023	FC(F)(F)C(F)(F)C(F)(F)C(F)(F)S(=O)(=O)ON=C1C2=CC=CC=C2C2=C1C=CC=C2	477.008	-9.7419	-1.371	5	4	0	5.1915	1.5385	55.73	45.1132	0.0487	Training	6.5367
5927-82-2	-10.3	31.4592	7.5023	FC(C(F)(F)F)C(F)(F)OC1=CC=CC=C1NC(=O)C(C1=CC=CC=C1)C1=CC=CC=C1	453.116	-9.6719	-1.3359	7	2	1	4.7184	1.5266	38.33	42.8953	0.0524	Test	6.4563
5756-55-8	-10.3	31.4592	7.5023	FC(F)(F)C(F)(F)C(F)(F)C(F)(F)C(F)(F)C(F)(F)C(F)(F)C1=NN=C(O1)C1=CC=CC=C1	514.016	-9.7485	-1.3742	7	3	0	6.5672	1.557	38.92	44.1723	0.0223	Test	6.6362
57475-95-3	-10.3	31.4592	7.5023	OC(=O)C(F)(F)C(F)(F)C(F)(F)C(F)(F)C(F)(F)C(F)(F)C(F)(F)C(F)(F)C(F)(F)C(F)(F)C(F)(F)C(F)(F)C(F)(F)C(F)(F)C(F)(F)C(F)(F)F	863.945	-9.7981	-1.399	15	1	1	7.2623	1.732	37.3	51.0089	-0.0784	Test	7.1256
84808-62-8	-10.3	31.4592	7.5023	FC(F)(F)C(F)(C(F)(F)F)C1(F)C(F)(F)C(F)(F)C(F)(C(F)(C(F)(F)F)C(F)(F)F)C(F)(F)C1(F)F	599.962	-9.8	-1.4	2	0	0	7.6236	1.6	0	41.9992	-0.019	Training	7.6113
54208-66-1	-10.3	31.4592	7.5023	FC(F)(F)C(F)(F)C(F)(F)OC(F)(F)C(F)(OC(F)(F)C(F)(F)C(F)(F)F)C(F)(OC(F)(F)C(F)(F)C(F)(F)F)C(F)(F)OC(F)(F)C(F)(F)C(F)(F)F	901.925	-9.8037	-1.4019	15	4	0	10.7316	1.751	36.92	51.7305	-0.067	Training	6.9816
311-89-7	-10.2	37.2036	7.4294	FC(F)(F)C(F)(F)C(F)(F)C(F)(F)N(C(F)(F)C(F)(F)C(F)(F)C(F)(F)F)C(F)(F)C(F)(F)C(F)(F)C(F)(F)F	670.96	-9.805	-1.4025	9	1	0	7.4323	1.6355	3.24	43.7432	-0.0335	Training	7.1382
335-23-9	-10.2	37.2036	7.4294	FC(F)(F)C(F)(F)C1(F)C(F)(F)C(F)(F)C(F)(F)C(F)(C(F)(F)C(F)(F)F)C1(F)F	499.968	-9.8	-1.4	2	0	0	6.353	1.55	0	39.9994	0	Test	7.1888
344282-18-4	-10.2	37.2036	7.4294	FC1=CC=C(NC(=O)C(F)(F)C(F)(F)C(F)(F)C(F)(F)C(F)(F)C(F)(F)C(F)(F)C(F)(F)F)C=C1	557.008	-9.7629	-1.3814	8	1	1	5.1628	1.5785	29.1	44.0502	0.0046	Training	6.7817
36554-97-9	-10.2	37.2036	7.4294	FC(F)(F)C(F)(F)C(F)(F)C(F)(F)C(F)(F)C(F)(F)C(F)(F)C(=O)CC(=O)C(F)(F)C(F)(F)C(F)(F)C(F)(F)C(F)(F)C(F)(F)C(F)(F)F	807.958	-9.7918	-1.3959	14	2	0	9.2629	1.704	34.14	49.5732	-0.0472	Training	6.9913
40143-77-9	-10.2	37.2036	7.4294	OP(=O)(C(F)(F)C(F)(F)C(F)(F)C(F)(F)C(F)(F)C(F)(F)F)C(F)(F)C(F)(F)C(F)(F)C(F)(F)C(F)(F)C(F)(F)F	701.93	-9.822	-1.411	10	1	1	8.6494	1.651	37.3	47.7686	-0.0322	Training	7.0067
0376-04-05	-10.2	37.2036	7.4294	FC(F)(F)C(F)(F)C(F)(F)C(F)(F)C(F)(F)C(F)(F)C(F)(F)C(F)(F)C(F)(F)C(F)(F)C(F)(F)C(F)(F)C(F)(F)I	795.861	-9.9122	-1.4561	11	0	0	9.5648	1.6979	0	45.9172	-0.0431	Training	6.9937
444658-69-9	-10.2	37.2036	7.4294	FC(F)(F)N(C(F)(F)C(F)(F)C(F)(F)F)C1(F)C(F)(F)C(F)(F)C(F)(C(F)(F)F)C(F)(F)C1(F)F	582.966	-9.8	-1.4	3	1	0	5.9566	1.5915	3.24	41.9833	-0.0143	Training	7.3983
242142-82-1	-10.2	37.2036	7.4294	OCC(F)(F)C(F)(F)C(F)(F)C(F)(F)C(F)(F)C(F)(F)C(F)(F)C(F)(F)C(F)(F)C(F)(F)C(F)(F)C(F)(F)C(F)(F)C(F)(F)C(F)(F)C(F)(F)C(F)(F)F	899.962	-9.7981	-1.3991	16	1	1	10.7058	1.75	20.23	50.0223	-0.0784	Training	7.0403
374-59-4	-10.2	37.2036	7.4294	FC(F)(F)C(F)(F)C(F)(F)C1(F)C(F)(F)C(F)(F)C(F)(F)C(F)(F)C1(F)F	449.971	-9.8	-1.4	2	0	0	5.7177	1.525	0	38.9994	0.0095	Training	6.953
216144-94-4	-10.2	37.2036	7.4294	OCC(F)(F)C(F)(F)C(F)(F)C(F)(F)C(F)(F)C(F)(F)C(F)(F)C(F)(F)C(F)(F)C(F)(F)C(F)(F)C(F)(F)C(F)(F)C(F)(F)C(F)(F)F	799.969	-9.7979	-1.399	14	1	1	9.4352	1.7	20.23	48.0224	-0.0575	Training	6.9993
125061-94-1	-10.2	37.2036	7.4294	FC(F)(C1(F)C(F)(F)C(F)(F)C(F)(F)C(F)(F)C1(F)F)C1(F)C(F)(F)C(F)(F)C(F)(F)C2(F)C(F)(F)C(F)(F)C(F)(F)C(F)(F)C12F	773.952	-9.7915	-1.3957	2	0	0	9.1193	1.687	0	45.479	-0.0471	Training	8.1907
2089109-47-5	-10.2	37.2036	7.4294	OS(=O)(=O)C(F)(F)C(F)(F)C(F)(F)C(F)(F)C(F)(F)C(F)(F)C(F)(F)C(F)(F)C(F)(F)C(F)=C(F)C(F)(F)F	661.928	-9.8179	-1.409	10	2	1	0.8623	1.631	54.37	48.6756	-0.016	Training	6.835
#VALUE!	-10.2	37.2036	7.4294	OC(=O)C(F)(F)C(F)(F)C(F)(F)C(F)(F)C(F)(F)C(F)(F)C(F)(F)C(F)(F)C(F)(F)C(F)(F)C(F)(F)C(F)(C(F)(F)F)C(F)(F)F	763.951	-9.7978	-1.3989	12	1	1	5.9917	1.682	37.3	49.009	-0.0575	Training	7.1589
100234-24-0	-10.2	37.2036	7.4294	FC(F)(F)C(F)(F)C(F)(F)C(=O)N1C2=CC=CC=C2SC2=CC=CC=C12	395.022	-9.7308	-1.3654	2	2	0	4.5156	1.4975	20.31	39.9314	0.0524	Training	6.5993
1696259-88-7	-10.2	37.2036	7.4294	[H]C(F)(F)C(F)(F)C(F)(F)C(F)(F)C(F)(F)C(F)(F)C(F)(F)C(F)(F)C(F)(F)C(F)(F)C(F)(F)C(F)(F)C(F)(F)C(F)(F)C(F)(F)C(F)(F)C([O-])=O	844.947	-9.7961	-1.398	16	2	0	8.5309	1.7225	40.13	50.9119	-0.0678	Training	6.9573
1696259-81-0	-10.2	37.2036	7.4294	[H]C(F)(F)C(F)(F)C(F)(F)C(F)(F)C(F)(F)C(F)(F)C(F)(F)C(F)(F)C(F)(F)C(F)(F)C(F)(F)C(F)(F)C(F)(F)C([O-])=O	694.957	-9.7952	-1.3976	13	2	0	6.625	1.6475	40.13	47.9121	-0.0365	Training	6.8193
158986-67-5	-10.2	37.2036	7.4294	OP(=O)(C(F)(F)C(F)(F)C(F)(F)C(F)(F)C(F)(F)C(F)(F)C(F)(F)F)C(F)(F)C(F)(F)C(F)(F)C(F)(F)C(F)(F)C(F)(F)C(F)(F)F	801.923	-9.8191	-1.4096	12	1	1	9.92	1.701	37.3	49.7685	-0.0536	Training	7.1231
144898-38-4	-10.2	37.2036	7.4294	FC(F)(F)C(F)(F)C1(F)C(F)(F)C(F)(F)C(F)(F)C(F)(F)C1(C(F)(F)F)C(F)(F)F	499.968	-9.8	-1.4	1	0	0	6.5581	1.55	0	39.9994	0	Training	7.2852
144178-02-9	-10.2	37.2036	7.4294	OC(=O)C1=CC=CC=C1OC(F)=C(F)C(F)(F)C(F)(F)C(F)(F)C(F)(F)C(F)(F)C(F)(F)C(F)(F)F	567.997	-9.7583	-1.3792	9	2	1	4.3453	1.584	46.53	46.0129	0.005	Test	6.6919
106209-21-6	-10.2	37.2036	7.4294	FC(F)(F)C(F)(F)C(F)(F)C(F)(F)C(F)(F)C(F)(F)C(F)(F)C(F)(F)C1=CC=C(C=C)C=C1	522.028	-9.7545	-1.3773	8	0	0	7.7955	1.561	0	40.4406	0.0135	Test	6.7235
5086-79-3	-10.2	37.2036	7.4294	FC(F)(C1=NN=C(O1)C1=CC=CC=C1)C(F)(F)C(F)(F)C1=NN=C(O1)C1=CC=CC=C1	440.071	-9.6839	-1.3419	6	6	0	5.3057	1.52	77.84	46.5854	0.0574	Test	6.3174
2089109-48-6	-10.2	37.2036	7.4294	OS(=O)(=O)C(F)(F)C(F)(F)C(F)(F)C(F)(F)C(F)(F)C(F)(F)C(F)(F)C(F)(F)C(F)(F)C(F)(F)C(F)=C(F)C(F)(F)F	711.925	-9.8167	-1.4083	11	2	1	1.4976	1.656	54.37	49.6755	-0.0267	Training	6.9137
51249-67-3	-10.2	37.2036	7.4294	FC(F)(F)C(F)(F)C(F)(F)C(F)(F)C(F)(F)C(F)(F)\C=C\C(F)(F)C(F)(F)C(F)(F)C(F)(F)C(F)(F)C(F)(F)F	663.974	-9.795	-1.3975	10	0	0	9.0202	1.632	0	43.2795	-0.0284	Training	7.0621
NOCAS_1034558	-10.2	37.2036	7.4294	OS(=O)(=O)C(F)(F)C(F)(F)C(F)(F)C(F)(F)C(F)(F)C(F)(F)C(F)(F)C(F)(F)C(F)(F)C(F)(F)C(F)(F)C(F)(F)C(=O)C(F)(F)F	777.916	-9.8152	-1.4076	13	3	1	1.1867	1.689	71.44	52.7023	-0.0373	Training	6.8709
#VALUE!	-10.2	37.2036	7.4294	FC(F)(F)C(F)(F)C(F)(F)C(F)(F)C(F)(F)C(F)(F)CC(I)C(F)(F)C(F)(F)C(F)(F)C(F)(F)C(F)(F)C(F)(F)F	791.886	-9.9049	-1.4524	11	0	0	9.6577	1.6959	0	45.8377	-0.0375	Training	6.9758
51249-70-8	-10.2	37.2036	7.4294	FC(F)(F)C(F)(F)C(F)(F)C(F)(F)C(F)(F)C(F)(F)C(F)(F)C(F)(F)\C=C\C(F)(F)C(F)(F)C(F)(F)C(F)(F)C(F)(F)C(F)(F)C(F)(F)C(F)(F)F	863.961	-9.7962	-1.3981	14	0	0	11.5614	1.732	0	47.2792	-0.0664	Training	7.2336
NOCAS_904579	-10.2	37.2036	7.4294	[O-]S(=O)(=O)C(F)(F)C(F)(F)C(F)(F)C(F)(F)C(F)(F)C(F)(F)C(F)(F)C(F)(F)C(F)(F)C(F)(F)C(F)(F)C(F)(F)C(F)(F)F	748.914	-9.8205	-1.4102	12	3	0	7.675	1.6745	57.2	50.6983	-0.0376	Training	6.9205
NOCAS_1036888	-10.2	37.2036	7.4294	OS(=O)(=O)C(F)(F)C(F)(F)C(F)(F)C(F)(F)C(F)(F)C(F)(F)C(F)(F)C(F)(F)C(F)(F)C(F)(F)C(F)(F)C(F)(F)C(F)C(F)(F)F	781.928	-9.8174	-1.4087	13	2	1	1.9557	1.691	54.37	51.0756	-0.0428	Test	6.9399
NOCAS_1036874	-10.2	37.2036	7.4294	OS(=O)(=O)C(F)(Cl)C(F)(F)C(F)(F)C(F)(F)C(F)(F)C(F)(F)C(F)(F)C(F)(F)C(F)(F)C(F)(F)C(F)(F)C(F)(F)C(F)(F)F	765.892	-9.8386	-1.4193	12	2	1	1.8869	1.6829	54.37	50.7548	-0.0383	Training	6.9251
NOCAS_1036295	-10.2	37.2036	7.4294	OC(=O)C=C(F)C(F)(F)C(F)(F)C(F)(F)C(F)(F)C(F)(F)C(F)(F)C(F)(F)C(F)(F)C(F)(F)C(F)(F)C(F)(F)C(F)(F)C(F)(F)F	757.961	-9.7913	-1.3957	13	1	1	6.2098	1.679	37.3	48.8892	-0.0518	Training	7.0355
NOCAS_1035206	-10.2	37.2036	7.4294	OS(=O)(=O)C(F)(F)C(F)(F)C(F)(F)C(F)(F)C(F)(F)C(F)(F)C(\F)=C(/F)C(F)(F)C(F)(F)C(F)(F)C(F)(F)C(F)(F)C(F)(F)C(F)(F)F	811.918	-9.8146	-1.4073	13	2	1	2.7682	1.706	54.37	51.6754	-0.048	Test	7.0208
NOCAS_1034813	-10.2	37.2036	7.4294	OS(=O)(=O)C(F)(F)C(F)(F)C(F)(F)C(F)(F)C(F)(F)C(F)(F)C(F)(F)C(F)(F)C(F)(F)C(F)(F)C(F)(F)C(=O)C(F)(F)F	727.92	-9.8163	-1.4081	12	3	1	0.5514	1.664	71.44	51.7024	-0.0267	Training	6.8145
NOCAS_1026733	-10.2	37.2036	7.4294	NC1=C(F)C(OC(F)=C(F)C(F)(F)C(F)(F)C(F)(F)C(F)(F)C(F)(F)C(F)(F)C(F)(F)F)=C(N)C(F)=C1F	608	-9.7684	-1.3842	8	3	2	2.9224	1.604	61.27	48.287	0	Training	6.8126
93238-00-7	-10.2	37.2036	7.4294	FC(F)(F)C(F)(F)C(F)(F)C(F)(F)C(F)(F)C(F)(F)C(F)(F)C(F)(F)C(F)(F)C1=CC=C(C=C1)N=C=O	586.999	-9.7622	-1.3811	9	2	0	7.7551	1.5935	29.43	44.683	0.0045	Training	6.7773
915-76-4	-10.2	37.2036	7.4294	FC(F)(F)C(F)(F)C(F)(F)C1=NC(=NC(=N1)C(F)(F)C(F)(F)C(F)(F)F)C(F)(F)C(F)(F)C(F)(F)F	584.976	-9.7833	-1.3917	6	3	0	6.7398	1.5925	38.67	45.5665	-0.0047	Training	7.0164
NOCAS_1035310	-10.2	37.2036	7.4294	OS(=O)(=O)C(F)(F)C(Cl)(Cl)C(F)(F)C(F)(F)C(F)(F)C(F)(F)C(F)(F)C(F)(F)C(F)(F)C(F)(F)C(F)(F)C(F)(F)F	731.866	-9.861	-1.4305	11	2	1	1.5209	1.6659	54.37	50.0743	-0.0281	Training	6.8411
78225-99-7	-10.2	37.2036	7.4294	FC(F)(F)C(F)(F)C(F)(F)C(F)(F)C(F)(F)C(F)(F)C(=O)OC(=O)C(F)(F)C(F)(F)C(F)(F)C(F)(F)C(F)(F)C(F)(F)F	709.943	-9.7953	-1.3977	10	3	0	7.5338	1.655	43.37	48.5359	-0.0379	Test	7.0999
75840-65-2	-10.2	37.2036	7.4294	CC1=CC=C(C=C1)N=C(C1=C(F)C(F)=C(F)C(F)=C1F)C1=C(F)C(F)=C(F)C(F)=C1F	451.042	-9.7	-1.35	3	1	0	6.5551	1.5255	12.36	40.2568	0.0419	Test	6.9075
749924-57-0	-10.2	37.2036	7.4294	FC(F)(F)C(F)(F)C(F)(F)C(=NOS(=O)(=O)C(F)(F)C(F)(F)C(F)(F)C(F)(F)F)C1=CC2=C(C=C1)C1=CC=CC=C1C2	659.005	-9.7548	-1.3774	8	4	0	7.5669	1.6295	55.73	48.7531	0.018	Training	6.9345
65104-67-8	-10.2	37.2036	7.4294	OCCC(F)(F)C(F)(F)C(F)(F)C(F)(F)C(F)(F)C(F)(F)C(F)(F)C(F)(F)C(F)(F)C(F)(F)C(F)(F)C(F)(F)C(F)(F)C(F)(F)C(F)(F)C(F)(F)F	863.981	-9.7942	-1.3971	16	1	1	10.4606	1.732	20.23	49.3026	-0.0676	Training	6.9541
639827-02-4	-10.2	37.2036	7.4294	FC(F)(F)C(F)(F)C(F)(F)C(F)(F)C(F)(F)C(F)(F)C(F)(F)C(F)(F)S(=O)(=O)ON1C(=O)C2=CC=CC3=CC=CC(C1=O)=C23	694.97	-9.7636	-1.3818	9	5	0	5.5309	1.6475	80.75	51.9744	0.0046	Training	6.946
61753-99-9	-10.2	37.2036	7.4294	OC(=O)C1=C(O)C=C(OS(=O)(=O)C(F)(F)C(F)(F)C(F)(F)C(F)(F)C(F)(F)C(F)(F)C(F)(F)C(F)(F)F)C=C1	635.953	-9.7872	-1.3936	10	5	2	2.8643	1.618	100.9	52.8091	0.0056	Training	6.5314
609816-23-1	-10.2	37.2036	7.4294	NCC1=CC=C(CCC(F)(F)C(F)(F)C(F)(F)C(F)(F)C(F)(F)C(F)(F)C(F)(F)C(F)(F)F)C=C1	553.07	-9.7486	-1.3743	10	1	1	4.9839	1.5765	26.02	43.6634	0.0147	Training	6.5571
544418-04-4	-10.2	37.2036	7.4294	FC(F)(F)C(F)(F)C(F)(F)C(F)(F)C(F)(F)C(F)(F)C(F)(F)C(F)(F)CCCN1C(=O)OC(=O)C2=CC=CC=C12	623.039	-9.745	-1.3725	10	4	0	6.7443	1.6115	52.21	47.6818	0.0133	Training	6.6991
786629-35-4	-10.2	37.2036	7.4294	OS(=O)(=O)C1=CC=C(OC(F)(F)C(F)(F)C(F)(F)C(F)(F)C(F)(F)C(F)(F)C(F)(F)C(F)(F)C(F)(F)C(F)(F)F)C=C1	691.957	-9.7929	-1.3964	11	3	1	1.1496	1.646	63.6	50.1991	-0.0052	Test	6.7723
53638-14-5	-10.2	37.2036	7.4294	FC(=CCC(F)(F)C(F)(F)C(F)(F)C(F)(F)F)C(F)(F)C(F)(F)C(F)(F)C(F)(F)C(F)(F)C(F)(F)C(F)(F)F	645.984	-9.7923	-1.3962	10	0	0	9.0722	1.623	0	42.9197	-0.0236	Training	6.9967
316827-33-5	-10.1	43.9969	7.3566	NS(=O)(=O)C1=CC=C(CNC(=O)C(F)(F)C(F)(F)C(F)(F)C(F)(F)C(F)(F)C(F)(F)C(F)(F)C(F)(F)F)C=C1	632.006	-9.7769	-1.3885	10	3	2	1.2454	1.616	89.26	51.5661	0.0102	Training	6.627
#VALUE!	-10.1	43.9969	7.3566	FC1(F)C2=C(C3=C(C4=C2C(F)(F)C4(F)F)C(F)(F)C3(F)F)C1(F)F	371.981	-9.75	-1.375	0	0	0	5.2782	1.486	0	37.4396	0.0358	Training	6.819
335-27-3	-10.1	43.9969	7.3566	FC(F)(F)C1(F)C(F)(F)C(F)(F)C(F)(F)C(F)(C(F)(F)F)C1(F)F	399.974	-9.8	-1.4	0	0	0	5.0824	1.5	0	37.9995	0.019	Test	6.8959
365971-87-5	-10.1	43.9969	7.3566	[O-]C(=O)C(F)(F)C(F)(F)C(F)(F)C(F)(F)C(F)(F)C(F)(F)C(F)(F)C(F)(F)C(F)(F)C(F)(F)C(F)(F)C(F)(F)C(F)(F)F	712.947	-9.7977	-1.3988	12	2	0	6.9222	1.6565	40.13	48.2719	-0.0418	Training	6.9778
54572-17-7	-10.1	43.9969	7.3566	FC(F)(F)C(F)(F)C(F)(F)OC(F)(F)[C@@](F)(OC(F)(F)C(F)(F)C(F)(F)F)[C@@](F)(OC(F)(F)C(F)(F)C(F)(F)F)C(F)(F)OC(F)(F)C(F)(F)C(F)(F)F	901.925	-9.8037	-1.4019	15	4	0	10.7316	1.751	36.92	51.7305	-0.067	Test	6.9816
4368-75-6	-10.1	43.9969	7.3566	FC(F)(F)C(F)(F)C1=NC(=NO1)C(F)(F)C(F)(F)C(F)(F)C1=NOC(=N1)C(F)(F)C(F)(F)F	523.977	-9.7697	-1.3848	6	6	0	5.2799	1.562	77.84	48.2635	0.0184	Training	6.6065
53749-64-7	-10.1	43.9969	7.3566	FC(F)(F)C(F)(F)C(F)(F)C(F)(F)C(F)(F)C(F)(F)CCC(F)(F)C(F)(F)C(F)(F)C(F)(F)C(F)(F)C(F)(F)F	665.99	-9.795	-1.3975	11	0	0	9.2442	1.633	0	43.3198	-0.0284	Training	6.9682
61907-51-5	-10.1	43.9969	7.3566	FC1=C(F)C(=C(F)C(F)=C1C(F)(F)F)S(=O)(=O)C1=C(F)C(F)=C(C(F)=C1F)C(F)(F)F	497.94	-9.7806	-1.3903	2	2	0	5.6698	1.549	34.14	43.3728	0.0279	Training	7.0015
305849-13-2	-10.1	43.9969	7.3566	FC(F)(F)C(F)(F)C(F)(F)C(F)(F)C(F)(F)C(F)(F)C(F)(F)C(F)(F)C(F)(F)C(F)(F)CCOC(=O)NC1=CC=CC=C1	683.038	-9.7581	-1.3791	12	2	1	7.2944	1.6415	38.33	47.4938	-0.0136	Training	6.799
423-66-5	-10.1	43.9969	7.3566	FC(F)C(F)(F)C(F)(F)C(F)(F)C(F)(F)C(F)(F)C(F)(F)C(F)(F)C(F)(F)C(F)(F)C(F)(F)C(F)(F)C(F)(F)F	669.965	-9.8025	-1.4013	11	0	0	8.8021	1.635	0	43.3993	-0.0334	Test	6.9875
304658-31-9	-10.1	43.9969	7.3566	OC1=CC=C(C=C1)C1=CC=C(OC(=O)C(F)(C(F)(F)F)C(F)(F)N2C(F)(F)C(F)(F)OC(F)(F)C2(F)F)C=C1	593.031	-9.7308	-1.3654	5	5	1	5.3971	1.5965	59	47.7606	0.024	Training	6.9804
137814-07-4	-10.1	43.9969	7.3566	CC1=C(C2=CC=CC=C2S1)C1=C(C2=C(C)SC3=CC=CC=C23)C(F)(F)C(F)(F)C1(F)F	468.044	-9.7226	-1.3613	2	2	0	8.5631	1.534	0	39.3609	0.0605	Test	6.8404
23281-45-0	-10.1	43.9969	7.3566	FC(F)(F)C(F)(OC(F)(F)C(F)(F)C(F)(F)C(F)(F)C(F)(F)C(F)(F)C(F)(F)C(F)(F)OC(F)(C(F)(F)F)C(F)(F)F)C(F)(F)F	769.942	-9.8043	-1.4022	11	2	0	9.5978	1.685	18.46	47.2448	-0.0479	Training	7.1805
2274731-00-7	-10.1	43.9969	7.3566	[H]C(F)(F)C(F)(F)C(F)(F)C(F)(F)C(F)(F)C(F)(F)C(F)(F)C(F)(F)C(F)(F)C(F)(F)C(F)(F)C(F)(F)C(F)(F)C(O)=O	695.964	-9.7952	-1.3976	13	1	1	5.0592	1.648	37.3	47.6493	-0.0417	Training	6.8458
21733-14-2	-10.1	43.9969	7.3566	FC(F)(F)C(F)(F)C(F)(F)C(F)(F)C(F)(F)C(F)(F)C(F)(F)C1=NC(=NO1)C1=CC=CC=C1	514.016	-9.7485	-1.3742	7	3	0	6.5672	1.557	38.92	44.1723	0.0223	Training	6.6362
178167-74-3	-10.1	43.9969	7.3566	FC(F)(F)C(F)(F)C(F)(F)OC(F)(C(F)(F)F)C(F)(F)OC(F)(C(=O)NC1=CC=CC=C1)C(F)(F)F	571.008	-9.7611	-1.3806	8	3	1	4.8869	1.5855	47.56	46.1762	0.0091	Training	6.7164
164796-46-7	-10.1	43.9969	7.3566	[O-][N+](=O)C1=CC=C(NC(=O)C(F)(F)C(F)(F)C(F)(F)C(F)(F)C(F)(F)C(F)(F)C(F)(F)C(F)(F)F)C=C1	584.003	-9.7595	-1.3797	9	3	1	4.9319	1.592	72.24	48.9041	0.01	Training	6.6687
162441-56-7	-10.1	43.9969	7.3566	FC(F)(F)C(F)(F)C(F)(F)C(=O)NC1=CC=CC2=C1C(=O)C1=CC=CC=C1C2=O	419.039	-9.6966	-1.3483	3	3	1	2.6226	1.5095	63.24	44.7048	0.0501	Training	6.6268
143356-32-5	-10.1	43.9969	7.3566	FC(F)(F)C(F)(F)C(F)(F)N(C(F)(F)C(F)(F)C(F)(F)F)C(F)(F)C(F)(F)C(F)(F)C(F)(F)C(F)(F)C(F)(F)N(C(F)(F)C(F)(F)C(F)(F)F)C(F)(F)C(F)(F)C(F)(F)F	1003.94	-9.8033	-1.4017	15	2	0	10.2124	1.802	6.48	50.7268	-0.0956	Training	7.2915
14055-54-0	-10.1	43.9969	7.3566	FC1=CC(F)=C(F)C(OC2=C(F)C(F)=C(C(F)=C2F)C2=C(F)C(F)=C(OC3=C(F)C(F)=CC(F)=C3F)C(F)=C2F)=C1F	625.98	-9.7238	-1.3619	5	2	0	9.1638	1.613	18.46	44.3656	0.0173	Training	7.3031
140429-92-1	-10.1	43.9969	7.3566	FC(F)(F)C(F)(F)C(F)(F)C(F)(F)C(F)(F)C(F)(F)C(F)(F)S(=O)(=O)OS(=O)(=O)C(F)(F)C(F)(F)C(F)(F)C(F)(F)C(F)(F)C(F)(F)C(F)(F)F	881.871	-9.8353	-1.4176	14	5	0	8.3258	1.7409	77.51	55.3884	-0.0496	Training	6.857
105988-39-4	-10.1	43.9969	7.3566	OC1=CC=C(CCNC(=O)C(F)(F)C(F)(F)C(F)(F)C(F)(F)C(F)(F)C(F)(F)C(F)(F)C(F)(F)F)C=C1O	599.039	-9.7526	-1.3763	10	3	3	4.1529	1.5995	69.56	48.9368	0.0108	Training	6.5107
64528-78-5	-10.1	43.9969	7.3566	FC1=C(F)C(F)=C(C(F)=C1F)C1=C(C(F)=C(F)C(F)=C1F)C(F)(F)F	383.981	-9.744	-1.372	1	0	0	5.6243	1.492	0	37.6796	0.0355	Training	6.7902
2663-96-9	-10.1	43.9969	7.3566	FC1=C(F)C(F)=C(OC2=NC(OC3=C(F)C(F)=C(F)C(F)=C3F)=NC(OC3=C(F)C(F)=C(F)C(F)=C3F)=N2)C(F)=C1F	626.97	-9.7286	-1.3643	6	6	0	7.335	1.6135	66.36	49.1754	0.0218	Training	7.0026
66577-33-1	-10.1	43.9969	7.3566	FC(F)C(F)(F)C(F)(F)C(F)(F)C(F)(F)C(F)(F)C(F)(F)C(F)(F)C(F)(F)C(F)(F)C(F)(F)C(F)(F)C(F)(F)C(F)(F)F	719.962	-9.8023	-1.4012	12	0	0	9.4374	1.66	0	44.3992	-0.043	Training	7.0549
65294-20-4	-10.1	43.9969	7.3566	CC1=CC=C(C=C1C)C(C1=CC(C)=C(C)C=C1)(C(F)(F)F)C(F)(F)F	360.131	-9.672	-1.336	2	0	0	6.331	1.4801	0	37.2026	0.0564	Training	6.6671
7240-48-4	-10.1	43.9969	7.3566	OC1=CC2=C(C=C1)C=C(C=C2)S(=O)(=O)C(F)(F)C(F)(F)C(F)(F)C(F)(F)C(F)(F)C(F)(F)F	525.991	-9.7667	-1.3833	6	3	1	6.0143	1.563	54.37	45.9568	0.0352	Training	6.6031
NOCAS_1036882	-10.1	43.9969	7.3566	OC(=O)C(F)C(F)(F)C(F)(F)C(F)(F)C(F)(F)C(F)(F)C(F)(F)C(F)(F)C(F)(F)C(F)(F)C(F)(F)C(F)(F)C(F)(F)F	695.964	-9.7952	-1.3976	12	1	1	5.0592	1.648	37.3	47.6493	-0.0417	Training	6.9434
NOCAS_1035828	-10.1	43.9969	7.3566	NS(=O)(=O)C(F)(F)C(F)(F)C(F)(F)C(F)(F)C(F)(F)C(F)(F)C(F)(F)C(F)(F)C(F)(F)C(F)(F)C(F)(F)C(F)(F)C(F)(F)F	748.938	-9.8182	-1.4091	12	2	1	5.3149	1.6745	60.16	50.9948	-0.0375	Training	6.9289
NOCAS_1035814	-10.1	43.9969	7.3566	OC(=O)C(F)(F)C(F)(F)C(F)(F)C(F)(F)C(F)(F)C(F)(F)C(F)(F)C(F)(F)C(F)(F)C(F)(F)C(F)(F)C(F)(F)S(F)(F)(F)(F)F	771.923	-9.8244	-1.4122	13	1	1	7.0501	1.686	37.3	49.1685	-0.0593	Test	7.007
NOCAS_1035811	-10.1	43.9969	7.3566	OC(=O)C(F)(F)C(F)(F)C(F)(F)C(F)(F)C(F)(F)C(F)(F)C(F)(F)C(F)(F)C(F)(F)C(F)(F)S(F)(F)(F)(F)F	671.93	-9.8282	-1.4141	11	1	1	5.7795	1.636	37.3	47.1686	-0.0379	Training	6.8685
NOCAS_1035321	-10.1	43.9969	7.3566	OS(=O)(=O)C(F)(F)C(Cl)(Cl)C(F)(F)C(F)(F)C(F)(F)C(F)(F)C(F)(F)C(F)(F)C(F)(F)C(F)(F)C(F)(F)C(F)(F)C(F)(F)F	781.862	-9.8568	-1.4284	12	2	1	2.1562	1.6909	54.37	51.0742	-0.0391	Training	6.9068
NOCAS_1034973	-10.1	43.9969	7.3566	OC(=O)C(F)(F)C(F)(Cl)C(F)(F)C(F)(F)C(F)(F)C(F)(F)C(F)(F)C(F)(F)C(F)(F)C(F)(F)C(F)(F)C(F)(F)C(F)(F)F	729.925	-9.8163	-1.4081	12	1	1	5.6257	1.665	37.3	48.3285	-0.0481	Training	6.992
NOCAS_1034947	-10.1	43.9969	7.3566	OS(=O)(=O)C1(F)C(F)(F)C(F)(F)C(F)(F)C(F)(C(F)(F)F)C1(F)F	411.944	-9.8292	-1.4146	1	2	1	-3.0346	1.506	54.37	43.6759	0.0379	Test	6.5734
NOCAS_1034926	-10.1	43.9969	7.3566	[O-]S(=O)(=O)C1(F)C(F)(F)C(F)(F)C(F)(F)C(F)(C(F)(F)C(F)(F)C(F)(F)F)C1(F)F	510.93	-9.8233	-1.4117	3	3	0	4.2934	1.5555	57.2	45.9386	0.0162	Test	6.8649
NOCAS_1034902	-10.1	43.9969	7.3566	OC(=O)C1(F)C(F)(F)C(F)(F)C(F)(F)C(F)(C(F)(F)C(F)(F)C(F)(F)C(F)(F)F)C1(F)F	525.967	-9.7906	-1.3953	4	1	1	2.6101	1.563	37.3	44.2493	-0.0052	Training	7.0648
NOCAS_1034900	-10.1	43.9969	7.3566	OC(=O)C1(F)C(F)(F)C(F)(F)C(F)(F)C(F)(C(F)(F)C(F)(F)C(F)(F)C(F)(F)C(F)(F)C(F)(F)F)C1(F)F	625.961	-9.7921	-1.3961	6	1	1	3.8807	1.613	37.3	46.2492	-0.0259	Training	7.2803
NOCAS_1032276	-10.1	43.9969	7.3566	OS(=O)(=O)C(F)(F)C(F)(F)C(F)(F)C(F)(F)C(F)(F)C(F)(F)C(F)(F)C(F)(F)C(F)(F)C(F)(F)C(\F)=C(/F)C(F)(F)F	711.925	-9.8167	-1.4083	11	2	1	1.4976	1.656	54.37	49.6755	-0.0267	Training	6.9137
NOCAS_1026997	-10.1	43.9969	7.3566	OC1=CC=C(OC(F)(F)C(F)(F)C(F)(F)C(F)(F)C(F)(F)C(F)(F)C(F)(F)C(F)(F)C(F)(F)C(F)(F)C(F)(F)C(F)(F)C(F)(F)F)C=C1	777.986	-9.7771	-1.3885	13	2	1	9.9133	1.689	29.46	48.5057	-0.0357	Training	6.949
NOCAS_892731	-10.1	43.9969	7.3566	[2H]OC(=O)C(F)(F)C(F)(F)C(F)(F)C(F)(F)C(F)(F)C(F)(F)C(F)(F)C(F)(F)C(F)(F)C(F)(F)C(F)(F)C(F)(F)C(F)(F)F	714.961	-9.7818	-1.3909	12	2	1	5.3564	1.6507	37.3	48.0292	-0.0461	Training	6.8955
NOCAS_1026720	-10.1	43.9969	7.3566	OC(CN(CC1=CC(=CC=C1)C(F)(F)C(F)(F)C(F)(F)F)C1=CC(OC2=CC=CC(=C2)C2CC2)=CC=C1)C(F)(F)F	595.157	-9.6854	-1.3427	10	3	1	7.4423	1.5976	32.7	45.1731	0.0452	Training	6.5849
97539-77-0	-10.1	43.9969	7.3566	FC(F)(F)C(F)(F)C(F)(F)C(F)(F)C(F)(F)C(F)(F)\C=C/C(F)(F)C(F)(F)C(F)(F)C(F)(F)C(F)(F)C(F)(F)F	663.974	-9.795	-1.3975	10	0	0	9.0202	1.632	0	43.2795	-0.0284	Training	7.0621
93962-52-8	-10.1	43.9969	7.3566	FC(F)(F)C(F)(F)C(F)(F)C(F)(F)C(F)(F)C(F)(F)SSC(F)(F)C(F)(F)C(F)(F)C(F)(F)C(F)(F)C(F)(F)F	701.903	-9.845	-1.4225	11	2	0	9.7604	1.651	0	44.0381	-0.0301	Training	6.824
90251-15-3	-10.1	43.9969	7.3566	CC(=O)N1C2=C(OC3=C1C(F)=C(F)C(F)=C3F)C(F)=C(F)C(F)=C2F	369.004	-9.716	-1.358	0	2	0	3.4565	1.4845	29.54	40.3341	0.0471	Training	6.7608
88950-99-6	-10.1	43.9969	7.3566	CC1=CC=C(C=C1)C(F)(F)C(F)(F)C(F)(F)C(F)(F)C(F)(F)C(F)(F)C(F)(F)C(F)(F)C(F)(F)F	560.024	-9.7629	-1.3814	8	0	0	8.0962	1.58	0	41.2005	0.0046	Training	6.8734
819792-77-3	-10.1	43.9969	7.3566	FC(F)(F)C1=CC(=CC(C=CC(=O)C2=CC(=CC(=C2)C(F)(F)F)C(F)(F)F)=C1)C(F)(F)F	480.038	-9.7188	-1.3594	3	1	0	7.6579	1.54	17.07	41.3078	0.0344	Training	7.0032
798556-82-8	-10.1	43.9969	7.3566	[O-]C(=O)C(F)(F)C(F)(F)C(F)(F)C(F)(F)C(F)(F)C(F)(F)C(F)(F)C(F)(F)C(F)(F)C(F)(F)C(F)(F)C(F)(F)C(F)(F)C(F)(F)C(F)(F)C(F)(F)C(F)(F)F	912.934	-9.7982	-1.3991	16	2	0	9.4634	1.7565	40.13	52.2717	-0.0836	Training	7.1079
791563-89-8	-10.1	43.9969	7.3566	OS(=O)(=O)C(F)(F)C(F)(F)C(F)(F)C(F)(F)C(F)(F)C(F)(F)C(F)(F)C(F)(F)C(F)(F)C(F)(F)C(F)(F)C(F)(F)C(F)(F)F	749.922	-9.8205	-1.4102	12	2	1	1.6176	1.675	54.37	50.4354	-0.0376	Training	6.9434
76145-90-9	-10.1	43.9969	7.3566	FC(F)(F)C(F)(F)C(F)(F)OC(F)(C(F)(F)F)C(F)(F)OC(F)(C1=NC2=CC=CC=C2N1)C(F)(F)F	568.008	-9.7583	-1.3792	7	3	1	6.7465	1.584	47.14	46.0742	0.0136	Training	6.7771
74701-33-0	-10.1	43.9969	7.3566	OC(=O)C1=CC=C(C=C1)C(F)(F)C(F)(F)C(F)(F)C(F)(F)C(F)(F)C(F)(F)C(F)(F)C(F)(F)F	540.002	-9.7618	-1.3809	8	1	1	3.9502	1.57	37.3	44.53	0.005	Training	6.7374
6779-72-2	-10.1	43.9969	7.3566	FC1=C(F)C(F)=C(C(F)=C1F)P(Cl)(Cl)(Cl)C1=C(F)C(F)=C(F)C(F)=C1F	469.864	-9.8769	-1.4385	2	0	0	6.0431	1.5349	0	39.3973	0.0364	Test	6.6687
NOCAS_1026931	-10.1	43.9969	7.3566	FC(OC1=CC=CC=C1)=C(F)C(F)(F)C(F)(F)C(F)(F)C(F)(F)C(F)(F)C(F)(F)C(F)(F)F	524.007	-9.7606	-1.3803	8	1	0	7.5476	1.562	9.23	41.4031	0.0136	Test	6.6688
26637-68-3	-10	52.0307	7.2837	FC(F)(F)C1(C(F)(F)F)C(F)(F)C(F)(F)C(F)(F)C(F)(F)C1(F)F	399.974	-9.8	-1.4	0	0	0	5.2875	1.5	0	37.9995	0.019	Training	6.8948
2708218-82-8	-10	52.0307	7.2837	O[13C](=O)[13C](F)(F)C(F)(F)C(F)(F)C(F)(F)C(F)(F)C(F)(F)C(F)(F)C(F)(F)C(F)(F)C(F)(F)C(F)(F)C(F)(F)C(F)(F)F	715.961	-9.7977	-1.3988	12	1	1	5.3564	1.658	37.3	48.0492	-0.047	Training	7.0086
307-60-8	-10	52.0307	7.2837	FC(F)(F)C(F)(F)C(F)(F)C(F)(F)C(F)(F)C(F)(F)C(F)(F)C(F)(F)C(F)(F)C(F)(F)C(F)(F)C(F)(F)I	745.865	-9.9211	-1.4605	10	0	0	8.9295	1.6729	0	44.9173	-0.0327	Training	6.9229
308-95-2	-10	52.0307	7.2837	FC(F)(F)C(F)(F)N(C(F)(F)C(F)(F)F)C1(F)C(F)(F)C(F)(F)C(F)(F)C(F)(F)C1(F)F	532.97	-9.8	-1.4	3	1	0	5.3213	1.5665	3.24	40.9834	-0.0048	Training	7.1896
42514-14-7	-10	52.0307	7.2837	FC(F)(F)C(F)(F)C(F)(F)C(F)(F)C(F)(F)C(F)(F)C(=O)OOC(=O)C(F)(F)C(F)(F)C(F)(F)C(F)(F)C(F)(F)C(F)(F)F	725.938	-9.7955	-1.3977	10	4	0	7.4654	1.663	52.6	49.7788	-0.0379	Training	7.0885
335-79-5	-10	52.0307	7.2837	FC(F)(F)C(F)(F)C(F)(F)C(F)(F)C(F)(F)C(F)(F)C(F)(F)C(F)(F)C(F)(F)C(F)(F)C(F)(F)C(F)(F)C(F)(F)C(F)(F)C(F)(F)I	895.855	-9.8979	-1.4489	13	0	0	10.8354	1.7479	0	47.9171	-0.0638	Training	7.0761
356055-77-1	-10	52.0307	7.2837	OCC1=CC=C(CCC(F)(F)C(F)(F)C(F)(F)C(F)(F)C(F)(F)C(F)(F)C(F)(F)C(F)(F)F)C=C1	554.054	-9.7514	-1.3757	10	1	1	7.1209	1.577	20.23	43.1041	0.0148	Training	6.5377
0376-03-04	-10	52.0307	7.2837	FC(F)(F)C(F)(F)C(F)(F)C(F)(F)C(F)(F)C(F)(F)C(F)(F)C(F)(F)C(F)(F)C(F)(F)C(F)(F)C(F)(F)C(F)(F)F	687.955	-9.8049	-1.4024	10	0	0	9.0993	1.644	0	43.7591	-0.0383	Training	7.1471
424-20-4	-10	52.0307	7.2837	FC(F)(F)C(F)(F)C(F)(F)C(F)(F)C(F)(F)C(F)(F)OC(F)(F)C(F)(F)C(F)(F)C(F)(F)C(F)(F)C(F)(F)F	653.953	-9.8051	-1.4026	10	1	0	8.3956	1.627	9.23	44.0021	-0.0287	Training	6.9685
261778-38-5	-10	52.0307	7.2837	FC(F)(F)C(=O)N1N=C(C=C1C(F)(F)F)C(F)(F)C(F)(F)C(F)(F)C(F)(F)C(F)(F)C(F)(F)F	549.979	-9.7794	-1.3897	5	3	0	6.2997	1.575	34.89	44.4886	0.0046	Training	6.9647
325459-90-3	-10	52.0307	7.2837	FC(F)(F)C(F)(F)C(F)(F)C(F)(F)C(F)(F)C(F)(F)C(F)(F)C(F)(F)C1=CC(Br)=CC=C1	573.923	-9.85	-1.425	7	0	0	7.915	1.587	0	41.4784	0.0101	Training	6.7472
#VALUE!	-10	52.0307	7.2837	CC1=CC=C(C=C1)C(=O)C(F)(F)C(F)(F)C(F)(F)C(F)(F)C(=O)C1=CC=C(C)C=C1	438.087	-9.6933	-1.3467	7	2	0	5.9102	1.519	34.14	42.1757	0.0498	Training	6.4042
141635-73-6	-10	52.0307	7.2837	FC1(F)C2(F)C(=O)C3(F)C(F)(F)C1(F)C(F)(F)C(F)(C2(F)F)C3(F)F	401.973	-9.776	-1.388	0	1	0	3.606	1.501	17.07	39.7465	0.0278	Training	6.8881
172369-52-7	-10	52.0307	7.2837	FC(F)(F)C(F)(F)C(F)(F)C(F)(F)C(F)(F)C(F)(F)C(F)(F)C(F)(F)C1CCCCCC1	516.075	-9.7594	-1.3797	7	0	0	7.9662	1.558	0	40.3215	0.0136	Training	6.7851
#VALUE!	-10	52.0307	7.2837	OC(=O)C(F)(F)C(F)(F)C(F)(F)C(F)(F)C(F)(F)C(F)(F)C(F)(F)C(F)(F)C(F)(F)C(F)(F)C(F)(F)C(F)(F)C(F)(F)C(F)(F)C(F)(F)C(F)(F)C(F)(F)F	913.942	-9.7982	-1.3991	16	1	1	7.8976	1.757	37.3	52.0088	-0.0889	Training	7.1336
15622-57-8	-10	52.0307	7.2837	OCC(F)(F)C(F)(F)C(F)(F)C(F)(F)C(F)(F)C(F)(F)C(F)(F)C(F)(F)C(F)(F)C(F)(F)C(F)(F)C(F)(F)C(F)(F)F	699.975	-9.7976	-1.3988	12	1	1	8.1646	1.65	20.23	46.0225	-0.0366	Training	6.8932
142421-57-6	-10	52.0307	7.2837	FC(F)(F)C1=CC(=CC(=C1)P(Cl)C1=CC(=CC(=C1)C(F)(F)F)C(F)(F)F)C(F)(F)F	491.97	-9.7867	-1.3933	2	0	0	7.3483	1.546	0	39.8394	0.0328	Training	7.0115
139481-27-9	-10	52.0307	7.2837	FC(F)(F)C1(OC(F)(F)C(F)(O1)C1(F)OC(OC1(F)F)(C(F)(F)F)C(F)(F)F)C(F)(F)F	525.951	-9.7938	-1.3969	1	4	0	5.239	1.563	36.92	44.211	0.0095	Test	7.1657
134615-58-0	-10	52.0307	7.2837	[H]C(F)(F)C(F)(F)C(F)(F)C(F)(F)C(F)(F)C(F)(F)C(F)(F)C(F)(F)C(F)(F)C(F)(F)C(F)(F)C(F)(F)S(O)(=O)=O	681.934	-9.82	-1.41	12	2	1	0.6851	1.641	54.37	49.0757	-0.0215	Training	6.7143
114387-36-9	-10	52.0307	7.2837	CC1CN(CC2=C(F)C(F)=C(F)C(F)=C2F)CC(C)N1CC1=C(F)C(F)=C(F)C(F)=C1F	474.115	-9.7	-1.35	4	2	0	2.906	1.5371	6.48	40.1303	0.0419	Training	6.8674
112242-89-4	-10	52.0307	7.2837	CC(=C)C1=CC=C(OC(F)=C(F)C(F)(F)C(F)(F)C(F)(F)C(F)(F)C(F)(F)C(F)(F)C(F)(F)C(F)(F)C(F)(F)C(F)(F)F)C=C1	714.029	-9.7578	-1.3789	12	1	0	10.4866	1.657	9.23	45.2036	-0.0136	Training	6.9514
1060-92-0	-10	52.0307	7.2837	FC(F)(F)C1=CC(=CC(NC(=S)NC2=CC(=CC(=C2)C(F)(F)F)C(F)(F)F)=C1)C(F)(F)F	500.022	-9.75	-1.375	2	1	2	4.3492	1.55	24.06	42.4064	0.0358	Training	6.9791
102585-21-7	-10	52.0307	7.2837	FC1(F)SC2C(C3=CC=CC4=C3C2=CC=C4)C1(F)F	284.028	-9.7158	-1.3579	0	1	0	4.953	1.442	0	35.6806	0.0685	Training	6.2717
0559-05-07	-10	52.0307	7.2837	FC(F)(F)C(F)(F)C(F)(F)C(F)(F)C(F)(F)C(F)(F)C(F)(F)C(F)(F)S(=O)(=O)NC1=CC=CC=C1	574.985	-9.7886	-1.3943	9	2	1	4.7844	1.5875	46.17	46.1167	0.0141	Test	6.5782
1813-40-7	-10	52.0307	7.2837	FC1=C2C3=C(C(F)=C1F)C(F)=C(F)C(F)=C3C(F)(F)C2(F)F	333.984	-9.7364	-1.3682	0	0	0	4.8716	1.467	0	36.6797	0.044	Training	6.6411
57020-22-1	-10	52.0307	7.2837	FC1=C(F)C(F)=C(C(F)=C1F)C1=C(F)C(F)(F)C(F)=C(F)C1(F)F	371.981	-9.75	-1.375	1	0	0	5.4975	1.486	0	37.4396	0.0358	Training	6.7202
0376-06-07	-10	52.0307	7.2837	OC(=O)C(F)(F)C(F)(F)C(F)(F)C(F)(F)C(F)(F)C(F)(F)C(F)(F)C(F)(F)C(F)(F)C(F)(F)C(F)(F)C(F)(F)C(F)(F)F	713.955	-9.7977	-1.3988	12	1	1	5.3564	1.657	37.3	48.0091	-0.047	Training	7.0043
62263-21-2	-10	52.0307	7.2837	CC(=O)C(C1=C(F)C(F)=C(F)C(F)=C1F)C1=C(F)C(F)=C(F)C(F)=C1F	390.01	-9.7231	-1.3615	3	1	0	4.7985	1.495	17.07	39.5072	0.0432	Training	6.5985
58431-35-9	-10	52.0307	7.2837	FC(F)(F)C(F)(F)C(F)(F)C(F)(F)C(F)(F)P(=O)(C(F)(F)C(F)(F)C(F)(F)C(F)(F)C(F)(F)F)C(F)(F)C(F)(F)C(F)(F)C(F)(F)C(F)(F)F	853.916	-9.82	-1.41	12	1	0	11.5325	1.727	17.07	48.7853	-0.0634	Training	7.2927
NOCAS_1035838	-10	52.0307	7.2837	OC(=O)CNS(=O)(=O)C(F)(F)C(F)(F)C(F)(F)C(F)(F)C(F)(F)C(F)(F)C(F)(F)C(F)(F)C(F)(F)C(F)(F)C(F)(F)C(F)(F)C(F)(F)F	806.943	-9.8083	-1.4042	15	3	2	2.6225	1.7035	83.47	54.4859	-0.0476	Training	6.735
NOCAS_1035523	-10	52.0307	7.2837	CCNS(=O)(=O)C(F)(F)C(F)(F)C(F)(F)C(F)(F)C(F)(F)C(F)(F)C(F)(F)C(F)(F)C(F)(F)C(F)(F)C(F)(F)C(F)(F)C(F)(F)C(F)(F)F	826.966	-9.8082	-1.4041	15	2	1	7.0936	1.7135	46.17	51.1563	-0.0433	Training	6.8119
NOCAS_1035147	-10	52.0307	7.2837	OC(=O)C(F)(F)OC(F)(F)C(F)(F)C(F)(F)C(F)(F)C(F)(F)C(F)(F)C(\F)=C(/F)C(F)(F)C(F)(F)C(F)(F)C(F)(F)C(F)(F)C(F)(F)F	791.946	-9.7938	-1.3969	14	2	1	6.4386	1.696	46.53	50.4919	-0.0572	Training	6.9743
NOCAS_1035138	-10	52.0307	7.2837	OC(=O)C(F)(F)OC(F)(F)C(F)(F)C(F)(F)C(F)(F)C(F)(F)C(F)(F)C(\F)=C(/F)C(F)(F)C(F)(F)C(F)(F)F	641.956	-9.7923	-1.3962	11	2	1	4.5327	1.621	46.53	47.4921	-0.026	Test	6.7865
NOCAS_1035116	-10	52.0307	7.2837	OS(=O)(=O)C(F)(F)C(F)(F)C(F)(F)C(F)(F)C(F)(F)C(F)C(\F)=C(/F)C(F)(F)C(F)(F)C(F)(F)C(F)(F)C(F)(F)C(F)(F)C(F)(F)F	793.928	-9.8128	-1.4064	13	2	1	2.471	1.697	54.37	51.3156	-0.0425	Training	6.9684
NOCAS_1034795	-10	52.0307	7.2837	OS(=O)(=O)C(F)(F)C(F)(F)C(F)(F)C(F)(F)C(F)(F)C(F)(F)C(F)(F)C(F)(F)C(F)(F)C(F)(F)C(F)(F)C(F)(F)OC(F)(F)F	765.916	-9.82	-1.41	13	3	1	1.5492	1.683	63.6	51.6783	-0.0375	Test	6.8317
NOCAS_1034607	-10	52.0307	7.2837	OC(=O)CC(F)(F)C(F)(F)C(F)(F)C(F)(F)C(F)(F)C(F)(F)C(F)(F)C(F)(F)C(F)(F)C(F)(F)C(F)(F)C(F)(F)C(F)(F)F	727.97	-9.7932	-1.3966	13	1	1	5.7465	1.664	37.3	48.2894	-0.0468	Training	6.9456
NOCAS_1032277	-10	52.0307	7.2837	OS(=O)(=O)C(F)(F)C(F)(F)C(F)(F)C(F)(F)C(F)(F)C(F)(F)C(F)(F)C(F)(F)C(F)(F)C(\F)=C(/F)C(F)(F)F	661.928	-9.8179	-1.409	10	2	1	0.8623	1.631	54.37	48.6756	-0.016	Training	6.835
NOCAS_1032236	-10	52.0307	7.2837	OS(=O)(=O)C(F)(F)C(F)(F)C(F)(F)C(F)(F)C(F)(F)C(F)(F)C(F)(F)C(F)(F)C(F)(F)C(F)(F)OC(F)(F)F	665.923	-9.8231	-1.4115	11	3	1	0.2786	1.633	63.6	49.6785	-0.0161	Training	6.6913
NOCAS_1020674	-10	52.0307	7.2837	OC(=O)C1=CC=C(OC(F)(F)C(F)(F)C(F)(F)C(F)(F)C(F)(F)C(F)(F)C(F)(F)C(F)(F)CF)C=C1	570.012	-9.7583	-1.3792	11	2	1	3.8725	1.585	46.53	46.0532	0.005	Test	6.5057
94718-24-8	-10	52.0307	7.2837	FC(F)(F)C(F)(F)C(F)(F)C(F)(F)C(F)(F)N1C(F)(F)C(F)(F)C(F)(F)C1(F)F	482.973	-9.8	-1.4	4	1	0	4.686	1.5415	3.24	39.9835	0.0048	Training	6.8665
93416-31-0	-10	52.0307	7.2837	COC1=CC=C(C=C1)C1CN(C)OC1S(=O)(=O)C(F)(F)C(F)(F)C(F)(F)C(F)(F)C(F)(F)C(F)(F)F	575.044	-9.7611	-1.3806	8	5	0	3.9598	1.5875	55.84	47.0849	0.0318	Training	6.5753
NOCAS_1035114	-10	52.0307	7.2837	OS(=O)(=O)C(F)(F)C(F)(F)C(F)(F)C(F)(F)C(F)(F)C(F)C(\F)=C(/F)C(F)(F)C(F)(F)C(F)(F)C(F)(F)C(F)(F)C(F)(F)F	743.931	-9.8136	-1.4068	12	2	1	1.8357	1.672	54.37	50.3156	-0.0319	Training	6.9181
#VALUE!	-10	52.0307	7.2837	COC(=O)C1=CC=C(C=C1)C(F)(F)C(F)(F)C(F)(F)C(F)(F)C(F)(F)C(F)(F)C(F)(F)C(F)(F)C(F)(F)F	604.014	-9.7605	-1.3803	9	2	0	7.5744	1.602	26.3	44.7103	0	Test	6.8565
88950-95-2	-10	52.0307	7.2837	OC(=O)C1=CC=C(C=C1)C(F)(F)C(F)(F)C(F)(F)C(F)(F)C(F)(F)C(F)(F)C(F)(F)C(F)(F)C(F)(F)F	589.999	-9.7649	-1.3824	9	1	1	4.5855	1.595	37.3	45.53	-0.005	Training	6.8404
857637-92-4	-10	52.0307	7.2837	FC(F)(F)C(F)(F)C(F)(F)C(F)(F)C(F)(F)C(F)(F)CC[C@H]1OC(=O)N[C@H]1CC1=CC=CC=C1	523.082	-9.7294	-1.3647	9	2	1	4.6143	1.5615	38.33	44.2946	0.0218	Training	6.5262
852317-38-5	-10	52.0307	7.2837	NC(=O)C1=NC(=NN1)C1=CC=CC(=C1)C1=CC(F)=CC=C1OCC(F)(F)C(F)(F)F	430.086	-9.6867	-1.3433	6	4	2	1.8497	1.515	93.89	47.9907	0.0588	Training	6.2648
82396-51-8	-10	52.0307	7.2837	CC1=CC=C(C=C1)C(F)(F)C(F)(F)C(F)(F)C(F)(F)C(F)(F)C(F)(F)C(F)(F)C(F)(F)F	510.028	-9.7594	-1.3797	7	0	0	7.4609	1.555	0	40.2006	0.0136	Training	6.7672
74582-85-7	-10	52.0307	7.2837	FC(F)(F)C(F)(F)C(F)(F)C1=NC(=NC(=N1)C1=CC=CC=C1)C(F)(F)C(F)(F)C(F)(F)F	493.026	-9.7406	-1.3703	5	3	0	6.1174	1.5465	38.67	43.7275	0.0265	Training	6.7577
70887-93-3	-10	52.0307	7.2837	OC(=O)CC(F)(F)C(F)(F)C(F)(F)C(F)(F)C(F)(F)C(F)(F)C(F)(F)C(F)(F)C(F)(F)C(F)(F)C(F)(F)C(F)(F)F	677.973	-9.7927	-1.3963	12	1	1	5.1112	1.639	37.3	47.2895	-0.0363	Training	6.8779
70539-38-7	-10	52.0307	7.2837	FC(F)(F)OC(F)(F)C(F)(F)C(F)(F)OC(F)(C(F)(F)F)C(F)(OC(F)(F)C(F)(F)C(F)(F)OC(F)(F)F)C(F)(F)F	701.938	-9.8048	-1.4024	11	4	0	8.1904	1.651	36.92	47.7308	-0.0287	Training	6.8519
6396-81-2	-10	52.0307	7.2837	CC(C)(CNC(=O)C(F)(F)C(F)(F)C(F)(F)C(F)(F)C(F)(F)Cl)CNC(=O)C(F)(F)C(F)(F)C(F)(F)C(F)(F)C(F)(F)Cl	725.996	-9.8047	-1.4023	14	2	2	3.7691	1.663	58.2	50.3399	-0.0192	Training	6.5702
69064-33-1	-10	52.0307	7.2837	FC1(F)C2(F)C(F)(F)C3(F)C(F)(F)C1(F)C(F)(F)C(F)(C2(F)F)C3(F)F	423.974	-9.7846	-1.3923	0	0	0	4.6722	1.512	0	38.4795	0.0187	Training	7.042
64400-40-4	-10	52.0307	7.2837	FC1(F)C2=CC3=CC=CC=C3C(=O)C=C2C(F)(F)C1(F)F	304.032	-9.6952	-1.3476	0	1	0	4.0325	1.452	17.07	37.7876	0.0583	Training	6.4952
89109-69-3	-10	52.0307	7.2837	CCCCC(F)(F)C(F)(F)C(F)(F)C(F)(F)C(F)(F)C(F)(F)C(F)(F)C(F)(F)C(F)(F)C(F)(F)C(F)(F)C(F)(F)F	676.03	-9.7829	-1.3915	13	0	0	9.7272	1.638	0	43.5206	-0.0233	Training	6.8002
21674-38-4	-9.9	61.5314	7.2109	FC(F)(F)C(F)(F)C(F)(F)C(F)(F)C(F)(F)C(F)(F)C(F)(F)C1=NC(=NC(=N1)C(F)(F)C(F)(F)C(F)(F)C(F)(F)C(F)(F)C(F)(F)C(F)(F)F)C(F)(F)C(F)(F)C(F)(F)C(F)(F)C(F)(F)C(F)(F)C(F)(F)F	1184.94	-9.7917	-1.3958	18	3	0	14.3634	1.8925	38.67	57.5657	-0.1179	Test	7.0383
20546-16-1	-9.9	61.5314	7.2109	[H]C12OC([H])(C=C1)C1=C2C(F)=C(F)C(OC2=C(F)C(F)=C(F)C(F)=C2F)=C1F	380.008	-9.7077	-1.3538	2	2	0	5.2739	1.49	18.46	39.4462	0.0508	Training	6.6017
19113-94-1	-9.9	61.5314	7.2109	FC1C2=C(C3=C1C(F)=C(F)C(F)=C3F)C(F)=C(F)C(F)=C2F	327.993	-9.7227	-1.3614	0	0	0	4.8387	1.464	0	36.5599	0.0475	Training	6.6316
22474-69-7	-9.9	61.5314	7.2109	FC1=C(F)C(F)=C(C(F)=C1F)P(F)(=O)C1=C(F)C(F)=C(F)C(F)=C1F	399.951	-9.776	-1.388	2	1	0	4.276	1.5	17.07	39.706	0.0416	Training	6.6054
189196-62-1	-9.9	61.5314	7.2109	OC1=CC=C(SC(F)(F)C(F)(F)C(F)(F)C(F)(F)C(F)(F)C(F)(F)C(F)(F)C(F)(F)C(F)(F)C(F)(F)C(F)(F)C(F)(F)F)C=C1	743.966	-9.7933	-1.3967	12	2	1	9.9913	1.672	20.23	46.9023	-0.026	Training	6.881
#VALUE!	-9.9	61.5314	7.2109	FC1=C(F)C(F)=C(C(=O)C(=O)C2=C(F)C(F)=C(F)C(F)=C2F)C(F)=C1F	389.974	-9.7308	-1.3654	3	2	0	4.1432	1.495	34.14	41.2135	0.0437	Test	6.5361
2559-75-3	-9.9	61.5314	7.2109	FC(F)(F)C(F)(F)C(F)(F)C1=NC2=CC=CC=C2N=C1C(F)(F)C(F)(F)C(F)(F)F	466.015	-9.7467	-1.3733	4	2	0	6.2086	1.533	25.78	41.8983	0.0268	Training	6.7801
36158-86-8	-9.9	61.5314	7.2109	FC1=C(F)C(=C(F)C2=C1C(F)(F)C(F)(F)C2(F)F)C(F)(F)F	347.981	-9.7636	-1.3818	0	0	0	4.9552	1.474	0	36.9596	0.0364	Test	6.6722
34395-24-9	-9.9	61.5314	7.2109	FC(F)(F)C(F)(F)C(F)(F)C(F)(F)C(F)(F)C(F)(F)C(F)(F)C(F)(F)C(F)(F)C(F)(F)C(F)(F)C(F)(F)CCOC(=O)C=C	718.005	-9.7795	-1.3898	14	2	0	8.6563	1.659	26.3	46.9901	-0.0279	Training	6.7516
34434-27-0	-9.9	61.5314	7.2109	FC(F)(F)C(F)(F)C(F)(F)C(F)(F)C(F)(F)C(F)(F)C(F)(F)C(=O)OOC(=O)C(F)(F)C(F)(F)C(F)(F)C(F)(F)C(F)(F)C(F)(F)C(F)(F)F	825.932	-9.796	-1.398	12	4	0	8.736	1.713	52.6	51.7786	-0.0569	Training	7.1667
0355-03-03	-9.9	61.5314	7.2109	FC1(F)C(F)(F)C(F)(F)C(F)(C(F)(F)C1(F)F)S(F)(=O)=O	363.943	-9.8381	-1.419	1	2	0	3.1416	1.482	34.14	40.6929	0.0398	Training	6.3494
404580-53-6	-9.9	61.5314	7.2109	OC1=CC=C(OC2=CC=C(C=C2)C(F)(F)C(F)(F)C(F)(F)C(F)(F)C(F)(F)C(F)(F)C(F)(F)C(F)(F)F)C=C1	604.033	-9.741	-1.3705	9	2	1	8.6493	1.602	29.46	45.0267	0.0146	Training	6.7641
5074-71-5	-9.9	61.5314	7.2109	FC1=C(F)C(F)=C(P(C2=CC=CC=C2)C2=C(F)C(F)=C(F)C(F)=C2F)C(F)=C1F	441.997	-9.7345	-1.3672	3	0	0	4.8358	1.521	0	38.8399	0.0439	Training	6.8206
176676-70-3	-9.9	61.5314	7.2109	OCCC(F)(F)C(F)(F)C(F)(F)C(F)(F)C(F)(F)C(F)(F)C(F)(F)C(F)(F)C(F)(F)C(F)(F)C(F)(F)C(F)(F)C(F)(F)F	713.991	-9.793	-1.3965	13	1	1	8.5547	1.657	20.23	46.3028	-0.0364	Training	6.8362
3145-68-4	-9.9	61.5314	7.2109	FC(F)(F)C(F)(F)C(F)(F)C(F)(F)C(F)(F)C(F)(F)C(F)(F)CNCC(F)(F)C(F)(F)C(F)(F)C(F)(F)C(F)(F)C(F)(F)C(F)(F)F	780.994	-9.7936	-1.3968	14	1	1	7.7134	1.6905	12.03	46.8229	-0.0473	Training	6.9294
175136-66-0	-9.9	61.5314	7.2109	FC(F)(F)C1=CC(=CC(=C1)C(=O)C1=CC(=CC(=C1)C(F)(F)F)C(F)(F)F)C(F)(F)F	454.023	-9.7267	-1.3633	2	1	0	6.9928	1.527	17.07	40.7875	0.0348	Training	6.9818
106226-84-0	-9.9	61.5314	7.2109	FC1(F)C(F)(F)C(F)(F)C(F)(C(=O)C#CC2=CC=CC=C2)C(F)(F)C1(F)F	410.017	-9.7296	-1.3648	1	1	0	4.5056	1.505	17.07	39.9073	0.0393	Training	6.8835
1696259-78-5	-9.9	61.5314	7.2109	[H]C(F)(F)C(F)(F)C(F)(F)C(F)(F)C(F)(F)C(F)(F)C(F)(F)C(F)(F)C(F)(F)C(F)(F)C(F)(F)C(F)(F)C([O-])=O	644.96	-9.7949	-1.3974	12	2	0	5.9897	1.6225	40.13	46.9122	-0.026	Training	6.7402
5102-53-4	-9.9	61.5314	7.2109	NNC(=O)C(F)(F)C(F)(F)C(F)(F)C(F)(F)C(F)(F)C(F)(F)C(F)(F)C(F)(F)C(F)(F)C(F)(F)C(F)(F)C(F)(F)C(=O)NN	718.011	-9.7818	-1.3909	13	4	4	-2.8386	1.659	110.24	55.3842	-0.0335	Test	6.6289
103188-55-2	-9.9	61.5314	7.2109	FC(F)(F)C(F)(C(F)(F)F)C(F)(F)C(F)(F)C(F)(F)C(F)(F)C(F)(F)C(F)(F)C(F)(C(F)(F)F)C(F)(F)F	637.958	-9.8053	-1.4026	7	0	0	8.464	1.619	0	42.7592	-0.0288	Training	7.2644
1040629-78-4	-9.9	61.5314	7.2109	FC(F)(F)C(F)(F)C(F)(F)C(F)(F)C(F)(F)C(F)(F)C(F)(F)S(=O)(=O)NS(=O)(=O)C(F)(F)C(F)(F)C(F)(F)C(F)(F)C(F)(F)C(F)(F)C(F)(F)F	880.887	-9.8333	-1.4167	14	4	1	6.288	1.7404	80.31	55.6487	-0.0495	Training	6.8617
104698-09-1	-9.9	61.5314	7.2109	FC(F)(F)C(F)(F)C(F)(F)C(F)(F)C(F)(F)C(F)(F)[Cd]C(F)(F)C(F)(F)C(F)(F)C(F)(F)C(F)(F)C(F)(F)F	751.862	-9.9077	-1.4538	10	0	0	8.4615	1.6759	0	45.0372	-0.0322	Training	6.9714
114611-30-2	-9.9	61.5314	7.2109	OC1=C(F)C=C(C=C1F)C(C1=CC(F)=C(O)C(F)=C1)(C(F)(F)F)C(F)(F)F	408.021	-9.7259	-1.363	2	2	2	5.0627	1.504	40.46	42.2064	0.0521	Test	6.5521
119107-97-0	-9.9	61.5314	7.2109	FC(F)(F)C(C(F)(F)F)(C(F)(F)F)C1(F)C(F)(F)C(F)(F)C2(F)C(F)(F)C(F)(F)C(F)(F)C(F)(F)C2(F)C1(F)F	661.958	-9.795	-1.3975	1	0	0	8.2589	1.631	0	43.2392	-0.0284	Training	7.9395
122076-00-0	-9.9	61.5314	7.2109	FC(F)(F)C(F)(F)OC(F)(F)C(F)(F)C(F)(F)OC(F)(F)C(F)(F)C(F)(F)OC(F)(F)C(F)(F)C(F)(F)F	635.946	-9.8053	-1.4026	11	3	0	7.6235	1.618	27.69	45.4879	-0.0192	Training	6.6838
131545-70-5	-9.9	61.5314	7.2109	OC1=CC=CC(CCCCCC(F)(F)C(F)(F)C(F)(F)C(F)(F)C(F)(F)C(F)(F)F)=C1O	498.086	-9.7344	-1.3672	10	2	2	6.9373	1.549	40.46	44.0077	0.0369	Training	6.1709
1335059-27-2	-9.9	61.5314	7.2109	FC(=CC=O)C(F)(F)C(F)(F)C(F)(F)C(F)(F)C(F)(F)C(F)(F)C(F)(F)C(F)(F)C(F)(F)C(F)(F)C(F)(F)F	641.972	-9.7897	-1.3949	11	1	0	7.954	1.621	17.07	44.5464	-0.0188	Training	6.8334
141522-69-2	-9.9	61.5314	7.2109	FC(F)(F)C(F)(F)C(F)(F)C(F)(F)C(F)(F)C(F)(F)C(F)(F)C(F)(F)C(=O)CC(=O)C1=CC=CC=C1	566.018	-9.7528	-1.3764	10	2	0	6.8379	1.583	34.14	44.7343	0.0135	Test	6.5987
10271-37-1	-9.9	61.5314	7.2109	FC(F)(F)C(F)(C1=NC(=NC(=N1)C(F)(C(F)(F)F)C(F)(F)F)C(F)(C(F)(F)F)C(F)(F)F)C(F)(F)F	584.976	-9.7833	-1.3917	3	3	0	6.7398	1.5925	38.67	45.5665	-0.0047	Test	7.3091
15811-52-6	-9.9	61.5314	7.2109	FC(=O)C(F)(F)C(F)(F)C(F)(F)C(F)(F)C(F)(F)C(F)(F)C(F)(F)C(F)(F)C(F)(F)C(F)(C(F)(F)F)C(F)(F)F	665.953	-9.8	-1.4	10	1	0	8.0331	1.633	17.07	45.0261	-0.0286	Training	7.0178
1588522-06-8	-9.9	61.5314	7.2109	CC1=NN=C2CC=C(OS(=O)(=O)C(F)(F)C(F)(F)C(F)(F)C(F)(F)F)C3=CC=CC=C3N12	495.03	-9.7438	-1.3719	5	6	0	4.2448	1.5475	74.08	47.3086	0.0489	Training	6.5102
163114-33-8	-9.9	61.5314	7.2109	OCC1=CC=C(C=C1)C(F)(F)C(F)(F)C(F)(F)C(F)(F)C(F)(F)C(F)(F)C(F)(F)C(F)(F)F	526.023	-9.7606	-1.3803	8	1	1	6.6448	1.563	20.23	42.5435	0.015	Test	6.6163
1642-30-4	-9.9	61.5314	7.2109	FC(F)(C1=NC2=CC=CC=C2N1)C(F)(F)C(F)(F)C1=NC2=CC=CC=C2N1	384.081	-9.6815	-1.3407	4	2	2	4.6672	1.492	57.36	43.4176	0.0572	Training	6.358
1704-69-4	-9.9	61.5314	7.2109	FC(F)(F)C(F)(F)C(F)(F)N1C(F)(F)C(F)(F)OC(F)(F)C1(F)F	398.974	-9.8	-1.4	2	2	0	3.347	1.4995	12.47	39.2265	0.0238	Training	6.586
0564-11-4	-9.9	61.5314	7.2109	FC(F)(F)C(F)(F)N1C(F)(F)C(F)(F)C(F)(F)C(F)(F)C1(F)F	382.979	-9.8	-1.4	1	1	0	3.4154	1.4915	3.24	37.9836	0.0238	Test	6.6601
149246-64-0	-9.9	61.5314	7.2109	OS(=O)(=O)CCC(F)(F)C(F)(F)C(F)(F)C(F)(F)C(F)(F)C(F)(F)C(F)(F)C(F)(F)C(F)(F)C(F)(F)C(F)(F)C(F)(F)F	727.956	-9.8116	-1.4058	13	2	1	1.4149	1.664	54.37	49.9961	-0.0266	Training	6.7667
57558-14-2	-9.9	61.5314	7.2109	OC1=C(C=C(C=C1)C(F)(F)C(F)(F)C(F)(F)C1=CC(=C(O)C=C1)[N+]([O-])=O)[N+]([O-])=O	426.029	-9.7103	-1.3552	6	6	2	4.4311	1.513	126.74	51.1946	0.0833	Training	5.9503
94158-66-4	-9.9	61.5314	7.2109	FC(F)(F)C(F)(F)C(F)(F)C(F)(F)C(F)(F)C(F)(F)C(F)(F)C(F)(F)C(F)(F)C(F)(F)C(F)(F)C(F)(F)CC1CO1	675.994	-9.7878	-1.3939	12	1	0	8.3259	1.638	12.53	44.7729	-0.0235	Training	6.8491
948014-28-6	-9.9	61.5314	7.2109	CC1(F)C(F)(F)C(F)(F)C(F)(F)C(C)(F)C(F)(F)C(F)(F)C1(F)F	392.025	-9.775	-1.3875	0	0	0	5.2682	1.496	0	37.8405	0.0277	Test	6.8817
NOCAS_1026741	-9.9	61.5314	7.2109	FC(F)(F)CCCCC(F)(F)C(F)(F)C(F)(F)C(F)(F)C(F)(F)C(F)(F)C(F)(F)C1=CC=CC=C1	552.075	-9.7457	-1.3729	11	0	0	8.7129	1.576	0	41.0415	0.0134	Training	6.5504
NOCAS_1027672	-9.9	61.5314	7.2109	CN(CCOC(=O)C=C)S(=O)(=O)C(F)(F)C(F)(F)N1C(F)(F)C(F)(OC(F)(C(F)(F)C(F)(F)F)C1(F)F)C(F)(F)C(F)(F)F	721.999	-9.7864	-1.3932	10	6	0	3.141	1.661	76.15	52.055	-0.0047	Training	6.8582
NOCAS_1034775	-9.9	61.5314	7.2109	CNS(=O)(=O)C(F)(F)C(F)(F)C(F)(F)C(F)(F)C(F)(F)C(F)(F)C(F)(F)C(F)(F)C(F)(F)C(F)(F)C(F)(F)C(F)(F)C(F)(F)C(F)(F)F	812.95	-9.8125	-1.4062	14	2	1	6.7035	1.7065	46.17	50.876	-0.0435	Training	6.8801
NOCAS_1034826	-9.9	61.5314	7.2109	OS(=O)(=O)OC(F)(F)C(F)(F)C(F)(F)C(F)(F)C(F)(F)C(F)(F)C(F)(F)C(F)(F)C(F)(F)C(F)(F)C(F)(F)C(F)(F)C(F)(F)C(F)(F)F	815.913	-9.8188	-1.4094	14	3	1	2.1845	1.708	63.6	52.6783	-0.0482	Training	6.8764
89932-69-4	-9.9	61.5314	7.2109	CNC(=O)C1=CC=C(C=C1)C(F)(F)C(F)(F)C(F)(F)C(F)(F)C(F)(F)C(F)(F)C(F)(F)C(F)(F)F	553.033	-9.7543	-1.3771	8	1	1	4.9013	1.5765	29.1	43.9707	0.009	Training	6.7697
NOCAS_1035419	-9.9	61.5314	7.2109	OS(=O)(=O)C(F)(F)C(F)(F)C(F)(F)C(F)(F)C(F)(F)C(F)(F)C(\F)=C(/F)C(F)(F)C(F)(F)F	561.934	-9.8212	-1.4106	8	2	1	-0.4083	1.581	54.37	46.6757	0.0054	Training	6.6259
NOCAS_1035548	-9.9	61.5314	7.2109	OS(=O)(=O)CC(F)(F)C(F)(F)C(F)(F)C(F)(F)C(F)(F)C(F)(F)C(F)(F)C(F)(F)C(F)(F)C(F)(F)C(F)(F)C(F)(F)C(F)(F)F	763.937	-9.8156	-1.4078	13	2	1	1.6601	1.682	54.37	50.7157	-0.0373	Training	6.884
NOCAS_1035600	-9.9	61.5314	7.2109	OC(=O)C(F)C(F)(F)C(F)(F)C(F)(F)C(F)(F)C(F)(F)C(F)(F)C(F)(F)C(F)(F)C(F)(F)C(F)(F)C(F)(F)C(F)(F)C(F)(F)F	745.961	-9.7956	-1.3978	13	1	1	5.6945	1.673	37.3	48.6492	-0.0521	Training	7.005
NOCAS_1036337	-9.9	61.5314	7.2109	OS(=O)(=O)CC=C(F)C(F)(F)C(F)(F)C(F)(F)C(F)(F)C(F)(F)C(F)(F)C(F)(F)C(F)(F)C(F)(F)C(F)(F)F	657.953	-9.8103	-1.4051	11	2	1	0.6076	1.629	54.37	48.5961	-0.0106	Test	6.7199
NOCAS_1036346	-9.9	61.5314	7.2109	OS(=O)(=O)CC=C(F)C(F)(F)C(F)(F)C(F)(F)C(F)(F)C(F)(F)C(F)(F)C(F)(F)C(F)(F)C(F)(F)C(F)(F)C(F)(F)C(F)(F)C(F)(F)F	807.943	-9.8083	-1.4042	14	2	1	2.5135	1.704	54.37	51.5959	-0.0423	Training	6.9044
NOCAS_1036918	-9.9	61.5314	7.2109	OS(=O)(=O)C(F)(F)C(F)(F)C(F)(F)C(F)(F)C(F)(F)C(F)(F)C(F)=C(F)C(F)(F)C(F)(F)C(F)(F)F	611.931	-9.8194	-1.4097	9	2	1	0.227	1.606	54.37	47.6756	-0.0054	Training	6.7396
56523-43-4	-9.9	61.5314	7.2109	FC(F)(F)C(F)(F)C(F)(F)C(F)(F)C(F)(F)C(F)(F)C=CC(F)(F)C(F)(F)C(F)(F)C(F)(F)C(F)(F)C(F)(F)F	663.974	-9.795	-1.3975	10	0	0	9.0202	1.632	0	43.2795	-0.0284	Training	7.0621
NOCAS_1035522	-9.9	61.5314	7.2109	CCNS(=O)(=O)C(F)(F)C(F)(F)C(F)(F)C(F)(F)C(F)(F)C(F)(F)C(F)(F)C(F)(F)C(F)(F)C(F)(F)C(F)(F)C(F)(F)C(F)(F)F	776.969	-9.8087	-1.4043	14	2	1	6.4583	1.6885	46.17	50.1564	-0.0337	Training	6.7787
89863-50-3	-9.9	61.5314	7.2109	CC1=CC=C(C=C1)C(CS(=O)(=O)C(F)(F)C(F)(F)C(F)(F)C(F)(F)C(F)(F)C(F)(F)F)SC1=CC=CC=C1	610.031	-9.7658	-1.3829	10	3	0	7.9395	1.605	34.14	45.6146	0.032	Training	6.5383
NOCAS_1034914	-9.9	61.5314	7.2109	[O-]S(=O)(=O)C1(F)C(F)(F)C(F)(F)C(F)(F)C(F)(F)C1(F)F	360.94	-9.8333	-1.4167	1	3	0	2.3875	1.4805	57.2	42.9388	0.049	Training	6.2633
862374-87-6	-9.9	61.5314	7.2109	[O-]C(=O)C(F)(F)C(F)(F)C(F)(F)C(F)(F)C(F)(F)C(F)(F)C(F)(F)C(F)(F)C(F)(F)C(F)(F)C(F)(F)C(F)(F)F	662.951	-9.7975	-1.3988	11	2	0	6.2869	1.6315	40.13	47.272	-0.0313	Training	6.9044
59432-83-6	-9.9	61.5314	7.2109	FC(OC1=CC=C(C=C1)C(Cl)=O)=C(F)C(F)(F)C(F)(F)C(F)(F)C(F)(F)C(F)(F)C(F)(F)C(F)(F)F	585.963	-9.7833	-1.3917	9	2	0	7.9266	1.593	26.3	44.3493	0.0093	Test	6.688
88951-08-0	-9.9	61.5314	7.2109	FC(F)(F)C(F)(F)C(F)(F)C(F)(F)C(F)(F)C(F)(F)C(F)(F)C(F)(F)C(F)(F)C1=CC=C(C=C1)C(=O)OC1=CC=C(C=C1)C#N	691.025	-9.7378	-1.3689	10	3	0	8.8787	1.6455	50.09	48.8295	0	Training	7.0023
60699-51-6	-9.9	61.5314	7.2109	OCCC(F)(F)C(F)(F)C(F)(F)C(F)(F)C(F)(F)C(F)(F)C(F)(F)C(F)(F)C(F)(F)C(F)(F)C(F)(F)C(F)(F)C(F)(F)C(F)(F)F	763.988	-9.7935	-1.3967	14	1	1	9.19	1.682	20.23	47.3028	-0.0468	Training	6.8916
61479-65-0	-9.9	61.5314	7.2109	FC1(F)OC(F)(F)C(F)(OC1(F)F)[Hg]C1(F)OC(F)(F)C(F)(F)OC1(F)F	627.928	-10.0593	-1.5296	2	4	0	3.9659	1.614	36.92	46.2506	0.0373	Training	6.5085
62284-34-8	-9.9	61.5314	7.2109	FC(F)(F)C(C1=CC(=NN=C1C1=CC=CC=C1)C1=CC=CC=C1)C(F)(F)F	382.091	-9.6741	-1.337	3	2	0	6.0188	1.491	25.78	40.2198	0.0566	Training	6.5721
62623-09-0	-9.9	61.5314	7.2109	OCC1=CC=C(OC(F)=C(F)C(F)(F)C(F)(F)C(F)(F)C(F)(F)C(F)(F)C(F)(F)C(F)(F)F)C=C1	554.018	-9.7571	-1.3786	9	2	1	7.0399	1.577	29.46	44.0263	0.0149	Test	6.5739
630045-87-3	-9.9	61.5314	7.2109	FC(F)(F)C(F)(F)C(F)(F)C(F)(F)C(F)(F)C(F)(F)C1=C(SC=C1)C1=C(C=CS1)C(F)(F)C(F)(F)C(F)(F)C(F)(F)C(F)(F)C(F)(F)F	801.934	-9.8042	-1.4021	11	2	0	11.8672	1.701	0	46.0387	-0.0287	Training	7.11
649721-89-1	-9.9	61.5314	7.2109	FC(F)(F)C(F)(F)C(F)(F)C(F)(F)C(F)(F)C(F)(F)C(F)(F)C(F)(F)C1=CC=C(OC(=O)C=C)C=C1	566.018	-9.7528	-1.3764	9	2	0	7.2439	1.583	26.3	43.9503	0.009	Test	6.7152
62457-67-4	-9.9	61.5314	7.2109	ON1C2=CC=CC=C2C(N=C1C1=CC=CC=C1)(C(F)(F)F)C(F)(F)F	360.07	-9.688	-1.344	1	3	1	3.5293	1.48	35.83	40.7844	0.0635	Training	6.5012
653573-80-9	-9.9	61.5314	7.2109	OCC(F)(F)OC(F)(F)C(F)(F)OC(F)(F)C(F)(F)OC(F)(F)C(F)(F)OC(F)(F)C(F)(F)C(F)(F)C(F)(F)F	663.961	-9.7975	-1.3988	14	5	1	6.6204	1.632	57.15	48.9942	-0.0157	Training	6.3237
70887-95-5	-9.9	61.5314	7.2109	OC(=O)C=C(F)C(F)(F)C(F)(F)C(F)(F)C(F)(F)C(F)(F)C(F)(F)C(F)(F)C(F)(F)C(F)(F)C(F)(F)C(F)(F)F	657.967	-9.79	-1.395	11	1	1	4.9392	1.629	37.3	46.8893	-0.0311	Training	6.9057
73602-46-7	-9.9	61.5314	7.2109	FC(F)(F)C(F)(F)C(F)(F)C(F)(F)C(F)(F)C(F)(F)C(F)(F)C(F)(F)C(=O)NC1CCCCC1	545.065	-9.7588	-1.3794	8	1	1	4.8339	1.5725	29.1	43.8113	0.0091	Training	6.731
76597-99-4	-9.9	61.5314	7.2109	FC(F)(F)C(F)(F)C(F)(F)C(F)(F)C(F)(F)C(F)(F)CCCCC(F)(F)C(F)(F)C(F)(F)C(F)(F)C(F)(F)C(F)(F)F	694.021	-9.7857	-1.3929	13	0	0	10.0244	1.647	0	43.8804	-0.0281	Training	6.8599
76848-59-4	-9.9	61.5314	7.2109	FC(F)(F)C(F)(F)C(F)(F)C(F)(F)C(F)(F)C(F)(F)S(=O)(=O)C1=CC=C(Cl)C=C1	493.941	-9.8207	-1.4103	6	2	0	5.81	1.547	34.14	43.2928	0.0293	Training	6.4783
771491-82-8	-9.9	61.5314	7.2109	CC(=O)C1OC(C)=C(C1C1=CC=CO1)S(=O)(=O)C(F)(F)C(F)(F)C(F)(F)C(F)(F)Cl	489.989	-9.7833	-1.3917	7	5	0	4.6923	1.545	73.58	47.1578	0.0513	Training	6.2225
84808-59-3	-9.9	61.5314	7.2109	FC(F)(F)C1(F)C(F)(F)C(F)(C(F)(F)F)C(F)(C(F)(F)F)C(F)(F)C1(F)C(F)(F)F	499.968	-9.8	-1.4	0	0	0	6.353	1.55	0	39.9994	0	Training	7.3839
343629-43-6	-9.8	72.767	7.1381	[O-]S(=O)(=O)C(F)(F)C(F)(F)C(F)(F)C(F)(F)C(F)(F)C(F)(F)C(F)(F)C(F)(F)C(F)(F)C(F)(F)C(F)(F)C(F)(F)F	698.917	-9.822	-1.411	11	3	0	7.0397	1.6495	57.2	49.6983	-0.0269	Test	6.853
30046-31-2	-9.8	72.767	7.1381	FC(F)(F)C(F)(F)C(F)(F)C(F)(F)C(F)(F)C(F)(F)C(F)(F)C(F)(F)C(F)(F)C(F)(F)C(F)(F)C(F)(F)CCI	773.896	-9.905	-1.4525	12	0	0	9.3621	1.6869	0	45.4779	-0.0321	Training	6.8189
305849-27-8	-9.8	72.767	7.1381	FC(F)(F)C(F)(F)C(F)(F)C(F)(F)C(F)(F)C(F)(F)C(F)(F)C(F)(F)C(F)(F)C(F)(F)CCOC(=O)NC1=CC=CC2=CC=CC=C12	733.053	-9.7447	-1.3723	12	2	1	8.4476	1.6665	38.33	48.4941	-0.0133	Training	6.9387
312943-34-3	-9.8	72.767	7.1381	FC(F)(F)C(F)(F)C(F)(F)OC(F)(C(F)(F)F)C(F)(F)OC(F)(C(=O)OC1=CC=CC=C1)C(F)(F)F	571.992	-9.7639	-1.3819	8	4	0	6.4646	1.586	44.76	45.9158	0.0091	Training	6.7136
31339-60-3	-9.8	72.767	7.1381	FC(F)(F)C(F)(F)C(F)(F)OC(F)(C(F)(F)F)C(F)(F)OC(F)(C(=O)NC1=CC=CC=N1)C(F)(F)F	572.003	-9.7639	-1.3819	8	4	1	4.2819	1.586	60.45	47.4851	0.0091	Training	6.6711
33730-52-8	-9.8	72.767	7.1381	CC#CP(C1=C(F)C(F)=C(F)C(F)=C1F)C1=C(F)C(F)=C(F)C(F)=C1F	403.981	-9.75	-1.375	2	0	0	4.4911	1.502	0	38.0796	0.0448	Training	6.7173
25761-65-3	-9.8	72.767	7.1381	FC(F)(F)C(F)(F)C(F)(F)C(F)(F)C(F)(F)C(F)(F)C1=NC(=NC(=N1)C(F)(F)C(F)(F)C(F)(F)C(F)(F)C(F)(F)C(F)(F)F)C(F)(F)C(F)(F)C(F)(F)C(F)(F)C(F)(F)C(F)(F)F	1034.95	-9.7905	-1.3952	15	3	0	12.4575	1.8175	38.67	54.5659	-0.0894	Training	7.2501
402570-11-0	-9.8	72.767	7.1381	FC(F)(F)C(F)(F)C(F)(F)OC(F)(C(=O)OC(F)(C(F)(F)F)C(F)(F)C(F)(Cl)C(F)(F)Cl)C(F)(F)F	629.89	-9.8444	-1.4222	8	3	0	7.1643	1.6149	35.53	46.1508	-0.015	Training	6.8346
0599-06-04	-9.8	72.767	7.1381	FC(F)(F)C(F)(F)C(F)(F)N1C(F)(F)C(F)(F)C(F)(F)C(F)(F)C1(F)F	432.976	-9.8	-1.4	2	1	0	4.0507	1.5165	3.24	38.9835	0.0143	Training	6.8203
5121-76-6	-9.8	72.767	7.1381	FC1=C(F)C(F)=C(C(F)=C1F)C1=C(F)C(F)=C(C(F)=C1F)C(F)(F)F	383.981	-9.744	-1.372	1	0	0	5.6243	1.492	0	37.6796	0.0355	Training	6.7902
51249-66-2	-9.8	72.767	7.1381	FC(F)(F)C(F)(F)C(F)(F)C(F)(F)\C=C\C(F)(F)C(F)(F)C(F)(F)C(F)(F)C(F)(F)C(F)(F)F	563.981	-9.7941	-1.3971	8	0	0	7.7496	1.582	0	41.2796	-0.0095	Training	6.8796
51604-60-5	-9.8	72.767	7.1381	OS(=O)(=O)C(F)(F)C(F)(F)C(F)(F)C(F)(F)C(F)(F)C(F)(F)C(F)(F)C(F)(F)C(F)(F)C(F)(F)C(F)(F)C(F)(F)C(F)(F)C(F)(F)C(F)(F)C(F)(F)C(F)(F)C(F)(F)F	999.906	-9.8153	-1.4076	17	2	1	4.7941	1.8	54.37	55.4351	-0.0907	Training	7.0253
5216-23-9	-9.8	72.767	7.1381	OC(=O)C1=C(F)C(F)=C(C(F)=C1F)C1=C(F)C(F)=C(C(O)=O)C(F)=C1F	385.983	-9.7231	-1.3615	3	2	2	-1.9383	1.493	74.6	45.1797	0.0415	Training	6.4807
#VALUE!	-9.8	72.767	7.1381	FC(F)(F)C(F)(F)C(F)(F)C(F)(F)CCC(F)(F)C(F)(F)C(F)(F)C(F)(F)C(F)(F)C(F)(F)C(F)(F)C(F)(F)F	665.99	-9.795	-1.3975	11	0	0	9.2442	1.633	0	43.3198	-0.0284	Training	6.9682
54009-78-8	-9.8	72.767	7.1381	FC(F)(F)C(F)(C(F)(F)F)C(F)(F)C(F)(F)C(F)(F)C(F)(F)C(F)(F)C(F)(F)C(F)(F)C(F)(F)C(F)(F)C(F)(F)CC1CO1	725.991	-9.7886	-1.3943	12	1	0	8.9612	1.663	12.53	45.7728	-0.0329	Training	7.0082
6014-75-1	-9.8	72.767	7.1381	CC(=C)C(=O)OCCC(F)(F)C(F)(F)C(F)(F)C(F)(F)C(F)(F)C(F)(F)C(F)(F)C(F)(F)C(F)(F)C(F)(F)C(F)(F)C(F)(F)F	732.02	-9.7756	-1.3878	14	2	0	9.0464	1.666	26.3	47.2704	-0.0277	Training	6.7885
231953-34-7	-9.8	72.767	7.1381	CC(=O)N1N=C(C=C1C(F)(F)C(F)(F)C(F)(F)C(F)(F)C(F)(F)C(F)(F)F)C(F)(F)C(F)(F)C(F)(F)C(F)(F)C(F)(F)C(F)(F)F	745.991	-9.7783	-1.3891	10	3	0	8.9338	1.673	34.89	48.4088	-0.0278	Training	7.1549
423-03-0	-9.8	72.767	7.1381	FC(F)(F)C(F)(C(F)(F)F)C1(F)C(F)(F)C(F)(F)C(F)(C(F)(F)F)C(F)(F)C1(F)F	499.968	-9.8	-1.4	1	0	0	6.353	1.55	0	39.9994	0	Training	7.2863
2089109-35-1	-9.8	72.767	7.1381	OS(=O)(=O)C(F)(F)C(F)(F)C(F)(F)C(F)(F)C(F)(F)C(F)(F)C(F)(F)C(F)(F)C(F)(F)S(F)(F)(F)(F)F	657.9	-9.8568	-1.4284	10	2	1	1.4054	1.6289	54.37	48.595	-0.0168	Training	6.718
117374-38-6	-9.8	72.767	7.1381	FC(F)(F)C(F)(F)C(F)(F)C(F)(F)C(F)(F)C(F)(F)C(F)(F)C(F)(F)C(=O)OCC1=CC=CC=C1	554.018	-9.7571	-1.3786	9	2	0	6.7392	1.577	26.3	43.7103	0.009	Training	6.668
203302-99-2	-9.8	72.767	7.1381	COC(=O)C(F)(F)C(F)(F)C(F)(F)C(F)(F)C(F)(F)C(F)(F)C(F)(F)C(F)(F)C(F)(F)C(F)(F)C(F)(F)C(F)(F)C(F)(F)F	727.97	-9.7932	-1.3966	12	2	0	8.3453	1.664	26.3	47.1894	-0.0378	Training	6.9864
100221-82-7	-9.8	72.767	7.1381	FC(F)(F)C(F)(F)C(F)(F)C(F)(F)C(F)(F)C(F)(F)C(F)(F)C(F)(F)S(=O)(=O)N1CCCCCC1	581.032	-9.7886	-1.3943	8	2	0	5.0259	1.5905	37.38	45.3586	0.0141	Training	6.7503
100482-56-2	-9.8	72.767	7.1381	FC(F)(F)C(=CC(=O)C1=C2C=CC=CC2=CC2=CC=CC=C12)C(F)(F)F	368.064	-9.6769	-1.3385	2	1	0	6.2267	1.484	17.07	39.0683	0.0568	Training	6.6442
1034143-66-2	-9.8	72.767	7.1381	OS(=O)(=O)CCC(F)(F)C(F)(F)C(F)(F)C(F)(F)C(F)(F)C(F)(F)C(F)(F)C(F)(F)C(F)(F)C(F)(F)C(F)(F)F	677.959	-9.8125	-1.4062	12	2	1	0.7796	1.639	54.37	48.9962	-0.0159	Training	6.694
60799-27-1	-9.8	72.767	7.1381	FC1=C(F)C(=C(F)C(F)=C1Br)C(F)(F)C(F)(OC(F)(F)C(F)(OC(F)(F)C(F)(F)C(F)(F)F)C(F)(F)F)C(F)(F)F	727.871	-9.8488	-1.4244	8	2	0	8.9699	1.6639	18.46	46.4034	-0.0202	Training	7.1199
121699-18-1	-9.8	72.767	7.1381	FC(OC1=CC(=CC(=C1)C(Cl)=O)C(Cl)=O)=C(F)C(F)(F)C(F)(F)C(F)(F)C(F)(F)C(F)(F)C(F)(F)C(F)(F)F	647.919	-9.8026	-1.4013	10	3	0	8.3056	1.624	43.37	47.2954	0.0048	Training	6.6925
122075-99-4	-9.8	72.767	7.1381	FC(=O)C(F)(F)C(F)(F)OC(F)(F)C(F)(F)C(F)(F)OC(F)(F)C(F)(F)C(F)(F)OC(F)(F)C(F)(F)C(F)(F)F	663.941	-9.8	-1.4	13	4	0	7.1926	1.632	44.76	47.7548	-0.019	Training	6.5351
123528-68-7	-9.8	72.767	7.1381	FC(F)(F)C(F)(F)C(F)(F)C(F)(F)C(F)(F)C(F)(F)C(=N)NC(=N)C1=CC=CC=C1	465.051	-9.74	-1.37	6	2	3	0.4853	1.5325	59.73	45.274	0.0309	Test	6.4395
127003-77-4	-9.8	72.767	7.1381	FC(F)(F)C(F)(F)C(F)(F)OC(F)(C(F)(F)F)C(F)(F)OC(F)(C(F)(F)F)C(F)(F)OC(F)(C(F)(F)F)C(F)(OC(F)(F)C(F)(F)C(F)(F)F)C(F)(F)F	901.925	-9.8037	-1.4019	13	4	0	10.7316	1.751	36.92	51.7305	-0.067	Training	7.1767
206560-77-2	-9.8	72.767	7.1381	FC(F)(F)C(F)(F)C(F)(F)C(F)(F)C(F)(F)C(F)(F)C(F)(F)C(F)(F)C1=CC=C(Br)C=C1	573.923	-9.85	-1.425	7	0	0	7.915	1.587	0	41.4784	0.0101	Training	6.7472
14055-49-3	-9.8	72.767	7.1381	FC1=C(F)C(F)=C(OC2=C(F)C(F)=C(C(F)=C2F)C(F)(F)F)C(F)=C1F	399.976	-9.7462	-1.3731	2	1	0	5.7496	1.5	9.23	38.9225	0.0356	Training	6.7083
146983-96-2	-9.8	72.767	7.1381	FC(F)(F)C(F)(F)C(F)(F)C(F)(F)C(F)(F)C(F)(F)C(F)(F)C(F)(F)C(F)(F)C(F)(F)C(F)(F)C(F)(F)C(F)(F)CCI	823.893	-9.8977	-1.4488	13	0	0	9.9974	1.7119	0	46.4779	-0.0425	Training	6.8761
1482416-51-2	-9.8	72.767	7.1381	FC(F)(F)C(F)(F)OC(F)(F)C(F)(OC(F)(F)C(F)(OC(F)(F)C(F)(OC(F)(F)C(F)(F)Br)C(F)(F)F)C(F)(F)F)C(F)(F)F	811.855	-9.8622	-1.4311	12	4	0	9.2511	1.7059	36.92	49.9291	-0.0409	Training	6.8658
158607-41-1	-9.8	72.767	7.1381	CCOC(=O)C(F)(F)C(F)(F)C(F)(F)C(F)(F)C(F)(F)C(F)(F)C(F)(F)C(F)(F)C(F)(F)C(F)(F)C(F)(F)F	641.992	-9.7872	-1.3936	11	2	0	7.4648	1.621	26.3	45.4698	-0.0188	Training	6.7972
15979-14-3	-9.8	72.767	7.1381	FC(F)(F)C1=CC(=CC(=C1)[P+](=O)C1=CC(=CC(=C1)C(F)(F)F)C(F)(F)F)C(F)(F)F	472.996	-9.7567	-1.3783	2	1	0	6.54	1.5365	17.07	41.1669	0.0361	Training	6.9676
176676-69-0	-9.8	72.767	7.1381	OCCC(F)(F)C(F)(F)C(F)(F)C(F)(F)C(F)(F)C(F)(F)C(F)(F)C(F)(F)C(F)(F)C(F)(F)C(F)(F)C(F)(F)C(F)(F)C(F)(F)C(F)(F)F	813.985	-9.7939	-1.3969	15	1	1	9.8253	1.707	20.23	48.3027	-0.0572	Training	6.9309
182003-69-6	-9.8	72.767	7.1381	CC1=C(C=C(S1)C1=CC=CC=C1)C1=C(C2=C(C)SC(=C2)C2=CC=CC=C2)C(F)(F)C(F)(F)C1(F)F	520.075	-9.7086	-1.3543	4	2	0	9.5907	1.56	0	40.4015	0.0594	Training	6.8722
1895-14-3	-9.8	72.767	7.1381	OC(=O)C(F)(F)C(F)(F)C(F)(F)C(F)(F)C(F)(F)C(F)(F)C(F)(F)C(F)(F)C(F)(F)C(F)(F)C(F)(F)C(F)(F)C(F)(F)C(F)F	745.961	-9.7956	-1.3978	14	1	1	5.6945	1.673	37.3	48.6492	-0.0521	Training	6.9074
201936-63-2	-9.8	72.767	7.1381	FC(F)(F)C(F)(F)C(F)(F)C(F)(F)C(F)(F)C(F)(F)C1=CC=C(C=C1)P(C1=CC=CC=C1)C1=CC=CC=C1	580.063	-9.7263	-1.3632	8	0	0	7.6401	1.59	0	41.6013	0.0304	Test	6.8978
141135-78-6	-9.8	72.767	7.1381	FC(F)(F)C(F)(F)C(=O)N1C2=CC=CC=C2SC2=CC=CC=C12	345.025	-9.7217	-1.3609	1	2	0	3.8803	1.4725	20.31	38.9315	0.0604	Test	6.4599
610800-35-6	-9.8	72.767	7.1381	OP(=O)(C(F)(F)C(F)(F)C(F)(F)C(F)(F)F)C(F)(F)C(F)(F)C(F)(F)C(F)(F)C(F)(F)C(F)(F)C(F)(F)C(F)(F)F	701.93	-9.822	-1.411	10	1	1	8.6494	1.651	37.3	47.7686	-0.0322	Training	7.0067
#VALUE!	-9.8	72.767	7.1381	COC1=C(O)C=C(CCN(C(=O)C(F)(F)C(F)(F)C(F)(F)F)C(=O)C(F)(F)C(F)(F)C(F)(F)F)C=C1	559.047	-9.7417	-1.3708	8	4	1	3.83	1.5795	66.84	47.8649	0.0195	Training	6.6393
62457-66-3	-9.8	72.767	7.1381	FC(F)(F)C1(ON(C(=N1)C1=CC=CC=C1)C1=CC=CC=C1)C(F)(F)F	360.07	-9.688	-1.344	2	3	0	3.5727	1.48	24.83	39.6844	0.0577	Test	6.4918
94158-67-5	-9.8	72.767	7.1381	FC(F)(F)C(F)(F)C(F)(F)C(F)(F)C(F)(F)C(F)(F)C(F)(F)C(F)(F)C(F)(F)C(F)(F)C(F)(F)C(F)(F)C(F)(F)C(F)(F)CC1CO1	775.988	-9.7894	-1.3947	14	1	0	9.5965	1.688	12.53	46.7728	-0.0423	Training	6.9559
94231-57-9	-9.8	72.767	7.1381	FC(F)(F)C(F)(F)C(F)(F)C(F)(F)C(F)(F)C(F)(F)C(F)(F)C(F)(F)C(F)(F)C(F)(F)COC(=O)C=C	603.995	-9.7811	-1.3905	11	2	0	6.9956	1.602	26.3	44.7099	-0.0093	Training	6.659
97005-61-3	-9.8	72.767	7.1381	FC(F)(F)C(F)(F)C(F)(F)C(F)(F)C(F)(F)C(F)(F)C(F)(F)C(F)(F)C(=O)NCCNC(=O)C(F)(F)C(F)(F)C(F)(F)C(F)(F)C(F)(F)C(F)(F)C(F)(F)C(F)(F)F	951.989	-9.7862	-1.3931	17	2	2	6.0161	1.776	58.2	54.8598	-0.0749	Training	6.9291
NOCAS_1020675	-9.8	72.767	7.1381	OC(=O)C1=CC=C(OC(F)(F)C(F)(F)C(F)(F)C(F)=C(F)C(F)(F)C(F)(F)C(F)(F)C(F)(F)F)C=C1	567.997	-9.7583	-1.3792	9	2	1	4.3453	1.584	46.53	46.0129	0.005	Test	6.6919
NOCAS_1026725	-9.8	72.767	7.1381	FC(F)(F)C(F)(F)C(F)(F)C(F)(F)C(F)(F)C(F)(F)C(F)(F)C(F)(F)[I+]C1=CC=CC=C1	622.916	-9.9062	-1.4531	8	0	0	3.9121	1.6115	0	42.4583	0.0107	Training	6.6585
NOCAS_1026729	-9.8	72.767	7.1381	O[C@H](CN(CC1=CC(=CC=C1)C(F)(F)C(F)(F)C(F)(F)F)C1=CC(OC2=CC(OC(F)(F)F)=CC=C2)=CC=C1)C(F)(F)F	639.108	-9.707	-1.3535	10	4	1	7.4635	1.6196	41.93	46.9752	0.0326	Training	6.6728
NOCAS_1026734	-9.8	72.767	7.1381	CC1=C(N)C=C(N)C=C1OC(F)=C(F)C(F)(F)C(F)(F)C(F)(F)C(F)(F)C(F)(F)C(F)(F)C(F)(F)F	568.044	-9.7528	-1.3764	8	3	2	2.8135	1.584	61.27	47.4879	0.0162	Test	6.647
NOCAS_1027675	-9.8	72.767	7.1381	CN(CCOC(=O)C=C)C(=O)C(F)(F)C(F)(F)N1C(F)(F)C(F)(F)C(F)(C(F)(F)C(F)(F)F)C(F)(F)C1(F)F	620.04	-9.759	-1.3795	8	4	0	2.8134	1.61	49.85	47.3858	0	Training	6.9411
89109-70-6	-9.8	72.767	7.1381	CCCCCCC(F)(F)C(F)(F)C(F)(F)C(F)(F)C(F)(F)C(F)(F)C(F)(F)C(F)(F)C(F)(F)C(F)(F)C(F)(F)C(F)(F)F	704.062	-9.7744	-1.3872	15	0	0	10.5074	1.652	0	44.0812	-0.0231	Training	6.6884
NOCAS_1033158	-9.8	72.767	7.1381	OC(=O)C(F)(F)C(F)(F)C(F)(F)C(F)(F)C(F)(F)C(F)(F)C(F)(F)C(F)(F)C(F)(F)C(F)(F)C(F)(F)C(F)(F)C(F)(F)C(F)(F)C(F)(F)C(F)(F)C(F)(F)C(F)(F)C(F)(F)C(F)(F)F	1063.93	-9.7984	-1.3992	19	1	1	9.8035	1.832	37.3	55.0086	-0.1203	Training	7.0592
NOCAS_1034815	-9.8	72.767	7.1381	OS(=O)C(F)(F)C(F)(F)C(F)(F)C(F)(F)C(F)(F)C(F)(F)C(F)(F)C(F)(F)C(F)(F)C(F)(F)C(F)(F)C(F)(F)F	683.93	-9.8225	-1.4112	11	1	1	7.7162	1.642	37.3	47.4086	-0.0269	Training	6.8422
NOCAS_1034828	-9.8	72.767	7.1381	OS(=O)(=O)OC(F)(F)C(F)(F)C(F)(F)C(F)(F)C(F)(F)C(F)(F)C(F)(F)C(F)(F)C(F)(F)C(F)(F)C(F)(F)C(F)(F)F	715.92	-9.8214	-1.4107	12	3	1	0.9139	1.658	63.6	50.6784	-0.0269	Training	6.7706
NOCAS_1034952	-9.8	72.767	7.1381	OS(=O)(=O)C1(F)C(F)(F)C(F)(F)C(F)(F)C(F)(C(F)(F)C(F)(F)C(F)(F)F)C1(F)F	511.938	-9.8233	-1.4117	3	2	1	-1.764	1.556	54.37	45.6757	0.0162	Training	6.8894
NOCAS_1035140	-9.8	72.767	7.1381	OC(=O)C(F)(F)OC(F)(F)C(F)(F)C(F)(F)C(F)(F)C(F)(F)C(F)(F)C(\F)=C(/F)C(F)(F)C(F)(F)C(F)(F)C(F)(F)F	691.953	-9.7929	-1.3964	12	2	1	5.168	1.646	46.53	48.4921	-0.0364	Training	6.8652
NOCAS_1035648	-9.8	72.767	7.1381	NS(=O)(=O)CCC(F)(F)C(F)(F)C(F)(F)C(F)(F)C(F)(F)C(F)(F)C(F)(F)C(F)(F)C(F)(F)C(F)(F)C(F)(F)C(F)(F)F	726.972	-9.8093	-1.4047	13	2	1	5.1122	1.6635	60.16	50.5554	-0.0265	Training	6.752
NOCAS_1035823	-9.8	72.767	7.1381	OS(=O)(=O)C(F)(F)C(F)(F)C(F)(F)C(F)(F)C(F)(F)C(F)(F)C(F)(F)C(F)(F)C(F)(F)C(F)(F)C(F)(F)C(F)(F)C(F)(F)C(F)(F)S(F)(F)(F)(F)F	907.884	-9.8404	-1.4202	15	2	1	4.5819	1.7539	54.37	53.5947	-0.0714	Training	6.9893
NOCAS_1036341	-9.8	72.767	7.1381	OS(=O)(=O)CC=C(F)C(F)(F)C(F)(F)C(F)(F)C(F)(F)C(F)(F)C(F)(F)C(F)(F)C(F)(F)C(F)(F)C(F)(F)C(F)(F)F	707.95	-9.8095	-1.4048	12	2	1	1.2429	1.654	54.37	49.596	-0.0212	Training	6.7983
61098-00-8	-9.8	72.767	7.1381	FC(F)(F)C(F)(F)C(F)(F)OC(F)(C(F)(F)F)C(F)(F)OC(F)(C(F)(F)F)C(F)(OC(F)(F)C(F)(OC(F)(F)C(F)(F)C(F)(F)F)C(F)(F)F)C(F)(F)F	901.925	-9.8037	-1.4019	13	4	0	10.7316	1.751	36.92	51.7305	-0.067	Test	7.1767
NOCAS_1034797	-9.8	72.767	7.1381	OS(=O)(=O)C(F)(F)C(F)(F)C(F)(F)C(F)(F)C(F)(F)C(F)(F)C(F)(F)C(F)(F)C(F)(F)C(F)(F)C(F)(F)C(F)(F)C(F)(F)C(F)(F)OC(F)(F)F	865.91	-9.8176	-1.4088	15	3	1	2.8198	1.733	63.6	53.6782	-0.0588	Training	6.9043
89109-68-2	-9.8	72.767	7.1381	CCC(F)(F)C(F)(F)C(F)(F)C(F)(F)C(F)(F)C(F)(F)C(F)(F)C(F)(F)C(F)(F)C(F)(F)C(F)(F)C(F)(F)F	647.999	-9.7923	-1.3962	11	0	0	8.947	1.624	0	42.96	-0.0236	Training	6.905
NOCAS_1028087	-9.8	72.767	7.1381	O[13C](=O)[13C](F)(F)C(F)(F)C(F)(F)C(F)(F)C(F)(F)C(F)(F)C(F)(F)C(F)(F)C(F)(F)C(F)(F)C(F)(F)C(F)(F)C(F)(F)C(F)(F)C(F)(F)F	815.955	-9.798	-1.399	14	1	1	6.627	1.708	37.3	50.0491	-0.0679	Training	7.1042
87405-83-2	-9.8	72.767	7.1381	FC(F)(F)C(F)(F)C(F)(F)C(F)(F)C(F)(F)C(F)(F)C(F)(F)C(F)(F)C1=CC=CC=C1	496.012	-9.7645	-1.3823	7	0	0	7.1525	1.548	0	39.9202	0.0137	Test	6.7045
64465-34-5	-9.8	72.767	7.1381	[O-][N+](=O)C1=CC=CC(=C1)C(C1=CC(=CC=C1)[N+]([O-])=O)(C(F)(F)F)C(F)(F)F	394.039	-9.7037	-1.3519	4	4	0	4.9137	1.497	86.28	46.5088	0.0708	Training	6.3005
87744-21-6	-9.8	72.767	7.1381	FC(F)(F)C(F)(F)C(F)(F)C(F)(F)C1(F)C(F)(F)C(F)(F)C(F)(F)C1(F)F	449.971	-9.8	-1.4	3	0	0	5.7177	1.525	0	38.9994	0.0095	Training	6.8554
649721-86-8	-9.8	72.767	7.1381	FC(F)(F)C(F)(F)C(F)(F)C(F)(F)C(F)(F)C(F)(F)C(F)(F)C(F)(F)C1=CC=C(NC(=O)C=C)C=C1	565.033	-9.75	-1.375	9	1	1	5.6662	1.5825	29.1	44.2107	0.009	Training	6.7181
65439-50-1	-9.8	72.767	7.1381	OC(=O)C1=CC=C(OC(=C(C(F)(C(F)(F)F)C(F)(F)F)C(F)(C(F)(F)F)C(F)(F)F)C(F)(F)F)C=C1	567.997	-9.7583	-1.3792	5	2	1	4.3453	1.584	46.53	46.0129	0.005	Training	7.0822
66172-24-5	-9.8	72.767	7.1381	CN1C(SC(SC11SC(S1)=C(C(F)(F)F)C(F)(F)F)=C(C(F)(F)F)C(F)(F)F)=C(C(F)(F)F)C(F)(F)F	654.886	-9.8568	-1.4284	0	5	0	8.3649	1.6274	3.24	43.4217	0.0102	Training	7.3895
66325-97-1	-9.8	72.767	7.1381	FC(F)=C(F)C(F)(F)C(F)(F)C(F)(F)C(F)(F)C(F)(F)C(F)(F)C(F)(F)C(F)(F)C(F)(F)C(F)(F)C(F)(F)F	649.958	-9.8	-1.4	10	0	0	8.9793	1.625	0	42.9992	-0.0286	Training	7.014
677033-16-8	-9.8	72.767	7.1381	FC(F)(F)C(F)(F)C(F)(F)C(F)(F)C(F)(F)C(F)(F)C(F)(F)C(F)(F)C1=CSC(=C1)C1=C(C=CS1)C(F)(F)C(F)(F)C(F)(F)C(F)(F)C(F)(F)C(F)(F)C(F)(F)C(F)(F)F	1001.92	-9.8033	-1.4017	15	2	0	14.4084	1.801	0	50.0384	-0.0669	Test	7.1078
#VALUE!	-9.8	72.767	7.1381	FC1(F)C(=C2C(F)(F)C(F)(F)C2(F)F)C(F)(F)C1(F)F	323.981	-9.78	-1.39	0	0	0	4.122	1.462	0	36.4796	0.0372	Training	6.5157
7234-86-8	-9.8	72.767	7.1381	FC(F)(F)C(OP123NC(O1)(C(F)(F)F)C(F)(F)F)C(F)(F)F.FC(F)(F)C(O2)(C(F)(F)F)C(O3)(C(F)(F)F)C(F)(F)F	710.934	-9.8143	-1.4071	2	5	1	6.228	1.6555	48.95	49.1137	-0.0194	Training	7.5781
66432-83-5	-9.8	72.767	7.1381	COC(=O)C1=CC=C(OC(=C(C(F)(C(F)(F)F)C(F)(F)F)C(F)(C(F)(F)F)C(F)(F)F)C(F)(F)F)C=C1	582.012	-9.7541	-1.377	5	3	0	7.3342	1.591	35.53	45.1932	0.009	Test	7.1053
74256-15-8	-9.8	72.767	7.1381	CC(=C)C(=O)OCCC(F)(F)C(F)(F)C(F)(F)C(F)(F)C(F)(F)C(F)(F)C(F)(F)C(F)(F)C(F)(F)C(F)(F)C(F)(C(F)(F)F)C(F)(F)F	782.017	-9.7771	-1.3885	14	2	0	9.6817	1.691	26.3	48.2703	-0.0371	Training	6.9273
771491-68-0	-9.8	72.767	7.1381	CC(=O)C1OC(C)=C(C1C1=CC=CC=C1)S(=O)(=O)C(F)(F)C(F)(F)C(F)(F)C(F)(F)Cl	500.01	-9.771	-1.3855	7	4	0	5.0993	1.55	60.44	46.0442	0.0506	Test	6.338
78522-74-4	-9.8	72.767	7.1381	FC(F)(F)C(F)(F)C(F)(F)C(F)(F)C(F)(F)C(F)(F)CCOCCC(F)(F)C(F)(F)C(F)(F)C(F)(F)C(F)(F)C(F)(F)F	710.016	-9.786	-1.393	14	1	0	9.2608	1.655	9.23	45.1233	-0.0281	Training	6.7563
78960-85-7	-9.8	72.767	7.1381	OC(C1=CC=CC=C1)C(F)(F)C(F)(F)C(F)(F)C(F)(F)C(F)(F)C(F)(F)C(F)(F)C(F)(F)F	526.023	-9.7606	-1.3803	8	1	1	6.7294	1.563	20.23	42.5435	0.015	Training	6.6158
81735-29-7	-9.8	72.767	7.1381	OS(=O)(=O)C(F)(F)C(F)(F)C(F)(F)C(F)(F)C(F)(F)C(F)(F)C(F)(F)C(F)(F)C(F)(F)C(F)(F)C(F)(F)C(F)(F)C(F)(F)C(F)(F)C(F)(F)C(F)(F)F	899.912	-9.817	-1.4085	15	2	1	3.5235	1.75	54.37	53.4352	-0.0695	Training	7.0429
81769-51-9	-9.8	72.767	7.1381	FC(F)(F)C(F)(F)C(F)(F)C(F)(F)C(F)(F)C(F)(F)C(F)(F)C(F)(F)C(F)(F)C(F)(F)C1=NC=CN1	585.996	-9.7806	-1.3903	9	1	1	7.0007	1.593	28.68	44.5879	-0.0047	Training	6.7663
72629-94-8	-9.8	72.767	7.1381	OC(=O)C(F)(F)C(F)(F)C(F)(F)C(F)(F)C(F)(F)C(F)(F)C(F)(F)C(F)(F)C(F)(F)C(F)(F)C(F)(F)C(F)(F)F	663.958	-9.7975	-1.3988	11	1	1	4.7211	1.632	37.3	47.0092	-0.0366	Training	6.9317
82137-36-8	-9.8	72.767	7.1381	FC(F)(F)C(F)(F)C(F)(F)C(=O)NC1=CC2=C(C=C1)C1=C(C2)C=CC=C1OC(=O)C(F)(F)C(F)(F)C(F)(F)F	589.036	-9.7256	-1.3628	6	3	1	5.1567	1.5945	55.4	47.3207	0.0174	Test	7.0205
84808-64-0	-9.8	72.767	7.1381	FC(F)(F)C(C(F)(F)F)(C(F)(F)F)C1(F)C(F)(F)C(F)(F)C(F)(F)C(F)(F)C1(F)F	499.968	-9.8	-1.4	1	0	0	6.5581	1.55	0	39.9994	0	Training	7.2852
240801-56-3	-9.7	86.0541	7.0652	FC(F)(F)C(F)(F)C(F)(F)C(F)(F)C(F)(F)C(F)(F)C(F)(F)C(F)(F)S(=O)(=O)NC1CCCCCCC1=O	623.042	-9.7789	-1.3895	9	3	1	4.5538	1.6115	63.24	48.7848	0.0139	Test	6.7056
307-59-5	-9.7	86.0541	7.0652	FC(F)(F)C(F)(F)C(F)(F)C(F)(F)C(F)(F)C(F)(F)C(F)(F)C(F)(F)C(F)(F)C(F)(F)C(F)(F)C(F)(F)F	637.958	-9.8053	-1.4026	9	0	0	8.464	1.619	0	42.7592	-0.0288	Training	7.0693
30416-81-0	-9.7	86.0541	7.0652	FC(F)(F)C(F)(F)C(F)(F)C(F)(F)S(=O)(=O)C(Br)S(=O)(=O)C(F)(F)C(F)(F)C(F)(F)C(F)(F)F	657.821	-9.9265	-1.4632	8	4	0	5.3459	1.6289	68.28	49.9844	0.0055	Training	6.546
30389-25-4	-9.7	86.0541	7.0652	FC(F)(F)C(F)(F)C(F)(F)C(F)(F)C(F)(F)C(F)(F)C(F)(F)C(F)(F)C(F)(F)C(F)(F)C=C	545.99	-9.7909	-1.3955	9	0	0	7.4524	1.573	0	40.9198	-0.0047	Training	6.7082
243659-12-3	-9.7	86.0541	7.0652	CC1=CC(=NN1)C(F)(F)C(F)(F)C(F)(F)C(F)(F)C(F)(F)C(F)(F)C(F)(F)C(F)(F)F	500.018	-9.771	-1.3855	7	1	1	6.184	1.55	28.68	42.8684	0.0138	Training	6.6071
#VALUE!	-9.7	86.0541	7.0652	FC1=C(F)C(F)=C(NN=C2C(F)=C(F)C(=O)C(F)=C2F)C(F)=C1F	359.995	-9.7292	-1.3646	2	3	1	2.4231	1.48	41.46	41.3459	0.0479	Training	6.3846
3248-61-1	-9.7	86.0541	7.0652	FC(F)(F)C(F)(C(F)(F)F)C(F)(F)C(F)(F)C(F)(F)C(F)(F)C(F)(F)C(F)(F)C(F)(F)C(F)(F)C(F)(F)C(F)(F)I	795.861	-9.9122	-1.4561	10	0	0	9.5648	1.6979	0	45.9172	-0.0431	Training	7.0913
2822-93-7	-9.7	86.0541	7.0652	OC(=O)C(F)(F)C(F)(F)C(F)(F)C(F)(F)C(F)(F)C(F)(F)C(F)(F)C(F)(F)C(F)(F)C(F)(F)C(F)(F)C(F)(F)C(O)=O	689.957	-9.7905	-1.3952	13	2	2	0.9781	1.645	74.6	51.2591	-0.0452	Training	6.7918
32848-17-2	-9.7	86.0541	7.0652	FC(F)(F)C(F)(F)C(F)(F)C(F)(F)S(=O)(=O)OC1=CC=CC2=CC=CC=C12	425.997	-9.7593	-1.3796	5	3	0	4.9741	1.513	43.37	42.8569	0.0498	Training	6.3296
#VALUE!	-9.7	86.0541	7.0652	OC(CN(C(=O)C(F)(F)C(F)(F)C(F)(F)F)C(=O)C(F)(F)C(F)(F)C(F)(F)F)C1=CC=CC=C1	529.036	-9.7441	-1.3721	7	3	1	3.6078	1.5645	57.61	46.3417	0.0196	Training	6.6779
340157-97-3	-9.7	86.0541	7.0652	FC(F)(F)C(F)(F)C(F)(F)C(F)(F)C(F)(F)C(F)(F)C(F)(F)C(F)(F)CCC1=CC=CC(Br)=C1	601.954	-9.8353	-1.4176	9	0	0	8.3911	1.601	0	42.0391	0.0099	Training	6.675
344760-77-6	-9.7	86.0541	7.0652	OC(=O)C(F)(F)C(F)(F)C(F)(F)C(F)(F)C(F)(F)C(F)(F)C(F)(F)C(F)(F)C(F)(F)C(F)(F)C(F)(F)C(O)=O	639.96	-9.7897	-1.3949	12	2	2	0.3428	1.62	74.6	50.2592	-0.0339	Test	6.7081
34761-47-2	-9.7	86.0541	7.0652	FC(=O)C(F)(OC(F)(F)C(F)(OC(F)(F)C(F)(OC(F)(F)C(F)(OC(F)(F)C(F)(F)C(F)(F)F)C(F)(F)F)C(F)(F)F)C(F)(F)F)C(F)(F)F	829.927	-9.8	-1.4	13	5	0	9.0301	1.715	53.99	51.9975	-0.0476	Test	6.9623
374-76-5	-9.7	86.0541	7.0652	FC(F)(F)C1(F)C(F)(F)C(F)(C(F)(F)F)C(F)(F)C(F)(C(F)(F)F)C1(F)F	449.971	-9.8	-1.4	0	0	0	5.7177	1.525	0	38.9994	0.0095	Test	7.1481
37486-69-4	-9.7	86.0541	7.0652	FC(OC(F)(F)C(F)(OC(F)(F)C(F)(OC(F)(F)C(F)(OC(F)(F)C(F)(OC(F)(F)C(F)(F)C(F)(F)F)C(F)(F)F)C(F)(F)F)C(F)(F)F)C(F)(F)F)C(F)(F)F	949.927	-9.8018	-1.4009	15	5	0	11.0013	1.775	46.15	53.6135	-0.0716	Training	7.003
50598-29-3	-9.7	86.0541	7.0652	FC(F)(F)C(F)(F)C(F)(F)C(F)(F)C(F)(F)C(F)(F)C(F)(F)C(F)(F)S(=O)(=O)NCC1=CC=CC=C1	589	-9.7833	-1.3917	10	2	1	4.4621	1.5945	46.17	46.397	0.014	Training	6.5402
540521-01-5	-9.7	86.0541	7.0652	FC(F)(F)C(F)(F)C(F)(F)C(F)(F)C(F)(F)C(F)(F)C(F)(F)C(F)(F)C(=O)NC1=CC=C(C=C1)N=NC1=CC=CC=C1	643.055	-9.7333	-1.3667	10	3	1	7.4391	1.6215	53.82	48.2431	0.0088	Training	6.7951
56594-70-8	-9.7	86.0541	7.0652	FC1=C(F)C(F)=C(F)C2=C1C(F)(F)C(F)(C(F)(F)F)C2(F)F	347.981	-9.7636	-1.3818	0	0	0	4.7108	1.474	0	36.9596	0.0364	Training	6.6736
230295-06-4	-9.7	86.0541	7.0652	FC(F)(F)C(F)(F)C(F)(F)C(F)(F)C(F)(F)C(F)(F)C(F)(F)C(=O)OCC1=CC=C(C=C)C=C1	530.036	-9.7441	-1.3721	9	2	0	6.7469	1.565	26.3	43.2307	0.0178	Training	6.576
340131-92-2	-9.7	86.0541	7.0652	FC(F)(F)C(F)(F)C(F)(F)OC(F)(C(F)(F)F)C(F)(F)OC(F)(C(=O)NC1=NC=CC=N1)C(F)(F)F	572.998	-9.7667	-1.3833	8	5	1	3.6769	1.5865	73.34	48.794	0.0091	Training	6.6258
203255-90-7	-9.7	86.0541	7.0652	FC1(F)C(F)(F)C(F)(F)C(F)(C(=O)OOC(=O)C2(F)C(F)(F)C(F)(F)C(F)(F)C(F)(F)C2(F)F)C(F)(F)C1(F)F	649.944	-9.785	-1.3925	2	4	0	5.7846	1.625	52.6	48.2589	-0.0187	Training	7.6233
106876-35-1	-9.7	86.0541	7.0652	FC1(F)C(F)(F)C(F)(F)C(F)(C(=O)CC(=O)C2=CC=C(Cl)S2)C(F)(F)C1(F)F	467.945	-9.8071	-1.4036	4	3	0	5.4418	1.534	34.14	42.7729	0.0384	Training	6.5169
180748-44-1	-9.7	86.0541	7.0652	FC(F)(F)C(F)(F)C(F)(F)C(F)(F)C1=CC(=O)NC(=N1)C1=CC=CC=C1	390.041	-9.7192	-1.3596	4	2	1	4.3616	1.495	45.75	42.3758	0.0473	Training	6.3928
57216-88-3	-9.7	86.0541	7.0652	FC(F)(F)C(F)(F)C(F)(F)C(F)(F)C(F)(F)C(F)(F)C(F)(F)C(F)(F)C(F)(F)C(F)(F)C(F)(F)CCI	723.899	-9.9135	-1.4568	11	0	0	8.7268	1.6619	0	44.478	-0.0216	Training	6.7414
104818-20-4	-9.7	86.0541	7.0652	FC(F)(F)C(F)(F)C(F)(F)C(F)(F)C(F)(F)C(F)(F)C(F)(F)C(F)(F)C1=CC(=CC=C1)S(Cl)(=O)=O	593.935	-9.8171	-1.4086	8	2	0	7.08	1.597	34.14	45.2927	0.0097	Test	6.7228
107349-85-9	-9.7	86.0541	7.0652	[O-][N+](=O)C1=CC(Br)=C(NC(=O)C2(F)C(F)(F)C(F)(F)C(F)(F)C(F)(F)C2(F)F)C=C1	523.923	-9.8333	-1.4167	3	3	1	3.5834	1.562	72.24	47.7025	0.0381	Test	6.7118
113823-56-6	-9.7	86.0541	7.0652	CC1=CC=C(C=C1)S(=O)(=O)OCCC(F)(F)C(F)(F)C(F)(F)C(F)(F)C(F)(F)C(F)(F)C(F)(F)C(F)(F)F	618.016	-9.7763	-1.3882	11	3	0	7.0998	1.609	43.37	46.6973	0.0139	Training	6.5423
116107-58-5	-9.7	86.0541	7.0652	FC(F)(F)C1(F)C(F)(F)C(F)(F)C(F)(F)C(F)(F)C1(C(F)(F)F)C(F)(F)C1(C(F)(F)F)C(F)(F)C(F)(F)C(F)(F)C(F)(F)C1(F)C(F)(F)F	811.949	-9.7959	-1.398	2	0	0	10.3699	1.706	0	46.239	-0.0569	Test	8.2886
1234571-87-9	-9.7	86.0541	7.0652	FC(F)(F)C(F)(F)C(F)(F)C(F)(F)S(=O)(=O)NC1=C(NS(=O)(=O)C(F)(F)C(F)(F)C(F)(F)C(F)(F)F)C(=O)C1=O	675.907	-9.82	-1.41	10	6	2	0.3959	1.638	126.48	56.1661	0.0098	Training	6.4963
123524-58-3	-9.7	86.0541	7.0652	CC1=CC=C(C)C(=C1)C(F)(F)C(F)(F)C(F)(F)C(F)(F)C(F)(F)C(F)(F)F	424.05	-9.7444	-1.3722	5	0	0	6.4987	1.512	0	38.481	0.0311	Training	6.5863
126565-13-7	-9.7	86.0541	7.0652	FC1=C(F)C(F)=C(C=C1)C(F)(F)OCCN1C=NC2=C1C(=O)N(C(=O)N2C(F)(F)C1=C(F)C(F)=C(F)C=C1)C(F)(F)C1=C(F)C(F)=C(F)C=C1	736.059	-9.71	-1.355	9	7	0	6.4274	1.668	71.05	51.8262	0.0212	Training	6.9824
134641-35-3	-9.7	86.0541	7.0652	FC(F)(F)C(F)(F)C(F)(F)C(F)(F)C(F)(F)C(F)(F)C(F)(F)C(F)(F)C1=CC=C(C=O)C=C1	524.007	-9.7606	-1.3803	8	1	0	6.965	1.562	17.07	42.1871	0.0136	Training	6.6754
189446-57-9	-9.7	86.0541	7.0652	FC(F)(F)C1=CC(=CC(COCC2=CC(=CC(=C2)C(F)(F)F)C(F)(F)F)=C1)C(F)(F)F	470.054	-9.7226	-1.3613	4	1	0	7.4786	1.535	9.23	40.3241	0.0346	Training	6.8542
136525-94-5	-9.7	86.0541	7.0652	CC1=C(C)C=C(C=C1)C1(C2=CC(C)=C(C)C=C2)C(F)(F)C(F)(F)C(F)(F)C1(F)F	422.128	-9.6828	-1.3414	2	0	0	6.7612	1.5111	0	38.4426	0.0491	Training	6.9413
141496-31-3	-9.7	86.0541	7.0652	FC(F)(F)N(CCC(F)(F)C(F)(F)C(F)(F)C(F)(F)C(F)(F)C(F)(F)N(C(F)(F)F)C(F)(F)F)C(F)(F)F	631.999	-9.7947	-1.3974	9	2	0	5.5626	1.616	6.48	43.288	-0.0189	Training	6.9475
142946-81-4	-9.7	86.0541	7.0652	FC(F)(F)C1=CN=C(C=C1C(F)(F)F)C1=NC=C(C(=C1)C(F)(F)F)C(F)(F)F	428.018	-9.7357	-1.3679	1	2	0	6.2188	1.514	25.78	41.1384	0.0352	Training	6.9077
145430-05-3	-9.7	86.0541	7.0652	FC(F)(F)C(NC(=O)OCC1=CC=CC=C1)(C(F)(F)F)P(=O)(C1=CC=CC=C1)C1=CC=CC=C1	501.093	-9.7	-1.35	6	3	1	4.137	1.5505	55.4	45.5619	0.0503	Training	6.6269
146304-76-9	-9.7	86.0541	7.0652	FC(F)(F)C(F)(F)C(F)(F)C(F)(F)C(F)(F)C(F)(F)C1=NC(=NO1)C1=CC=CC=C1	464.019	-9.7433	-1.3717	6	3	0	5.9319	1.532	38.92	43.1724	0.0311	Training	6.5207
147290-12-8	-9.7	86.0541	7.0652	OP(O)(=O)CCC(F)(F)C(F)(F)C(F)(F)C(F)(F)C(F)(F)C(F)(F)C(F)(F)C(F)(F)C(F)(F)C(F)(F)C(F)(F)C(F)(F)F	727.966	-9.8093	-1.4047	13	1	2	2.7048	1.664	57.53	50.3123	-0.0289	Training	6.7679
1482416-52-3	-9.7	86.0541	7.0652	FC(F)(F)C(F)(F)OC(F)(F)C(F)(OC(F)(F)C(F)(OC(F)(F)C(F)(OC(F)(F)C(F)(OC(F)(F)C(F)(F)Br)C(F)(F)F)C(F)(F)F)C(F)(F)F)C(F)(F)F	977.84	-9.8509	-1.4255	15	5	0	11.0886	1.7889	46.15	54.1718	-0.0707	Training	6.8772
155445-01-5	-9.7	86.0541	7.0652	CC1=CC2=C(C=C1)C(=O)C=C(O2)C(F)(F)C(F)(F)C(F)(F)C(F)(F)C(F)(F)Cl	443.998	-9.7607	-1.3804	5	2	0	5.9307	1.522	30.21	41.9009	0.0408	Training	6.4858
160823-57-4	-9.7	86.0541	7.0652	OC12C(F)(F)C3(F)C(F)(F)C(F)(C1(F)F)C(F)(F)C(F)(C2(F)F)C3(F)F	421.979	-9.7808	-1.3904	0	1	1	3.695	1.511	20.23	40.4626	0.0256	Training	6.9096
169213-95-0	-9.7	86.0541	7.0652	OC1OCCCC1C(F)(F)C(F)(F)C(F)(F)C(F)(F)C(F)(F)C(F)(F)C(F)(F)C(F)(F)F	520.033	-9.7719	-1.3859	7	2	1	5.7408	1.56	29.46	43.3467	0.0152	Training	6.6204
1379460-34-0	-9.7	86.0541	7.0652	OS(=O)(=O)C(F)(F)C(F)(F)C(F)(F)C(F)(F)C(F)(F)C(F)(F)C(F)(F)C(F)(F)C(F)(F)C(F)(F)C(F)(F)C(F)(F)C(F)(F)C(F)(F)C(F)(F)F	849.915	-9.818	-1.409	14	2	1	2.8882	1.725	54.37	52.4353	-0.0589	Training	7.0267
59379-88-3	-9.7	86.0541	7.0652	OCNC(=O)C1=CC=C(OC(F)=C(F)C(F)(F)C(F)(F)C(F)(F)C(F)(F)C(F)(F)C(F)(F)C(F)(F)F)C=C1	597.023	-9.7526	-1.3763	10	3	2	4.6164	1.5985	58.56	47.7965	0.0099	Training	6.5639
852527-45-8	-9.7	86.0541	7.0652	FC(F)(F)C(F)(F)C(F)(F)C(F)(F)C(F)(F)C(F)(F)C(F)(F)C(F)(F)CCC(=O)ON1C(=O)CCC1=O	589.018	-9.7622	-1.3811	10	4	0	4.25	1.5945	63.68	48.1484	0	Training	6.6453
61097-98-1	-9.7	86.0541	7.0652	FC(F)(F)C(F)(OC1(F)OC(F)(C(F)(F)F)C(F)(F)OC1(F)C(F)(F)F)C(F)(OC1(F)OC(F)(C(F)(F)F)C(F)(F)OC1(F)C(F)(F)F)C(F)(F)F	857.922	-9.7962	-1.3981	5	6	0	8.914	1.729	55.38	52.6964	-0.0474	Training	7.7411
98010-21-0	-9.7	86.0541	7.0652	FC(F)(F)C(F)(F)C(F)(F)C(OP(=O)(OC1=CC=CC=C1)OC1=CC=CC=C1)C1=CC=CC=C1	508.067	-9.7118	-1.3559	9	4	0	7.8433	1.554	44.76	44.6373	0.0554	Test	6.2853
NOCAS_1020672	-9.7	86.0541	7.0652	OC(=O)C1=CC(=CC(OC(F)=C(F)C(F)(F)C(F)(F)C(F)(F)C(F)(F)C(F)(F)C(F)(F)C(F)(F)F)=C1)C(O)=O	611.987	-9.7564	-1.3782	10	3	2	1.1429	1.606	83.83	50.6227	-0.0054	Training	6.7112
NOCAS_1026736	-9.7	86.0541	7.0652	COC1=C(OC(F)=C(F)C(F)(F)C(F)(F)C(F)(F)C(F)(F)C(F)(F)C(F)(F)C(F)(F)F)C=C(N)C(N)=C1	584.039	-9.7541	-1.377	9	4	2	2.5137	1.592	70.5	48.7308	0.0162	Training	6.5512
NOCAS_1034659	-9.7	86.0541	7.0652	OS(=O)(=O)CC(=O)CC(F)(F)C(F)(F)C(F)(F)C(F)(F)C(F)(F)C(F)(F)C(F)(F)C(F)(F)C(F)(F)C(F)(F)C(F)(F)C(F)(F)C(F)(F)C(F)(F)F	855.944	-9.8059	-1.4029	16	3	1	2.2546	1.728	71.44	54.2629	-0.0475	Test	6.7712
NOCAS_1034794	-9.7	86.0541	7.0652	OS(=O)(=O)C(F)(F)C(F)(F)C(F)(F)C(F)(F)C(F)(F)C(F)(F)C(F)(F)C(F)(F)C(F)(F)C(F)(F)C(F)(F)OC(F)(F)F	715.92	-9.8214	-1.4107	12	3	1	0.9139	1.658	63.6	50.6784	-0.0269	Test	6.7706
NOCAS_1034796	-9.7	86.0541	7.0652	OS(=O)(=O)C(F)(F)C(F)(F)C(F)(F)C(F)(F)C(F)(F)C(F)(F)C(F)(F)C(F)(F)C(F)(F)C(F)(F)C(F)(F)C(F)(F)C(F)(F)OC(F)(F)F	815.913	-9.8188	-1.4094	14	3	1	2.1845	1.708	63.6	52.6783	-0.0482	Training	6.8764
NOCAS_1034840	-9.7	86.0541	7.0652	OS(=O)(=O)C1(F)C(F)(F)C(F)(F)C(F)(C(F)(F)C(F)(F)C(F)(F)C(F)(F)F)C1(F)F	511.938	-9.8233	-1.4117	4	2	1	-1.764	1.556	54.37	45.6757	0.0162	Training	6.7918
NOCAS_1034904	-9.7	86.0541	7.0652	OC(=O)C1(F)C(F)(F)C(F)(F)C(F)(F)C(F)(C(F)(F)C(F)(F)C(F)(F)F)C1(F)F	475.971	-9.7897	-1.3948	3	1	1	1.9748	1.538	37.3	43.2494	0.0052	Test	6.9326
NOCAS_1035137	-9.7	86.0541	7.0652	OC(=O)C(F)(F)OC(F)(F)C(F)(F)C(F)(F)C(F)(F)C(F)(F)C(F)(F)C(\F)=C(/F)C(F)(F)C(F)(F)F	591.959	-9.7917	-1.3958	10	2	1	3.8974	1.596	46.53	46.4922	-0.0156	Training	6.6914
NOCAS_1035142	-9.7	86.0541	7.0652	OC(=O)C(F)(F)OC(F)(F)C(F)(F)C(F)(F)C(F)(F)C(F)(F)C(F)(F)C(\F)=C(/F)C(F)(F)C(F)(F)C(F)(F)C(F)(F)C(F)(F)F	741.949	-9.7933	-1.3967	13	2	1	5.8033	1.671	46.53	49.492	-0.0468	Training	6.9281
NOCAS_1035309	-9.7	86.0541	7.0652	OS(=O)(=O)C(F)(F)C(Cl)(Cl)C(F)(F)C(F)(F)C(F)(F)C(F)(F)C(F)(F)C(F)(F)C(F)(F)C(F)(F)C(F)(F)F	681.869	-9.8658	-1.4329	10	2	1	0.8856	1.6409	54.37	49.0744	-0.0169	Test	6.7562
NOCAS_1035372	-9.7	86.0541	7.0652	CC[N+](C)(C)CC(F)(F)C(F)(F)C(F)(F)C(F)(F)C(F)(F)C(F)(F)C(F)(F)C(F)(F)C(F)(F)C(F)(F)C(F)(F)C(F)F	688.074	-9.7738	-1.3869	14	0	0	7.2029	1.644	0	43.7615	-0.0185	Training	6.7441
NOCAS_1035569	-9.7	86.0541	7.0652	OS(=O)(=O)CC(F)(F)C(F)(F)C(F)(F)C(F)(F)C(F)(F)C(F)(F)C(F)(F)C(F)(F)C(F)(F)C(F)(F)C(F)(F)F	663.944	-9.8179	-1.409	11	2	1	0.3895	1.632	54.37	48.7159	-0.016	Training	6.745
NOCAS_1035827	-9.7	86.0541	7.0652	NS(=O)(=O)C(F)(F)C(F)(F)C(F)(F)C(F)(F)C(F)(F)C(F)(F)C(F)(F)C(F)(F)C(F)(F)C(F)(F)C(F)(F)C(F)(F)F	698.941	-9.8195	-1.4098	11	2	1	4.6796	1.6495	60.16	49.9948	-0.0268	Training	6.862
NOCAS_1036407	-9.7	86.0541	7.0652	OC(=O)CCC(F)(F)C(F)(F)C(F)(F)C(F)(F)C(F)(F)C(F)(F)C(F)(F)C(F)(F)C(F)(F)C(F)(F)C(F)(F)C(F)(F)C(F)(F)F	741.986	-9.7889	-1.3944	14	1	1	6.1366	1.671	37.3	48.5697	-0.0465	Training	6.8846
NOCAS_1036423	-9.7	86.0541	7.0652	OC(=O)CCC(F)(F)C(F)(F)C(F)(F)C(F)(F)C(F)(F)C(F)(F)C(F)(F)C(F)(F)C(F)(F)C(F)(F)C(F)(F)C(F)(F)C(F)(F)C(F)(F)F	791.983	-9.7896	-1.3948	15	1	1	6.7719	1.696	37.3	49.5697	-0.0569	Test	6.9303
NOCAS_1036871	-9.7	86.0541	7.0652	OS(=O)(=O)C(F)(Cl)C(F)(F)C(F)(F)C(F)(F)C(F)(F)C(F)(F)C(F)(F)C(F)(F)C(F)(F)C(F)(F)C(F)(F)C(F)(F)F	715.895	-9.8415	-1.4207	11	2	1	1.2516	1.6579	54.37	49.7549	-0.0275	Training	6.8588
NOCAS_1036884	-9.7	86.0541	7.0652	OS(=O)(=O)C(F)(F)C(F)(F)C(F)(F)C(F)(F)C(F)(F)C(F)(F)C(F)(F)C(F)(F)C(F)(F)C(F)(F)C(F)C(F)(F)F	681.934	-9.82	-1.41	11	2	1	0.6851	1.641	54.37	49.0757	-0.0215	Training	6.8118
NOCAS_1036903	-9.7	86.0541	7.0652	CN(CC(O)=O)S(=O)(=O)C(F)(F)C(F)(F)C(F)(F)C(F)(F)C(F)(F)C(F)(F)C(F)(F)C(F)(F)C(F)(F)C(F)(F)C(F)(F)C(F)(F)F	770.962	-9.8043	-1.4022	14	3	1	2.807	1.6855	74.68	52.8872	-0.0369	Training	6.7806
960315-52-0	-9.7	86.0541	7.0652	O[13C](=O)[13C](F)(F)C(F)(F)C(F)(F)C(F)(F)C(F)(F)C(F)(F)C(F)(F)C(F)(F)C(F)(F)C(F)(F)C(F)(F)F	615.968	-9.7973	-1.3986	10	1	1	4.0858	1.608	37.3	46.0494	-0.0261	Training	6.8478
96009-78-8	-9.7	86.0541	7.0652	FC(F)(F)C(F)(F)C1(F)C(F)(F)C(F)(F)C(F)(F)C(F)(F)C1(F)C(F)(F)F	449.971	-9.8	-1.4	1	0	0	5.7177	1.525	0	38.9994	0.0095	Training	7.0505
NOCAS_1035154	-9.7	86.0541	7.0652	OC(=O)C(F)(F)OC(F)(F)C(F)(F)C(F)(F)C(F)(F)C(F)(F)C(F)(F)C(\F)=C(/F)C(F)(F)C(F)(F)C(F)(F)C(F)(F)C(F)(F)C(F)(F)C(F)(F)F	841.943	-9.7941	-1.3971	15	2	1	7.0739	1.721	46.53	51.4919	-0.0676	Test	7.0048
#VALUE!	-9.7	86.0541	7.0652	OC(C1=CC(=CC(=C1)C(F)(F)C(F)(F)C(F)(F)C(F)(F)C(F)(F)C(F)(F)C(F)(F)C(F)(F)F)C(O)(C(F)(F)F)C(F)(F)F)(C(F)(F)F)C(F)(F)F	827.983	-9.7784	-1.3892	9	2	2	9.7769	1.714	40.46	50.6057	-0.0501	Training	7.4386
94159-91-8	-9.7	86.0541	7.0652	OC(COC1=CC=CC=C1)CC(F)(F)C(F)(F)C(F)(F)C(F)(F)C(F)(F)C(F)(F)C(F)(F)C(F)(F)F	570.049	-9.7528	-1.3764	11	2	1	6.8258	1.585	29.46	44.347	0.0148	Training	6.4431
61909-93-1	-9.7	86.0541	7.0652	FC(F)(F)C1(OC(=CN1C1=CC=CC=C1)C1=CC=CC=C1)C(F)(F)F	359.075	-9.684	-1.342	2	2	0	4.2095	1.4795	12.47	38.4285	0.0574	Training	6.5407
62457-73-2	-9.7	86.0541	7.0652	FC(F)(F)C1(N=C(ON1C1=CC=CC=C1)C1=CC=CC=C1)C(F)(F)F	360.07	-9.688	-1.344	2	3	0	3.5727	1.48	24.83	39.6844	0.0577	Training	6.4918
62731-90-2	-9.7	86.0541	7.0652	[H][C@@]12[C@@H]3C[C@@H](SCCC(F)(F)C(F)(F)C(F)(F)C(F)(F)C(F)(F)C(F)(F)F)[C@@H](C3)[C@]1([H])C(=O)OC2=O	544.038	-9.7618	-1.3809	8	4	0	5.5727	1.572	43.37	45.2178	0.0227	Training	6.5594
62789-53-1	-9.7	86.0541	7.0652	OC1(F)C(F)(F)C(F)(F)C(F)(F)C(F)(F)C(F)(F)C(F)(F)C1(F)F	397.979	-9.7958	-1.3979	0	1	1	4.1052	1.499	20.23	39.9826	0.0261	Training	6.7632
#VALUE!	-9.7	86.0541	7.0652	FC(F)(F)OC(F)(F)C(F)(F)OC(F)(F)C(F)(F)OC(F)(F)C(F)(F)OC(F)(F)C(F)(F)OC(F)(F)F	617.939	-9.8054	-1.4027	12	5	0	6.8514	1.609	46.15	46.9738	-0.0096	Training	6.3968
65104-63-4	-9.7	86.0541	7.0652	FC(F)(F)C(F)(F)C(F)(F)C(F)(F)C(F)(F)C(F)(F)C(F)(F)C(F)(F)C(F)(F)C(F)(F)C(F)(F)C(F)(F)C(F)(F)C(F)(F)C(F)(F)C(F)(F)C(F)(F)C(F)(F)CCI	1073.88	-9.8724	-1.4362	18	0	0	13.1739	1.8369	0	51.4775	-0.0931	Training	6.8785
66256-53-9	-9.7	86.0541	7.0652	FC(F)C(F)(F)C(F)(F)C(F)(F)C(F)(F)C(F)(F)C(F)(F)C(F)(F)C(F)(F)C(F)(F)C(F)(F)F	569.971	-9.8029	-1.4015	9	0	0	7.5315	1.585	0	41.3994	-0.0143	Training	6.8043
67193-90-2	-9.7	86.0541	7.0652	FC(F)(F)C(F)(F)C(F)(F)C(F)(F)C(F)(F)C(F)(F)C(F)(F)C(F)(F)C(F)(F)C(F)(F)C(F)(F)C(F)(F)Br	697.878	-9.8737	-1.4368	10	0	0	8.8894	1.6489	0	43.9576	-0.0311	Training	6.9421
681477-42-9	-9.7	86.0541	7.0652	FC(F)(F)C(F)(F)C(F)(F)C(F)(F)S(=O)(=O)C(=[I]C1=CC=CC=C1)S(=O)(=O)C(F)(F)C(F)(F)C(F)(F)C(F)(F)F	781.839	-9.9225	-1.4612	9	4	0	6.5953	1.6909	68.28	52.4648	0.0055	Training	6.7184
65079-24-5	-9.7	86.0541	7.0652	FC(SC1=CC=CC=C1)=C(F)C(F)(F)C(F)(F)C(F)(F)C(F)(F)C(F)(F)C(F)(F)C(F)(F)F	539.984	-9.7848	-1.3924	8	1	0	8.2609	1.57	0	40.7997	0.014	Training	6.6462
74256-14-7	-9.7	86.0541	7.0652	CC(=C)C(=O)OCCC(F)(F)C(F)(F)C(F)(F)C(F)(F)C(F)(F)C(F)(F)C(F)(F)C(F)(F)C(F)(C(F)(F)F)C(F)(F)F	682.024	-9.7738	-1.3869	12	2	0	8.4111	1.641	26.3	46.2705	-0.0185	Training	6.8303
749786-16-1	-9.7	86.0541	7.0652	OS(=O)(=O)C(F)(F)C(F)(F)C(F)(F)C(F)(F)C(F)(F)C(F)(F)C(F)(F)C(F)(F)C(F)(F)C(F)(F)C(F)(F)F	649.928	-9.8237	-1.4118	10	2	1	0.347	1.625	54.37	48.4356	-0.0162	Training	6.7922
79780-39-5	-9.7	86.0541	7.0652	OS(=O)(=O)C(F)(F)C(F)(F)C(F)(F)C(F)(F)C(F)(F)C(F)(F)C(F)(F)C(F)(F)C(F)(F)C(F)(F)C(F)(F)C(F)(F)F	699.925	-9.822	-1.411	11	2	1	0.9823	1.65	54.37	49.4355	-0.0269	Test	6.8763
80360-45-8	-9.7	86.0541	7.0652	CC1=CC2=C3[I](OC(C3=C1)(C(F)(F)F)C(F)(F)F)OC2(C(F)(F)F)C(F)(F)F	547.914	-9.9107	-1.4554	0	2	0	6.2012	1.574	18.46	42.8043	0.0377	Training	6.9478
819060-51-0	-9.7	86.0541	7.0652	FC(F)(F)C(F)(F)C(=O)CC(=O)C1=CC2=CC3=CC=CC=C3C=C2C=C1	366.068	-9.6731	-1.3365	4	2	0	5.3325	1.483	34.14	40.7354	0.0606	Training	6.3924
#VALUE!	-9.7	86.0541	7.0652	FC(=C(F)C1=CC(=CC=C1)C(F)(F)F)C1=CC(=CC=C1)C(F)(F)F	352.05	-9.7	-1.35	2	0	0	6.489	1.476	0	37.041	0.0503	Training	6.5852
59655-42-4	-9.7	86.0541	7.0652	FC(OC1=CC=C(CCl)C=C1)=C(F)C(F)(F)C(F)(F)C(F)(F)C(F)(F)C(F)(F)C(F)(F)C(F)(F)F	571.984	-9.7829	-1.3914	9	1	0	8.2864	1.586	9.23	42.3627	0.0093	Training	6.6864
862130-67-4	-9.7	86.0541	7.0652	CC1=CC(=CC(C)=C1NC(=O)C1=CC=CC(NC(=O)C2=CC(F)=CC=C2F)=C1)C(F)(C(F)(F)F)C(F)(F)F	548.115	-9.6868	-1.3434	5	2	2	4.1541	1.5741	58.2	46.7823	0.037	Test	6.9851
#VALUE!	-9.7	86.0541	7.0652	FC1(F)OC2(C(F)(F)C1(F)F)C(F)(F)C(F)(F)C(F)(F)C2(F)F	377.973	-9.7913	-1.3957	0	1	0	4.1736	1.489	9.23	38.4825	0.0283	Training	6.7335
86525-51-1	-9.7	86.0541	7.0652	CC1=CC=C(C=CS(=O)(=O)C(F)(F)C(F)(F)C(F)(F)C(F)(F)C(F)(F)C(F)(F)F)C=C1	500.012	-9.771	-1.3855	7	2	0	6.0768	1.55	34.14	43.4142	0.0322	Training	6.5212
231630-88-9	-9.6	101.767	6.9924	FC(F)(F)C(F)(F)C(F)(F)C(F)(F)C(=O)N1N=C(C=C1C(F)(F)C(F)(F)C(F)(F)C(F)(F)C(F)(F)C(F)(F)F)C(F)(F)C(F)(F)C(F)(F)C(F)(F)C(F)(F)C(F)(F)F	949.953	-9.7879	-1.394	13	3	0	11.3821	1.775	34.89	52.4881	-0.0704	Test	7.322
335-35-3	-9.6	101.767	6.9924	FC(F)(F)C(F)(F)C(F)(F)C1(F)OC(F)(F)C(F)(F)C(F)(F)C1(F)F	415.969	-9.8	-1.4	2	1	0	5.014	1.508	9.23	39.2424	0.019	Training	6.7225
307-50-6	-9.6	101.767	6.9924	FC(F)(F)C(F)(F)C(F)(F)C(F)(F)C(F)(F)C(F)(F)C(F)(F)C(F)(F)C(F)(F)C(F)(F)C(F)(F)I	695.868	-9.9314	-1.4657	9	0	0	8.2942	1.6479	0	43.9174	-0.022	Training	6.8303
304435-60-7	-9.6	101.767	6.9924	CC1(C)CC2=CC=CC=C2C(NNC(=O)C(F)(F)C(F)(F)C(F)(F)F)=N1	385.103	-9.7	-1.35	2	3	2	0.0001	1.4926	53.49	43.0511	0.0503	Test	6.5206
29811-20-9	-9.6	101.767	6.9924	[Na+].[O-]S(=O)(=O)C1=C(C=CC=C1)C(=O)OCC(F)(F)C(F)(F)C(F)(F)C(F)(F)C(F)(F)C(F)(F)C(F)(F)C(F)F	637.966	-9.7872	-1.3936	11	5	0	2.4637	1.619	83.5	51.1093	0.0155	Training	6.5027
247170-28-1	-9.6	101.767	6.9924	CC(=O)N1N=C(C=C1C(F)(F)C(F)(F)C(F)(F)C(F)(F)F)C(F)(F)C(F)(F)C(F)(F)C(F)(F)F	546.004	-9.7706	-1.3853	6	3	0	6.3926	1.573	34.89	44.4091	0.0092	Test	6.8524
27619-91-6	-9.6	101.767	6.9924	FC(F)(F)C(F)(F)C(F)(F)C(F)(F)C(F)(F)C(F)(F)C(F)(F)C(F)(F)C(F)(F)C(F)(F)CCS(Cl)(=O)=O	645.928	-9.8378	-1.4189	11	2	0	7.2251	1.623	34.14	46.3326	-0.01	Training	6.6257
26738-51-2	-9.6	101.767	6.9924	FC(OC(F)(F)C(F)(OC(F)(F)C(F)(OC(F)(F)C(F)(OC(F)(F)C(F)(F)C(F)(F)F)C(F)(F)F)C(F)(F)F)C(F)(F)F)C(F)(F)F	783.941	-9.8021	-1.4011	12	4	0	9.1638	1.692	36.92	49.3708	-0.043	Training	6.998
250738-42-2	-9.6	101.767	6.9924	CCCCCC(F)(F)C(F)(F)C(F)(F)C(F)(F)C(F)(F)C(F)(F)C(F)(F)C(F)(F)C(F)(F)C(F)(F)F	590.053	-9.775	-1.3875	12	0	0	8.8467	1.595	0	41.8011	-0.0046	Training	6.5887
33616-92-1	-9.6	101.767	6.9924	FC1=C(F)C(F)=C(C(F)=C1F)C1=C(F)C(F)=C(F)C(Br)=C1Br	453.824	-9.9727	-1.4864	1	0	0	5.9914	1.5269	0	39.0765	0.0573	Training	6.328
29723-33-9	-9.6	101.767	6.9924	FC(F)(F)C(F)(F)C(F)(F)C(F)(F)C(F)(F)C(F)(F)C(F)(F)\C=N\CCC1=CC=CC=C1	501.057	-9.7438	-1.3719	9	1	0	6.674	1.5505	12.36	41.2571	0.0222	Training	6.4958
338-84-1	-9.6	101.767	6.9924	FC(F)(F)C(F)(F)C(F)(F)C(F)(F)C(F)(F)N(C(F)(F)C(F)(F)C(F)(F)C(F)(F)C(F)(F)F)C(F)(F)C(F)(F)C(F)(F)C(F)(F)C(F)(F)F	820.95	-9.8041	-1.402	12	1	0	9.3382	1.7105	3.24	46.743	-0.0622	Training	7.2905
#VALUE!	-9.6	101.767	6.9924	OP(O)(=O)OCCC(F)(F)C(F)(F)C(F)(F)C(F)(F)C(F)(F)C(F)(F)C(F)(F)C(F)(F)C(F)(F)C(F)(F)C(F)(F)C(F)(F)F	743.961	-9.8091	-1.4045	14	2	2	2.6364	1.672	66.76	51.5552	-0.0289	Training	6.6582
374-88-9	-9.6	101.767	6.9924	OC(=O)C1(F)C(F)(F)C(F)(F)C(F)(F)C(F)(F)C1(F)F	325.98	-9.785	-1.3925	1	1	1	0.0689	1.463	37.3	40.2496	0.036	Test	6.3481
#VALUE!	-9.6	101.767	6.9924	CC(=O)OCCC(F)(F)C(F)(F)C(F)(F)C(F)(F)C(F)(F)C(F)(F)C(F)(F)C(F)(F)C(F)(F)C(F)(F)F	606.011	-9.7811	-1.3905	11	2	0	7.2196	1.603	26.3	44.7502	-0.0093	Training	6.6635
38550-36-6	-9.6	101.767	6.9924	CC(I)CC(F)(F)C(F)(F)C(F)(F)C(F)(F)C(F)(F)C(F)(F)C(F)(F)C(F)(F)C(F)(F)C(F)(F)F	687.918	-9.9143	-1.4571	10	0	0	8.48	1.644	0	43.7584	-0.0108	Training	6.7
441296-91-9	-9.6	101.767	6.9924	[O-]S(=O)(=O)C(F)(F)C(F)(F)C(F)(F)C(F)(F)C(F)(F)C(F)(F)C(F)(F)C(F)(F)C(F)(F)C(F)(F)C(F)(F)F	648.921	-9.8237	-1.4118	10	3	0	6.4044	1.6245	57.2	48.6984	-0.0162	Training	6.7686
51750-43-7	-9.6	101.767	6.9924	NC1=NC2=C(C=C1)C(=CC(=N2)C(F)(F)C(F)(F)F)C(F)(F)C(F)(F)F	381.032	-9.732	-1.366	2	3	1	2.4168	1.4905	51.8	42.8006	0.0481	Training	6.4733
5486-63-5	-9.6	101.767	6.9924	OC1(CC(=O)C2=C(O1)C1=CC=CC=C1C=C2)C(F)(F)C(F)F	314.057	-9.6818	-1.3409	2	3	1	3.394	1.457	46.53	40.9341	0.0719	Training	6.1662
56554-52-0	-9.6	101.767	6.9924	COC(=O)C(F)(F)C(F)(F)C(F)(F)C(F)(F)C(F)(F)C(F)(F)C(F)(F)C(F)(F)C(F)(F)C(F)(F)C(F)(F)F	627.977	-9.7921	-1.3961	10	2	0	7.0747	1.614	26.3	45.1895	-0.0189	Training	6.8463
57133-61-6	-9.6	101.767	6.9924	FC1(F)C(F)(F)C2(F)C(F)(F)C(F)(F)C(F)(F)C2(F)C1(F)F	361.978	-9.7909	-1.3955	0	0	0	4.242	1.481	0	37.2396	0.0283	Test	6.709
573996-67-5	-9.6	101.767	6.9924	FC(F)C(F)(F)C(F)(F)C(F)(F)C(F)(F)C(F)(F)C(F)(F)C(F)(F)C(=O)NC1=CC=C(C=C1)N=NC1=CC=CC=C1	625.065	-9.7293	-1.3646	11	3	1	7.1419	1.6125	53.82	47.8833	0.0131	Training	6.6379
596807-60-2	-9.6	101.767	6.9924	FC(F)(F)C(F)(F)C(F)(F)C(F)(F)C(F)(F)C(F)(F)C(F)(F)OC(F)(F)C1(F)OC1(F)F	531.958	-9.8	-1.4	8	2	0	6.2162	1.566	21.76	42.8152	0	Training	6.6255
610800-33-4	-9.6	101.767	6.9924	OP(=O)(C(F)(F)C(F)(F)C(F)(F)C(F)(F)C(F)(C(F)(F)F)C(F)(F)F)C(F)(F)C(F)(F)C(F)(F)C(F)(F)C(F)(C(F)(F)F)C(F)(F)F	801.923	-9.8191	-1.4096	10	1	1	9.92	1.701	37.3	49.7685	-0.0536	Training	7.3182
22736-20-5	-9.6	101.767	6.9924	FC(F)(F)C12C3(C(F)(F)F)C1(C(F)(F)F)C1(C(F)(F)F)C2(C(F)(F)F)C31C(F)(F)F	485.971	-9.78	-1.39	0	0	0	6.333	1.543	0	39.7194	0.0093	Training	7.3372
0355-02-02	-9.6	101.767	6.9924	FC(F)(F)C1(F)C(F)(F)C(F)(F)C(F)(F)C(F)(F)C1(F)F	349.978	-9.8	-1.4	0	0	0	4.4471	1.475	0	36.9996	0.0286	Training	6.6269
2269495-21-6	-9.6	101.767	6.9924	[O-]C(=O)C(F)(F)C(F)(F)C(F)(F)C(F)(F)C(F)(F)C(F)(F)C(F)(F)C(F)(F)S(F)(F)(F)(F)F	570.929	-9.8333	-1.4167	9	2	0	6.0747	1.5855	40.13	45.4316	-0.0109	Training	6.6316
128207-26-1	-9.6	101.767	6.9924	FC1=C(F)C(F)=C(C=CC2=CC=C(C=CC3=C(F)C(F)=C(F)C(F)=C3F)C=C2)C(F)=C1F	462.047	-9.6938	-1.3469	4	0	0	7.4184	1.531	0	39.2409	0.0416	Training	6.9106
214358-54-0	-9.6	101.767	6.9924	FC(F)(F)C(F)(F)C(F)(F)C(F)(F)C(F)(F)C(F)(F)C(F)(F)C(F)(F)C(F)(F)C(F)(F)C(Br)CBr	703.827	-9.9457	-1.4729	10	0	0	8.4248	1.6519	0	44.0765	-0.0167	Training	6.6822
105654-22-6	-9.6	101.767	6.9924	FC1=C(F)C(F)=C(C(F)=C1F)C1(ON1C1=CC=CC=C1)C1=C(F)C(F)=C(F)C(F)=C1F	453.021	-9.7065	-1.3532	3	2	0	4.5973	1.5265	15.54	40.6144	0.0423	Training	6.8579
110234-96-3	-9.6	101.767	6.9924	FC(F)(F)C(F)(F)C1=CC(=NO1)N1C(=O)C2=CC=CC=C2C1=O	332.022	-9.7	-1.35	2	4	0	1.9961	1.466	63.41	42.9814	0.0545	Training	6.3236
119489-67-7	-9.6	101.767	6.9924	NC1=CC=CC(=C1)C(F)(F)C(F)(F)C(F)(F)C(F)(F)C(F)(F)C(F)(F)C(F)(F)C(F)(F)F	511.023	-9.7625	-1.3812	7	1	1	4.6313	1.5555	26.02	42.8225	0.015	Training	6.6705
1270180-02-3	-9.6	101.767	6.9924	FC(F)(F)C(F)(F)C(F)(F)C(F)(F)C(F)(F)C(F)(F)C(F)(F)C(F)(F)C(F)(F)C(F)(F)C(F)(F)C=C	595.987	-9.7917	-1.3958	10	0	0	8.0877	1.598	0	41.9197	-0.0141	Test	6.8123
1270180-15-8	-9.6	101.767	6.9924	FC(F)(F)C(F)(F)C(F)(F)C(F)(F)C(F)(F)C(F)(F)C(F)(F)C(F)(F)C(F)(F)C(F)(F)C(F)(F)C(F)(F)CC=O	661.979	-9.7925	-1.3962	12	1	0	8.126	1.631	17.07	44.9466	-0.0236	Training	6.8052
65150-95-0	-9.6	101.767	6.9924	OC(=O)C(F)(OC(F)(F)C(F)(OC(F)(F)C(F)(OC(F)(F)C(F)(OC(F)(F)C(F)(F)C(F)(F)F)C(F)(F)F)C(F)(F)F)C(F)(F)F)C(F)(F)F	827.931	-9.798	-1.399	13	5	1	5.7181	1.714	74.22	53.9806	-0.0575	Training	6.9849
128720-26-3	-9.6	101.767	6.9924	CC1=CC=C(C=C1)C(F)(F)C(F)(F)C(F)(F)C(F)(F)C(F)(F)C(F)(F)F	410.034	-9.75	-1.375	5	0	0	6.1903	1.505	0	38.2007	0.0313	Test	6.5139
129246-68-0	-9.6	101.767	6.9924	FC(=C(C1=C(C(F)=C(F)C(F)=C1F)C(F)(F)F)C(F)(F)C(F)(F)F)C(F)(F)F	447.974	-9.7714	-1.3857	2	0	0	6.7023	1.524	0	38.9595	0.0184	Training	6.9695
133384-08-4	-9.6	101.767	6.9924	FC(F)(F)C(F)(OC(F)(F)C(F)(F)C(F)(F)F)C(N1N=NC2=CC=CC=C12)N1CCCCC1	500.107	-9.7182	-1.3591	6	5	0	4.3177	1.5501	43.18	44.3201	0.0387	Training	6.5939
145510-90-3	-9.6	101.767	6.9924	FC(F)(F)C(F)(F)C(F)(F)OC(F)(C(F)(F)F)C(F)(F)OC(F)(C(=O)OC1CCCCC1)C(F)(F)F	578.039	-9.7639	-1.3819	8	4	0	6.7349	1.589	44.76	46.0368	0.0091	Training	6.7304
146304-61-2	-9.6	101.767	6.9924	FC(F)(F)C(F)(F)C(F)(F)C(F)(F)C(F)(F)C(F)(F)C(=N)ONC(=N)C1=CC=CC=C1	481.046	-9.7419	-1.371	6	3	3	0.4169	1.5405	68.96	46.5169	0.031	Training	6.4486
15038-90-1	-9.6	101.767	6.9924	FC1=C(F)C(OC2=C(F)C(F)=C(C(F)=C2F)C(F)(F)F)=C(F)C(OC2=C(F)C(F)=C(C(F)=C2F)C(F)(F)F)=C1F	613.961	-9.745	-1.3725	4	2	0	8.978	1.607	18.46	44.1252	0.0089	Training	7.3559
216307-12-9	-9.6	101.767	6.9924	ON=C1C(=O)NC2=CC=CC=C2NC1(O)C(F)(F)C(F)(F)C(F)(F)C(F)(F)F	425.042	-9.7286	-1.3643	3	5	4	-0.1839	1.5125	93.95	47.8958	0.0523	Training	6.2967
1513863-83-6	-9.6	101.767	6.9924	C[N+](C)(CCCNC(=O)C(F)(F)C(F)(F)C(F)(F)C(F)(F)C(F)(F)C(F)(F)C(F)(F)C(F)(F)C(F)(F)C(F)(F)C(F)(F)C(F)(F)C(F)(F)F)CC([O-])=O	856.065	-9.7679	-1.384	18	3	1	3.7609	1.728	69.23	54.0443	-0.0453	Test	6.6582
1610931-28-6	-9.6	101.767	6.9924	FC1=C(F)C(F)=C(F)C2=C1NN=C2C(F)(F)C(F)(F)C(F)(F)C(F)(F)F	407.993	-9.7577	-1.3788	3	1	1	5.044	1.504	28.68	41.0279	0.0317	Test	6.5851
16486-96-7	-9.6	101.767	6.9924	OC(=O)C(F)(F)C(F)(F)C(F)(F)C(F)(F)C(F)(F)C(F)(F)C(F)(F)C(F)(F)C(F)(F)C(F)(C(F)(F)F)C(F)(F)F	663.958	-9.7975	-1.3988	10	1	1	4.7211	1.632	37.3	47.0092	-0.0366	Training	7.0292
1696260-10-2	-9.6	101.767	6.9924	[O-]C(=O)C(F)(F)C(F)(F)C(F)(F)C(F)(F)C(F)(F)C(F)(F)C(F)(F)C(F)(F)C(F)(F)C(F)(F)C(F)(F)Cl	628.924	-9.8189	-1.4095	11	2	0	5.9209	1.6145	40.13	46.5915	-0.0214	Training	6.7042
176702-76-4	-9.6	101.767	6.9924	FC(F)(F)C(F)(F)C(F)(F)OC(F)(C(F)(F)F)C(F)(F)OC(F)(C(=O)N1CCOCC1)C(F)(F)F	565.018	-9.7714	-1.3857	7	4	0	3.5846	1.5825	48	46.1004	0.0092	Training	6.7855
181765-99-1	-9.6	101.767	6.9924	FC(F)(F)C(F)(F)C(F)(F)C(F)(F)C(F)(F)C(F)(F)C(F)(F)C(F)(F)CCC(F)(F)C(F)(F)C(F)(F)C(F)(F)C(F)(F)C(F)(F)C(F)(F)C(F)(F)F	865.977	-9.7962	-1.3981	15	0	0	11.7854	1.733	0	47.3195	-0.0664	Training	7.1371
182505-69-7	-9.6	101.767	6.9924	FC(F)(F)C(F)(F)C(F)(F)C(F)(F)S(=O)(=O)C(S(=O)(=O)C(F)(F)C(F)(F)C(F)(F)C(F)(F)F)S(=O)(=O)C(F)(F)C(F)(F)C(F)(F)C(F)(F)F	861.85	-9.851	-1.4255	12	6	0	6.7915	1.7309	102.42	57.479	-0.0354	Training	6.8781
187039-77-6	-9.6	101.767	6.9924	FC(F)(F)C(F)(F)C(F)(F)C(F)(F)C(F)(F)C(F)(F)C(F)(F)COS(=O)(=O)C(F)(F)C(F)(F)C(F)(F)C(F)(F)F	681.934	-9.82	-1.41	11	3	0	7.1326	1.641	43.37	47.9757	-0.0195	Training	6.7717
190394-25-3	-9.6	101.767	6.9924	CC1=CC(=C(C)S1)C1=C(C2=C(C)SC(C)=C2)C(F)(F)C(F)(F)C1(F)F	396.044	-9.752	-1.376	2	2	0	6.8736	1.498	0	37.9209	0.0628	Training	6.4664
195324-88-0	-9.6	101.767	6.9924	FC(F)(F)CCC(F)(F)C(F)(F)C(F)(F)C(F)(F)C(F)(F)C(F)(F)C(F)(F)C1=CC=C(Br)C=C1	601.954	-9.8353	-1.4176	9	0	0	8.6952	1.601	0	42.0391	0.0099	Training	6.6732
200817-54-5	-9.6	101.767	6.9924	CCCCCCCC(F)(F)C(F)(F)C(F)(F)C(F)(F)C(F)(F)C(F)(F)C(F)(F)C(F)(F)C(F)(F)C(F)(F)F	618.084	-9.7658	-1.3829	14	0	0	9.6269	1.609	0	42.3617	-0.0046	Training	6.4956
2089109-46-4	-9.6	101.767	6.9924	OS(=O)(=O)C(F)(F)C(F)(F)C(F)(F)C(F)(F)C(F)(F)C(F)(F)C(F)(F)C(F)(F)C(F)=C(F)C(F)(F)F	611.931	-9.8194	-1.4097	9	2	1	0.227	1.606	54.37	47.6756	-0.0054	Training	6.7396
2106-55-0	-9.6	101.767	6.9924	OS(=O)(=O)C1(F)C(F)(F)C(F)(F)C(F)(F)C(F)(F)C1(F)F	361.947	-9.8333	-1.4167	1	2	1	-3.6699	1.481	54.37	42.6759	0.049	Training	6.2889
15989-99-8	-9.6	101.767	6.9924	FC1=C(F)C(F)=C(C(=O)OC(=O)C2=C(F)C(F)=C(F)C(F)=C2F)C(F)=C1F	405.969	-9.7333	-1.3667	2	3	0	4.0748	1.503	43.37	42.4564	0.0351	Training	6.6965
65510-55-6	-9.6	101.767	6.9924	FC(F)(F)C(F)(F)C(F)(F)C(F)(F)C(F)(F)C(F)(F)C(F)(F)C(F)(F)C(F)(F)C(F)(F)C(F)(F)C(F)(F)C(F)(F)C(F)(F)CCI	873.889	-9.8913	-1.4457	14	0	0	10.6327	1.7369	0	47.4778	-0.0528	Test	6.914
423-73-4	-9.6	101.767	6.9924	OC(=O)C(F)(F)C(F)(F)C(F)(F)C(F)(F)C(F)(F)C(F)(F)C(F)(F)C(F)(F)C(F)(F)C(F)(F)C(F)(F)C(F)F	645.967	-9.7949	-1.3974	12	1	1	4.4239	1.623	37.3	46.6493	-0.0312	Training	6.7671
672956-74-0	-9.6	101.767	6.9924	FC(F)(F)C(F)(F)C(F)(F)C(F)(F)C(=O)C1CCC(C(=O)C(F)(F)C(F)(F)C(F)(F)C(F)(F)F)C1=O	576.003	-9.7667	-1.3833	8	3	0	5.6563	1.588	51.21	46.6411	0.0091	Test	6.7753
96573-73-8	-9.6	101.767	6.9924	NC1=CC(N)=C(OC(F)(F)C(F)(F)C(F)(F)C(F)(F)C(F)(F)C(F)(F)C(F)(F)C(F)(F)F)C=C1	542.029	-9.7618	-1.3809	8	3	2	1.9898	1.571	61.27	46.9676	0.0164	Training	6.542
97746-87-7	-9.6	101.767	6.9924	[Ca++].[O-]C(=O)C1=CC=CC(C([O-])=O)=C1OC(F)(F)C(F)(F)C(F)(F)C(F)(F)C(F)(F)C(F)(F)C(F)(F)C(F)(F)F	637.933	-9.7923	-1.3962	10	5	0	3.3785	1.619	89.49	51.7077	0.0057	Test	6.6374
NOCAS_1020690	-9.6	101.767	6.9924	OP(O)(=O)CC1=CC=C(OC(F)(F)C(F)(F)C(F)=C(F)C(F)(F)C(F)(F)C(F)(F)C(F)(F)C(F)(F)F)C=C1	617.989	-9.7789	-1.3895	10	2	2	1.8253	1.609	66.76	49.0358	0.0167	Training	6.5841
NOCAS_1026715	-9.6	101.767	6.9924	O[C@H](CN(CC1=CC(=CC=C1)C(F)(F)C(F)(F)C(F)(F)F)C1=CC(OC2=CC(OC(F)F)=CC=C2)=CC=C1)C(F)(F)F	621.117	-9.7024	-1.3512	11	4	1	7.1663	1.6106	41.93	46.6153	0.037	Training	6.5162
NOCAS_1026832	-9.6	101.767	6.9924	OS(=O)(=O)C1=CC=C(NC(=O)C(F)(F)C(F)(F)C(F)(F)C(F)(F)C(F)(F)C(F)(F)C(F)(F)F)C=C1	568.978	-9.7829	-1.3914	8	3	2	-2.7649	1.5845	83.47	49.7266	0.0205	Test	6.5851
NOCAS_1026996	-9.6	101.767	6.9924	OC1=CC=C(OC(F)(F)C(F)(F)C(F)(F)C(F)(F)C(F)(F)C(F)(F)C(F)(F)C(F)(F)C(F)(F)C(F)(F)C(F)(F)C(F)(F)C(F)(F)C(F)(F)C(F)(F)F)C=C1	877.98	-9.7796	-1.3898	15	2	1	11.1839	1.739	29.46	50.5056	-0.0562	Test	6.9959
NOCAS_1032282	-9.6	101.767	6.9924	OS(=O)(=O)C(F)(F)C(F)(F)C(F)(F)C(F)(F)C(F)(F)C(F)(F)C(F)(F)C(F)(F)C(\F)=C(/F)C(F)(F)F	611.931	-9.8194	-1.4097	9	2	1	0.227	1.606	54.37	47.6756	-0.0054	Training	6.7396
NOCAS_1032379	-9.6	101.767	6.9924	OS(=O)(=O)C(F)(F)C(F)(F)C(F)(F)C(F)(F)C(F)(F)C(F)(F)C(F)(F)C(F)(F)C(F)(F)C(=O)C(F)(F)F	627.926	-9.8189	-1.4095	10	3	1	-0.7192	1.614	71.44	49.7025	-0.0054	Training	6.6511
NOCAS_1032380	-9.6	101.767	6.9924	OS(=O)(=O)C(F)(F)C(F)(F)C(F)(F)C(F)(F)C(F)(F)C(F)(F)C(F)(F)C(F)(F)C(F)(F)C(F)(F)C(=O)C(F)(F)F	677.923	-9.8175	-1.4088	11	3	1	-0.0839	1.639	71.44	50.7025	-0.016	Training	6.741
NOCAS_1034668	-9.6	101.767	6.9924	OS(=O)(=O)OCCC(F)(F)C(F)(F)C(F)(F)C(F)(F)C(F)(F)C(F)(F)C(F)(F)C(F)(F)C(F)(F)C(F)(F)C(F)(F)C(F)(F)C(F)(F)C(F)(F)F	843.944	-9.81	-1.405	16	3	1	2.6171	1.722	63.6	53.2389	-0.0477	Test	6.7401
NOCAS_1034917	-9.6	101.767	6.9924	[O-]S(=O)(=O)C1(F)C(F)(F)C(F)(F)C(F)(F)C(F)(C(F)(F)C(F)(F)F)C1(F)F	460.933	-9.8259	-1.413	2	3	0	3.6581	1.5305	57.2	44.9387	0.027	Training	6.716
NOCAS_1035117	-9.6	101.767	6.9924	OS(=O)(=O)C(F)(F)C(F)(F)C(F)(F)C(F)(F)C(F)(F)C(F)C(\F)=C(/F)C(F)(F)C(F)(F)C(F)(F)C(F)(F)C(F)(F)C(F)(F)C(F)(F)C(F)(F)F	843.925	-9.812	-1.406	14	2	1	3.1063	1.722	54.37	52.3155	-0.0531	Test	7.0023
959462-53-4	-9.6	101.767	6.9924	FC(F)(F)C(F)(F)C(F)(F)C(F)(F)C(F)(F)C(F)(F)CCCCCCC(F)(F)C(F)(F)C(F)(F)C(F)(F)C(F)(F)C(F)(F)F	722.052	-9.7773	-1.3886	15	0	0	10.8046	1.661	0	44.441	-0.0278	Training	6.7439
NOCAS_1035151	-9.6	101.767	6.9924	OC(=O)C(F)C(F)(F)C(F)(F)C(F)(F)C(F)(F)C(F)(F)C(F)(F)C(F)(F)C(F)(F)C(F)(F)C(F)(F)C(F)(F)C(F)(F)C(F)(F)C(F)(F)C(F)(F)F	845.954	-9.7961	-1.398	15	1	1	6.9651	1.723	37.3	50.6491	-0.073	Test	7.0804
NOCAS_1035567	-9.6	101.767	6.9924	OS(=O)(=O)CC(F)(F)C(F)(F)C(F)(F)C(F)(F)C(F)(F)C(F)(F)C(F)(F)C(F)(F)C(F)(F)C(F)(F)C(F)(F)C(F)(F)F	713.94	-9.8167	-1.4083	12	2	1	1.0248	1.657	54.37	49.7158	-0.0267	Training	6.8231
NOCAS_1035752	-9.6	101.767	6.9924	OS(=O)CCC(F)(F)C(F)(F)C(F)(F)C(F)(F)C(F)(F)C(F)(F)C(F)(F)C(F)(F)C(F)(F)C(F)(F)C(F)(F)C(F)(F)F	711.961	-9.8119	-1.406	13	1	1	8.1488	1.656	37.3	47.9692	-0.0266	Training	6.7361
NOCAS_1035754	-9.6	101.767	6.9924	OS(=O)CCC(F)(F)C(F)(F)C(F)(F)C(F)(F)C(F)(F)C(F)(F)C(F)(F)C(F)(F)C(F)(F)C(F)(F)C(F)(F)C(F)(F)C(F)(F)C(F)(F)F	811.955	-9.8104	-1.4052	15	1	1	9.4194	1.706	37.3	49.9691	-0.0477	Training	6.8404
NOCAS_1035826	-9.6	101.767	6.9924	NS(=O)(=O)C(F)(F)C(F)(F)C(F)(F)C(F)(F)C(F)(F)C(F)(F)C(F)(F)C(F)(F)C(F)(F)C(F)(F)C(F)(F)F	648.944	-9.8211	-1.4105	10	2	1	4.0443	1.6245	60.16	48.9949	-0.0161	Training	6.7779
NOCAS_1036333	-9.6	101.767	6.9924	OS(=O)(=O)CC=C(F)C(F)(F)C(F)(F)C(F)(F)C(F)(F)C(F)(F)C(F)(F)C(F)(F)C(F)(F)C(F)(F)F	607.956	-9.8111	-1.4056	10	2	1	-0.0277	1.604	54.37	47.5961	0	Training	6.6251
NOCAS_1036344	-9.6	101.767	6.9924	OS(=O)(=O)CC=C(F)C(F)(F)C(F)(F)C(F)(F)C(F)(F)C(F)(F)C(F)(F)C(F)(F)C(F)(F)C(F)(F)C(F)(F)C(F)(F)C(F)(F)F	757.947	-9.8089	-1.4044	13	2	1	1.8782	1.679	54.37	50.5959	-0.0318	Training	6.8598
NOCAS_1036398	-9.6	101.767	6.9924	OC(=O)CCC(F)(F)C(F)(F)C(F)(F)C(F)(F)C(F)(F)C(F)(F)C(F)(F)C(F)(F)C(F)(F)C(F)(F)C(F)(F)C(F)(F)F	691.989	-9.7881	-1.394	13	1	1	5.5013	1.646	37.3	47.5698	-0.0361	Training	6.8228
NOCAS_1036445	-9.6	101.767	6.9924	OS(=O)(=O)CCCC(F)(F)C(F)(F)C(F)(F)C(F)(F)C(F)(F)C(F)(F)C(F)(F)C(F)(F)C(F)(F)C(F)(F)C(F)(F)F	691.975	-9.8073	-1.4037	13	2	1	1.1697	1.646	54.37	49.2765	-0.0159	Training	6.6417
NOCAS_1036447	-9.6	101.767	6.9924	OS(=O)(=O)CCCC(F)(F)C(F)(F)C(F)(F)C(F)(F)C(F)(F)C(F)(F)C(F)(F)C(F)(F)C(F)(F)C(F)(F)C(F)(F)C(F)(F)F	741.972	-9.8068	-1.4034	14	2	1	1.805	1.671	54.37	50.2764	-0.0264	Training	6.7076
NOCAS_1036883	-9.6	101.767	6.9924	OS(=O)(=O)C(F)(F)C(F)(F)C(F)(F)C(F)(F)C(F)(F)C(F)(F)C(F)(F)C(F)(F)C(F)(F)C(F)C(F)(F)F	631.937	-9.8216	-1.4108	10	2	1	0.0498	1.616	54.37	48.0757	-0.0107	Training	6.7216
NOCAS_1036925	-9.6	101.767	6.9924	OS(=O)(=O)CCC(F)(F)C(F)(F)C(F)(F)C(F)(F)C(F)(F)C(F)(F)C(F)(F)C(F)(F)C(F)(F)C(F)(F)C(F)(F)C(F)(F)C(F)(F)C(F)(F)C(F)(F)C(F)(F)F	927.943	-9.8091	-1.4045	17	2	1	3.9561	1.764	54.37	53.9959	-0.0688	Training	6.8875
67118-49-4	-9.6	101.767	6.9924	FC(F)(F)C(F)(F)C(F)(F)OC(F)(C(=O)C(F)(OC(F)(F)C(F)(F)C(F)(F)F)C(F)(F)F)C(F)(F)F	597.95	-9.8	-1.4	8	3	0	6.6257	1.599	35.53	45.512	-0.0095	Training	6.8399
NOCAS_1035552	-9.6	101.767	6.9924	NS(=O)(=O)CCC(F)(F)C(F)(F)C(F)(F)C(F)(F)C(F)(F)C(F)(F)C(F)(F)C(F)(F)C(F)(F)C(F)(F)C(F)(F)C(F)(F)C(F)(F)C(F)(F)F	826.966	-9.8082	-1.4041	15	2	1	6.3828	1.7135	60.16	52.5553	-0.0476	Test	6.8454
957206-65-4	-9.6	101.767	6.9924	OCC1=CC=C(OCCCC(F)(F)C(F)(F)C(F)(F)C(F)(F)C(F)(F)C(F)(F)F)C=C1	484.071	-9.7387	-1.3694	10	2	1	6.0767	1.542	29.46	42.6274	0.034	Training	6.1855
NOCAS_1035250	-9.6	101.767	6.9924	OC(=O)C(F)(F)C(F)(Cl)C(F)(F)C(F)(F)C(F)(F)C(F)(F)C(F)(F)C(F)(F)C(F)(F)C(F)(F)C(F)(F)F	629.931	-9.8189	-1.4095	10	1	1	4.3551	1.615	37.3	46.3286	-0.0268	Training	6.8299
948014-40-2	-9.6	101.767	6.9924	OC(=O)C(F)(F)C(F)(F)N1C(F)(F)C(F)(F)N(C(F)(F)C(F)(F)C(O)=O)C(F)(F)C1(F)F	517.976	-9.7812	-1.3906	6	4	2	-4.4669	1.559	81.08	48.4675	0	Training	6.6875
#VALUE!	-9.6	101.767	6.9924	FC(F)(F)C(F)(F)C1(F)C(F)(F)C(F)(F)C(F)(C(F)(F)C1(F)F)S(F)(=O)=O	463.936	-9.8296	-1.4148	2	2	0	4.4122	1.532	34.14	42.6927	0.0197	Training	6.7928
95388-88-8	-9.6	101.767	6.9924	CC1(CC(N2N(N12)C(F)(F)F)(C(F)(F)F)C(F)(F)F)C1=CC=CC=C1	379.073	-9.72	-1.36	1	3	0	4.5545	1.4895	14.79	39.0605	0.0474	Training	6.6322
#VALUE!	-9.6	101.767	6.9924	FC1=C(C(F)(F)C1(F)F)C1(F)C(F)(F)C(F)(F)C1(F)F	323.981	-9.78	-1.39	1	0	0	4.122	1.462	0	36.4796	0.0372	Training	6.4181
#VALUE!	-9.6	101.767	6.9924	FC(F)(F)C(F)(F)C(F)(F)C(F)(F)C(F)(F)C(F)(F)C(F)(F)S(=O)(=O)NCC1=CC=CC=C1	539.004	-9.7818	-1.3909	9	2	1	3.8268	1.5695	46.17	45.3971	0.0233	Training	6.4363
68758-57-6	-9.6	101.767	6.9924	FC(F)(F)C(F)(F)C(F)(F)C(F)(F)C(F)(F)C(F)(F)C(F)(F)C(F)(F)C(F)(F)C(F)(F)C(F)(F)C(F)(F)CCS(Cl)(=O)=O	745.922	-9.8326	-1.4163	13	2	0	8.4957	1.673	34.14	48.3324	-0.0297	Training	6.7757
691358-66-4	-9.6	101.767	6.9924	FC(F)C(F)(F)C(F)(F)C(F)(F)C(F)(F)C(F)(F)C(=NOS(=O)(=O)C(F)(F)C(F)(F)C(F)(F)C(F)(F)F)C1=CC2=C(C=C1)C1=C(C2)C=CC=C1	791.005	-9.76	-1.38	12	4	0	9.1756	1.6955	55.73	51.3931	-0.0045	Training	6.9227
71302-72-2	-9.6	101.767	6.9924	FC(F)(F)C(C1OC(F)(F)C(F)(F)C1(F)F)(C(F)(F)F)C(F)(F)F	397.979	-9.7958	-1.3979	1	1	0	4.9219	1.499	9.23	38.8826	0.0237	Test	6.7309
73606-15-2	-9.6	101.767	6.9924	FC(F)(Cl)C(F)(F)C(F)(F)C(F)(F)C(F)(F)C(F)(F)C(F)(F)C(F)(F)OC(F)(F)C(F)(F)S(F)(=O)=O	633.892	-9.85	-1.425	11	3	0	6.7241	1.6169	43.37	47.0148	-0.0101	Test	6.5165
74903-98-3	-9.6	101.767	6.9924	FC(F)(F)C1(C(F)(F)F)C(F)(F)C(F)(F)C(F)(F)C(F)(F)C1(C(F)(F)F)C(F)(F)F	499.968	-9.8	-1.4	0	0	0	6.7632	1.55	0	39.9994	0	Training	7.3816
75194-66-0	-9.6	101.767	6.9924	FC(F)(F)C1(OS2(=O)(OC(C3=CC=CC=C23)(C(F)(F)F)C(F)(F)F)C2=CC=CC=C12)C(F)(F)F	532	-9.7529	-1.3765	0	3	0	6.4549	1.566	35.53	44.193	0.036	Training	7.2932
75860-17-2	-9.6	101.767	6.9924	OS(=O)(=O)C1=CC(OC(F)(F)C(F)C(F)(F)F)=C(OC(F)(F)C(F)C(F)(F)F)C(OC(F)(F)C(F)C(F)(F)F)=C1	655.96	-9.79	-1.395	10	5	1	0.1493	1.628	82.06	51.3252	0.0104	Training	6.6186
80459-24-1	-9.6	101.767	6.9924	OCC(I)CC(F)(F)C(F)(F)C(F)(F)C(F)(F)C(F)(F)C(F)(F)C(F)(F)C(F)(F)C(F)(F)C(F)(F)C(F)(F)C(F)(F)F	803.906	-9.8952	-1.4476	13	1	1	8.723	1.702	20.23	48.1011	-0.035	Training	6.7175
74701-31-8	-9.6	101.767	6.9924	OC(=O)C1=CC=C(C=C1)C(F)(F)C(F)(F)C(F)(F)C(F)(F)C(F)(F)C(F)(F)F	440.008	-9.7536	-1.3768	6	1	1	2.6796	1.52	37.3	42.5302	0.0247	Training	6.4894
88951-28-4	-9.6	101.767	6.9924	OC(=O)C1CCC(CC1)C(F)(F)C(F)(F)C(F)(F)C(F)(F)C(F)(F)C(F)(F)C(F)(F)F	496.052	-9.7581	-1.379	7	1	1	3.351	1.548	37.3	43.651	0.0149	Training	6.6416
#VALUE!	-9.6	101.767	6.9924	COC(=O)C1=CC=C(C=C1)C(F)(F)C(F)(F)C(F)(F)C(F)(F)C(F)(F)C(F)(F)C(F)(F)C(F)(F)F	554.018	-9.7571	-1.3786	8	2	0	6.9391	1.577	26.3	43.7103	0.009	Training	6.7644
80804-82-6	-9.6	101.767	6.9924	OC1=CC=C(C=C1)C(F)(F)C(F)(F)C(F)(F)C(F)(F)C(F)(F)C(F)(F)C(F)(F)C(F)(F)F	512.007	-9.7656	-1.3828	7	1	1	6.857	1.556	20.23	42.2631	0.0151	Training	6.65
81313-57-7	-9.6	101.767	6.9924	NCCC(F)(F)C(F)(F)C(F)(F)C(F)(F)C(F)(F)C(F)(F)C(F)(F)C(F)(F)C(F)(F)C(F)(F)C(F)(F)C(F)(F)F	663.01	-9.79	-1.395	12	1	1	5.7824	1.6315	26.02	45.8622	-0.0259	Training	6.7826
87042-39-5	-9.6	101.767	6.9924	FC(F)(F)C(F)(F)C(F)(F)N1C(F)(F)C(F)(F)C(F)(F)C(F)(F)C1(F)C(F)(F)F	482.973	-9.8	-1.4	2	1	0	4.686	1.5415	3.24	39.9835	0.0048	Test	7.0616
874161-77-0	-9.6	101.767	6.9924	FC(F)(F)C(F)(F)C(F)(F)C(F)(F)C(F)(F)C(F)(F)C1=CC(=CC(=C1)P(C1=CC=CC=C1)C1=CC=CC=C1)C(F)(F)C(F)(F)C(F)(F)C(F)(F)C(F)(F)C(F)(F)F	898.034	-9.7526	-1.3763	13	0	0	11.8354	1.749	0	47.9607	-0.027	Training	7.2706
#VALUE!	-9.6	101.767	6.9924	FC(F)(F)OC1(F)OC2(F)C(F)(F)C(F)(F)C(F)(F)C2(F)C1(F)F	393.967	-9.7917	-1.3958	1	2	0	4.1052	1.497	18.46	39.7253	0.0283	Training	6.6588
91374-75-3	-9.6	101.767	6.9924	FC1=C(F)C(F)(F)C2=C(C1(F)F)C(F)(F)C(F)=C(F)C2(F)F	347.981	-9.7636	-1.3818	0	0	0	5.1526	1.474	0	36.9596	0.0364	Training	6.6711
#VALUE!	-9.6	101.767	6.9924	FC(F)(F)C(F)(F)C(F)(F)C(F)(F)C(F)(F)C(F)(F)C(=O)C=CC1=CC=CC=C1	450.029	-9.7414	-1.3707	7	1	0	6.0077	1.525	17.07	40.7076	0.031	Test	6.4643
89863-49-0	-9.6	101.767	6.9924	FC(F)(F)C(F)(F)C(F)(F)C(F)(F)C(F)(F)C(F)(F)S(=O)(=O)CC(SC1=CC=CC=C1)C1=CC=CO1	585.994	-9.7806	-1.3903	10	4	0	7.2241	1.593	47.28	46.4479	0.0326	Training	6.3838
89883-19-2	-9.6	101.767	6.9924	FC(F)(F)C(F)(F)C(F)(F)C(F)(F)C(F)(F)C(F)(F)C(F)(F)C(F)(F)SC1=CC=CC=C1	527.984	-9.7906	-1.3953	8	1	0	7.7456	1.564	0	40.5597	0.0141	Training	6.5923
#VALUE!	-9.6	101.767	6.9924	COC(=O)C1=CC(=CC=C1)C(F)(F)C(F)(F)C(F)(F)C(F)(F)C(F)(F)C(F)(F)C(F)(F)C(F)(F)F	554.018	-9.7571	-1.3786	8	2	0	6.9391	1.577	26.3	43.7103	0.009	Test	6.7644
89932-76-3	-9.6	101.767	6.9924	NS(=O)(=O)C1=CC=C(OC(F)(F)C(F)(F)C(F)(F)C(F)(F)C(F)(F)C(F)(F)C(F)(F)C(F)(F)F)C=C1	590.98	-9.7889	-1.3944	9	3	1	3.5763	1.5955	69.39	48.7586	0.0155	Test	6.5855
2599-84-0	-9.5	120.35	6.9196	FC(F)=C(F)OC(F)(F)C(F)(OC(F)(F)C(F)(OC(F)(F)C(F)(F)C(F)(F)F)C(F)(F)F)C(F)(F)F	597.95	-9.8	-1.4	9	3	0	7.5035	1.599	27.69	44.728	-0.0095	Training	6.734
27639-98-1	-9.5	120.35	6.9196	FC(=O)C(F)(OC(F)(F)C(F)(OC(F)(F)C(F)(OC(F)(F)C(F)(F)C(F)(F)F)C(F)(F)F)C(F)(F)F)C(F)(F)F	663.941	-9.8	-1.4	10	4	0	7.1926	1.632	44.76	47.7548	-0.019	Training	6.8278
208663-34-7	-9.5	120.35	6.9196	FC(F)(F)C(F)(F)C(F)(F)C(F)(F)C(F)(F)C(F)(F)C(F)(F)C(=O)OCC1=CC=CC=C1	504.021	-9.7531	-1.3766	8	2	0	6.1039	1.552	26.3	42.7104	0.018	Training	6.5611
29811-19-6	-9.5	120.35	6.9196	[Na+].[O-]S(=O)(=O)C1=CC=CC=C1C(=O)OCC(F)(F)C(F)(F)C(F)(F)C(F)(F)C(F)(F)C(F)F	537.972	-9.7848	-1.3924	9	5	0	1.1931	1.569	83.5	49.1094	0.036	Training	6.2985
307-43-7	-9.5	120.35	6.9196	FC(F)(F)C(F)(F)C(F)(F)C(F)(F)C(F)(F)C(F)(F)C(F)(F)C(F)(F)C(F)(F)C(F)(F)Br	597.885	-9.8875	-1.4438	8	0	0	7.6188	1.5989	0	41.9577	-0.0105	Test	6.7321
297137-44-1	-9.5	120.35	6.9196	OC1=CC=C(C=C1)C(C1=CC=C(O)C=C1)C(F)(F)C(F)(F)C(F)(F)C(F)F	400.071	-9.7037	-1.3519	6	2	2	5.3985	1.5	40.46	42.0474	0.0607	Test	6.1401
240121-57-7	-9.5	120.35	6.9196	FC(F)(F)C(F)(F)C(F)(F)C(F)(F)C(F)(F)C(F)(F)C(=O)CCCCCC1=NC2=CC3=CC=CC=C3C=C2N1	584.113	-9.7103	-1.3551	11	2	1	7.9814	1.5921	45.75	46.2573	0.0298	Training	6.5227
2144-54-9	-9.5	120.35	6.9196	CC(=C)C(=O)OCCC(F)(F)C(F)(F)C(F)(F)C(F)(F)C(F)(F)C(F)(F)C(F)(F)C(F)(F)C(F)(F)C(F)(F)F	632.027	-9.7718	-1.3859	12	2	0	7.7758	1.616	26.3	45.2705	-0.0092	Training	6.6607
230295-05-3	-9.5	120.35	6.9196	OC(=O)C(=C)CC(=O)OC(F)(F)C(F)(F)C(F)(F)C(F)(F)C(F)(F)C(F)(F)C(F)(F)C(F)(F)F	547.992	-9.7735	-1.3868	10	3	1	2.6269	1.574	63.6	47.3198	0	Training	6.4832
222730-41-8	-9.5	120.35	6.9196	CC1=C(C=C(Cl)S1)C(=O)C(F)(F)C(F)(F)C(F)(F)C(=O)C1=C(C)SC(Cl)=C1	467.925	-9.837	-1.4185	6	4	0	6.7047	1.534	34.14	42.7725	0.0597	Training	6.0664
22186-64-7	-9.5	120.35	6.9196	FC(F)(F)C1=C(C(F)(F)F)C2(C(F)(F)F)C3(C(F)(F)F)C1(C(F)(F)F)C23C(F)(F)F	485.971	-9.78	-1.39	0	0	0	6.6432	1.543	0	39.7194	0.0093	Test	7.3355
307-49-3	-9.5	120.35	6.9196	FC(F)(F)C(F)(F)C(F)(F)C(F)(F)C(F)(F)C(F)(F)C(F)(F)C(F)(F)C(F)(F)C(F)(F)C(F)(F)F	587.962	-9.8057	-1.4029	8	0	0	7.8287	1.594	0	41.7592	-0.0192	Training	6.9746
103634-36-2	-9.5	120.35	6.9196	FC1=C2C(=C(F)C(F)=C1F)C(F)(C(F)(C(F)(F)F)C(F)(F)F)C2(F)F	397.978	-9.768	-1.384	1	0	0	5.3461	1.499	0	37.9596	0.0275	Training	6.8298
23069-32-1	-9.5	120.35	6.9196	CC(=C)C(=O)OCC(F)(F)C(F)(F)C(F)(F)C(F)(F)C(F)(F)C(F)(F)C(F)(F)C(F)(F)C(F)(F)F	568.014	-9.7743	-1.3871	10	2	0	6.7504	1.584	26.3	43.9903	0	Training	6.6169
312-19-6	-9.5	120.35	6.9196	FC(F)(F)C(F)(F)C(F)(F)C(F)(F)C(F)(F)C(F)(F)C(F)(F)C(F)(F)S(=O)(=O)N1CCOCC1	568.995	-9.8	-1.4	8	3	0	3.4821	1.5845	46.61	46.0409	0.0143	Test	6.6439
48077-86-7	-9.5	120.35	6.9196	CC(=C)C(=O)OCC(F)(F)C(F)(F)C(F)(F)C(F)(F)C(F)(F)C(F)(F)C(F)(F)C(F)(F)C(F)(F)C(F)(F)F	618.011	-9.7763	-1.3882	11	2	0	7.3857	1.609	26.3	44.9902	-0.0093	Training	6.7099
332136-76-2	-9.5	120.35	6.9196	FC(F)(F)C(F)(F)C(F)(F)C(F)(F)C(F)(F)C(F)(F)C(F)(F)C(F)(F)C(F)(F)C(F)(F)CCBr	625.916	-9.8706	-1.4353	10	0	0	8.0514	1.613	0	42.5183	-0.0103	Training	6.6611
2043-54-1	-9.5	120.35	6.9196	FC(F)(F)C(F)(F)C(F)(F)C(F)(F)C(F)(F)C(F)(F)C(F)(F)C(F)(F)C(F)(F)C(F)(F)CCI	673.902	-9.9235	-1.4618	10	0	0	8.0915	1.637	0	43.478	-0.0109	Training	6.6439
494798-73-1	-9.5	120.35	6.9196	FC(F)(F)C(F)(F)C(F)(F)C(F)(F)C(F)(F)C(F)(F)C(F)(F)C(F)(F)CCCOC1=CC=C(C=O)C=C1	582.049	-9.7486	-1.3743	12	2	0	7.6675	1.591	26.3	44.271	0.0134	Training	6.4571
4943-06-0	-9.5	120.35	6.9196	FC(F)(F)OC1(F)C(F)(F)C(F)(F)C(F)(F)C(F)(F)C1(F)F	365.973	-9.8	-1.4	1	1	0	4.3787	1.483	9.23	38.2425	0.0286	Training	6.5562
48240-25-1	-9.5	120.35	6.9196	OP(=O)(OCC1(F)C(F)(F)C(F)(F)C(F)(F)C(F)(F)C1(F)F)OP(O)(=O)OCC1(F)C(F)(F)C(F)(F)C(F)(F)C(F)(F)C1(F)F	765.924	-9.8178	-1.4089	8	5	2	7.0338	1.683	102.29	55.5475	-0.0117	Training	7.0095
47795-34-6	-9.5	120.35	6.9196	FC(F)(F)C(F)(C(F)(F)F)C(F)(F)C(F)(F)C(F)(F)C(F)(F)C(F)(F)C(F)(F)C(F)(F)C(F)(F)CC1CO1	625.997	-9.7868	-1.3934	10	1	0	7.6906	1.613	12.53	43.7729	-0.0141	Training	6.8693
464-36-8	-9.5	120.35	6.9196	FC(F)(F)C(F)(F)C(F)(F)C(F)(F)C(F)(F)OC(F)(F)C(F)(F)C(F)(F)C(F)(F)C(F)(F)F	553.96	-9.8061	-1.403	8	1	0	7.125	1.577	9.23	42.0022	-0.0096	Test	6.7731
328947-93-9	-9.5	120.35	6.9196	FC(F)(F)CN(CC(F)(F)F)C1=CC2=C(NC(=O)C=C2C(F)(F)F)C=C1	392.057	-9.7192	-1.3596	3	2	1	3.3447	1.496	36.1	41.4511	0.0473	Training	6.5005
445258-02-6	-9.5	120.35	6.9196	CC1=CC=C(C=NNC(=O)C(F)(F)C(F)(F)C(F)(F)C(F)(F)C(F)(F)C(F)(F)F)C=C1	480.051	-9.7387	-1.3694	7	2	1	3.5731	1.54	41.46	43.747	0.0265	Training	6.5237
39239-77-5	-9.5	120.35	6.9196	OCCC(F)(F)C(F)(F)C(F)(F)C(F)(F)C(F)(F)C(F)(F)C(F)(F)C(F)(F)C(F)(F)C(F)(F)C(F)(F)C(F)(F)F	663.994	-9.7925	-1.3962	12	1	1	7.9194	1.632	20.23	45.3029	-0.026	Training	6.7644
374-91-4	-9.5	120.35	6.9196	FC(F)(F)C(F)(F)C(F)(F)C(F)(F)C(F)(F)C1(F)OC(F)(F)C(F)(F)C1(F)F	465.966	-9.8	-1.4	4	1	0	5.6493	1.533	9.23	40.2423	0.0095	Training	6.7742
36158-85-7	-9.5	120.35	6.9196	FC1=C(F)C(F)=C(C2=C1C(F)(F)C(F)(F)C2(F)F)C(F)(F)F	347.981	-9.7636	-1.3818	0	0	0	4.9552	1.474	0	36.9596	0.0364	Training	6.6722
355-59-9	-9.5	120.35	6.9196	FC1(F)C(F)(F)C(F)(F)C(F)(F)C(F)(F)C(F)(F)C1(F)F	349.978	-9.8	-1.4	0	0	0	4.4471	1.475	0	36.9996	0.0286	Training	6.6269
34362-49-7	-9.5	120.35	6.9196	FC(F)(F)C(F)(F)C(F)(F)C(F)(F)C(F)(F)C(F)(F)C(F)(F)C(F)(F)C(F)(F)C(F)(F)C(F)(F)C(F)(F)C(F)(F)C(F)(F)CCOC(=O)C=C	817.998	-9.782	-1.391	16	2	0	9.9269	1.709	26.3	48.99	-0.0466	Training	6.8278
339-20-8	-9.5	120.35	6.9196	FC(F)(F)C(F)(F)C(F)(F)C(F)(F)C(F)(F)C(F)(F)C(F)(F)C(F)(F)S(=O)(=O)N1CCCCC1	567.016	-9.7941	-1.3971	8	2	0	4.6358	1.5835	37.38	45.0783	0.0142	Training	6.6935
426258-05-1	-9.5	120.35	6.9196	FC(F)(F)C(F)(F)C(F)(F)C(F)(F)C(F)(F)C(F)(F)C(F)(F)C(F)(F)C1=CSC(Br)=C1	579.879	-9.8903	-1.4452	7	1	0	7.9765	1.5899	0	41.5976	0.0105	Training	6.6014
203200-82-2	-9.5	120.35	6.9196	C\C(NNC(=O)C1=CC=CC=C1)=C\C(=O)C(F)(F)C(F)(F)C(F)(F)C(F)(F)C(F)(F)C(F)(F)C(F)(F)C(F)(F)F	622.055	-9.7425	-1.3712	11	3	2	3.1818	1.611	58.2	48.2611	0.0089	Training	6.579
1270180-21-6	-9.5	120.35	6.9196	OC(=O)CC(F)(F)C(F)(F)C(F)(F)C(F)(F)C(F)(F)C(F)(F)C(F)(F)C(F)(F)C(F)(F)C(F)(F)C(F)(F)F	627.977	-9.7921	-1.3961	11	1	1	4.4759	1.614	37.3	46.2895	-0.0259	Training	6.7946
189264-17-3	-9.5	120.35	6.9196	FC1=C(F)C(F)=C(C(F)=C1F)C1=C(F)C(F)=C(N=[N+]=[N-])C(F)=C1F	356.995	-9.725	-1.3625	2	1	0	5.5473	1.4785	48.76	42.0159	0.0477	Training	6.5302
5121-91-5	-9.5	120.35	6.9196	OC(=O)C1=C(F)C(F)=C(C(F)=C1F)C1=C(F)C(F)=C(F)C(F)=C1F	359.983	-9.7292	-1.3646	2	1	1	1.4032	1.48	37.3	40.9297	0.0432	Test	6.5137
112313-06-1	-9.5	120.35	6.9196	FC1=C(F)C(F)=C(F)C(F)=C(F)C2CCCCCCC12	296.1	-9.69	-1.345	0	0	0	6.0384	1.448	0	35.922	0.0579	Training	6.5035
112340-38-2	-9.5	120.35	6.9196	CC(=C)C1=CC=C(OC(F)=C(F)C(F)(F)C(F)(F)C(F)(F)C(F)(F)C(F)(F)C(F)(F)C(F)(F)F)C=C1	564.038	-9.7472	-1.3736	9	1	0	8.5807	1.582	9.23	42.2038	0.0134	Training	6.735
113584-32-0	-9.5	120.35	6.9196	FC(F)(F)C(F)(F)C(F)(F)C(F)(F)C(F)(F)C(F)(F)C(F)(F)C(F)(F)S(=O)(=O)N1CCNCC1	568.011	-9.7971	-1.3985	8	3	1	1.4443	1.584	49.41	46.3012	0.0142	Training	6.6004
119403-54-2	-9.5	120.35	6.9196	FC(F)(F)C(F)(F)C(F)(F)C(F)(F)C(F)(F)C(F)(F)C1=NC2=CC=CC=C2N1	436.024	-9.7464	-1.3732	5	1	1	5.6127	1.518	28.68	41.5885	0.0312	Training	6.5351
1244062-17-6	-9.5	120.35	6.9196	CCCCC(F)(F)C(F)(F)C(F)(F)C(F)(F)C(F)(F)C(F)(F)C(F)(F)C(F)(F)C(F)(F)C(F)(F)F	576.037	-9.78	-1.39	11	0	0	8.4566	1.588	0	41.5207	-0.0046	Training	6.6322
1308677-07-7	-9.5	120.35	6.9196	FC(F)(C(=O)NC1=CC=C(C=C1)C#N)C(F)(F)C(F)(F)C(F)(F)C(F)(F)C(F)(F)C(=O)OCC1=CC=CC=C1	580.066	-9.7128	-1.3564	10	4	1	4.4412	1.59	79.19	49.5203	0.0256	Training	6.5577
131771-31-8	-9.5	120.35	6.9196	FC(F)(F)C(F)(F)C(F)(F)C(F)(F)C(F)(F)C(F)(F)C(F)(F)C(F)(F)CC1COCC1CI	643.951	-9.903	-1.4515	9	1	0	7.0835	1.622	9.23	43.802	0.0107	Test	6.563
132867-98-2	-9.5	120.35	6.9196	FC(F)(F)C(C1C(F)(F)C(F)(F)C(F)(F)C(F)(F)C1(F)F)(C(F)(F)F)C(F)(F)F	481.978	-9.7966	-1.3983	1	0	0	6.466	1.541	0	39.6395	0.0047	Training	7.2037
133609-46-8	-9.5	120.35	6.9196	COC(=O)C(F)(OC(F)(F)C(F)(OC(F)(F)C(F)(OC(F)(F)C(F)(OC(F)(F)C(F)(F)C(F)(F)F)C(F)(F)F)C(F)(F)F)C(F)(F)F)C(F)(F)F	841.947	-9.7941	-1.3971	13	6	0	8.707	1.721	63.22	53.1609	-0.0473	Test	6.9495
135339-05-8	-9.5	120.35	6.9196	CCOC(=O)C1=C(N=C2C=CC=CN12)C(F)(F)C(F)(F)C(F)(F)C(F)(F)C(F)(F)C(F)(F)C(F)(F)F	558.043	-9.7417	-1.3708	8	4	0	6.1961	1.579	43.6	45.5208	0.0177	Training	6.6841
1355554-57-2	-9.5	120.35	6.9196	CCC(C)S(=O)(=O)C1=C(C)C(=CC=C1C(F)(C(F)(F)F)C(F)(F)F)C(O)=O	424.058	-9.7444	-1.3722	5	3	1	1.6543	1.512	71.44	45.6252	0.0538	Training	6.3096
13648-79-8	-9.5	120.35	6.9196	FC1=C(F)C(F)=C(P(Br)C2=C(F)C(F)=C(F)C(F)=C2F)C(F)=C1F	443.876	-9.8833	-1.4417	2	0	0	4.8202	1.5219	0	38.8775	0.0471	Training	6.4989
1377603-17-2	-9.5	120.35	6.9196	OS(=O)(=O)CCC(F)(F)C(F)(F)C(F)(F)C(F)(F)C(F)(F)C(F)(F)C(F)(F)C(F)(F)C(F)(F)C(F)(F)C(F)(F)C(F)(F)C(F)(F)C(F)(F)F	827.95	-9.8102	-1.4051	15	2	1	2.6855	1.714	54.37	51.996	-0.0477	Test	6.8602
140229-81-8	-9.5	120.35	6.9196	FC(F)(F)C(F)(F)C(F)(F)OC(F)(C(F)(F)F)C(F)(F)OC(F)(C(=O)OCC1=CC=CC=C1)C(F)(F)F	586.007	-9.7595	-1.3797	9	4	0	6.6024	1.593	44.76	46.1961	0.0091	Training	6.6702
1411713-84-2	-9.5	120.35	6.9196	[O-]P(=O)(OCCC(F)(F)C(F)(F)C(F)(F)C(F)(F)F)OCCC(F)(F)C(F)(F)C(F)(F)C(F)(F)C(F)(F)C(F)(F)F	688.981	-9.8024	-1.4012	14	4	0	7.4752	1.6445	58.59	49.6386	-0.0105	Training	6.4494
14205-64-2	-9.5	120.35	6.9196	FC1(F)C2=CC=CC=C2C2=CC=CC=C2C1(F)F	252.056	-9.6667	-1.3333	0	0	0	4.5508	1.426	0	35.0411	0.064	Test	6.3198
188034-84-6	-9.5	120.35	6.9196	OC(=O)C1=CC=C(OCCC(F)(F)C(F)(F)C(F)(F)C(F)(F)C(F)(F)C(F)(F)C(F)(F)C(F)(F)F)C=C1	584.028	-9.7541	-1.377	11	2	1	4.2626	1.592	46.53	46.3336	0.005	Test	6.5581
1835255-25-8	-9.5	120.35	6.9196	FC(F)(F)C(F)(F)C(F)(F)C(F)(F)C(F)(F)CCCCCCC(F)(F)C(F)(F)C(F)(F)C(F)(F)C(F)(F)F	622.059	-9.7737	-1.3868	13	0	0	9.534	1.611	0	42.4412	-0.0092	Training	6.6084
1828-40-6	-9.5	120.35	6.9196	FC(F)=C(F)C(F)(F)C(F)(F)C(F)(F)C(F)(F)C(F)(F)C(F)(F)C(F)(F)C(F)(F)C(F)(F)C(F)(F)F	599.962	-9.8	-1.4	9	0	0	8.344	1.6	0	41.9992	-0.019	Training	6.9243
176702-75-3	-9.5	120.35	6.9196	FC(F)(F)C(F)(F)C(F)(F)OC(F)(C(F)(F)F)C(F)(F)OC(F)(C(=O)N1CCCCC1)C(F)(F)F	563.039	-9.7657	-1.3829	7	3	0	4.7383	1.5815	38.77	45.1378	0.0091	Training	6.8345
172155-03-2	-9.5	120.35	6.9196	FC(F)(F)C(F)(F)C(F)(F)C(F)(F)C(F)(F)C(F)(F)C(F)(F)C(F)(F)C(F)(F)C(F)(F)C(F)(F)Br	647.882	-9.88	-1.44	9	0	0	8.2541	1.6239	0	42.9576	-0.0209	Training	6.8475
171183-94-1	-9.5	120.35	6.9196	FC(F)(F)C(=O)C1=CC=C(C=C1)C(F)(F)C(F)(F)C(F)(F)C(F)(F)C(F)(F)C(F)(F)F	492.001	-9.7613	-1.3806	6	1	0	6.6269	1.546	17.07	41.547	0.0182	Test	6.7324
193529-93-0	-9.5	120.35	6.9196	OC1=CC=C(OCCC(F)(F)C(F)(F)C(F)(F)C(F)(F)C(F)(F)C(F)(F)C(F)(F)C(F)(F)F)C=C1	556.033	-9.7571	-1.3786	10	2	1	7.1694	1.578	29.46	44.0667	0.0149	Training	6.482
1696260-07-7	-9.5	120.35	6.9196	[O-]C(=O)C(F)(F)C(F)(F)C(F)(F)C(F)(F)C(F)(F)C(F)(F)C(F)(F)C(F)(F)C(F)(F)C(F)(F)Cl	578.927	-9.8206	-1.4103	10	2	0	5.2856	1.5895	40.13	45.5915	-0.0107	Training	6.597
156186-28-6	-9.5	120.35	6.9196	FC(F)(Cl)C(F)(F)C(F)(F)C(F)(F)C(F)(F)C(F)(F)C(F)(F)C(F)(F)C(F)(F)C(F)(F)Cl	569.906	-9.8562	-1.4281	9	0	0	7.732	1.585	0	41.3981	-0.0102	Training	6.6347
154478-87-2	-9.5	120.35	6.9196	CCC(F)(F)C(F)(F)C(F)(F)C(F)(F)C(F)(F)C(F)(F)C(F)(F)C(F)(F)C(F)(F)C(F)(F)F	548.006	-9.7909	-1.3955	9	0	0	7.6764	1.574	0	40.9601	-0.0047	Training	6.7134
1513863-84-7	-9.5	120.35	6.9196	C[N+](C)(CCCNC(=O)C(F)(F)C(F)(F)C(F)(F)C(F)(F)C(F)(F)C(F)(F)C(F)(F)C(F)(F)C(F)(F)C(F)(F)C(F)(F)C(F)(F)C(F)(F)C(F)(F)F)CC([O-])=O	906.062	-9.7696	-1.3848	19	3	1	4.3962	1.753	69.23	55.0442	-0.0555	Training	6.6628
146304-71-4	-9.5	120.35	6.9196	FC(F)(F)C(F)(F)C(F)(F)C(F)(F)C(F)(F)C(F)(F)C1=NC(=NO1)C1=CC=C(C=C1)C1=NOC(=N1)C(F)(F)C(F)(F)C(F)(F)C(F)(F)C(F)(F)C(F)(F)F	849.992	-9.7593	-1.3796	12	6	0	10.1772	1.725	77.84	54.7838	-0.0272	Training	7.0411
142689-09-6	-9.5	120.35	6.9196	OC(O)=C1C(=O)C(Cl)=C2CC(OC=C2C1=O)C(F)(F)C(F)(F)F	359.982	-9.7565	-1.3783	1	5	2	2.8291	1.48	83.83	45.5826	0.0758	Training	6.1098
142623-70-9	-9.5	120.35	6.9196	OC1=CC=C(SCCC(F)(F)C(F)(F)C(F)(F)C(F)(F)C(F)(F)C(F)(F)C(F)(F)C(F)(F)F)C=C1	572.01	-9.78	-1.39	10	2	1	7.8827	1.586	20.23	43.4632	0.0153	Training	6.4597
167162-27-8	-9.5	120.35	6.9196	CC1=CC=C(C=C1)S([O-])(=O)=O.CCC[N+](C)(C)CCCNS(=O)(=O)C(F)(F)C(F)(F)C(F)(F)C(F)(F)C(F)(F)C(F)(F)C(F)(F)C(F)(F)F	798.109	-9.7694	-1.3847	15	5	1	3.9044	1.6991	103.37	56.2992	0.0151	Test	6.4485
#VALUE!	-9.5	120.35	6.9196	NC(=O)C(F)(OC(F)(F)C(F)(OC(F)(F)C(F)(OC(F)(F)C(F)(F)C(F)(F)F)C(F)(F)F)C(F)(F)F)C(F)(F)F	660.962	-9.795	-1.3975	10	4	1	4.0784	1.6305	70.78	50.2972	-0.0208	Training	6.811
2089109-60-2	-9.5	120.35	6.9196	OS(=O)(=O)C(F)(F)C(F)(F)C(F)(F)C(F)(F)C(F)(F)C(F)(F)C(F)(F)C(F)(F)C(F)C(F)(F)F	581.941	-9.8235	-1.4118	9	2	1	-0.5855	1.591	54.37	47.0758	0	Training	6.6148
53638-13-4	-9.5	120.35	6.9196	FC(F)(F)C(F)(F)C(F)(F)C(F)(F)CC(I)C(F)(F)C(F)(F)C(F)(F)C(F)(F)C(F)(F)C(F)(F)C(F)(F)C(F)(F)F	791.886	-9.9049	-1.4524	11	0	0	9.6577	1.6959	0	45.8377	-0.0375	Training	6.9758
849737-03-7	-9.5	120.35	6.9196	FC1=CC(=C(C=C1)\N=N\C1=C(C=C(F)C=C1)C(F)(F)F)C(F)(F)F	354.04	-9.7083	-1.3542	2	2	0	6.4178	1.477	24.72	39.5528	0.0509	Training	6.4799
865756-92-9	-9.5	120.35	6.9196	OS(=O)(=O)C(F)(F)C(F)(F)C(F)(F)C(F)(F)C(F)(F)C(F)(F)C(F)(F)C(F)(F)C(F)(F)C(F)(F)C(F)(F)C(F)(F)C(F)(F)C(F)(F)C(F)(F)C(F)(F)C(F)(F)F	949.909	-9.8161	-1.408	16	2	1	4.1588	1.775	54.37	54.4352	-0.0801	Training	7.0424
87405-74-1	-9.5	120.35	6.9196	FC(F)(F)C(F)(F)C(F)(F)OC(F)(C(=O)CC(=O)C(F)(OC(F)(F)C(F)(F)C(F)(F)F)C(F)(F)F)C(F)(F)F	639.96	-9.7897	-1.3949	10	4	0	6.5849	1.62	52.6	48.0592	-0.0094	Training	6.7482
88950-96-3	-9.5	120.35	6.9196	CC1=CC=C(C=C1)C(=O)C(F)(F)C(F)(F)C(F)(F)C(F)(F)C(F)(F)C(F)(F)F	438.029	-9.7464	-1.3732	6	1	0	5.9165	1.519	17.07	40.4676	0.0312	Training	6.5002
#VALUE!	-9.5	120.35	6.9196	FC(F)(F)C(F)(F)C(F)(F)C(F)(F)S(=O)(=O)OCCOS(=O)(=O)C(F)(F)C(F)(F)C(F)(F)C(F)(F)F	625.916	-9.8389	-1.4194	11	6	0	4.5306	1.613	86.74	51.1923	0.01	Training	6.2984
94200-57-4	-9.5	120.35	6.9196	OP(O)(=O)OCCC(F)(F)C(F)(F)C(F)(F)C(F)(F)C(F)(F)C(F)(F)C(F)(F)C(F)(F)C(F)(F)C(F)(F)C(F)(C(F)(F)F)C(F)(F)F	793.957	-9.8085	-1.4043	14	2	2	3.2717	1.697	66.76	52.5551	-0.0404	Test	6.8104
NOCAS_1020671	-9.5	120.35	6.9196	OC(=O)C1=CC(=CC(OC(F)(F)C(F)(F)C(F)(F)C(F)(F)C(F)(F)C(F)(F)C(F)(F)C(F)(F)CF)=C1)C(O)=O	614.002	-9.7564	-1.3782	12	3	2	0.6701	1.607	83.83	50.663	-0.0054	Training	6.5243
NOCAS_1026721	-9.5	120.35	6.9196	OC(CN(CC1=CC(=CC=C1)C(F)(F)C(F)(F)C(F)(F)F)C1=CC(OC2=CC(=NC=C2)C(F)(F)F)=CC=C1)C(F)(F)F	624.108	-9.7071	-1.3536	9	4	1	6.9787	1.6121	45.59	47.0412	0.0326	Training	6.7335
NOCAS_1034574	-9.5	120.35	6.9196	CC[N+](C)(C)CCC(F)(F)C(F)(F)C(F)(F)C(F)(F)C(F)(F)C(F)(F)C(F)(F)C(F)(F)C(F)(F)C(F)(F)C(F)(F)C(F)(F)F	720.08	-9.7727	-1.3864	14	0	0	7.8902	1.66	0	44.4016	-0.023	Training	6.8398
NOCAS_1034603	-9.5	120.35	6.9196	OC(CC(F)(F)C(F)(F)C(F)(F)C(F)(F)C(F)(F)C(F)(F)C(F)(F)C(F)(F)C(F)(F)C(F)(F)C(F)(F)C(F)(F)F)S(O)(=O)=O	743.951	-9.8114	-1.4057	13	3	2	0.7333	1.672	74.6	52.339	-0.029	Test	6.7144
NOCAS_1034647	-9.5	120.35	6.9196	OC(CC(F)(F)C(F)(F)C(F)(F)C(F)(F)C(F)(F)C(F)(F)C(F)(F)C(F)(F)C(F)(F)C(F)(F)C(F)(F)C(F)(F)C(F)(F)C(F)(F)C(F)(F)C(F)(F)F)S(O)(=O)=O	943.938	-9.8089	-1.4045	17	3	2	3.2745	1.772	74.6	56.3388	-0.0751	Training	6.8357
NOCAS_1034652	-9.5	120.35	6.9196	OS(=O)(=O)CC(=O)CC(F)(F)C(F)(F)C(F)(F)C(F)(F)C(F)(F)C(F)(F)C(F)(F)C(F)(F)C(F)(F)C(F)(F)F	655.957	-9.8077	-1.4038	12	3	1	-0.2866	1.628	71.44	50.2631	-0.0053	Training	6.558
NOCAS_1034657	-9.5	120.35	6.9196	OS(=O)(=O)CC(=O)CC(F)(F)C(F)(F)C(F)(F)C(F)(F)C(F)(F)C(F)(F)C(F)(F)C(F)(F)C(F)(F)C(F)(F)C(F)(F)C(F)(F)C(F)(F)F	805.948	-9.8062	-1.4031	15	3	1	1.6193	1.703	71.44	53.263	-0.0369	Training	6.7426
NOCAS_1034777	-9.5	120.35	6.9196	CNS(=O)(=O)C(F)(F)C(F)(F)C(F)(F)C(F)(F)C(F)(F)C(F)(F)C(F)(F)C(F)(F)C(F)(F)C(F)(F)C(F)(F)C(F)(F)F	712.956	-9.8143	-1.4071	12	2	1	5.4329	1.6565	46.17	48.8761	-0.0242	Training	6.7855
NOCAS_1034829	-9.5	120.35	6.9196	OS(=O)(=O)OC(F)(F)C(F)(F)C(F)(F)C(F)(F)C(F)(F)C(F)(F)C(F)(F)C(F)(F)C(F)(F)C(F)(F)C(F)(F)F	665.923	-9.8231	-1.4115	11	3	1	0.2786	1.633	63.6	49.6785	-0.0161	Training	6.6913
NOCAS_1034970	-9.5	120.35	6.9196	OC(=O)C(F)(F)C(F)(Cl)C(F)(F)C(F)(F)C(F)(F)C(F)(F)C(F)(F)C(F)(F)C(F)(F)C(F)(F)C(F)(F)C(F)(F)F	679.928	-9.8175	-1.4088	11	1	1	4.9904	1.64	37.3	47.3286	-0.0374	Training	6.9191
NOCAS_1035143	-9.5	120.35	6.9196	OC(=O)C(F)C(F)(F)C(F)(F)C(F)(F)C(F)(F)C(F)(F)C(F)(F)C(F)(F)C(F)(F)C(F)(F)C(F)(F)F	595.97	-9.7944	-1.3972	10	1	1	3.7886	1.598	37.3	45.6494	-0.0208	Test	6.7706
#VALUE!	-9.5	120.35	6.9196	FC(F)(F)C(F)(F)C(F)(F)C(F)(F)C(F)(F)C(F)(F)C(F)(F)C(F)(F)CC(I)C(F)(F)C(F)(F)C(F)(F)C(F)(F)C(F)(F)C(F)(F)C(F)(F)C(F)(F)F	991.874	-9.8811	-1.4406	15	0	0	12.1989	1.7959	0	49.8375	-0.0783	Training	7.0639
NOCAS_1036911	-9.5	120.35	6.9196	CN(CC(O)=O)S(=O)(=O)C(F)(F)C(F)(F)C(F)(F)C(F)(F)C(F)(F)C(F)(F)C(F)(F)C(F)(F)C(F)(F)C(F)(F)C(F)(F)C(F)(F)C(F)(F)C(F)(F)F	870.955	-9.8038	-1.4019	16	3	1	4.0776	1.7355	74.68	54.8871	-0.0579	Training	6.843
NOCAS_1036901	-9.5	120.35	6.9196	CN(CC(O)=O)S(=O)(=O)C(F)(F)C(F)(F)C(F)(F)C(F)(F)C(F)(F)C(F)(F)C(F)(F)C(F)(F)C(F)(F)C(F)(F)C(F)(F)F	720.965	-9.8047	-1.4023	13	3	1	2.1717	1.6605	74.68	51.8873	-0.0263	Training	6.7239
NOCAS_1036866	-9.5	120.35	6.9196	OS(=O)(=O)C(F)(Cl)C(F)(F)C(F)(F)C(F)(F)C(F)(F)C(F)(F)C(F)(F)C(F)(F)C(F)(F)F	565.905	-9.8531	-1.4266	8	2	1	-0.6543	1.583	54.37	46.7551	0.0056	Training	6.5514
NOCAS_1036839	-9.5	120.35	6.9196	C[N+](C)(CC(O)C=C(F)C(F)(F)C(F)(F)C(F)(F)C(F)(F)C(F)(F)C(F)(F)C(F)(F)C(F)(F)C(F)(F)C(F)(F)C(F)(F)C(F)(F)C(F)(F)F)CC([O-])=O	859.045	-9.7717	-1.3858	17	3	1	6.0797	1.7295	60.36	53.2169	-0.0497	Training	6.7565
NOCAS_1036702	-9.5	120.35	6.9196	CNCC(O)CC(F)(F)C(F)(F)C(F)(F)C(F)(F)C(F)(F)C(F)(F)C(F)(F)C(F)(F)C(F)(F)C(F)(F)C(F)(F)C(F)(F)F	707.036	-9.7814	-1.3907	14	2	2	5.8966	1.6535	32.26	47.3667	-0.0256	Training	6.6047
84041-66-7	-9.5	120.35	6.9196	FC(F)(F)C(F)(F)OC1(F)OC(F)(C(F)(F)F)C(F)(F)OC1(F)C(F)(F)F	447.959	-9.8	-1.4	2	3	0	4.8772	1.524	27.69	41.7282	0.019	Training	6.7607
NOCAS_1036444	-9.5	120.35	6.9196	OS(=O)(=O)CCCC(F)(F)C(F)(F)C(F)(F)C(F)(F)C(F)(F)C(F)(F)C(F)(F)C(F)(F)C(F)(F)C(F)(F)F	641.978	-9.8079	-1.4039	12	2	1	0.5344	1.621	54.37	48.2766	-0.0053	Training	6.5586
NOCAS_1036379	-9.5	120.35	6.9196	C[N+](C)(CCCC(F)(F)C(F)(F)C(F)(F)C(F)(F)C(F)(F)C(F)(F)C(F)(F)C(F)(F)C(F)(F)C(F)(F)C(F)(F)C(F)(F)C(F)(F)C(F)(F)F)CC([O-])=O	863.056	-9.7736	-1.3868	18	2	0	7.2809	1.7315	40.13	51.2741	-0.0507	Training	6.7597
NOCAS_1036292	-9.5	120.35	6.9196	OC(=O)C=C(F)C(F)(F)C(F)(F)C(F)(F)C(F)(F)C(F)(F)C(F)(F)C(F)(F)C(F)(F)C(F)(F)C(F)(F)F	607.97	-9.7892	-1.3946	10	1	1	4.3039	1.604	37.3	45.8894	-0.0207	Test	6.8165
NOCAS_1035837	-9.5	120.35	6.9196	OC(=O)CNS(=O)(=O)C(F)(F)C(F)(F)C(F)(F)C(F)(F)C(F)(F)C(F)(F)C(F)(F)C(F)(F)C(F)(F)C(F)(F)C(F)(F)C(F)(F)F	756.946	-9.8089	-1.4044	14	3	2	1.9872	1.6785	83.47	53.4859	-0.0371	Test	6.6901
NOCAS_1035809	-9.5	120.35	6.9196	OC(=O)C(F)(F)C(F)(F)C(F)(F)C(F)(F)C(F)(F)C(F)(F)C(F)(F)C(F)(F)C(F)(F)S(F)(F)(F)(F)F	621.933	-9.8306	-1.4153	10	1	1	5.1442	1.611	37.3	46.1687	-0.0271	Training	6.7729
NOCAS_1035519	-9.5	120.35	6.9196	CCNS(=O)(=O)C(F)(F)C(F)(F)C(F)(F)C(F)(F)C(F)(F)C(F)(F)C(F)(F)C(F)(F)C(F)(F)C(F)(F)F	626.978	-9.8108	-1.4054	11	2	1	4.5524	1.6135	46.17	47.1566	-0.0048	Training	6.5788
NOCAS_1035410	-9.5	120.35	6.9196	C[N+](C)(C)CC(F)(F)C(F)(F)C(F)(F)C(F)(F)C(F)(F)C(F)(F)C(F)(F)C(F)(F)C(F)(F)C(F)(F)C(F)(F)C(F)F	674.058	-9.778	-1.389	13	0	0	6.8128	1.637	0	43.4812	-0.0185	Training	6.7988
NOCAS_1036397	-9.5	120.35	6.9196	OC(=O)CCC(F)(F)C(F)(F)C(F)(F)C(F)(F)C(F)(F)C(F)(F)C(F)(F)C(F)(F)C(F)(F)C(F)(F)C(F)(F)F	641.992	-9.7872	-1.3936	12	1	1	4.866	1.621	37.3	46.5698	-0.0258	Training	6.7455
83766-52-3	-9.5	120.35	6.9196	NC1=CC=C(C=C1)C(F)(F)C(F)(F)C(F)(F)C(F)(F)C(F)(F)C(F)(F)C(F)(F)C(F)(F)F	511.023	-9.7625	-1.3812	7	1	1	4.6313	1.5555	26.02	42.8225	0.015	Training	6.6705
NOCAS_1034776	-9.5	120.35	6.9196	CNS(=O)(=O)C(F)(F)C(F)(F)C(F)(F)C(F)(F)C(F)(F)C(F)(F)C(F)(F)C(F)(F)C(F)(F)C(F)(F)C(F)(F)C(F)(F)C(F)(F)F	762.953	-9.8133	-1.4067	13	2	1	6.0682	1.6815	46.17	49.8761	-0.0339	Training	6.8415
821806-59-1	-9.5	120.35	6.9196	[O-]C(=O)NNC(=O)OC(CCC(F)(F)C(F)(F)C(F)(F)C(F)(F)C(F)(F)C(F)(F)C(F)(F)C(F)(F)F)C1CCCCC1	661.1	-9.7452	-1.3726	11	4	2	3.0775	1.6306	90.49	52.271	-0.0049	Training	6.7167
61907-53-7	-9.5	120.35	6.9196	OC1=C(F)C(F)=C(C(F)=C1F)S(=O)(=O)C1=C(F)C(F)=C(O)C(F)=C1F	393.955	-9.768	-1.384	2	4	2	3.0412	1.497	74.6	45.3391	0.066	Test	6.2281
#VALUE!	-9.5	120.35	6.9196	FC(F)(F)C1(C(N1C1=CC=CC=C1)C(=O)C1=CC=CC=C1)C(F)(F)F	359.075	-9.684	-1.342	3	2	0	3.4883	1.4795	20.08	39.1895	0.0574	Training	6.4505
#VALUE!	-9.5	120.35	6.9196	FC1=C(F)C(F)=C(OC(=O)C(F)(F)OC2=C(F)C(F)=C(F)C(F)=C2F)C(F)=C1F	443.966	-9.7448	-1.3724	4	3	0	4.6548	1.522	35.53	42.4323	0.0311	Test	6.6399
610778-18-2	-9.5	120.35	6.9196	OC1=CC=C(Br)C=C1CCCC(F)(F)C(F)(F)C(F)(F)C(F)(F)C(F)(C(F)(F)F)C(F)(F)F	581.968	-9.8303	-1.4152	8	1	1	7.8504	1.591	20.23	43.6624	0.0217	Training	6.5626
57578-99-1	-9.5	120.35	6.9196	OC1=CC=C(C=C1)C(F)(F)C(F)(F)C(F)(F)C(F)(F)C(F)(F)C(F)(F)C(F)(F)F	462.01	-9.7621	-1.381	6	1	1	6.2217	1.531	20.23	41.2632	0.025	Test	6.5231
57558-13-1	-9.5	120.35	6.9196	OC1=CC=C(C=C1)C(F)(F)C(F)(F)C(F)(F)C1=CC=C(O)C=C1	336.058	-9.6957	-1.3478	4	2	2	4.6147	1.468	40.46	40.7672	0.07	Training	6.0261
#VALUE!	-9.5	120.35	6.9196	OC1CC(CC(F)(F)C(F)(F)OC(F)(C(F)(F)F)C(F)(F)F)OC(=O)C2=CC=CC=C2C(=O)OC(CC(F)(F)C(F)(F)OC(F)(C(F)(F)F)C(F)(F)F)C1	846.054	-9.7481	-1.3741	10	7	1	8.7425	1.723	91.29	56.0501	-0.0197	Training	7.123
574715-87-0	-9.5	120.35	6.9196	OC(=O)C(F)(F)C(F)(F)C(F)(F)C(F)(F)C(F)(F)C(F)(F)C(F)(F)C(F)(F)C(F)(F)C(F)(F)C(F)(F)Cl	629.931	-9.8189	-1.4095	11	1	1	4.3551	1.615	37.3	46.3286	-0.0268	Test	6.7323
56347-79-6	-9.5	120.35	6.9196	FC(F)(F)C(F)(F)C(F)(F)OC(F)(C(=O)OOC(=O)C(F)(OC(F)(F)C(F)(F)C(F)(F)F)C(F)(F)F)C(F)(F)F	657.934	-9.795	-1.3975	8	6	0	6.058	1.629	71.06	50.2647	-0.0189	Training	6.9392
55756-25-7	-9.5	120.35	6.9196	FC(=C(I)C(F)(F)C(F)(F)C(F)(F)C(F)(F)C(F)(F)C(F)(F)F)C(F)(F)C(F)(F)C(F)(F)C(F)(F)F	707.868	-9.9222	-1.4611	8	0	0	8.8095	1.6539	0	44.1574	-0.0218	Training	6.9763
55751-36-5	-9.5	120.35	6.9196	FC1(F)OC2(F)C(F)(C1(F)F)C(F)(F)C(F)(F)C(F)(F)C2(F)F	377.973	-9.7913	-1.3957	0	1	0	4.1736	1.489	9.23	38.4825	0.0283	Training	6.7335
556050-48-7	-9.5	120.35	6.9196	FC(F)(F)C(F)(F)C(F)(F)C(F)(F)C(F)(F)C(F)(F)CCC1=CC=C(COC(=O)ON2C(=O)CCC2=O)C=C1	595.066	-9.7282	-1.3641	10	5	0	4.942	1.5975	72.91	49.1923	0.0131	Training	6.6351
83609-26-1	-9.5	120.35	6.9196	FC1=CC=C([I+]C(F)(F)C(F)(F)C(F)(F)C(F)(F)C(F)(F)C(F)(F)C(F)(F)C(F)(F)F)C=C1	640.907	-9.9061	-1.453	8	0	0	4.0512	1.6205	0	42.8181	0.0054	Training	6.736
54862-46-3	-9.5	120.35	6.9196	FC(F)(F)C(F)(F)C(F)(F)C(F)(F)COC1=NC(OCC(F)(F)C(F)(F)C(F)(F)C(F)(F)F)=NC(OCC(F)(F)C(F)(F)C(F)(F)C(F)(F)F)=N1	824.998	-9.7765	-1.3882	15	6	0	8.4126	1.7125	66.36	53.136	-0.0324	Training	6.7001
56594-69-5	-9.5	120.35	6.9196	FC1=C(F)C(F)=C(F)C2=C1C(F)(F)C(F)(F)C2(F)C(F)(F)F	347.981	-9.7636	-1.3818	0	0	0	4.7108	1.474	0	36.9596	0.0364	Training	6.6736
#VALUE!	-9.5	120.35	6.9196	FC(F)(F)C(F)(F)C(F)(F)C(F)(F)C(F)(F)C(F)(F)[Hg]C(F)(F)C(F)(F)C(F)(F)C(F)(F)C(F)(F)C(F)(F)F	839.929	-9.9897	-1.4949	10	0	0	8.4615	1.72	0	46.7986	-0.035	Training	6.9076
582-00-3	-9.5	120.35	6.9196	FC(F)(F)C(F)(F)C(F)(F)C(=O)NC1=CC2=CC=CC=C2C=C1	339.049	-9.7043	-1.3522	3	1	1	3.0004	1.4695	29.1	39.691	0.0506	Training	6.3354
63225-55-8	-9.5	120.35	6.9196	OP(O)(=O)C(F)(F)C(F)(F)C(F)(F)C(F)(F)C(F)(F)C(F)(F)C(F)(F)C(F)(F)C(F)(F)C(F)(F)C(F)(F)C(F)(F)F	699.934	-9.8195	-1.4098	11	1	2	2.2722	1.65	57.53	49.7517	-0.0292	Training	6.8781
821806-50-2	-9.5	120.35	6.9196	CC(C)(C)C1CCC(CC1)C(CCC(F)(F)C(F)(F)C(F)(F)C(F)(F)C(F)(F)C(F)(F)C(F)(F)C(F)(F)F)OC(=O)NNC([O-])=O	717.163	-9.7326	-1.3663	11	4	2	4.3497	1.6586	90.49	53.3923	-0.0048	Training	6.8748
63107-98-2	-9.5	120.35	6.9196	FC1=CC(F)=C(F)C(=C1F)C1=C(F)C(F)=C(I)C(F)=C1F	423.899	-9.9381	-1.469	1	0	0	5.071	1.5119	0	38.478	0.0609	Training	6.2887
79834-53-0	-9.5	120.35	6.9196	NC1=CC=CC=C1NC(=O)C(F)(F)C(F)(F)C(F)(F)C(=O)NC1=CC=CC=C1N	420.102	-9.6897	-1.3448	6	4	4	-4.0943	1.5101	110.24	49.426	0.0595	Training	6.1309
763051-92-9	-9.5	120.35	6.9196	OS(=O)(=O)C(F)(F)C(F)(F)OC(F)(F)C(F)(F)C(F)(F)C(F)(F)C(F)(F)C(F)(F)C(F)(F)C(F)(F)Cl	631.896	-9.8472	-1.4236	11	3	1	-0.0874	1.6159	63.6	48.9979	-0.0055	Training	6.4791
75895-47-5	-9.5	120.35	6.9196	OC(=O)C1=CC=C(OC(F)(F)C(F)(F)C(F)(F)C(F)(F)C(F)(F)C(F)(F)C(F)(F)F)C=C1	506	-9.7594	-1.3797	8	2	1	3.1947	1.553	46.53	44.773	0.015	Training	6.531
752232-72-7	-9.5	120.35	6.9196	FC(F)(F)C(F)(F)C(F)(F)C(F)(F)C(F)(F)S(=O)(=O)NS(=O)(=O)C(F)(F)C(F)(F)C(F)(F)C(F)(F)C(F)(F)F	680.9	-9.8436	-1.4218	10	4	1	3.7468	1.6404	80.31	51.649	-0.01	Test	6.6726
709620-35-9	-9.5	120.35	6.9196	FC(F)(F)OC(F)(F)C(F)(F)OC(F)(F)C(F)(F)OC(F)(F)C(F)(F)OC1(F)C(CC1(F)F)C=C	567.998	-9.7771	-1.3886	11	4	0	6.6364	1.584	36.92	45.052	0.0093	Training	6.3667
801-26-3	-9.5	120.35	6.9196	FC(F)(F)C(F)(F)C(F)(F)C1(F)C(F)(F)OC(F)(F)C(F)(F)C1(F)F	415.969	-9.8	-1.4	2	1	0	5.014	1.508	9.23	39.2424	0.019	Test	6.7225
677-93-0	-9.5	120.35	6.9196	FC(F)(F)C(F)(C(F)(F)F)C(F)(F)C(F)(F)C(F)(F)C(F)(F)C(F)(F)C(F)(F)C(F)(F)C(F)(F)I	695.868	-9.9314	-1.4657	8	0	0	8.2942	1.6479	0	43.9174	-0.022	Training	6.9278
672956-77-3	-9.5	120.35	6.9196	FC(F)(F)C(F)(F)C(F)(F)C(F)(F)C(=O)C1CCCC(C(=O)C(F)(F)C(F)(F)C(F)(F)C(F)(F)F)C1=O	590.019	-9.7622	-1.3811	8	3	0	6.0464	1.595	51.21	46.9214	0.0091	Training	6.8279
667873-26-9	-9.5	120.35	6.9196	CC1=NC(=NN1)C(F)(F)C(F)(F)C(F)(F)C(F)(F)C(F)(F)C(F)(F)C(F)(F)C(F)(F)F	501.013	-9.7742	-1.3871	7	2	1	5.579	1.5505	41.57	44.1773	0.0138	Test	6.5611
6588-63-2	-9.5	120.35	6.9196	FC(=O)C1(F)C(F)(F)C(F)(F)C(F)(F)C(F)(F)C1(F)F	327.976	-9.79	-1.395	1	1	0	3.3809	1.464	17.07	38.2665	0.0376	Training	6.3692
64018-26-4	-9.5	120.35	6.9196	FC(F)(F)C(F)(F)C(F)(F)C(F)(F)C(F)(F)C(F)(F)C(F)(F)C(F)(F)C(F)(F)C(F)(F)CC(Cl)=O	595.946	-9.8171	-1.4086	10	1	0	7.4219	1.598	17.07	43.6259	-0.0097	Test	6.68
67727-74-6	-9.5	120.35	6.9196	FC(F)(F)C(F)(F)C(F)(F)OC(F)(C(F)(F)F)C(F)(F)OC(F)(C(=O)C1=CC=C(Br)C=C1)C(F)(F)F	633.907	-9.8389	-1.4194	8	3	0	7.5044	1.617	35.53	46.2311	0.01	Test	6.7234
29680-98-6	-9.4	142.326	6.8467	FC(F)(F)C(F)(F)C(F)(F)C(F)(F)C(F)(F)C(F)(F)C(F)(F)C(=O)NCCCNC(=O)C(F)(F)C(F)(F)C(F)(F)C(F)(F)C(F)(F)C(F)(F)C(F)(F)F	866.011	-9.7811	-1.3906	16	2	2	5.1356	1.733	58.2	53.1402	-0.0559	Training	6.8635
293754-55-9	-9.4	142.326	6.8467	OC(C1=CC=C(C=C1)N(CC(F)(F)F)S(=O)(=O)C1=CC=CC=C1)(C(F)(F)F)C(F)(F)F	481.039	-9.7419	-1.371	5	3	1	3.6232	1.5405	57.61	45.3818	0.0536	Training	6.5226
27053-34-5	-9.4	142.326	6.8467	FC1=C(F)C(F)=C(F)C2=C1CC1=C2C(F)=C(F)C(F)=C1F	310.003	-9.7143	-1.3571	0	0	0	4.3706	1.455	0	36.2001	0.0513	Training	6.5506
2525-80-6	-9.4	142.326	6.8467	FC(F)(C(=O)C1=CC=CC=C1)C(F)(F)C(F)(F)C(F)(F)C(=O)C1=CC=CC=C1	410.055	-9.7	-1.35	7	2	0	5.2934	1.505	34.14	41.6151	0.0503	Training	6.2724
25080-19-7	-9.4	142.326	6.8467	FC(F)(F)C(F)(OC(F)(F)C(F)(F)C(F)(F)C(F)(F)C(F)(F)C(F)(F)C(F)(F)C(F)(F)I)C(F)(F)F	711.863	-9.9278	-1.4639	9	1	0	8.2258	1.6559	9.23	45.1603	-0.0219	Training	6.8303
24962-65-0	-9.4	142.326	6.8467	CC1=CC=C(C=C1)S(=O)(=O)OCC(F)(F)C(F)(F)C(F)(F)C(F)(F)C(F)(F)C(F)(F)C(F)(F)F	554.003	-9.7794	-1.3897	9	3	0	6.0744	1.577	43.37	45.4171	0.0232	Test	6.4905
240129-40-2	-9.4	142.326	6.8467	[H][C@@]1(CC[C@@]2([H])[C@]3([H])[C@H](O)C=C4C[C@@H](O)CC[C@]4(C)[C@@]3([H])CC[C@]12C)[C@H](C)CCCC(F)(C(F)(F)F)C(F)(F)F	528.284	-9.6694	-1.3347	5	2	2	7.5364	1.5641	40.46	44.6117	0.0626	Training	6.799
24345-53-7	-9.4	142.326	6.8467	FC1(F)CCS(F)(F)(F)(F)C(F)(F)C(F)(F)C1(F)F	335.984	-9.8421	-1.4211	0	0	0	5.3028	1.468	0	36.7197	0.04	Training	6.3796
23790-50-3	-9.4	142.326	6.8467	FC(F)(F)C(F)(F)C(F)(F)C(F)(F)C(F)(F)C1=NC(=NC(=N1)C(F)(F)C(F)(F)C(F)(F)C(F)(F)C(F)(F)F)C(F)(F)C(F)(F)C(F)(F)C(F)(F)C(F)(F)F	884.957	-9.7889	-1.3944	12	3	0	10.5516	1.7425	38.67	51.5661	-0.0611	Test	7.3168
237738-71-5	-9.4	142.326	6.8467	FC(F)(F)C(F)(F)C(F)(F)C(F)(F)C(F)(F)C(F)(F)C(=O)CCCCCC1=NC2=CC=CC=C2N1	534.098	-9.7229	-1.3614	11	2	1	6.8282	1.567	45.75	45.257	0.0303	Training	6.3305
234096-30-1	-9.4	142.326	6.8467	[H]\C(=C(/[H])C(=O)OC(F)(F)C(F)(F)C(F)(F)C(F)(F)C(F)(F)C(F)(F)C(F)(F)C(F)(F)F)C(=O)OC(F)(F)C(F)(F)C(F)(F)C(F)(F)C(F)(F)C(F)(F)C(F)(F)C(F)(F)F	951.941	-9.7897	-1.3948	16	4	0	10.5628	1.776	52.6	54.2988	-0.0753	Training	7.015
22236-19-7	-9.4	142.326	6.8467	FC1=C(F)C(F)=C(C(=O)OOC(=O)C2=C(F)C(F)=C(F)C(F)=C2F)C(F)=C1F	421.964	-9.7357	-1.3679	2	4	0	4.0064	1.511	52.6	43.6993	0.0352	Training	6.7104
297140-61-5	-9.4	142.326	6.8467	CN(CC(F)(F)C(F)(F)C(F)(F)C(F)(F)C(F)(F)C(F)(F)F)C1=CC=C(C=C1)N=NC1=CC=C(C=C1)N(=O)=O	588.083	-9.7205	-1.3603	10	5	0	7.052	1.594	71.1	48.8717	0.0332	Training	6.5128
2192-60-1	-9.4	142.326	6.8467	[H][C@@]12CCC(=O)[C@@]1(C)CC[C@]1([H])C3=CC=C(OC(=O)C(F)(F)C(F)(F)C(F)(F)F)C=C3CC[C@@]21[H]	466.138	-9.6844	-1.3422	3	3	0	5.8501	1.5331	43.37	43.6598	0.0492	Training	6.8872
29809-35-6	-9.4	142.326	6.8467	FC(F)(F)C(F)(F)C(F)(F)C(F)(F)C(F)(F)C(F)(F)C(F)(F)C(F)(F)C(F)(F)C(F)(F)C(F)(F)C(F)(F)C(F)(F)C(F)(F)C(F)(F)C(F)(F)C(F)(F)C(F)(F)I	1045.85	-9.8821	-1.4411	16	0	0	12.7413	1.8229	0	50.9169	-0.0941	Training	7.0574
500776-81-8	-9.4	142.326	6.8467	OP(=O)(C(F)(F)C(F)(F)C(F)(F)C(F)(F)C(F)(F)C(F)(F)C(F)(F)C(F)(F)F)C(F)(F)C(F)(F)C(F)(F)C(F)(F)C(F)(F)C(F)(F)C(F)(F)C(F)(F)C(F)(F)C(F)(F)F	1001.91	-9.8153	-1.4076	16	1	1	12.4612	1.801	37.3	53.7682	-0.096	Test	7.1518
307531-76-6	-9.4	142.326	6.8467	FC(F)(F)C(F)(F)C(F)(F)C(F)(F)S(=O)(=O)ON1C(=O)C2C3CC(C=C3)C2C1=O	460.998	-9.7655	-1.3828	5	5	0	1.3474	1.5305	80.75	47.295	0.0411	Training	6.4355
3248-63-3	-9.4	142.326	6.8467	FC(F)(F)C(F)(C(F)(F)F)C(F)(F)C(F)(F)C(F)(F)C(F)(F)C(F)(F)C(F)(F)C(F)(F)C(F)(F)C(F)(F)C(F)(F)C(F)(F)C(F)(F)I	895.855	-9.8979	-1.4489	12	0	0	10.8354	1.7479	0	47.9171	-0.0638	Test	7.1736
3330-16-3	-9.4	142.326	6.8467	FC(OC(F)(F)C(F)(OC(F)(F)C(F)(OC(F)(F)C(F)(F)C(F)(F)F)C(F)(F)F)C(F)(F)F)C(F)(F)F	617.956	-9.8027	-1.4014	9	3	0	7.3263	1.609	27.69	45.1281	-0.0143	Training	6.8114
356055-76-0	-9.4	142.326	6.8467	OCC1=CC=C(CCC(F)(F)C(F)(F)C(F)(F)C(F)(F)C(F)(F)C(F)(F)F)C=C1	454.06	-9.7414	-1.3707	8	1	1	5.8503	1.527	20.23	41.1042	0.0341	Training	6.3061
37847-84-0	-9.4	142.326	6.8467	FC(F)(F)C(OC(=O)C1=CC=CC=C1SC1=CC=CC=C1)(C1=CC=CC=C1)C(F)(F)F	456.062	-9.7032	-1.3516	5	3	0	7.0147	1.528	26.3	41.7512	0.0547	Test	6.5569
38506-72-8	-9.4	142.326	6.8467	CC(=O)OC1=C(CC(Cl)CC(F)(F)C(F)(F)C(F)(F)C(F)(F)C(F)(F)C(F)(F)C(F)(F)C(F)(F)F)C=CC(Cl)=C1	663.986	-9.7925	-1.3962	11	2	0	8.8147	1.632	26.3	45.9097	0	Test	6.7291
38565-54-7	-9.4	142.326	6.8467	FC(F)(F)C(F)(F)C(F)(F)C(F)(F)C(F)(F)C(F)(F)C(F)(F)C(F)(F)C(F)(F)C(F)(F)CC1CO1	576	-9.7857	-1.3929	10	1	0	7.0553	1.588	12.53	42.773	-0.0047	Training	6.6783
41605-60-1	-9.4	142.326	6.8467	FC(F)(F)C(F)(F)C(F)(F)C(F)(F)S(=O)(=O)OC1=C2N=CC=CC2=CC=C1	426.993	-9.763	-1.3815	5	4	0	4.3691	1.5135	56.26	44.1658	0.0501	Test	6.2811
42096-34-4	-9.4	142.326	6.8467	FC(F)(F)C(F)(F)C(F)(F)C(F)(F)S(=O)(=O)OC1=CC2=CC=CC=C2C=C1	425.997	-9.7593	-1.3796	5	3	0	4.9741	1.513	43.37	42.8569	0.0498	Training	6.3296
0423-02-09	-9.4	142.326	6.8467	FC(F)(F)C(F)(C(F)(F)F)C1(F)C(F)(F)C(F)(F)C(F)(F)C(F)(F)C1(F)F	449.971	-9.8	-1.4	1	0	0	5.7177	1.525	0	38.9994	0.0095	Training	7.0505
4262-70-8	-9.4	142.326	6.8467	NS(=O)(=O)C(F)(F)C(F)(F)C(F)(F)C(F)(F)C(F)(F)C(F)(F)C(F)(F)C(F)(F)C(F)(F)C(F)(F)F	598.947	-9.8229	-1.4114	9	2	1	3.409	1.5995	60.16	47.9949	-0.0054	Training	6.6769
0432-08-06	-9.4	142.326	6.8467	FC(F)(F)C(F)(F)C(F)(F)C(F)(F)C(F)(F)C(F)(F)N(C(F)(F)C(F)(F)C(F)(F)C(F)(F)C(F)(F)C(F)(F)F)C(F)(F)C(F)(F)C(F)(F)C(F)(F)C(F)(F)C(F)(F)F	970.941	-9.8034	-1.4017	15	1	0	11.2441	1.7855	3.24	49.7428	-0.0908	Training	7.2945
4780-60-3	-9.4	142.326	6.8467	FC1=C(F)C(F)=C(C(C2=C(F)C(F)=C(F)C(F)=C2F)C2=C(F)C(F)=C(F)C(F)=C2F)C(F)=C1F	513.984	-9.7324	-1.3662	3	0	0	6.9533	1.557	0	40.2797	0.0219	Training	7.2032
210407-91-3	-9.4	142.326	6.8467	OC1=C(F)C=C(C=C1)C(C1=CC(F)=C(O)C=C1)(C(F)(F)F)C(F)(F)F	372.04	-9.712	-1.356	2	2	2	4.7845	1.486	40.46	41.4868	0.0613	Training	6.3866
304877-96-1	-9.4	142.326	6.8467	FC(F)(F)C(F)(F)C(F)(F)C(F)(F)C1=CC(=O)C2=CC=CC=C2O1	364.015	-9.7292	-1.3646	3	2	0	4.7177	1.482	30.21	40.3013	0.0479	Training	6.3984
2089109-45-3	-9.4	142.326	6.8467	OS(=O)(=O)C(F)(F)C(F)(F)C(F)(F)C(F)(F)C(F)(F)C(F)(F)C(F)(F)C(F)=C(F)C(F)(F)F	561.934	-9.8212	-1.4106	8	2	1	-0.4083	1.581	54.37	46.6757	0.0054	Training	6.6259
100221-83-8	-9.4	142.326	6.8467	FC(F)(F)C(F)(F)C(F)(F)C(F)(F)C(F)(F)C(F)(F)C(F)(F)C(F)(F)S(=O)(=O)NCN1CCOCC1	598.022	-9.7917	-1.3958	10	4	1	1.4184	1.599	58.64	47.8244	0.0141	Training	6.4662
2089109-27-1	-9.4	142.326	6.8467	C[N+](C)(CCC(F)(F)C(F)(F)C(F)(F)C(F)(F)C(F)(F)C(F)(F)C(F)(F)C(F)(F)C(F)(F)C(F)(F)F)CC([O-])=O	649.053	-9.77	-1.385	13	2	0	4.3496	1.6245	40.13	46.9941	-0.0101	Training	6.6433
129560-87-8	-9.4	142.326	6.8467	OC(=O)C1=CC=C(OCC(F)(F)C(F)(F)C(F)(F)C(F)(F)C(F)(F)C(F)(F)C(F)(F)F)C=C1	520.016	-9.7545	-1.3773	9	2	1	3.2372	1.56	46.53	45.0533	0.0149	Training	6.4962
126105-34-8	-9.4	142.326	6.8467	[O-]S(=O)(=O)C(F)(F)C(F)(F)C(F)(F)C(F)(F)C(F)(F)C(F)(F)C(F)(F)C(F)(F)C(F)(F)C(F)(F)F	598.924	-9.8257	-1.4129	9	3	0	5.7691	1.5995	57.2	47.6985	-0.0054	Training	6.6665
1259-35-4	-9.4	142.326	6.8467	FC1=C(F)C(F)=C(P(C2=C(F)C(F)=C(F)C(F)=C2F)C2=C(F)C(F)=C(F)C(F)=C2F)C(F)=C1F	531.95	-9.7588	-1.3794	3	0	0	5.5313	1.566	0	40.639	0.0226	Training	7.1968
1217463-08-5	-9.4	142.326	6.8467	Cl.FC(F)(F)C1=CC(=CC(=C1)C([C@H]1CCCN1)C1=CC(=CC(=C1)C(F)(F)F)C(F)(F)F)C(F)(F)F	545.078	-9.7371	-1.3686	3	1	1	6.4567	1.5725	12.03	42.1046	0.0308	Training	7.1432
121451-02-3	-9.4	142.326	6.8467	FC(C(F)(F)F)C(F)(F)OC1=C(Cl)C=C(NC(=O)NC(=O)C2=C(F)C=CC=C2F)C(F)=C1Cl	527.969	-9.7727	-1.3864	5	3	2	3.0231	1.564	67.43	47.3024	0.0276	Training	6.6936
120674-92-2	-9.4	142.326	6.8467	FC(F)(F)C(F)(F)C(F)(F)C([Hg]C(C(F)(F)F)(C(F)(F)F)C(F)(F)C(F)(F)C(F)(F)F)(C(F)(F)F)C(F)(F)F	839.929	-9.9897	-1.4949	6	0	0	9.3013	1.72	0	46.7986	-0.035	Test	7.2931
131899-25-7	-9.4	142.326	6.8467	CC1(C)OC2=C(C=C(C=C2)C(F)(F)C(F)(F)F)[C@H]([C@@H]1O)N1CCCCC1=O	393.136	-9.6815	-1.3407	2	3	1	2.793	1.4966	49.77	42.8397	0.0629	Test	6.5811
119403-53-1	-9.4	142.326	6.8467	FC(F)(F)C(F)(F)C(F)(F)C(F)(F)C(=O)NCCNC(=O)C(F)(F)C(F)(F)C(F)(F)C(F)(F)F	552.014	-9.7765	-1.3882	9	2	2	0.9337	1.576	58.2	46.8603	0	Training	6.5809
1158182-59-2	-9.4	142.326	6.8467	OP(=O)(OCCC(F)(F)C(F)(F)C(F)(F)C(F)(F)F)OCCC(F)(F)C(F)(F)C(F)(F)C(F)(F)C(F)(F)C(F)(F)F	689.989	-9.8024	-1.4012	14	3	1	8.1072	1.645	55.76	49.3758	-0.0105	Training	6.4353
107349-93-9	-9.4	142.326	6.8467	[O-][N+](=O)C1=CC(C#N)=C(NC(=O)C2(F)C(F)(F)C(F)(F)C(F)(F)C(F)(F)C2(F)F)C=C1	471.008	-9.7355	-1.3677	3	4	1	2.6926	1.5355	96.03	49.0232	0.0387	Training	6.7515
106813-72-3	-9.4	142.326	6.8467	OC1(OOC2(O)C(F)(F)C(F)(F)C(F)(F)C2(F)F)C(F)(F)C(F)(F)C(F)(F)C1(F)F	489.97	-9.7867	-1.3933	3	4	2	3.4214	1.545	58.92	45.6914	0.0225	Test	6.6886
103119-64-8	-9.4	142.326	6.8467	FC(F)(F)C(F)(F)C(F)(F)C(F)(F)C(F)(F)C(F)(F)C(F)(F)C(F)(F)C(F)(F)C(F)(F)C(F)(F)C(F)(F)C(F)(F)C(F)(F)CCS	779.965	-9.8109	-1.4054	14	1	1	10.1275	1.69	0	45.5993	-0.0434	Training	6.8402
100221-84-9	-9.4	142.326	6.8467	CCCCNC(=O)NS(=O)(=O)C(F)(F)C(F)(F)C(F)(F)C(F)(F)C(F)(F)C(F)(F)C(F)(F)C(F)(F)F	598.022	-9.7917	-1.3958	11	3	2	2.1609	1.599	75.27	49.4874	0.0047	Test	6.4113
510768-12-4	-9.4	142.326	6.8467	FC(F)(F)C(F)(F)C(F)(F)C(F)(F)C(F)(F)C(F)(F)C1=NNC(=C1)C1=CC=CC=C1	462.04	-9.7367	-1.3683	6	1	1	6.272	1.531	28.68	42.1088	0.0308	Training	6.5644
116177-54-9	-9.4	142.326	6.8467	CCCCCCC(F)(F)C(F)(F)C(F)(F)C(F)(F)C(F)(F)C(F)(F)C(F)(F)C(F)(F)C(F)(F)C(F)(F)F	604.068	-9.7703	-1.3851	13	0	0	9.2368	1.602	0	42.0814	-0.0046	Training	6.5431
2089109-34-0	-9.4	142.326	6.8467	OS(=O)(=O)C(F)(F)C(F)(F)C(F)(F)C(F)(F)C(F)(F)C(F)(F)C(F)(F)C(F)(F)S(F)(F)(F)(F)F	607.903	-9.8618	-1.4309	9	2	1	0.7701	1.604	54.37	47.5951	-0.0056	Training	6.6098
132782-24-2	-9.4	142.326	6.8467	[O-][N+](=O)C1=CC=CC(=C1)C(F)(F)C(F)(F)C(F)(F)C(F)(F)C(F)(F)C(F)(F)F	441.003	-9.7571	-1.3786	6	2	0	5.7901	1.5205	43.14	43.1341	0.0348	Training	6.4254
133964-60-0	-9.4	142.326	6.8467	FC(F)(F)C(F)(F)C(F)(F)C(=O)NC1CCCCC1NC(=O)C(F)(F)C(F)(F)C(F)(F)F	506.067	-9.75	-1.375	6	2	2	0.9743	1.553	58.2	45.9414	0.0179	Training	6.6919
19547-30-9	-9.4	142.326	6.8467	FC1=C(F)C(=C(F)C(F)=C1C(=O)C(F)(C(F)(F)F)C(F)(F)F)C(F)(C(F)(F)F)C(F)(F)F	513.966	-9.775	-1.3875	3	1	0	6.548	1.557	17.07	41.9863	0.0092	Training	7.1156
194427-39-9	-9.4	142.326	6.8467	OCCC(F)(F)C(F)(F)C(F)(F)C(F)(F)C(F)(F)C(F)(F)C(F)(F)C(F)(F)C(F)(C(F)(F)F)C(F)(F)F	613.997	-9.7919	-1.3959	10	1	1	7.2841	1.607	20.23	44.3029	-0.0156	Training	6.7741
18934-99-1	-9.4	142.326	6.8467	FC(F)(F)OC(F)(F)C(F)(OC(F)(F)C(F)(OC(F)(F)C(=O)C(F)(F)F)C(F)(F)F)C(F)(F)F	563.948	-9.8	-1.4	8	4	0	5.922	1.582	44.76	45.755	0	Training	6.6423
189039-61-0	-9.4	142.326	6.8467	OC1=C(Br)C=C(C=C1)C(C1=CC(Br)=C(O)C=C1)(C(F)(F)F)C(F)(F)F	491.88	-9.92	-1.46	2	2	2	6.0313	1.5459	40.46	43.8836	0.0783	Training	6.198
188596-18-1	-9.4	142.326	6.8467	CCN(CC)CC.FC(F)(F)C(F)(F)S(=O)(=O)NS(=O)(=O)C(F)(F)C(F)(F)F	482.039	-9.8143	-1.4071	7	5	1	0.1499	1.541	83.55	47.9958	0.0484	Training	6.092
185230-63-1	-9.4	142.326	6.8467	COC(=O)C(F)(F)C(F)(F)C(F)(F)C(F)(F)C(F)(F)C(F)(F)C(F)(F)C(F)(F)C(F)(F)C(F)(F)C(F)(F)C(F)(F)F	677.973	-9.7927	-1.3963	11	2	0	7.71	1.639	26.3	46.1895	-0.0283	Training	6.9241
133626-89-8	-9.4	142.326	6.8467	CCN1C2=CC=CC=C2N(C)C(=O)C2=C1N=CC(=C2)C(F)(F)C(F)(F)F	371.106	-9.6769	-1.3385	2	3	0	2.2173	1.4856	36.44	41.0661	0.0568	Training	6.5902
1835255-38-3	-9.4	142.326	6.8467	FC(F)(F)C(F)(F)C(F)(F)C(F)(F)C(F)(F)CCC(F)(F)C(F)(F)C(F)(F)C(F)(F)C(F)(F)F	565.996	-9.7941	-1.3971	9	0	0	7.9736	1.583	0	41.3199	-0.0095	Training	6.7871
1835251-22-3	-9.4	142.326	6.8467	CCCC(F)(F)C(F)(F)C(F)(F)C(F)(F)C(F)(F)C(F)(F)C(F)(F)C(F)(F)C(F)(F)C(F)(F)F	562.021	-9.7853	-1.3926	10	0	0	8.0665	1.581	0	41.2404	-0.0047	Training	6.6741
171978-95-3	-9.4	142.326	6.8467	[O-]C(=O)C(F)(F)C(F)(F)C(F)(F)C(F)(F)C(F)(F)C(F)(F)C(F)(F)C(F)(F)C(F)(F)C(F)(F)C(F)(F)F	612.954	-9.7973	-1.3986	10	2	0	5.6516	1.6065	40.13	46.2721	-0.0209	Training	6.8151
156686-73-6	-9.4	142.326	6.8467	CC1=C(C=C(S1)C1=CC=C(O)C=C1)C1=C(C2=C(C)SC(=C2)C2=CC=C(O)C=C2)C(F)(F)C(F)(F)C1(F)F	552.065	-9.7135	-1.3568	4	4	2	8.9998	1.576	40.46	45.0873	0.0717	Training	6.6971
1554-93-4	-9.4	142.326	6.8467	FC1=C(F)C2=C(F)C(F)=C(F)C3=C2C1=C(F)C(F)=C3F	295.987	-9.72	-1.36	0	0	0	4.7526	1.448	0	35.9197	0.0517	Test	6.4625
1421133-01-8	-9.4	142.326	6.8467	FC(F)(F)C(F)(F)C(F)(F)C(F)(F)S(=O)(=NS(=O)(=O)C(F)(F)F)C1=CC=C(Br)C=C1	568.862	-9.9067	-1.4533	5	3	0	5.5513	1.5844	63.57	47.7342	0.0375	Test	6.5115
138530-75-3	-9.4	142.326	6.8467	NC1=C(F)C(F)=C(C(F)=C1F)S(=O)(=O)C1=C(F)C(F)=C(N)C(F)=C1F	391.987	-9.76	-1.38	2	4	2	-1.4103	1.496	86.18	46.4577	0.0653	Training	6.2752
1835255-26-9	-9.4	142.326	6.8467	FC(F)(F)C(F)(F)C(F)(F)C(F)(F)C(F)(F)CCCCC(F)(F)C(F)(F)C(F)(F)C(F)(F)C(F)(F)F	594.028	-9.7833	-1.3917	11	0	0	8.7538	1.597	0	41.8805	-0.0093	Training	6.7017
0514-03-04	-9.4	142.326	6.8467	FC(F)(F)N(C(F)(F)C(F)(F)C(F)(F)C(F)(F)F)C(F)(F)C(F)(F)C(F)(F)C(F)(F)F	520.97	-9.8065	-1.4032	6	1	0	5.5264	1.5605	3.24	40.7434	-0.0048	Test	6.837
40143-79-1	-9.4	142.326	6.8467	OP(=O)(C(F)(F)C(F)(F)C(F)(F)C(F)(F)C(F)(F)C(F)(F)C(F)(F)C(F)(F)F)C(F)(F)C(F)(F)C(F)(F)C(F)(F)C(F)(F)C(F)(F)C(F)(F)C(F)(F)F	901.917	-9.817	-1.4085	14	1	1	11.1906	1.751	37.3	51.7683	-0.0748	Training	7.1707
545349-84-6	-9.4	142.326	6.8467	FC(F)(Cl)C(F)(F)C(F)(F)C(F)(F)C(F)(F)C(F)(F)C(F)(F)C(F)(F)C(=O)NC1=CC=C(C=C1)N=NC1=CC=CC=C1	659.026	-9.7524	-1.3762	11	3	1	7.7084	1.6295	53.82	48.5625	0.009	Test	6.6841
89863-56-9	-9.4	142.326	6.8467	[O-][N+](=O)CC(CS(=O)(=O)C(F)(F)C(F)(F)C(F)(F)C(F)(F)C(F)(F)C(F)(F)F)C1=CC=CO1	536.992	-9.7818	-1.3909	10	5	0	4.751	1.5685	90.42	49.7818	0.0359	Training	6.1894
90251-13-1	-9.4	142.326	6.8467	CC(=O)NC1=C(OC2=C(F)C(F)=C(F)C(F)=C2F)C(F)=C(F)C(F)=C1F	389.01	-9.7231	-1.3615	3	2	1	3.0784	1.4945	38.33	41.6132	0.0432	Training	6.5019
920264-42-2	-9.4	142.326	6.8467	CC1=CC=C(C=C1)C1=C(F)C(F)=C(C(F)=C1F)C(F)(F)F	308.044	-9.7	-1.35	1	0	0	5.2372	1.454	0	36.1609	0.0545	Training	6.4602
93200-92-1	-9.4	142.326	6.8467	FC(F)(F)C(F)(F)C(F)(F)C(F)(F)C(F)(F)OC(C(F)(F)F)(C(F)(F)F)C(F)(F)C(F)(F)C(F)(F)F	603.957	-9.8056	-1.4028	7	1	0	7.7603	1.602	9.23	43.0021	-0.0192	Test	7.0744
94159-92-9	-9.4	142.326	6.8467	OC(COC1=CC=CC=C1)CC(F)(F)C(F)(F)C(F)(F)C(F)(F)C(F)(F)C(F)(F)C(F)(C(F)(F)F)C(F)(F)F	620.046	-9.7564	-1.3782	11	2	1	7.4611	1.61	29.46	45.3469	0.005	Training	6.6314
959462-50-1	-9.4	142.326	6.8467	FC(F)(F)C(F)(F)C(F)(F)C(F)(F)C(F)(F)C(F)(F)CC(I)CCC(I)CC(F)(F)C(F)(F)C(F)(F)C(F)(F)C(F)(F)C(F)(F)F	973.846	-9.9739	-1.487	15	0	0	11.6316	1.7869	0	49.4769	-0.0459	Training	6.6276
959462-54-5	-9.4	142.326	6.8467	FC(F)(F)C(F)(F)C(F)(F)C(F)(F)C(F)(F)C(F)(F)CCCCCCCCC(F)(F)C(F)(F)C(F)(F)C(F)(F)C(F)(F)C(F)(F)F	750.084	-9.7696	-1.3848	17	0	0	11.5848	1.675	0	45.0017	-0.0275	Training	6.6208
#VALUE!	-9.4	142.326	6.8467	FC(F)(F)C(F)(F)C(F)(F)C(F)(F)C1=NC2=CC=CC=C2NC(=O)C1	378.041	-9.724	-1.362	3	2	1	2.9587	1.489	41.46	41.7068	0.0433	Training	6.453
NOCAS_1026732	-9.4	142.326	6.8467	O[C@H](CN(CC1=CC(=CC=C1)C(F)(F)C(F)(F)C(F)(F)F)C1=CC(OC2=C(F)C=CC(Br)=C2)=CC=C1)C(F)(F)F	651.027	-9.7675	-1.3838	9	3	1	7.4665	1.6255	32.7	46.2905	0.0403	Training	6.6384
NOCAS_1026751	-9.4	142.326	6.8467	NC1=CC(Br)=C(OC(F)=C(F)C(F)(F)C(F)(F)C(F)(F)C(F)(F)C(F)(F)C(F)(F)C(F)(F)F)C=C1N	631.939	-9.8333	-1.4167	8	3	2	3.2676	1.616	61.27	48.7658	0.0119	Training	6.6348
NOCAS_1026756	-9.4	142.326	6.8467	CCN(C(F)(F)C(F)(F)OC(=O)C(C)=C)S(=O)(=O)C(F)(F)C(F)(F)C(F)(F)C(F)(F)C(F)(F)C(F)(F)C(F)(F)C(F)(F)F	711	-9.7907	-1.3953	13	4	0	5.7767	1.6555	63.68	50.588	-0.0094	Test	6.6348
NOCAS_1026908	-9.4	142.326	6.8467	CC1=C(C=C(C=C1OC(F)=C(F)C(F)(F)C(F)(F)C(F)(F)C(F)(F)F)C(O)=O)C(O)=O	476.012	-9.7387	-1.3694	7	3	2	-0.4546	1.538	83.83	47.9032	0.0265	Test	6.4386
NOCAS_1026969	-9.4	142.326	6.8467	FC=C(Cl)C(F)C(F)(F)C(F)C(F)(F)C(F)(C(F)F)C(F)(F)C(F)(F)C(F)(F)C(F)(C(F)(F)F)C(F)(F)F	643.963	-9.8105	-1.4053	10	0	0	8.6951	1.622	0	42.8793	-0.0193	Training	6.9202
NOCAS_1027663	-9.4	142.326	6.8467	FC(F)(F)C(F)(C(F)(F)Cl)C(F)(F)C(F)(F)C(F)(F)C(F)(F)C(F)(F)C(F)(F)C(F)(F)C(F)(F)C(F)(F)C(F)(F)CCOC(=O)C=C	783.972	-9.7979	-1.3989	15	2	0	9.5609	1.692	26.3	48.3094	-0.038	Test	6.782
NOCAS_1027684	-9.4	142.326	6.8467	CC(=C)C(=O)OCCN(C(=O)C(F)(F)C(F)(F)C(F)(F)C(F)(F)F)C(=O)C(F)(F)C(F)(F)C(F)(F)C(F)(F)F	621.024	-9.7615	-1.3808	10	4	0	4.2641	1.6105	63.68	48.7885	-0.0045	Training	6.7644
NOCAS_1033154	-9.4	142.326	6.8467	OC(=O)C(F)(F)C(F)(F)C(F)(F)C(F)(F)C(F)(F)C(F)(F)C(F)(F)C(F)(F)S(F)(F)(F)(F)F	571.936	-9.8333	-1.4167	9	1	1	4.5089	1.586	37.3	45.1687	-0.0163	Training	6.66
NOCAS_1034645	-9.4	142.326	6.8467	OC(CC(F)(F)C(F)(F)C(F)(F)C(F)(F)C(F)(F)C(F)(F)C(F)(F)C(F)(F)C(F)(F)C(F)(F)C(F)(F)C(F)(F)C(F)(F)C(F)(F)F)S(O)(=O)=O	843.944	-9.81	-1.405	15	3	2	2.0039	1.722	74.6	54.3389	-0.052	Training	6.8079
53713-87-4	-9.4	142.326	6.8467	FC(F)(F)C(F)(F)C(F)(F)C(F)(F)C(F)(F)C(F)(F)CC(I)C(F)(F)C(F)(F)C(F)(F)C(F)(F)C(F)(F)C(F)(F)C(F)(F)C(F)(F)F	891.88	-9.8915	-1.4457	13	0	0	10.9283	1.7459	0	47.8376	-0.0581	Training	7.0578
NOCAS_1036830	-9.4	142.326	6.8467	CN(C)CC(O)C=C(F)C(F)(F)C(F)(F)C(F)(F)C(F)(F)C(F)(F)C(F)(F)C(F)(F)C(F)(F)C(F)(F)C(F)(F)C(F)(F)C(F)(F)C(F)(F)F	801.039	-9.7776	-1.3888	15	2	1	7.815	1.7005	23.47	48.3678	-0.0408	Training	6.8282
NOCAS_1036693	-9.4	142.326	6.8467	CN(C)CC(O)CC(F)(F)C(F)(F)C(F)(F)C(F)(F)C(F)(F)C(F)(F)C(F)(F)C(F)(F)C(F)(F)C(F)(F)C(F)(F)C(F)(F)C(F)(F)C(F)(F)F	821.046	-9.78	-1.39	16	2	1	7.987	1.7105	23.47	48.7679	-0.046	Training	6.7824
NOCAS_1036452	-9.4	142.326	6.8467	OS(=O)(=O)CCCC(F)(F)C(F)(F)C(F)(F)C(F)(F)C(F)(F)C(F)(F)C(F)(F)C(F)(F)C(F)(F)C(F)(F)C(F)(F)C(F)(F)C(F)(F)C(F)(F)F	841.965	-9.806	-1.403	16	2	1	3.0756	1.721	54.37	52.2763	-0.0475	Training	6.7903
NOCAS_1036450	-9.4	142.326	6.8467	OS(=O)(=O)CCCC(F)(F)C(F)(F)C(F)(F)C(F)(F)C(F)(F)C(F)(F)C(F)(F)C(F)(F)C(F)(F)C(F)(F)C(F)(F)C(F)(F)C(F)(F)F	791.968	-9.8064	-1.4032	15	2	1	2.4403	1.696	54.37	51.2764	-0.0369	Training	6.7569
NOCAS_1035901	-9.4	142.326	6.8467	OC(=O)CCS(=O)(=O)CCC(F)(F)C(F)(F)C(F)(F)C(F)(F)C(F)(F)C(F)(F)C(F)(F)C(F)(F)C(F)(F)C(F)(F)F	683.989	-9.7976	-1.3988	14	3	1	3.6455	1.642	71.44	50.8238	-0.0157	Training	6.4945
89863-55-8	-9.4	142.326	6.8467	[O-][N+](=O)CC(CS(=O)(=O)C(F)(F)C(F)(F)C(F)(F)C(F)(F)C(F)(F)C(F)(F)F)C1=CC=CS1	552.969	-9.8061	-1.403	10	5	0	5.2195	1.5765	77.28	48.7874	0.0369	Training	6.1616
NOCAS_1035897	-9.4	142.326	6.8467	C[N+](C)(C)CC(O)CS(=O)(=O)CCC(F)(F)C(F)(F)C(F)(F)C(F)(F)C(F)(F)C(F)(F)C(F)(F)C(F)(F)C(F)(F)C(F)(F)C(F)(F)C(F)(F)C(F)(F)C(F)(F)F	928.062	-9.7857	-1.3929	19	3	1	7.5464	1.764	54.37	53.9982	-0.0463	Training	6.563
NOCAS_1035536	-9.4	142.326	6.8467	C[N+](C)(CC(F)C(F)(F)C(F)(F)C(F)(F)C(F)(F)C(F)(F)C(F)(F)C(F)(F)C(F)(F)C(F)(F)C(F)(F)F)CC(O)=O	668.051	-9.7732	-1.3866	13	1	1	2.7318	1.634	37.3	47.091	-0.0203	Test	6.7348
NOCAS_1035527	-9.4	142.326	6.8467	CCN(CC(O)=O)S(=O)(=O)C(F)(F)C(F)(F)C(F)(F)C(F)(F)C(F)(F)C(F)(F)C(F)(F)C(F)(F)C(F)(F)C(F)(F)C(F)(F)F	734.981	-9.8	-1.4	14	3	1	2.5618	1.6675	74.68	52.1676	-0.0262	Test	6.6657
NOCAS_1035382	-9.4	142.326	6.8467	CCC[N+](C)(C)CC(F)(F)C(F)(F)C(F)(F)C(F)(F)C(F)(F)C(F)(F)C(F)(F)C(F)(F)C(F)(F)C(F)(F)C(F)(F)C(F)F	702.089	-9.7698	-1.3849	15	0	0	7.593	1.651	0	44.0418	-0.0184	Training	6.687
NOCAS_1035373	-9.4	142.326	6.8467	CC[N+](C)(C)CC(F)(F)C(F)(F)C(F)(F)C(F)(F)C(F)(F)C(F)(F)C(F)(F)C(F)(F)C(F)(F)C(F)(F)C(F)(F)C(F)(F)C(F)F	738.071	-9.7756	-1.3878	15	0	0	7.8382	1.669	0	44.7614	-0.0277	Test	6.7978
NOCAS_1035029	-9.4	142.326	6.8467	OS(=O)(=O)C(F)(F)C(F)(F)C(F)(F)C(F)(F)C(F)(F)C(F)C(\F)=C(/F)C(F)(F)C(F)(F)F	543.944	-9.8188	-1.4094	8	2	1	-0.7055	1.572	54.37	46.3159	0.0107	Test	6.5469
NOCAS_1034656	-9.4	142.326	6.8467	OS(=O)(=O)CC(=O)CC(F)(F)C(F)(F)C(F)(F)C(F)(F)C(F)(F)C(F)(F)C(F)(F)C(F)(F)C(F)(F)C(F)(F)C(F)(F)C(F)(F)F	755.951	-9.8067	-1.4033	14	3	1	0.984	1.678	71.44	52.263	-0.0264	Training	6.6976
NOCAS_1035836	-9.4	142.326	6.8467	OC(=O)CNS(=O)(=O)C(F)(F)C(F)(F)C(F)(F)C(F)(F)C(F)(F)C(F)(F)C(F)(F)C(F)(F)C(F)(F)C(F)(F)C(F)(F)F	706.949	-9.8095	-1.4048	13	3	2	1.3519	1.6535	83.47	52.486	-0.0265	Test	6.6283
#VALUE!	-9.4	142.326	6.8467	FC(F)(F)C(F)(F)C(F)(F)C(F)(F)C(F)(F)C1=CC=C(C=C1)C(=O)OC1=CC=C(C=C1)C#N	491.038	-9.7152	-1.3576	6	3	0	6.3375	1.5455	50.09	44.8298	0.0342	Training	6.6841
NOCAS_1034801	-9.4	142.326	6.8467	C[N+](C)([O-])CCCNS(=O)(=O)C(F)(F)C(F)(F)C(F)(F)C(F)(F)C(F)(F)C(F)(F)C(F)(F)C(F)(F)C(F)(F)C(F)(F)C(F)(F)C(F)(F)F	800.025	-9.7938	-1.3969	16	3	1	4.6342	1.7	69.23	52.9235	-0.026	Training	6.5915
869308-35-0	-9.4	142.326	6.8467	OC1=CC=C(C=C1)C(=O)OCC(F)(F)C(F)(F)C(F)(F)C(F)(F)C(F)(F)C(F)(F)C(F)(F)F	520.016	-9.7545	-1.3773	8	3	1	5.922	1.56	46.53	45.0533	0.0198	Test	6.5021
548436-10-8	-9.4	142.326	6.8467	FC(F)(F)C(F)(F)C(F)(F)C(=O)NC1=CC(NC(=O)C(F)(F)C(F)(F)C(F)(F)F)=C(C=C1)N=NC1=CC=CC=C1	604.058	-9.725	-1.3625	8	4	2	4.4233	1.602	82.92	50.3732	0.0173	Training	6.7766
87901-76-6	-9.4	142.326	6.8467	OC(C1=CC(=CC(=C1)C(F)(F)F)C(F)(F)F)C1=CC(=CC(=C1)C(F)(F)F)C(F)(F)F	456.038	-9.7267	-1.3633	2	1	1	6.8435	1.528	20.23	41.1438	0.0382	Training	6.9117
548479-70-5	-9.4	142.326	6.8467	FC(F)(F)C(F)(F)C(F)(F)C(=O)NC1=C(NC(=O)C(F)(F)C(F)(F)C(F)(F)F)C=CC=C1	500.021	-9.75	-1.375	6	2	2	2.0079	1.55	58.2	45.8204	0.0179	Training	6.6649
558-68-9	-9.4	142.326	6.8467	OS(=O)(=O)C1(F)C(F)(F)C(F)(F)C(F)(F)C(F)(F)C1(F)C(F)(F)C(F)(F)F	461.941	-9.8259	-1.413	2	2	1	-2.3993	1.531	54.37	44.6758	0.027	Training	6.7408
5736-49-2	-9.4	142.326	6.8467	FC1=C(F)C(F)=C(C(Br)C2=C(F)C(F)=C(F)C(F)=C2F)C(F)=C1F	425.91	-9.8458	-1.4229	2	0	0	5.5619	1.513	0	38.5182	0.0452	Training	6.5373
580-82-5	-9.4	142.326	6.8467	FC(F)(F)C1=CC=CC(=C1)C1=CC(=CC=C1)C(F)(F)F	290.053	-9.69	-1.345	1	0	0	5.3912	1.445	0	35.8011	0.0579	Training	6.38
61424-50-8	-9.4	142.326	6.8467	FC(F)(F)C(F)(F)C(F)(F)C(F)(F)C(F)(F)C(F)(F)S(=O)NS(=O)(=O)C1=CC=CC=C1	522.958	-9.8129	-1.4065	8	3	1	2.7141	1.5615	63.24	46.7832	0.0338	Test	6.301
6351-69-5	-9.4	142.326	6.8467	CCOC(=O)C1=C(C)C(C#N)=C(NC(=O)C(F)(F)C(F)(F)C(F)(F)C(F)(F)C(F)(F)C(F)(F)F)S1	556.013	-9.7629	-1.3814	8	5	1	4.1714	1.578	79.19	49.0393	0.0228	Training	6.5072
6396-41-4	-9.4	142.326	6.8467	FC(F)C(F)(F)C(F)(F)C(F)(F)C(F)(F)C(F)(F)C(=O)NC1=CC=CC=N1	422.029	-9.7481	-1.3741	7	2	1	2.8509	1.511	41.99	42.6396	0.0313	Training	6.2495
64511-24-6	-9.4	142.326	6.8467	OC(C=CC1=CC=CC=C1)C(F)(F)C(F)(F)C(F)(F)C(F)(F)C(F)(F)C(F)(F)F	452.045	-9.7414	-1.3707	7	1	1	5.7995	1.526	20.23	41.0639	0.0341	Training	6.3962
646029-84-7	-9.4	142.326	6.8467	CCOP(O)(=O)CCC(F)(OC(F)(F)C(F)(OC(F)(F)C(F)(OC(F)(F)C(F)(F)C(F)(F)F)C(F)(F)F)C(F)(F)F)C(F)(F)F	753.985	-9.8	-1.4	14	5	1	8.3085	1.677	74.22	52.5017	-0.0157	Training	6.5141
65150-94-9	-9.4	142.326	6.8467	FC(F)(F)C(F)(F)C(F)(F)C(F)(F)C(F)(F)C(F)(F)C(F)(F)C(F)(F)C(F)(F)C(F)(F)C(F)(F)C(F)(F)C(F)(F)C(F)(F)C(F)(F)C(F)(F)CCI	973.883	-9.8808	-1.4404	16	0	0	11.9033	1.7869	0	49.4777	-0.073	Test	6.9321
65294-16-8	-9.4	142.326	6.8467	OC(=O)C(F)(OC(F)(F)C(F)(OC(F)(F)C(F)(OC(F)(F)C(F)(F)C(F)(F)F)C(F)(F)F)C(F)(F)F)C(F)(F)F	661.946	-9.7975	-1.3988	10	4	1	3.8806	1.631	64.99	49.7379	-0.0261	Training	6.8343
66256-52-8	-9.4	142.326	6.8467	FC(F)=C(F)C(F)(F)C(F)(F)C(F)(F)C(F)(F)C(F)(F)C(F)(F)C(F)(F)C(F)(F)C(F)(F)F	549.965	-9.8	-1.4	8	0	0	7.7087	1.575	0	40.9993	-0.0095	Training	6.8188
#VALUE!	-9.4	142.326	6.8467	[K+].[O-]C(=O)C1=C(Cl)C(Cl)=C(Cl)C(Cl)=C1C(=O)NC1=CC=CC(OS(=O)(=O)C(F)(F)C(F)(F)C(F)(F)C(F)(F)C(F)(F)C(F)(F)C(F)(F)F)=C1	862.799	-9.8551	-1.4276	11	6	1	3.3494	1.7314	112.6	58.516	-0.0056	Training	6.7653
62894-89-7	-9.4	142.326	6.8467	FC(F)C(F)(F)S(=O)(=O)C1=NC(=C(N1)C1=CC=C(F)C=C1)C1=CC=C(F)C=C1	420.037	-9.7214	-1.3607	5	3	1	4.508	1.51	62.82	44.6827	0.0604	Test	6.3006
70887-94-4	-9.4	142.326	6.8467	OC(=O)C=C(F)C(F)(F)C(F)(F)C(F)(F)C(F)(F)C(F)(F)C(F)(F)C(F)(F)C(F)(F)C(F)(F)F	557.973	-9.7882	-1.3941	9	1	1	3.6686	1.579	37.3	44.8895	-0.0103	Training	6.7114
865-83-8	-9.4	142.326	6.8467	OC(=O)CNS(=O)(=O)C(F)(F)C(F)(F)C(F)(F)C(F)(F)C(F)(F)C(F)(F)C(F)(F)C(F)(F)C(F)(F)C(F)(F)F	656.953	-9.8103	-1.4051	12	3	2	0.7166	1.6285	83.47	51.4861	-0.0159	Training	6.5495
69661-30-9	-9.4	142.326	6.8467	FC(F)(F)C(F)(F)C1(C(F)(F)F)C(F)(OC(F)(C(F)(F)F)C1(F)C(F)(F)F)C(F)(F)F	515.963	-9.8	-1.4	1	1	0	6.4897	1.558	9.23	41.2423	0	Training	7.2963
858-46-8	-9.4	142.326	6.8467	FC(F)(F)C(F)(F)C1=NC(=NC(=N1)C(F)(F)C(F)(F)F)C(F)(F)C(F)(F)F	434.985	-9.7778	-1.3889	3	3	0	4.8339	1.5175	38.67	42.5667	0.0232	Training	6.6545
853-74-7	-9.4	142.326	6.8467	FC1=C(F)C(F)=C(CCC2=C(F)C(F)=C(F)C(F)=C2F)C(F)=C1F	362.015	-9.725	-1.3625	3	0	0	4.8628	1.481	0	37.2403	0.0433	Test	6.5117
848352-66-9	-9.4	142.326	6.8467	FC(F)C(F)(F)C(F)(F)C(F)(F)C(=NOS(=O)(=O)C(F)(F)C(F)(F)C(F)(F)C(F)(F)F)C1=CC2=C(C=C1)C1=CC=CC=C1C2	691.011	-9.7545	-1.3773	10	4	0	7.905	1.6455	55.73	49.3932	0.0135	Training	6.8409
842123-44-8	-9.4	142.326	6.8467	FC(F)(F)C(F)(F)C(F)(F)C(F)(F)C(F)(F)C(F)(F)C1CC2C1C(=O)OC2=O	444.003	-9.7607	-1.3804	5	3	0	4.0609	1.522	43.37	43.2171	0.0227	Training	6.5512
821789-63-3	-9.4	142.326	6.8467	FC(F)(F)C(F)(F)C(F)(F)C(F)(F)C(F)(F)C(F)(F)C1=CC=C(C=C1)N1C=CC(=O)C=C1	489.04	-9.7312	-1.3656	6	2	0	6.0328	1.5445	22	41.9808	0.0306	Training	6.6919
853-39-4	-9.4	142.326	6.8467	FC1=C(F)C(F)=C(C(=O)C2=C(F)C(F)=C(F)C(F)=C2F)C(F)=C1F	361.979	-9.7333	-1.3667	2	1	0	4.3086	1.481	17.07	38.9466	0.0438	Test	6.5446
#VALUE!	-9.4	142.326	6.8467	CN(C)C1=CC=C(C=C1)C(F)(F)C(F)(F)C(F)(F)C(F)(F)C(F)(F)C(F)(F)C(F)(F)C(F)(F)F	539.054	-9.7529	-1.3765	8	1	0	6.0853	1.5695	3.24	41.1051	0.0135	Training	6.7466
78522-49-3	-9.4	142.326	6.8467	FC(F)(F)C(F)(F)OC(F)(F)C(F)(OC(F)(F)C(F)(OC(F)(F)C(F)(F)C(F)(F)F)C(F)(F)F)C(F)(F)F	635.946	-9.8053	-1.4026	9	3	0	7.6235	1.618	27.69	45.4879	-0.0192	Training	6.879
#VALUE!	-9.4	142.326	6.8467	OC(=O)C1=CC(OC(F)(F)C(F)C(F)(F)F)=C(OC(F)(F)C(F)C(F)(F)F)C(OC(F)(F)C(F)C(F)(F)F)=C1	619.993	-9.7641	-1.3821	10	4	1	4.1003	1.61	64.99	48.8989	0	Training	6.6701
750544-43-5	-9.4	142.326	6.8467	OS(=O)(=O)C(CC(=O)OC(F)(F)C(F)(F)C(F)(F)C(F)(F)F)C(=O)OC(F)(F)C(F)(F)C(F)(F)C(F)(F)F	633.939	-9.8053	-1.4026	10	6	1	-1.8293	1.617	106.97	53.3758	0	Training	6.5477
748785-00-4	-9.4	142.326	6.8467	FC(F)(F)C(F)(F)C(F)(F)C1=CC=C(NC(=O)C2=CC=CC=C2)C(=C1)C1=CC=CC=C1	441.096	-9.6774	-1.3387	5	1	1	5.2845	1.5205	29.1	41.7319	0.0487	Test	6.6506
81769-57-5	-9.4	142.326	6.8467	FC(F)(F)C(F)(F)C(F)(F)C(F)(F)C(F)(F)C(F)(F)C(F)(F)C(F)(F)C(F)(F)C(F)(F)C1=CN=CN1	585.996	-9.7806	-1.3903	9	1	1	7.0007	1.593	28.68	44.5879	-0.0047	Training	6.7663
0866-05-07	-9.4	142.326	6.8467	FC(F)C(F)(F)C(F)(F)C(F)(F)C(F)(F)C(F)(F)COC(=O)OCC(F)(F)C(F)(F)C(F)(F)C(F)(F)C(F)(F)C(F)F	689.993	-9.7857	-1.3929	14	3	0	8.0228	1.645	35.53	47.3529	-0.0281	Test	6.6305
35474-73-8	-9.3	168.314	6.7739	[O-][N+](=O)C1=CC2=C(CCC(=C(C(F)(F)F)C(F)(F)F)C2=O)C=C1	339.033	-9.7087	-1.3543	1	3	0	4.1449	1.4695	60.21	42.8017	0.0653	Test	6.4071
327630-34-2	-9.3	168.314	6.7739	FC(F)(F)C(F)(F)C(F)(F)C(F)(F)C(F)(F)C(F)(F)C1=CC=C(S1)C1=CC=CS1	483.962	-9.8034	-1.4017	6	2	0	7.6719	1.542	0	39.6793	0.0335	Training	6.441
#VALUE!	-9.3	168.314	6.7739	FC(F)(F)C(=CC(=O)C1=CC(=CC=C1)C(F)(F)F)C(F)(F)F	336.02	-9.7318	-1.3659	2	1	0	4.9391	1.468	17.07	38.4274	0.0481	Training	6.4027
35328-43-9	-9.3	168.314	6.7739	FC(F)=C(F)C(F)(F)C(F)(F)C(F)(F)C(F)(F)C(F)(F)C(F)(F)C(F)(F)C(F)(F)F	499.968	-9.8	-1.4	7	0	0	7.0734	1.55	0	39.9994	0	Test	6.6969
35554-25-7	-9.3	168.314	6.7739	FC(F)(F)C(=CC(=O)C1=CC=C(Cl)C2=CC=CC=C12)C(F)(F)F	352.009	-9.7348	-1.3674	2	1	0	5.7269	1.476	17.07	38.7472	0.0571	Training	6.4145
351194-78-0	-9.3	168.314	6.7739	[H]C(F)(F)C(F)(F)C(F)(F)C(F)(F)C(F)(F)C(F)(F)C(F)(F)C(F)(F)C(F)(F)C(F)(F)C(F)(F)C(O)=O	595.97	-9.7944	-1.3972	11	1	1	3.7886	1.598	37.3	45.6494	-0.0208	Training	6.6731
347838-21-5	-9.3	168.314	6.7739	FC1=C(F)C(F)=C(S1)C1=C(F)C(F)=C(S1)C1=C(F)C(F)=C(S1)C1=C(F)C(F)=C(S1)C1=C(F)C(F)=C(S1)C1=C(F)C(F)=C(F)S1	745.81	-9.8318	-1.4159	5	6	0	12.338	1.6729	0	44.9162	0.0297	Training	6.9976
335-77-3	-9.3	168.314	6.7739	OS(=O)(=O)C(F)(F)C(F)(F)C(F)(F)C(F)(F)C(F)(F)C(F)(F)C(F)(F)C(F)(F)C(F)(F)C(F)(F)F	599.931	-9.8257	-1.4129	9	2	1	-0.2883	1.6	54.37	47.4356	-0.0054	Training	6.6905
335-21-7	-9.3	168.314	6.7739	FC(F)(F)C(F)(F)C1(F)C(F)(F)C(F)(F)C(F)(F)C(F)(F)C1(F)F	399.974	-9.8	-1.4	1	0	0	5.0824	1.5	0	37.9995	0.019	Training	6.7984
26475-18-3	-9.3	168.314	6.7739	CC1=C(F)C(F)=C(C(F)=C1F)C1=C(F)C(F)=C(C)C(F)=C1F	326.034	-9.7091	-1.3545	1	0	0	5.0832	1.463	0	36.5207	0.0509	Training	6.5419
307-55-1	-9.3	168.314	6.7739	OC(=O)C(F)(F)C(F)(F)C(F)(F)C(F)(F)C(F)(F)C(F)(F)C(F)(F)C(F)(F)C(F)(F)C(F)(F)C(F)(F)F	613.961	-9.7973	-1.3986	10	1	1	4.0858	1.607	37.3	46.0092	-0.0261	Test	6.8422
307-51-7	-9.3	168.314	6.7739	FC(F)(F)C(F)(F)C(F)(F)C(F)(F)C(F)(F)C(F)(F)C(F)(F)C(F)(F)C(F)(F)C(F)(F)S(F)(=O)=O	601.927	-9.8286	-1.4143	9	2	0	6.5232	1.601	34.14	45.4525	-0.0098	Training	6.7269
29809-36-7	-9.3	168.314	6.7739	FC(F)(F)C(F)(F)C(F)(F)C(F)(F)C(F)(F)C(F)(F)C(F)(F)C(F)(F)C(F)(F)C(F)(F)C(F)(F)C(F)(F)C(F)(F)C(F)(F)C(F)(F)C(F)(F)C(F)(F)C(F)(F)C(F)(F)C(F)(F)C(F)(F)C(F)(F)I	1245.83	-9.8676	-1.4338	20	0	0	15.2825	1.9229	0	54.9167	-0.1337	Training	6.781
271794-15-1	-9.3	168.314	6.7739	OS(=O)(=O)C1=CC=C(OC(=C(C(F)(C(F)(F)F)C(F)(F)F)C(F)(C(F)(F)F)C(F)(F)F)C(F)(F)F)C=C1	603.964	-9.7865	-1.3932	5	3	1	0.3943	1.602	63.6	48.4393	0.0155	Training	7.0361
232587-49-4	-9.3	168.314	6.7739	CC1=C(Cl)C(=NN1)C(F)(F)C(F)(F)C(F)(F)C(F)(F)C(F)(F)C(F)(F)C(F)(F)C(F)(F)F	533.979	-9.8	-1.4	7	1	1	6.8374	1.567	28.68	43.5476	0.0095	Training	6.6655
2274731-02-9	-9.3	168.314	6.7739	[H]C(F)(F)C(F)(F)C(F)(F)C(F)(F)C(F)(F)C(F)(F)C(F)(F)C(F)(F)C(F)(F)C(F)(F)C(F)(F)C(F)(F)C(F)(F)C(F)(F)C(F)(F)C(F)(F)C(F)(F)C(O)=O	895.951	-9.7963	-1.3981	17	1	1	7.6004	1.748	37.3	51.649	-0.0834	Training	6.9959
382610-40-4	-9.3	168.314	6.7739	COC1=CC=C(NC2=C(C=C(C=C2)C(=O)NC2=CC=C(C=C2)N=NC2=CC=CC=C2)S(=O)(=O)C(F)(F)C(F)(F)C(F)(F)F)C=C1	654.117	-9.6956	-1.3478	10	7	2	5.4491	1.6271	109.22	54.0043	0.05	Training	6.478
210491-04-6	-9.3	168.314	6.7739	CCCC\C=C\C(F)(F)C(F)(F)C(F)(F)C(F)(F)C(F)(F)C(F)(F)C(F)(F)C(F)(F)F	502.059	-9.7645	-1.3823	10	0	0	7.7422	1.551	0	40.0412	0.0137	Training	6.4299
315237-99-1	-9.3	168.314	6.7739	FC(F)(F)C(F)(F)C(F)(F)C(F)(F)C(F)(F)C(F)(F)C(=O)NC1=CC=CC=C1	439.024	-9.75	-1.375	6	1	1	3.7531	1.5195	29.1	41.6905	0.0269	Training	6.4737
386-84-5	-9.3	168.314	6.7739	FC(F)(F)C(F)(F)C(F)(F)C(=O)N(C1CCCCC1)C1CCCCC1	377.159	-9.696	-1.348	4	1	0	4.1801	1.4886	20.31	39.5742	0.05	Training	6.4876
541547-94-8	-9.3	168.314	6.7739	FC(F)(F)C(F)(F)C(F)(F)C(F)(F)C(F)(F)C(F)(F)C(F)(F)C(F)(F)C(F)(F)C(F)(F)CCCI	687.918	-9.9143	-1.4571	11	0	0	8.4816	1.644	0	43.7584	-0.0108	Test	6.6024
423-62-1	-9.3	168.314	6.7739	FC(F)(F)C(F)(F)C(F)(F)C(F)(F)C(F)(F)C(F)(F)C(F)(F)C(F)(F)C(F)(F)C(F)(F)I	645.871	-9.9438	-1.4719	8	0	0	7.6589	1.6229	0	42.9174	-0.0111	Test	6.7144
2058-94-8	-9.3	168.314	6.7739	OC(=O)C(F)(F)C(F)(F)C(F)(F)C(F)(F)C(F)(F)C(F)(F)C(F)(F)C(F)(F)C(F)(F)C(F)(F)F	563.964	-9.7971	-1.3985	9	1	1	3.4505	1.582	37.3	45.0093	-0.0157	Training	6.7369
5736-46-9	-9.3	168.314	6.7739	FC1=C(F)C(F)=C(CC2=C(F)C(F)=C(F)C(F)=C2F)C(F)=C1F	348	-9.7304	-1.3652	2	0	0	4.6684	1.474	0	36.96	0.0437	Test	6.5299
56734-77-1	-9.3	168.314	6.7739	FC(F)(F)C(F)(F)C(F)(F)C(F)(F)C(F)(F)C(F)(F)C(F)(F)C1CCCCC1=O	466.041	-9.7621	-1.381	6	1	0	6.1198	1.533	17.07	41.0278	0.0227	Test	6.6115
5668-86-0	-9.3	168.314	6.7739	FC(F)(F)C1=CC(NC2=C(Cl)C(=O)C(F)(F)C2(F)F)=CC=C1	346.995	-9.7591	-1.3795	2	2	1	2.8102	1.4735	29.1	39.8499	0.0544	Training	6.2501
559-54-6	-9.3	168.314	6.7739	OC(C1=CC=CC=C1)(C1=CC=CC=C1)C(F)(F)C(F)(F)C(F)(F)F	352.07	-9.6958	-1.3479	4	1	1	4.7554	1.476	20.23	39.0644	0.0596	Training	6.258
#VALUE!	-9.3	168.314	6.7739	FC(F)(F)C(F)(F)N1C(F)(F)C(F)(F)OC(F)(F)C1(F)F	348.977	-9.8	-1.4	1	2	0	2.7117	1.4745	12.47	38.2265	0.0333	Training	6.4147
540521-18-4	-9.3	168.314	6.7739	FC(F)C(F)(F)C(F)(F)C(F)(F)C(F)(F)C(F)(F)C(=O)NC1=CC=C(C=C1)N=NC1=CC=CC=C1	525.071	-9.7171	-1.3586	9	3	1	5.8713	1.5625	53.82	45.8834	0.03	Training	6.4719
52956-81-7	-9.3	168.314	6.7739	FC(F)(F)C(F)(C(F)(F)F)C(F)(F)C(F)(F)C(F)(F)C(F)(F)C(F)(F)C(F)(F)C(F)(F)C(F)(F)CCOC(=O)C=C	668.008	-9.778	-1.389	12	2	0	8.021	1.634	26.3	45.9902	-0.0185	Test	6.7869
39847-39-7	-9.3	168.314	6.7739	[H]N(S(=O)(=O)C(F)(F)C(F)(F)C(F)(F)C(F)(F)F)S(=O)(=O)C(F)(F)C(F)(F)C(F)(F)C(F)(F)F	580.906	-9.8515	-1.4258	8	4	1	2.4762	1.5905	80.31	49.6491	0.0101	Training	6.4719
51125-55-4	-9.3	168.314	6.7739	FC(F)(F)C1(OCC(COC(C2=CC=CC=C2)C2=CC=CC=C2)O1)C(F)(F)F	406.1	-9.6857	-1.3429	5	3	0	5.0289	1.5031	27.69	40.891	0.0575	Training	6.401
500776-74-9	-9.3	168.314	6.7739	OP(=O)(C(F)(F)C(F)(F)OC(F)(C(F)(F)F)C(F)(F)F)C(F)(F)C(F)(F)OC(F)(C(F)(F)F)C(F)(F)F	633.926	-9.8243	-1.4122	8	3	1	7.242	1.617	55.76	48.2545	-0.0108	Training	6.8259
49771-65-5	-9.3	168.314	6.7739	FC1(F)C(Cl)=C([Hg]C2=C(Cl)C(F)(F)C(F)(F)C2(F)F)C(F)(F)C1(F)F	619.889	-10.128	-1.564	2	0	0	5.8087	1.6099	0	42.3978	0.0395	Training	6.457
4934-61-6	-9.3	168.314	6.7739	[H]C12C(F)(F)C(F)(F)C(F)(C1(F)F)C(F)(F)C2(F)F	293.99	-9.7833	-1.3917	0	0	0	3.5146	1.447	0	35.8798	0.042	Training	6.3388
474511-07-4	-9.3	168.314	6.7739	[O-]S(=O)(=O)C(F)(F)C(F)(F)C(F)(F)C(F)(F)C(F)(F)C(F)(F)C(F)(F)C(F)(F)C(F)(F)F	548.927	-9.8281	-1.4141	8	3	0	5.1338	1.5745	57.2	46.6985	0.0054	Training	6.547
462996-04-9	-9.3	168.314	6.7739	FC(F)(F)C(F)(F)C(F)(F)C(F)(F)C(F)(F)C(F)(F)C(F)(F)C(F)(F)CCC1=CC=C(C=C1)P(C1=CC=CC=C1)C1=CC=CC=C1	708.087	-9.7304	-1.3652	12	0	0	9.3868	1.654	0	44.1617	0.0131	Test	6.919
446043-85-2	-9.3	168.314	6.7739	FC(F)(F)C(F)(F)C(F)(F)C(F)(F)C(F)(F)C(F)(F)C1=CC=C(S1)C1=CC=C(S1)C1=CC=C(S1)C1=CC=C(S1)C(F)(F)C(F)(F)C(F)(F)C(F)(F)C(F)(F)C(F)(F)F	965.909	-9.8034	-1.4017	13	4	0	15.3242	1.783	0	49.3182	-0.0287	Training	6.9743
434-90-2	-9.3	168.314	6.7739	FC1=C(F)C(F)=C(C(F)=C1F)C1=C(F)C(F)=C(F)C(F)=C1F	333.984	-9.7364	-1.3682	1	0	0	4.7446	1.467	0	36.6797	0.044	Training	6.5442
423-72-3	-9.3	168.314	6.7739	OCC(F)(F)C(F)(F)C(F)(F)C(F)(F)C(F)(F)C(F)(F)C(F)(F)C(F)(F)C(F)(F)C(F)(F)C(F)(F)C(F)F	631.988	-9.7947	-1.3974	12	1	1	7.2321	1.616	20.23	44.6628	-0.0208	Training	6.6501
505063-74-1	-9.3	168.314	6.7739	CC1=C(C)C=C2N=C(CC(=O)NC2=C1)C(F)(F)C(F)(F)C(F)(F)F	356.076	-9.7042	-1.3521	2	2	1	2.9403	1.478	41.46	41.2675	0.0506	Training	6.467
200636-74-4	-9.3	168.314	6.7739	C[N+](C)([O-])CCCNC(=O)C(F)(OC(F)(F)C(F)(OC(F)(F)C(F)(OC(F)(F)C(F)(F)C(F)(F)C(F)(F)F)C(F)(F)F)C(F)(F)F)C(F)(F)F	812.043	-9.774	-1.387	15	5	1	4.6683	1.706	79.85	54.2259	-0.0305	Training	6.6919
1261991-06-3	-9.3	168.314	6.7739	OC1=CC(=CC(=C1)C(F)(F)F)C1=C(F)C(=CC=C1)C(F)(F)F	324.038	-9.7045	-1.3523	1	1	1	5.2348	1.462	20.23	38.5038	0.0603	Training	6.3904
20017-51-0	-9.3	168.314	6.7739	[O-][N+](=O)C1=C(C(F)=C(C(F)=C1F)C(F)(C(F)(F)F)C(F)(F)F)C(F)(C(F)(F)F)C(F)(F)F	512.966	-9.775	-1.3875	3	2	0	6.5909	1.5565	43.14	44.5733	0.0152	Training	7.0406
1419865-31-8	-9.3	168.314	6.7739	FC1=C2C(=O)OC(F)(C2=C(F)C(F)=C1F)C(F)(C(F)(F)F)C(F)(F)F	391.971	-9.76	-1.38	1	2	0	4.3686	1.496	26.3	40.4694	0.0317	Training	6.7206
141734-25-0	-9.3	168.314	6.7739	FC(F)(F)C(F)(F)C(F)(F)OC(F)(C1=CC2=CC=CC=C2S1)C(F)(F)F	417.988	-9.7731	-1.3865	4	2	0	6.3929	1.509	9.23	39.2828	0.0415	Training	6.4289
139613-89-1	-9.3	168.314	6.7739	NC1=CC=CC=C1C(F)(F)C(F)(F)C(F)(F)C(F)(F)C(F)(F)C(F)(F)F	411.029	-9.7538	-1.3769	5	1	1	3.3607	1.5055	26.02	40.8226	0.0346	Training	6.4055
138781-42-7	-9.3	168.314	6.7739	NC1=CC(OC(=C(C(F)(C(F)(F)F)C(F)(F)F)C(F)(C(F)(F)F)C(F)(F)F)C(F)(F)F)=CC(N)=C1	554.029	-9.7571	-1.3786	4	3	2	2.5051	1.577	61.27	47.2076	0.0163	Training	6.9821
136022-83-8	-9.3	168.314	6.7739	CCC(\C=N\NC1=C(C=C(C=C1)[N+]([O-])=O)[N+]([O-])=O)C(F)(F)C(F)(F)C(F)(F)C(F)(F)C(F)(F)C(F)(F)F	570.057	-9.7378	-1.3689	11	6	1	5.0549	1.585	110.67	52.4681	0.037	Training	6.2089
13105-46-9	-9.3	168.314	6.7739	FC(F)(F)C(F)(F)C(F)(F)C(F)(F)CC(I)CCCCC(I)CC(F)(F)C(F)(F)C(F)(F)C(F)(F)F	801.89	-10.0111	-1.5056	13	0	0	9.8706	1.7009	0	46.0378	0	Training	6.2992
129520-55-4	-9.3	168.314	6.7739	FC1=C(F)C(F)=C(NN=C2C(F)=C(F)C(F)=C(F)C2=O)C(F)=C1F	359.995	-9.7292	-1.3646	2	3	1	2.4231	1.48	41.46	41.3459	0.0479	Training	6.3846
129318-48-5	-9.3	168.314	6.7739	[NH4+].FC(F)(F)C(F)(F)C(F)(F)C(F)(F)S(=O)(=O)[N-]S(=O)(=O)C(F)(F)C(F)(F)C(F)(F)C(F)(F)F	597.933	-9.8471	-1.4235	8	4	1	5.2473	1.599	118.88	53.8467	0.0101	Training	6.536
14620-81-6	-9.3	168.314	6.7739	OCC(F)(OC(F)(F)C(F)(OC(F)(F)C(F)(OC(F)(F)C(F)(F)C(F)(F)F)C(F)(F)F)C(F)(F)F)C(F)(F)F	647.966	-9.7974	-1.3987	10	4	1	6.6888	1.624	47.92	47.7513	-0.0157	Training	6.7185
1287702-47-9	-9.3	168.314	6.7739	CCCCCCCCCC(F)(F)C(F)(F)C(F)(F)C(F)(F)C(F)(F)C(F)(F)C(F)(F)C(F)(F)C(F)(F)F	596.118	-9.7541	-1.377	15	0	0	9.7718	1.5981	0	41.9224	0.0045	Test	6.3175
1233312-86-1	-9.3	168.314	6.7739	COC(=O)C1=CC(OC(F)(F)C(F)OC(F)(F)C(F)(F)C(F)(F)F)=C(OC(F)(F)C(F)OC(F)(F)C(F)(F)C(F)(F)F)C(OC(F)(F)C(F)OC(F)(F)C(F)(F)C(F)(F)F)=C1	981.974	-9.7738	-1.3869	19	8	0	10.6958	1.791	81.68	57.8075	-0.0507	Training	6.46
1212077-14-9	-9.3	168.314	6.7739	OC(=O)C(F)(OC(F)(F)C(F)(OC(F)(F)C(F)(OC(F)(C(F)(F)F)C(F)(F)F)C(F)(F)F)C(F)(F)F)C(F)(F)F	661.946	-9.7975	-1.3988	9	4	1	3.8806	1.631	64.99	49.7379	-0.0261	Training	6.9319
120226-60-0	-9.3	168.314	6.7739	OS(=O)(=O)CCC(F)(F)C(F)(F)C(F)(F)C(F)(F)C(F)(F)C(F)(F)C(F)(F)C(F)(F)C(F)(F)C(F)(F)F	627.962	-9.8135	-1.4068	11	2	1	0.1443	1.614	54.37	47.9962	-0.0053	Training	6.6052
113584-34-2	-9.3	168.314	6.7739	CCC(=O)N1CCN(CC1)S(=O)(=O)C(F)(F)C(F)(F)C(F)(F)C(F)(F)C(F)(F)C(F)(F)C(F)(F)C(F)(F)F	624.038	-9.7816	-1.3908	9	3	0	2.5709	1.612	57.69	48.2498	0.0093	Training	6.7963
1135682-88-0	-9.3	168.314	6.7739	OS(=O)(=O)C1(C(F)(F)C(F)(F)F)C(F)(F)C(F)(F)C(F)(F)C(F)(F)C1(F)F	461.941	-9.8259	-1.413	2	2	1	-2.3993	1.531	54.37	44.6758	0.027	Training	6.7408
113557-85-0	-9.3	168.314	6.7739	FC(F)(F)C(OC1CCCCCCCCCCC1)C(F)(F)F	334.173	-9.6909	-1.3455	2	1	0	6.1695	1.4671	9.23	37.6065	0.058	Training	6.4423
1038-65-9	-9.3	168.314	6.7739	FC1=C(F)C(F)=C(C(F)=C1F)C1=C(F)C(F)=C(Br)C(F)=C1F	393.904	-9.8545	-1.4273	1	0	0	5.368	1.497	0	37.8781	0.0507	Training	6.4485
58431-33-7	-9.3	168.314	6.7739	FC(F)(F)C(F)(F)C(F)(F)P(=O)(C(F)(F)C(F)(F)C(F)(F)F)C(F)(F)C(F)(F)C(F)(F)F	553.935	-9.8312	-1.4156	6	1	0	7.7207	1.577	17.07	42.7857	-0.0049	Training	6.8737
1254971-76-0	-9.3	168.314	6.7739	FC(F)(F)C(F)(F)C(F)(F)C(F)(F)C(F)(F)C(F)(F)CC(I)CC(I)CC(F)(F)C(F)(F)C(F)(F)C(F)(F)C(F)(F)C(F)(F)F	959.83	-9.9822	-1.4911	14	0	0	11.2415	1.7799	0	49.1966	-0.0463	Training	6.6995
200636-70-0	-9.3	168.314	6.7739	C[N+](C)([O-])CCNC(=O)C(F)(F)C(F)(F)C(F)(F)C(F)(F)C(F)(F)C(F)(F)C(F)(F)C(F)(F)C(F)(F)C(F)(F)C(F)(F)F	700.045	-9.7744	-1.3872	13	2	1	3.8481	1.65	52.16	49.2169	-0.0203	Training	6.7582
14650-24-9	-9.3	168.314	6.7739	CN(CCOC(=O)C(C)=C)S(=O)(=O)C(F)(F)C(F)(F)C(F)(F)C(F)(F)C(F)(F)C(F)(F)C(F)(F)C(F)(F)F	625.022	-9.7842	-1.3921	12	4	0	4.201	1.6125	63.68	48.8684	0.0093	Training	6.443
149652-30-2	-9.3	168.314	6.7739	FC1=CC=C(C=C1)S(=O)(=O)C(F)(F)C(F)(F)C(F)(F)C(F)(F)C(F)(F)C(F)(F)F	477.971	-9.7931	-1.3966	6	2	0	5.2957	1.539	34.14	42.9734	0.0283	Training	6.5035
19847-41-7	-9.3	168.314	6.7739	[O-][N+](=O)C1=C(F)C(F)=C(OC2=C(F)C(F)=C(F)C(F)=C2F)C(F)=C1F	376.973	-9.736	-1.368	3	3	0	4.639	1.4885	52.37	42.7765	0.0532	Training	6.3687
196859-54-8	-9.3	168.314	6.7739	[O-]C(=O)C(F)(F)C(F)(F)C(F)(F)C(F)(F)C(F)(F)C(F)(F)C(F)(F)C(F)(F)C(F)(F)C(F)(F)F	562.957	-9.7971	-1.3985	9	2	0	5.0163	1.5815	40.13	45.2721	-0.0104	Test	6.7089
1946796-71-9	-9.3	168.314	6.7739	FC(F)(F)C(F)(F)C(F)(F)C(C\C=C\CC(C(F)(F)F)(C(F)(F)F)C(F)(F)C(F)(F)C(F)(F)F)(C(F)(F)F)C(F)(F)F	692.005	-9.7857	-1.3929	8	0	0	10.2106	1.646	0	43.8401	-0.0281	Test	7.3421
19108-38-4	-9.3	168.314	6.7739	FC1=C(F)C(F)=C(C(F)=C1F)C(F)(F)C(F)(F)C(F)(F)C(F)(F)F	385.978	-9.775	-1.3875	3	0	0	5.3068	1.493	0	37.7196	0.0277	Training	6.5631
17741-60-5	-9.3	168.314	6.7739	FC(F)(F)C(F)(F)C(F)(F)C(F)(F)C(F)(F)C(F)(F)C(F)(F)C(F)(F)C(F)(F)C(F)(F)CCOC(=O)C=C	618.011	-9.7763	-1.3882	12	2	0	7.3857	1.609	26.3	44.9902	-0.0093	Test	6.6124
1766-41-2	-9.3	168.314	6.7739	FC(F)(F)C(F)(F)C(F)(F)C(F)(F)C(F)(F)C(F)(F)C(F)(F)C(F)(F)C(F)(F)C(F)(F)C(F)(F)C(F)(F)C(F)(F)C(F)(F)C(F)(F)C(F)(F)C(F)(F)C(F)(F)C(F)(F)C(F)(F)C(F)(F)C(F)(F)C(F)(F)C(F)(F)F	1237.92	-9.8027	-1.4014	21	0	0	16.0876	1.919	0	54.7584	-0.1433	Test	6.9205
1765-48-6	-9.3	168.314	6.7739	OC(=O)C(F)(F)C(F)(F)C(F)(F)C(F)(F)C(F)(F)C(F)(F)C(F)(F)C(F)(F)C(F)(F)C(F)F	545.973	-9.7939	-1.397	10	1	1	3.1533	1.573	37.3	44.6495	-0.0104	Training	6.5627
1736-47-6	-9.3	168.314	6.7739	FC1=C(F)C(F)=C(F)C2=C1C(F)(F)C(F)(F)C2(F)F	297.984	-9.7579	-1.3789	0	0	0	4.0755	1.449	0	35.9597	0.0452	Test	6.4076
147029-28-5	-9.3	168.314	6.7739	NC1=CC=C(C=C1)S(=O)(=O)C(F)(F)C(F)(F)C(F)(F)C(F)(F)C(F)(F)C(F)(F)F	474.991	-9.7862	-1.3931	6	3	1	2.6354	1.5375	60.16	45.5158	0.0361	Test	6.3835
16804-47-0	-9.3	168.314	6.7739	FC1=C(F)C(F)=C(F)C2=C1OC1=C2C(F)=C(F)C(F)=C1F	311.982	-9.7238	-1.3619	0	1	0	4.6988	1.456	13.14	37.5536	0.0519	Training	6.4851
165457-57-8	-9.3	168.314	6.7739	COC(=O)C(F)(F)C(F)(F)C(F)(F)C(F)(F)C(F)(F)C(F)(F)C(F)(F)C(F)(F)C(F)(F)C(F)(F)C(F)(F)C(F)(F)C(F)(F)C(F)(F)C(F)(F)F	827.964	-9.794	-1.397	14	2	0	9.6159	1.714	26.3	49.1893	-0.0567	Training	7.0619
163660-53-5	-9.3	168.314	6.7739	[H][C@]1(CCCN1C(=O)[C@@H](NC(=O)C1=CC=C(C=C1)C(=O)N1CCOCC1)C(C)C)C(=O)N[C@H](C(C)C)C(=O)C(F)(F)C(F)(F)F	632.263	-9.6705	-1.3352	10	6	2	-2.676	1.6161	125.12	55.1573	0.0442	Test	6.6219
161877-72-1	-9.3	168.314	6.7739	FC(F)(F)C(F)(F)C(F)(F)C(F)(F)C(F)(F)S(=O)(=O)OS(=O)(=O)C(F)(F)C(F)(F)C(F)(F)C(F)(F)C(F)(F)F	681.884	-9.8462	-1.4231	10	5	0	5.7846	1.6409	77.51	51.3887	-0.01	Training	6.667
16184-59-1	-9.3	168.314	6.7739	FC1=C(F)C(F)=C(C2=NN=C(O2)C2=C(F)C(F)=C(F)C(F)=C2F)C(F)=C1F	401.985	-9.7259	-1.363	2	3	0	4.7946	1.501	38.92	41.9317	0.0434	Training	6.6486
1610931-27-5	-9.3	168.314	6.7739	FC1=C(F)C(F)=C(C(=O)C(F)(F)C(F)(F)C(F)(F)C(F)(F)F)C(F)=C1F	413.973	-9.7692	-1.3846	4	1	0	5.033	1.507	17.07	39.9865	0.0275	Training	6.5604
1608112-37-3	-9.3	168.314	6.7739	FC(F)(F)C(F)(F)C(F)(F)C(F)(F)C1=CC2=CC=CC=C2C1	334.04	-9.7227	-1.3614	3	0	0	5.0943	1.467	0	36.6808	0.0475	Training	6.3655
151707-04-9	-9.3	168.314	6.7739	FC(F)(F)C(F)(F)C(F)(F)C(F)(F)C(F)(F)C(F)(F)C1=CC(OC2=CC(OC3=CC=CC(=C3)C(F)(F)C(F)(F)C(F)(F)C(F)(F)C(F)(F)C(F)(F)F)=CC=C2)=CC=C1	898.042	-9.7414	-1.3707	14	2	0	13.6618	1.749	18.46	49.8068	-0.0266	Training	7.0998
1513864-13-5	-9.3	168.314	6.7739	C[N+](C)(CCCC(F)(F)C(F)(F)C(F)(F)C(F)(F)C(F)(F)C(F)(F)C(F)(F)C(F)(F)C(F)(F)C(F)(F)C(F)(F)C(F)(F)C(F)(F)F)CC([O-])=O	813.059	-9.772	-1.386	17	2	0	6.6456	1.7065	40.13	50.2742	-0.0405	Training	6.7408
166172-69-6	-9.3	168.314	6.7739	FC(F)(F)C1=CC(=CC(PC2=CC(=CC(=C2)C(F)(F)F)C(F)(F)F)=C1)C(F)(F)F	458.009	-9.7552	-1.3776	2	0	0	6.3911	1.529	0	39.1602	0.0361	Test	6.9577
58621-72-0	-9.3	168.314	6.7739	F\C(=C(\C(F)(F)C(F)(F)F)C(F)(C(F)(F)F)C(F)(F)F)C(F)(F)F	399.974	-9.8	-1.4	2	0	0	5.8028	1.5	0	37.9995	0.019	Test	6.6968
610800-36-7	-9.3	168.314	6.7739	OP(=S)(C(F)(F)C(F)(F)C(F)(F)C(F)(F)C(F)(F)C(F)(F)C(F)(F)C(F)(F)F)C(F)(F)C(F)(F)C(F)(F)C(F)(F)C(F)(F)C(F)(F)C(F)(F)C(F)(F)F	917.894	-9.8321	-1.416	14	1	1	11.307	1.7589	20.23	50.3809	-0.0761	Training	7.1414
NOCAS_1034604	-9.3	168.314	6.7739	OC(CC(F)(F)C(F)(F)C(F)(F)C(F)(F)C(F)(F)C(F)(F)C(F)(F)C(F)(F)C(F)(F)C(F)(F)C(F)(F)C(F)(F)C(F)(F)F)S(O)(=O)=O	793.948	-9.8106	-1.4053	14	3	2	1.3686	1.697	74.6	53.339	-0.0405	Training	6.7696
NOCAS_1032283	-9.3	168.314	6.7739	OS(=O)(=O)C(F)(F)C(F)(F)C(F)(F)C(F)(F)C(F)(F)C(F)(F)C(F)(F)C(\F)=C(/F)C(F)(F)F	561.934	-9.8212	-1.4106	8	2	1	-0.4083	1.581	54.37	46.6757	0.0054	Training	6.6259
NOCAS_1032235	-9.3	168.314	6.7739	OS(=O)(=O)C(F)(F)C(F)(F)C(F)(F)C(F)(F)C(F)(F)C(F)(F)C(F)(F)C(F)(F)C(F)(F)OC(F)(F)F	615.926	-9.825	-1.4125	10	3	1	-0.3567	1.608	63.6	48.6785	-0.0054	Test	6.5955
NOCAS_1027673	-9.3	168.314	6.7739	CN(CCOC(=O)C=C)S(=O)(=O)C(F)(F)C(F)(F)C1(F)C(F)(F)C(F)(F)C(F)(C(F)(F)C(F)(F)F)C(F)(F)C1(F)F	673.003	-9.7854	-1.3927	9	4	0	4.2411	1.6365	63.68	49.8281	0	Test	6.9083
NOCAS_1026900	-9.3	168.314	6.7739	CC(OC(=O)C(C)=C)C(F)(F)C(F)(F)C(F)(F)C(F)(F)C(F)(F)C(F)(F)C(F)(F)C(F)(F)F	532.033	-9.7667	-1.3833	9	2	0	6.5036	1.566	26.3	43.2707	0.0091	Training	6.5697
NOCAS_1026896	-9.3	168.314	6.7739	FC(F)(F)C1=CC2=C(OC(=N2)C2=C(OCC(F)(F)C(F)(F)F)C=NC=C2)C=C1	412.046	-9.7071	-1.3536	4	4	0	5.485	1.506	48.15	43.0559	0.0508	Training	6.4567
NOCAS_1026885	-9.3	168.314	6.7739	OC(C(CC1=CC2=C(OC(F)(F)C(F)(F)O2)C=C1)NC(=O)C1=CC=C(F)C2=CC=CC=C12)C1=CC=C(F)C=C1	547.122	-9.6692	-1.3346	6	4	2	4.5387	1.5736	67.79	47.7214	0.0574	Training	6.7236
NOCAS_1026775	-9.3	168.314	6.7739	FC(F)(F)C(F)(F)C(F)(F)C(F)(F)C(F)(F)C(F)(F)C1CC2CC1C=C2	412.05	-9.75	-1.375	5	0	0	5.9374	1.506	0	38.241	0.0313	Test	6.5236
NOCAS_1026742	-9.3	168.314	6.7739	COC1=C(N)C=C(OC(F)=C(F)C(F)(F)C(F)(F)C(F)(F)C(F)(F)C(F)(F)C(F)(F)C(F)(F)F)C(N)=C1	584.039	-9.7541	-1.377	9	4	2	2.5137	1.592	70.5	48.7308	0.0162	Training	6.5512
NOCAS_1034602	-9.3	168.314	6.7739	OC(CC(F)(F)C(F)(F)C(F)(F)C(F)(F)C(F)(F)C(F)(F)C(F)(F)C(F)(F)C(F)(F)C(F)(F)C(F)(F)F)S(O)(=O)=O	693.954	-9.8122	-1.4061	12	3	2	0.098	1.647	74.6	51.3391	-0.0174	Training	6.6423
NOCAS_1026737	-9.3	168.314	6.7739	CC1=C(C2=CC=CC=C2S1)C1=CC(F)(F)C(F)(F)C1(F)F	322.025	-9.7333	-1.3667	1	1	0	5.5126	1.461	0	36.4405	0.0614	Training	6.3469
NOCAS_1015807	-9.3	168.314	6.7739	OC(=O)C(F)(F)OC(F)(OC(F)(OC(F)(OC(F)(F)C(F)(F)C(F)(F)Cl)C(F)(F)F)C(F)(F)F)C(F)(F)F	643.914	-9.8184	-1.4092	11	5	1	3.4462	1.622	74.22	50.3003	-0.0161	Training	6.535
97388-28-8	-9.3	168.314	6.7739	FC1(F)C(F)(F)C(F)(F)C(F)(N=NC2=CC=CC=C2)C1(F)F	336.031	-9.7318	-1.3659	2	2	0	4.9909	1.468	24.72	39.1926	0.0481	Training	6.3559
97259-81-9	-9.3	168.314	6.7739	[H]\C(=C(/[H])C(=O)NCC(O)CC(F)(F)C(F)(F)C(F)(F)C(F)(F)C(F)(F)C(F)(F)C(F)(F)C(F)(F)F)C(O)=O	591.034	-9.7622	-1.3811	12	3	3	-0.0075	1.5955	86.63	50.4837	0	Training	6.3553
96288-56-1	-9.3	168.314	6.7739	FC(=C(F)C(C(F)(F)F)(C(F)(F)F)C(F)(F)F)C(F)(F)C(F)(F)C(F)=C(F)C(C(F)(F)F)(C(F)(F)F)C(F)(F)F	661.958	-9.795	-1.3975	5	0	0	9.9048	1.631	0	43.2392	-0.0284	Training	7.54
95215-99-9	-9.3	168.314	6.7739	FC(F)(F)C(F)(F)C(F)(F)C(F)(F)C(F)(F)C(F)(F)C(F)(F)C1=NP(N=[N+]=[N-])(N=[N+]=[N-])=NC(=N1)C(F)(F)C(F)(F)C(F)(F)C(F)(F)C(F)(F)C(F)(F)C(F)(F)F	918.953	-9.7929	-1.3964	14	5	0	12.112	1.7595	134.6	61.8391	-0.0472	Training	7.0004
94333-56-9	-9.3	168.314	6.7739	FC(F)(F)C(=C1C(F)(OCCOC1(C(F)(F)F)C(F)(F)F)C(F)(F)F)C(F)(F)F	471.996	-9.7793	-1.3897	0	2	0	5.5459	1.536	18.46	41.2859	0.0186	Training	7.149
94200-54-1	-9.3	168.314	6.7739	OP(O)(=O)OCCC(F)(F)C(F)(F)C(F)(F)C(F)(F)C(F)(F)C(F)(F)C(F)(F)C(F)(F)C(F)(F)C(F)(F)C(F)(F)C(F)(F)C(F)(F)C(F)(F)F	843.954	-9.808	-1.404	16	2	2	3.907	1.722	66.76	53.5551	-0.0519	Training	6.7509
94159-90-7	-9.3	168.314	6.7739	CC1(C)OCC(CC(F)(F)C(F)(F)C(F)(F)C(F)(F)C(F)(F)C(F)(F)C(F)(C(F)(F)F)C(F)(F)F)O1	584.046	-9.7694	-1.3847	8	2	0	7.1727	1.592	18.46	43.5269	0.0046	Training	6.8439
NOCAS_1026708	-9.3	168.314	6.7739	CN(C(F)(F)C(F)(F)OC(=O)C=C)S(=O)(=O)C(F)(F)C(F)(F)C(F)(F)C(F)(F)C(F)(F)C(F)(F)C(F)(F)C(F)(F)F	682.968	-9.8	-1.4	12	4	0	4.9965	1.6415	63.68	50.0274	-0.0095	Training	6.6476
94159-88-3	-9.3	168.314	6.7739	CC1(C)OCC(CC(F)(F)C(F)(F)C(F)(F)C(F)(F)C(F)(F)C(F)(F)C(F)(F)C(F)(F)F)O1	534.049	-9.7667	-1.3833	8	2	0	6.5374	1.567	18.46	42.527	0.0137	Training	6.6452
NOCAS_1034649	-9.3	168.314	6.7739	OC(CC(F)(F)C(F)(F)C(F)(F)C(F)(F)C(F)(F)C(F)(F)C(F)(F)C(F)(F)C(F)(F)C(F)(F)C(F)(F)C(F)(F)C(F)(F)C(F)(F)C(F)(F)C(F)(F)C(F)(F)C(F)(F)F)S(O)(=O)=O	1043.93	-9.8081	-1.404	19	3	2	4.5451	1.822	74.6	58.3386	-0.0981	Training	6.7967
NOCAS_1034760	-9.3	168.314	6.7739	CN(C)CCCNS(=O)(=O)C(F)(F)C(F)(F)C(F)(F)C(F)(F)C(F)(F)C(F)(F)C(F)(F)C(F)(F)C(F)(F)C(F)(F)C(F)(F)C(F)(F)C(F)(F)C(F)(F)F	884.024	-9.7943	-1.3972	18	3	1	5.8922	1.742	49.41	52.6215	-0.0426	Training	6.5833
61324-23-0	-9.3	168.314	6.7739	FC(F)(F)C(F)(F)C(F)(F)C1=NC2=C(O1)C=CC(=C2)C(F)(F)C(F)(F)C(F)(F)F	454.999	-9.7552	-1.3776	4	2	0	6.4066	1.5275	26.03	41.703	0.027	Training	6.7125
NOCAS_892946	-9.3	168.314	6.7739	CN(C)(=O)CCCNC(=O)C(F)(F)C(F)(F)C(F)(F)C(F)(F)C(F)(F)C(F)(F)C(F)(F)C(F)(F)F	564.071	-9.7629	-1.3814	11	2	1	2.3323	1.582	52.16	46.4974	0.01	Training	6.4576
NOCAS_1036703	-9.3	168.314	6.7739	CNCC(O)CC(F)(F)C(F)(F)C(F)(F)C(F)(F)C(F)(F)C(F)(F)C(F)(F)C(F)(F)C(F)(F)C(F)(F)C(F)(F)C(F)(F)C(F)(F)C(F)(F)F	807.03	-9.7837	-1.3918	16	2	2	7.1672	1.7035	32.26	49.3666	-0.0462	Training	6.699
NOCAS_1036215	-9.3	168.314	6.7739	C[N+](C)(CCC(F)C(F)(F)C(F)(F)C(F)(F)C(F)(F)C(F)(F)C(F)(F)C(F)(F)C(F)(F)C(F)(F)C(F)(F)C(F)(F)C(F)(F)F)CC([O-])=O	781.053	-9.7729	-1.3865	16	2	0	5.9583	1.6905	40.13	49.6341	-0.0355	Training	6.7599
NOCAS_1035904	-9.3	168.314	6.7739	OC(=O)CCS(=O)(=O)CCC(F)(F)C(F)(F)C(F)(F)C(F)(F)C(F)(F)C(F)(F)C(F)(F)C(F)(F)C(F)(F)C(F)(F)C(F)(F)C(F)(F)C(F)(F)C(F)(F)F	883.976	-9.7981	-1.3991	18	3	1	6.1867	1.742	71.44	54.8235	-0.0575	Training	6.6625
NOCAS_1035839	-9.3	168.314	6.7739	OC(=O)CNS(=O)(=O)C(F)(F)C(F)(F)C(F)(F)C(F)(F)C(F)(F)C(F)(F)C(F)(F)C(F)(F)C(F)(F)C(F)(F)C(F)(F)C(F)(F)C(F)(F)C(F)(F)F	856.94	-9.8078	-1.4039	16	3	2	3.2578	1.7285	83.47	55.4858	-0.0582	Test	6.7639
NOCAS_1035750	-9.3	168.314	6.7739	OS(=O)CCC(F)(F)C(F)(F)C(F)(F)C(F)(F)C(F)(F)C(F)(F)C(F)(F)C(F)(F)C(F)(F)C(F)(F)F	611.967	-9.8139	-1.4069	11	1	1	6.8782	1.606	37.3	45.9693	-0.0053	Training	6.5639
NOCAS_1035535	-9.3	168.314	6.7739	C[N+](C)(CC(F)C(F)(F)C(F)(F)C(F)(F)C(F)(F)C(F)(F)C(F)(F)C(F)(F)C(F)(F)C(F)(F)F)CC(O)=O	618.054	-9.7711	-1.3855	12	1	1	2.0965	1.609	37.3	46.0911	-0.0101	Training	6.6535
NOCAS_1034738	-9.3	168.314	6.7739	CN(C)CCCNC(=O)C(F)(F)C(F)(F)C(F)(F)C(F)(F)C(F)(F)C(F)(F)C(F)(F)C(F)(F)C(F)(F)C(F)(F)C(F)(F)C(F)(F)C(F)(F)F	798.06	-9.7735	-1.3867	16	2	1	5.4962	1.699	32.34	49.1952	-0.0369	Training	6.7324
NOCAS_1035308	-9.3	168.314	6.7739	OS(=O)(=O)C(F)(F)C(Cl)(Cl)C(F)(F)C(F)(F)C(F)(F)C(F)(F)C(F)(F)C(F)(F)C(F)(F)C(F)(F)F	631.872	-9.8714	-1.4357	9	2	1	0.2503	1.6159	54.37	48.0744	-0.0057	Training	6.6528
NOCAS_1035136	-9.3	168.314	6.7739	OC(=O)C(F)(F)OC(F)(F)C(F)(F)C(F)(F)C(F)(F)C(F)(F)C(F)(F)C(\F)=C(/F)C(F)(F)F	541.962	-9.7909	-1.3955	9	2	1	3.2621	1.571	46.53	45.4922	-0.0052	Training	6.5806
NOCAS_1035135	-9.3	168.314	6.7739	OC(=O)C(F)(F)OC(F)(F)C(F)(F)C(F)(F)C(F)(F)C(F)(F)C(\F)=C(/F)C(F)(F)F	491.965	-9.79	-1.395	8	2	1	2.6268	1.546	46.53	44.4923	0.0052	Training	6.4536
NOCAS_1035009	-9.3	168.314	6.7739	C[N+](C)(CCCNS(=O)(=O)C(F)(F)C(F)(F)C(F)(F)C(F)(F)C(F)(F)C(F)(F)C(F)(F)C(F)(F)C(F)(F)C(F)(F)C(F)(F)C(F)(F)F)CCCS([O-])(=O)=O	906.034	-9.7981	-1.3991	20	5	1	4.0717	1.753	103.37	58.4577	-0.0261	Training	6.2435
NOCAS_1034965	-9.3	168.314	6.7739	OC(=O)C(F)(F)C(F)(Cl)C(F)(F)C(F)(F)C(F)(F)C(F)(F)C(F)(F)C(F)(F)C(F)(F)C(F)(F)F	579.935	-9.8206	-1.4103	9	1	1	3.7198	1.59	37.3	45.3287	-0.0161	Training	6.7229
NOCAS_1034950	-9.3	168.314	6.7739	OS(=O)(=O)C1(F)C(F)(F)C(F)(F)C(F)(F)C(F)(C(F)(F)C(F)(F)F)C1(F)F	461.941	-9.8259	-1.413	2	2	1	-2.3993	1.531	54.37	44.6758	0.027	Training	6.7408
NOCAS_1034895	-9.3	168.314	6.7739	OC(=O)C1(F)C(F)(F)C(F)(F)C(F)(C(F)(F)C(F)(F)C(F)(F)F)C1(F)F	425.974	-9.7885	-1.3942	3	1	1	1.3395	1.513	37.3	42.2495	0.0155	Training	6.6879
NOCAS_1034839	-9.3	168.314	6.7739	OS(=O)(=O)C1(F)C(F)(F)C(F)(F)C(F)(C(F)(F)C(F)(F)C(F)(F)F)C1(F)F	461.941	-9.8259	-1.413	3	2	1	-2.3993	1.531	54.37	44.6758	0.027	Test	6.6433
NOCAS_1034782	-9.3	168.314	6.7739	CNS(=O)(=O)C(F)(F)C(F)(F)C(F)(F)C(F)(F)C(F)(F)C(F)(F)C(F)(F)C(F)(F)C(F)(F)C(F)(F)C(F)(F)F	662.96	-9.8154	-1.4077	11	2	1	4.7976	1.6315	46.17	47.8762	-0.0145	Training	6.7128
NOCAS_1035285	-9.3	168.314	6.7739	OC(=O)C(F)C(F)(F)C(F)(F)C(F)(F)C(F)(F)C(F)(F)C(F)(F)C(F)(F)C(F)(F)C(F)(F)C(F)(F)C(F)(F)F	645.967	-9.7949	-1.3974	11	1	1	4.4239	1.623	37.3	46.6493	-0.0312	Test	6.8646
94158-64-2	-9.3	168.314	6.7739	CC(=C)C(=O)OCCC(F)(F)C(F)(F)C(F)(F)C(F)(F)C(F)(F)C(F)(F)C(F)(F)C(F)(F)C(F)(F)C(F)(F)C(F)(F)C(F)(F)C(F)(C(F)(F)F)C(F)(F)F	882.011	-9.7796	-1.3898	16	2	0	10.9523	1.741	26.3	50.2702	-0.0558	Training	6.9617
NOCAS_1026542	-9.3	168.314	6.7739	[O-]S(=O)(=O)CCC(F)(F)C(F)(F)C(F)(F)C(F)(F)C(F)(F)C(F)(F)C(F)(F)C(F)(F)C(F)(F)C(F)(F)F	626.955	-9.8135	-1.4068	11	3	0	6.2017	1.6135	57.2	48.2591	-0.0053	Test	6.5815
93776-15-9	-9.3	168.314	6.7739	C[N+](C)(CCCNCC(O)CC(F)(F)C(F)(F)C(F)(F)C(F)(F)C(F)(F)C(F)(F)C(F)(F)C(F)(F)C(F)(F)C(F)(F)C(F)(C(F)(F)F)C(F)(F)F)CCC([O-])=O	900.128	-9.7589	-1.3795	21	4	2	4.3754	1.7501	72.39	55.2416	-0.0435	Training	6.3171
74693-96-2	-9.3	168.314	6.7739	FC(F)(F)C(=C1C(F)(F)C(F)(F)C1(F)F)C(F)(F)F	311.981	-9.7895	-1.3947	0	0	0	4.3271	1.456	0	36.2396	0.0376	Training	6.429
73782-58-8	-9.3	168.314	6.7739	OC(=O)C1=CC=C(NCC(F)(F)C(F)(F)C(F)(F)C(F)(F)C(F)(F)C(F)(F)C(F)(F)F)C=C1	519.032	-9.7515	-1.3758	9	2	2	1.6595	1.5595	49.33	45.3136	0.0148	Training	6.45
73673-81-1	-9.3	168.314	6.7739	FC1=CC=C(C=C1)C1=CC(=NN2C=NN=C12)C(F)(F)C(F)(F)F	332.05	-9.6957	-1.3478	2	4	0	3.5845	1.466	43.08	40.949	0.0583	Training	6.2969
731858-15-4	-9.3	168.314	6.7739	OP(=O)CCC(F)(F)C(F)(F)C(F)(F)C(F)(F)C(F)(F)C(F)(F)C(F)(F)C(F)(F)C(F)(F)C(F)(F)F	611.977	-9.8111	-1.4056	11	1	1	7.1235	1.606	37.3	45.9695	-0.0053	Training	6.5702
71178-19-3	-9.3	168.314	6.7739	OS(=O)(=O)C(F)=C(F)C(F)(F)C(F)(F)C(F)(F)C(F)(F)C(F)(F)C(F)(F)C(F)(F)F	511.938	-9.8233	-1.4117	7	2	1	-1.0436	1.556	54.37	45.6757	0.0162	Training	6.4951
70829-87-7	-9.3	168.314	6.7739	[Na+].[O-]S(=O)(=O)C1=CC=C(OC(=C(C(F)(C(F)(F)F)C(F)(F)F)C(F)(C(F)(F)F)C(F)(F)F)C(F)(F)F)C=C1	625.946	-9.7947	-1.3974	5	4	0	3.4557	1.613	66.43	49.1619	0.0156	Training	7.0711
#VALUE!	-9.3	168.314	6.7739	OC(=O)C(F)(F)C(F)(F)C(F)(F)C(F)(F)C(F)(F)C(F)(F)C(F)(F)C(F)(F)C(F)(F)C(F)(F)C(F)(F)C(F)(F)C(F)(F)C(F)(F)C(F)(F)C(F)(F)C(F)(F)C(F)(F)C(F)(F)F	1013.94	-9.7984	-1.3992	18	1	1	9.1682	1.807	37.3	54.0087	-0.1098	Training	7.1
93857-42-2	-9.3	168.314	6.7739	OP(O)(=O)OCCC(F)(F)C(F)(F)C(F)(F)C(F)(F)C(F)(F)C(F)(F)C(F)(F)C(F)(F)C(F)(F)C(F)(F)C(F)(F)C(F)(F)C(F)(C(F)(F)F)C(F)(F)F	893.951	-9.8075	-1.4038	16	2	2	4.5423	1.747	66.76	54.555	-0.0634	Training	6.8701
#VALUE!	-9.3	168.314	6.7739	FC(F)(F)C(F)(F)C(F)(F)C(F)(F)C(F)(F)C(F)(F)S(=O)(=O)NCC1=CC=CC=C1	489.007	-9.78	-1.39	8	2	1	3.1915	1.5445	46.17	44.3971	0.0325	Training	6.3174
68090-77-7	-9.3	168.314	6.7739	FC1=C(F)C(F)=C(N\C=N\C2=C(F)C(F)=C(F)C(F)=C2F)C(F)=C1F	376.006	-9.728	-1.364	3	1	1	3.2387	1.488	24.39	39.9591	0.0435	Training	6.473
66563-68-6	-9.3	168.314	6.7739	FC(F)C(F)(F)C(F)(F)C(F)(F)C(F)(F)C(F)(F)C(F)(F)C(F)(F)C(F)(F)C(F)(F)C(F)(F)C(F)(F)F	619.968	-9.8027	-1.4014	10	0	0	8.1668	1.61	0	42.3994	-0.0239	Training	6.9044
65653-73-8	-9.3	168.314	6.7739	CC1=C(F)C(F)(F)C(F)(F)C2=C1C(F)=C(F)C(F)=C2F	306.009	-9.735	-1.3675	0	0	0	4.6842	1.453	0	36.1202	0.0483	Training	6.4891
65601-67-4	-9.3	168.314	6.7739	FC(=O)C1(F)OC(F)(F)C(F)(F)C(F)(F)C1(F)F	293.974	-9.7889	-1.3944	1	2	0	2.6772	1.447	26.3	38.5095	0.047	Training	6.1151
646-85-5	-9.3	168.314	6.7739	FC(F)(F)C(F)(F)C(F)(F)C(F)(F)C1(F)C(F)(F)OC(F)(F)C1(F)F	415.969	-9.8	-1.4	3	1	0	5.014	1.508	9.23	39.2424	0.019	Training	6.6249
646-81-1	-9.3	168.314	6.7739	OS(=O)(=O)C(F)(F)C(F)(F)C1(F)C(F)(F)C(F)(F)C(F)(F)C(F)(F)C1(F)F	461.941	-9.8259	-1.413	3	2	1	-2.3993	1.531	54.37	44.6758	0.027	Training	6.6433
63967-42-0	-9.3	168.314	6.7739	FC(F)(F)C(F)(F)C(F)(F)C(F)(F)C(F)(F)C(F)(F)C(F)(F)C(F)(F)C(F)(F)C(F)(F)C=O	547.969	-9.797	-1.3985	9	1	0	6.4653	1.574	17.07	42.6664	-0.0047	Test	6.6613
63527-91-3	-9.3	168.314	6.7739	FC(F)(F)N1OC(OC1(C(F)(F)F)C(F)(F)F)(C(F)(F)F)C(F)(F)F	414.969	-9.8	-1.4	0	3	0	3.2786	1.5075	21.7	40.4694	0.0238	Training	6.8029
61628-77-1	-9.3	168.314	6.7739	FC(F)=C(C1=CC=C(C=C1)C1=CC=CC=C1Cl)C(F)(F)F	318.024	-9.7238	-1.3619	2	0	0	6.1769	1.459	0	36.3605	0.0606	Test	6.3068
#VALUE!	-9.3	168.314	6.7739	CCN(CC(O)=O)S(=O)(=O)C(F)(F)C(F)(F)C(F)(F)C(F)(F)C(F)(F)C(F)(F)C(F)(F)C(F)(F)C(F)(F)C(F)(F)F	684.984	-9.8	-1.4	13	3	1	1.9265	1.6425	74.68	51.1677	-0.0157	Training	6.5989
788-41-0	-9.3	168.314	6.7739	FC1(F)OC(F)(F)C(F)(F)C(F)(F)C(F)(F)C1(F)F	315.976	-9.8	-1.4	0	1	0	3.7434	1.458	9.23	37.2425	0.0381	Training	6.3742
80791-16-8	-9.3	168.314	6.7739	FC(F)(F)C(F)(F)C(F)(F)C(F)(F)C(F)(F)C(F)(F)C(F)(F)C(F)(F)C1=CC=CS1	501.968	-9.8033	-1.4017	7	1	0	7.214	1.551	0	40.0394	0.0143	Training	6.5663
68299-21-8	-9.3	168.314	6.7739	[Na+].[H]N(CC1=CC=CC=C1S([O-])(=O)=O)S(=O)(=O)C(F)(F)C(F)(F)C(F)(F)C(F)(F)C(F)(F)C(F)(F)F	590.946	-9.8143	-1.4071	9	5	1	-0.9004	1.5955	103.37	52.1559	0.0373	Test	6.337
80791-17-9	-9.3	168.314	6.7739	FC(F)(F)C(F)(F)C(F)(F)C(F)(F)C(F)(F)C(F)(F)C(F)(F)C(F)(F)C1=CC=CN1	485.007	-9.7733	-1.3867	7	0	1	6.4806	1.5425	15.79	41.2791	0.0138	Training	6.5888
932710-57-1	-9.3	168.314	6.7739	FC(F)(F)C(F)(F)C(F)(F)C(F)(F)C(F)(F)C(F)(F)CCC1=CC2=C(C=C1)C1=C(C=C(CCC(F)(F)C(F)(F)C(F)(F)C(F)(F)C(F)(F)C(F)(F)F)C=C1)C2COC(Cl)=O	950.05	-9.755	-1.3775	16	2	0	13.5171	1.775	26.3	51.631	-0.036	Test	6.965
922141-63-7	-9.3	168.314	6.7739	FC1(F)CC2=C(C=CC3=CC=CC=C23)C1(F)F	240.056	-9.6706	-1.3353	0	0	0	4.123	1.42	0	34.8011	0.0644	Test	6.2464
920491-93-6	-9.3	168.314	6.7739	FC(F)(F)C(F)(F)C(F)(F)C(F)(F)S(=O)(=O)OC1=CC2=C(C=C1)N=CC=C2	426.993	-9.763	-1.3815	5	4	0	4.3691	1.5135	56.26	44.1658	0.0501	Training	6.2811
90499-31-3	-9.3	168.314	6.7739	CCCCCCCCC(F)(F)C(F)(F)C(F)(F)C(F)(F)C(F)(F)C(F)(F)C(F)(F)C(F)(F)C(F)(F)C(F)(F)C(F)(F)C(F)(F)F	732.093	-9.7667	-1.3833	17	0	0	11.2876	1.666	0	44.6419	-0.0229	Test	6.5691
904-75-6	-9.3	168.314	6.7739	FC(F)(Cl)C(F)(F)C(F)(F)C(F)(F)C(F)(F)C(F)(F)C1=CC=CC=C1	411.989	-9.788	-1.394	6	0	0	6.1512	1.506	0	38.2398	0.0329	Training	6.3119
93416-26-3	-9.3	168.314	6.7739	CC1=CC2=C(C=C1)N=C(O2)C(F)(F)C(F)(F)C(F)(F)C(F)(F)C(F)(F)F	401.027	-9.7385	-1.3692	4	2	0	5.6962	1.5005	26.03	40.6235	0.0397	Training	6.4738
886046-97-5	-9.3	168.314	6.7739	FC(F)(F)C(F)(F)C(F)(F)C(F)(F)C(F)(F)C(F)(F)C(F)(F)C(=O)OCCC(F)(F)C(F)(F)C(F)(F)C(F)(F)C(F)(F)C(F)(F)C(F)(F)C(F)(F)F	859.97	-9.7923	-1.3962	15	2	0	10.3032	1.73	26.3	49.8294	-0.0613	Training	7.0329
881689-01-6	-9.3	168.314	6.7739	OCC1=CC(OCC2=CC(=CC(=C2)C(F)(F)F)C(F)(F)F)=CC(OCC2=CC(=CC(=C2)C(F)(F)F)C(F)(F)F)=C1	592.091	-9.705	-1.3525	7	3	1	8.4121	1.596	38.69	45.7108	0.0371	Test	6.8551
88055-22-5	-9.3	168.314	6.7739	FC(F)C(F)(F)C(F)(F)C(F)(F)C(F)(F)C(F)(F)COC(=O)C(=O)OCC(F)(F)C(F)(F)C(F)(F)C(F)(F)C(F)(F)C(F)F	717.988	-9.7818	-1.3909	14	4	0	6.956	1.659	52.6	49.6198	-0.028	Test	6.6673
892155-69-0	-9.3	168.314	6.7739	OCC1=CC=C(OCCCC(F)(F)C(F)(F)C(F)(F)C(F)(F)C(F)(F)C(F)(F)C(F)(F)C(F)(F)F)C=C1	584.064	-9.7486	-1.3743	12	2	1	7.3473	1.592	29.46	44.6273	0.0148	Test	6.3972
821806-55-7	-9.3	168.314	6.7739	CCC(CCC(F)(F)C(F)(F)C(F)(F)C(F)(F)C(F)(F)C(F)(F)C(F)(F)C(F)(F)F)OC(=O)NNC([O-])=O	607.053	-9.7605	-1.3803	11	4	2	1.9072	1.6035	90.49	51.1901	-0.005	Training	6.5344
87228-37-3	-9.3	168.314	6.7739	FC1=C(F)C(F)=C(F)C2=C1C(F)(F)C(F)(Cl)C2(F)Cl	329.925	-9.8421	-1.4211	0	0	0	4.6141	1.465	0	36.5985	0.05	Training	6.3009
86563-87-3	-9.3	168.314	6.7739	FC(F)(F)C(F)(F)C=CC(F)(F)C(F)(F)C(F)(F)C(F)(F)C(F)(F)C(F)(F)F	463.987	-9.7929	-1.3964	6	0	0	6.479	1.532	0	39.2797	0.0094	Training	6.6326
865-94-1	-9.3	168.314	6.7739	NC(=N)C(F)(F)C(F)(F)C(F)(F)C(F)(F)C(F)(F)C(F)(F)C(F)(F)C(F)(F)C(N)=N	486.034	-9.7733	-1.3867	9	2	4	-3.4877	1.543	99.74	49.6947	0.0221	Test	6.1603
864-23-3	-9.3	168.314	6.7739	CC1=CC=C(C=C1)S(=O)(=O)OCC(F)(F)C(F)(F)C(F)(F)C(F)(F)C(F)(F)C(F)(F)C(F)(F)C(F)F	586.01	-9.7778	-1.3889	11	3	0	6.4125	1.593	43.37	46.0572	0.0185	Training	6.4236
849798-42-1	-9.3	168.314	6.7739	OC(=CC(=O)C(F)(F)C(F)(F)C(F)(F)F)C1=CC2=CC=CC=C2C=C1	366.049	-9.7	-1.35	4	2	1	5.1407	1.483	37.3	41.051	0.0599	Training	6.2635
83701-40-0	-9.3	168.314	6.7739	FC1=C(F)C(F)=C(OC(=O)CCCCC(=O)OC2=C(F)C(F)=C(F)C(F)=C2F)C(F)=C1F	478.026	-9.7188	-1.3594	7	4	0	5.149	1.539	52.6	44.8205	0.0344	Training	6.4857
83558-87-6	-9.3	168.314	6.7739	NC1=C(O)C=CC(=C1)C(C1=CC(N)=C(O)C=C1)(C(F)(F)F)C(F)(F)F	366.08	-9.696	-1.348	2	4	4	-0.5362	1.483	92.5	46.5716	0.0817	Training	6.1222
87415-34-7	-9.3	168.314	6.7739	CC1=C2C(=C(F)C(F)=C1F)C(F)(F)C(F)=C(F)C2(F)[N+]([O-])=O	333.004	-9.7318	-1.3659	1	2	0	4.0673	1.4665	43.14	40.9741	0.0577	Training	6.4002
2894-87-3	-9.2	199.048	6.701	OC1=C(F)C(F)=C(C(F)=C1F)C1=C(F)C(F)=C(F)C(F)=C1F	331.988	-9.7318	-1.3659	1	1	1	4.31	1.466	20.23	38.6628	0.0529	Test	6.3988
307-45-9	-9.2	199.048	6.701	FC(F)(F)C(F)(F)C(F)(F)C(F)(F)C(F)(F)C(F)(F)C(F)(F)C(F)(F)C(F)(F)C(F)(F)F	537.965	-9.8062	-1.4031	7	0	0	7.1934	1.569	0	40.7593	-0.0096	Test	6.8632
308-13-4	-9.2	199.048	6.701	FC(F)(F)C(F)(F)C(F)(F)C(F)(F)C(F)(F)C(=O)OC(=O)C(F)(F)C(F)(F)C(F)(F)C(F)(F)C(F)(F)F	609.95	-9.7946	-1.3973	8	3	0	6.2632	1.605	43.37	46.536	-0.0189	Training	6.9464
33496-55-8	-9.2	199.048	6.701	CCCCCCCCNC(=O)C(F)(F)C(F)(F)C(F)(F)C(F)(F)C(F)(F)C(F)(F)C(F)(F)C(F)(F)F	575.112	-9.75	-1.375	14	1	1	5.8617	1.5876	29.1	44.4122	0.009	Test	6.2615
327630-35-3	-9.2	199.048	6.701	FC(F)(F)C(F)(F)C(F)(F)C(F)(F)C(F)(F)C(F)(F)C1=CC=C(S1)C1=CC=C(Br)S1	561.873	-9.8933	-1.4467	6	2	0	8.4344	1.5809	0	41.2375	0.0317	Training	6.4664
330548-64-6	-9.2	199.048	6.701	C[C@H](NC(=O)C(F)(F)C(F)(F)C(F)(F)C(F)(F)C(F)(F)C(F)(F)C(F)(F)C(F)(F)F)C(O)=O	535.008	-9.7758	-1.3879	9	2	2	0.0738	1.5675	66.4	47.3402	0	Training	6.5351
331716-84-8	-9.2	199.048	6.701	FC(F)(F)C(F)(F)C(F)(F)C(F)(F)C(F)(F)C(F)(F)C(F)(F)C(F)(F)CCOC(=O)C1=CC=CN=C1	569.028	-9.7556	-1.3778	10	3	0	6.6379	1.5845	39.19	45.2996	0.009	Training	6.5786
32687-76-6	-9.2	199.048	6.701	FC(F)C(F)(F)C(F)(F)C(F)(F)C(F)(F)C(F)(F)C(=O)OOC(=O)C(F)(F)C(F)(F)C(F)(F)C(F)(F)C(F)(F)C(F)F	689.957	-9.7905	-1.3952	12	4	0	6.871	1.645	52.6	49.0591	-0.0282	Training	6.7773
#VALUE!	-9.2	199.048	6.701	FC1=C(F)C2=C(C(F)=C1F)C(F)(F)C(F)(F)C(F)=C2F	309.984	-9.75	-1.375	0	0	0	4.5913	1.455	0	36.1997	0.0448	Training	6.487
2153498-16-7	-9.2	199.048	6.701	OC(=O)C(F)(F)C(F)(F)C(F)(F)C(F)(F)C(F)(F)C(F)(F)C(F)(F)C(F)(F)C(F)(F)C(F)(F)C(F)(F)C(F)(F)C(F)(F)C(F)(F)C(F)(F)C(F)(F)C(F)(F)C(F)(F)C(F)(F)C(F)(F)C(F)(F)F	1113.93	-9.7985	-1.3993	20	1	1	10.4388	1.857	37.3	56.0086	-0.1307	Training	7.0012
25711-77-7	-9.2	199.048	6.701	FC(=O)C(F)(OC(F)(F)C(F)(OC1=C(F)C(F)=C(F)C(F)=C1F)C(F)(F)F)C(F)(F)F	495.959	-9.7742	-1.3871	6	3	0	5.3226	1.548	35.53	43.4722	0.0185	Training	6.6258
25444-35-3	-9.2	199.048	6.701	FC(F)(F)C(F)(F)C(F)(F)C(F)(F)C(F)(F)C(F)(F)C(F)(F)C1=CC=C(C=C1)S(Cl)(=O)=O	543.938	-9.8188	-1.4094	7	2	0	6.4447	1.572	34.14	44.2928	0.0195	Training	6.609
2340-93-4	-9.2	199.048	6.701	FC(F)(F)C1=C(C(=C(C(=C1C(F)(F)F)C(F)(F)F)C(F)(F)F)C(F)(F)F)C(F)(F)F	485.971	-9.78	-1.39	0	0	0	7.7994	1.543	0	39.7194	0.0093	Training	7.329
23228-90-2	-9.2	199.048	6.701	FC(F)(F)C(F)(OC(F)(F)C(F)(F)C(F)(F)C(F)(F)OC(F)(C(F)(F)F)C(F)(F)F)C(F)(F)F	569.955	-9.8059	-1.4029	7	2	0	7.0566	1.585	18.46	43.2451	-0.0096	Training	6.8767
231630-85-6	-9.2	199.048	6.701	CC(=O)N1N=C(C=C1C(F)(F)C(F)(F)C(F)(F)F)C(F)(F)C(F)(F)C(F)(F)F	446.01	-9.7643	-1.3821	4	3	0	5.122	1.523	34.89	42.4092	0.0274	Training	6.6114
2274731-07-4	-9.2	199.048	6.701	[H]C(F)(F)C(F)(F)C(F)(F)C(F)(F)C(F)(F)C(F)(F)C(F)(F)C(F)(F)C(F)(F)C(F)(F)S(O)(=O)=O	581.941	-9.8235	-1.4118	10	2	1	-0.5855	1.591	54.37	47.0758	0	Training	6.5172
2269495-20-5	-9.2	199.048	6.701	OC(=O)C(F)(F)C(F)(F)C(F)(F)C(F)(F)C(F)(F)C(F)(F)C(F)(F)S(F)(F)(F)(F)F	521.939	-9.8367	-1.4183	8	1	1	3.8736	1.561	37.3	44.1688	-0.0055	Training	6.5289
2200-70-6	-9.2	199.048	6.701	OC1=CC(F)=C(C(F)=C1F)C1=C(F)C(F)=C(OF)C(F)=C1F	329.993	-9.7273	-1.3636	2	2	1	4.2951	1.465	29.46	39.5459	0.0574	Training	6.234
2089109-33-9	-9.2	199.048	6.701	OS(=O)(=O)C(F)(F)C(F)(F)C(F)(F)C(F)(F)C(F)(F)C(F)(F)C(F)(F)S(F)(F)(F)(F)F	557.906	-9.8677	-1.4339	8	2	1	0.1348	1.579	54.37	46.5951	0.0057	Test	6.4809
335383-23-8	-9.2	199.048	6.701	FC(F)(F)C1=CC(=CC([Se][Se]C2=CC(=CC(=C2)C(F)(F)F)C(F)(F)F)=C1)C(F)(F)F	585.861	-9.9067	-1.4533	3	0	0	5.036	1.5929	0	41.7172	0.0429	Training	6.8541
284472-92-0	-9.2	199.048	6.701	FC(F)(F)C(F)(F)C(F)(F)C(F)(F)C(F)(F)C(F)(F)C(F)(F)C(F)(F)C1=CC=C(C=C1)P(C1=CC=C(C=C1)C(F)(F)C(F)(F)C(F)(F)C(F)(F)C(F)(F)C(F)(F)C(F)(F)C(F)(F)F)C1=CC=C(C=C1)C(F)(F)C(F)(F)C(F)(F)C(F)(F)C(F)(F)C(F)(F)C(F)(F)C(F)(F)F	1515.99	-9.7723	-1.3862	24	0	0	19.8425	2.058	0	60.3197	-0.1428	Training	6.0883
337457-78-0	-9.2	199.048	6.701	FC(F)(F)C(F)(C1=CC2=C(NC(=O)N(C2)NCC2=CN=CC=C2)C=C1)C(F)(F)F	422.098	-9.6931	-1.3466	4	3	2	0.0686	1.511	57.26	44.168	0.0457	Training	6.5253
1217464-23-7	-9.2	199.048	6.701	Cl.FC(F)(F)C1=CC(=CC(=C1)C([C@@H]1CCCN1)C1=CC(=CC(=C1)C(F)(F)F)C(F)(F)F)C(F)(F)F	545.078	-9.7371	-1.3686	3	1	1	6.4567	1.5725	12.03	42.1046	0.0308	Training	7.1432
351346-36-6	-9.2	199.048	6.701	CC1=CC(C)=NC(SC2=NN3C(C=C2)=NN=C3C(F)(F)C(F)(F)C(F)(F)F)=N1	426.05	-9.7321	-1.3661	4	7	0	3.9717	1.513	68.86	45.407	0.0569	Training	6.2805
200636-93-7	-9.2	199.048	6.701	C[N+](C)([O-])CCCNC(=O)C1(F)C(F)(F)C(OC(F)(F)F)C(F)(OC(F)(F)F)C(F)(OC(F)(F)F)C1(F)F	606.065	-9.7579	-1.3789	8	5	1	1.6248	1.603	79.85	50.1063	0.0149	Training	6.7312
572-94-1	-9.2	199.048	6.701	FC(F)C(F)(F)C(F)(F)C(F)(F)COC(=O)C1=CC=CC=C1C(=O)OCC(F)(F)C(F)(F)C(F)(F)C(F)F	594.032	-9.7474	-1.3737	12	4	0	6.3422	1.597	52.6	47.1406	0.0089	Test	6.4405
55987-23-0	-9.2	199.048	6.701	FC(OC1=CC(OC(F)=C(F)C(F)(F)C(F)(F)C(F)(F)C(F)(F)C(F)(F)C(F)(F)C(F)(F)F)=CC=C1)=C(F)C(F)(F)C(F)(F)C(F)(F)C(F)(F)C(F)(F)C(F)(F)C(F)(F)F	969.967	-9.7767	-1.3883	16	2	0	13.4086	1.785	18.46	51.2453	-0.0648	Training	7.0721
55776-72-2	-9.2	199.048	6.701	FC(F)(F)C(F)(F)C(F)(F)COP(=O)(C1=CC=CC=C1)C1=CC=CC=C1	400.046	-9.7308	-1.3654	6	2	0	4.765	1.5	26.3	40.6309	0.0568	Training	6.2074
54009-77-7	-9.2	199.048	6.701	FC(F)(F)C(F)(C(F)(F)F)C(F)(F)C(F)(F)C(F)(F)C(F)(F)C(F)(F)C(F)(F)C(F)(F)C(F)(F)C(F)(F)C(F)(F)C(F)(F)C(F)(F)CC1CO1	825.985	-9.79	-1.395	14	1	0	10.2318	1.713	12.53	47.7727	-0.0518	Training	7.0834
53281-37-1	-9.2	199.048	6.701	OC(=O)C(F)(F)C(F)(Cl)C(F)(F)C(F)(Cl)C(F)(F)C(F)(Cl)C(F)(F)C(F)(Cl)C(F)(F)C(F)(Cl)Cl	659.787	-9.9382	-1.4691	10	1	1	5.0663	1.6299	37.3	46.9257	-0.0183	Training	6.5301
52999-51-6	-9.2	199.048	6.701	[O-][N+](=O)C1=C(OC(F)(F)C(F)(F)F)C=C(OC(F)(F)C(F)(F)F)C=C1OC(F)(F)C(F)(F)F	524.969	-9.7697	-1.3848	7	5	0	6.1965	1.5625	70.83	47.5824	0.0252	Training	6.5167
52956-82-8	-9.2	199.048	6.701	FC(F)(F)C(F)(C(F)(F)F)C(F)(F)C(F)(F)C(F)(F)C(F)(F)C(F)(F)C(F)(F)C(F)(F)C(F)(F)C(F)(F)C(F)(F)CCOC(=O)C=C	768.001	-9.7809	-1.3904	14	2	0	9.2916	1.684	26.3	47.99	-0.0372	Training	6.8947
518358-34-4	-9.2	199.048	6.701	FC1=C(F)C(F)=C(P(NCC(F)(F)C(F)(F)C(F)(F)C(F)(F)C(F)(F)C(F)(F)C(F)(F)F)C2=C(F)C(F)=C(F)C(F)=C2F)C(F)=C1F	762.96	-9.7809	-1.3904	10	1	1	6.7782	1.6815	12.03	46.4622	-0.0233	Training	7.1962
338-83-0	-9.2	199.048	6.701	FC(F)(F)C(F)(F)C(F)(F)N(C(F)(F)C(F)(F)C(F)(F)F)C(F)(F)C(F)(F)C(F)(F)F	520.97	-9.8065	-1.4032	6	1	0	5.5264	1.5605	3.24	40.7434	-0.0048	Training	6.837
51761-69-4	-9.2	199.048	6.701	FC(F)(F)C(F)(F)C(F)(F)P(C(F)(F)C(F)(F)C(F)(F)F)C(F)(F)C(F)(F)C(F)(F)F	537.94	-9.8323	-1.4161	6	0	0	7.8395	1.569	0	40.7588	-0.0049	Training	6.8599
467459-31-0	-9.2	199.048	6.701	FC(F)C(F)(F)COC1=CC=CC(CNCCC2=CNC3=C2C=CC(F)=C3)=C1	398.142	-9.6679	-1.3339	9	2	2	3.3077	1.4991	37.05	41.6678	0.0601	Training	5.952
4550-62-3	-9.2	199.048	6.701	COC1=CC(=CC(OC)=C1)C(=O)NC(=S)NC1=CC=CC(=C1)C(F)(F)C(F)(F)OC(F)(F)C(F)(F)C(F)(F)OC(F)(F)F	666.049	-9.7419	-1.3709	11	6	2	3.6676	1.633	78.05	51.126	0.0266	Test	6.4568
4314-38-9	-9.2	199.048	6.701	ONC(=N)C(F)(F)C(F)(F)C(F)(F)C(F)(F)C(F)(F)C(F)(F)C(F)(F)F	428.001	-9.7885	-1.3942	6	2	3	1.095	1.514	56.11	44.171	0.0258	Test	6.1838
41123-44-8	-9.2	199.048	6.701	CC(=C)C(=O)OC(F)C(F)(F)C(F)(F)C(F)(F)C(F)(F)C(F)(F)C(F)(F)C(F)(F)C(F)(F)C(F)(F)CF	600.02	-9.773	-1.3865	12	2	0	7.0885	1.6	26.3	44.6304	-0.0046	Training	6.5457
38550-46-8	-9.2	199.048	6.701	OCC(I)CC(F)(F)C(F)(F)C(F)(F)C(F)(F)C(F)(F)C(F)(F)C(F)(F)C(F)(F)C(F)(F)C(F)(F)F	703.913	-9.9111	-1.4556	11	1	1	7.4524	1.652	20.23	46.1013	-0.0119	Test	6.5574
376380-66-4	-9.2	199.048	6.701	COC1=C2OC=CC2=C(OC)C2=C1OC(=CC2=O)C(F)(F)C(F)(F)C(F)(F)C(F)(F)F	464.031	-9.7194	-1.3597	5	5	0	5.4811	1.532	61.81	45.4616	0.0473	Training	6.5082
36913-91-4	-9.2	199.048	6.701	FC(F)(F)C(F)(F)C(F)(F)C(F)(F)S(=O)(=O)OS(=O)(=O)C(F)(F)C(F)(F)C(F)(F)C(F)(F)F	581.89	-9.8545	-1.4273	8	5	0	4.514	1.5909	77.51	49.3888	0.0101	Training	6.4644
359-71-7	-9.2	199.048	6.701	FC(F)(F)N1C(F)(F)C(F)(F)C(F)(F)C(F)(F)C1(F)F	332.982	-9.8	-1.4	0	1	0	2.7801	1.4665	3.24	36.9836	0.0333	Training	6.4837
356-47-8	-9.2	199.048	6.701	FC(F)(F)C1(F)OC(F)(F)C(F)(F)C(F)(F)C1(F)F	315.976	-9.8	-1.4	0	1	0	3.7434	1.458	9.23	37.2425	0.0381	Training	6.3742
5121-88-0	-9.2	199.048	6.701	FC1=CC(F)=C(F)C(=C1F)C1=C(F)C(F)=C(F)C(F)=C1F	315.993	-9.7286	-1.3643	1	0	0	4.6055	1.458	0	36.3199	0.0479	Training	6.46
20017-49-6	-9.2	199.048	6.701	FC1=C(F)C(=C(F)C(F)=C1C(F)(F)F)C(F)(C(F)(F)F)C(F)(F)F	385.978	-9.775	-1.3875	1	0	0	5.5512	1.493	0	37.7196	0.0277	Training	6.7569
106813-73-4	-9.2	199.048	6.701	OC1(OOC2(O)C(F)(F)C(F)(F)C(F)(F)C(F)(F)C2(F)F)C(F)(F)C(F)(F)C(F)(F)C(F)(F)C1(F)F	589.963	-9.7889	-1.3944	3	4	2	4.692	1.595	58.92	47.6913	0	Training	7.1308
188754-82-7	-9.2	199.048	6.701	FC1=CC=C(C=C1)C(NC(=O)C1=CC=CC=C1)(C(F)(F)F)C(F)(F)F	365.065	-9.696	-1.348	3	1	1	2.9648	1.4825	29.1	40.2113	0.05	Training	6.48
1355554-46-9	-9.2	199.048	6.701	CCCS(=O)(=O)C1=C(C)C(=CC=C1C(F)(C(F)(F)F)C(F)(F)F)C(O)=O	410.042	-9.75	-1.375	5	3	1	1.2658	1.505	71.44	45.3448	0.0542	Test	6.2364
1355554-34-5	-9.2	199.048	6.701	CCC(C)S(=O)C1=C(C)C(=CC=C1C(F)(C(F)(F)F)C(F)(F)F)C(O)=O	408.063	-9.7423	-1.3712	5	2	1	1.9882	1.504	54.37	43.5983	0.0536	Training	6.2908
1355554-16-3	-9.2	199.048	6.701	CC1=C(SC(C)(C)C)C(=CC=C1C(O)=O)C(F)(C(F)(F)F)C(F)(F)F	392.068	-9.74	-1.37	3	2	1	2.9727	1.496	37.3	41.5714	0.0535	Training	6.412
133921-38-7	-9.2	199.048	6.701	OC(=O)C(F)(F)C(F)(F)C(F)(F)C(F)(F)C(F)(F)C(F)(F)C(F)(F)C(F)(F)C(F)(F)C(F)(F)C(F)(F)C(F)(F)C(F)(F)C(F)(F)C(F)(F)C(F)(F)C(F)(F)C(F)(F)F	963.939	-9.7983	-1.3991	17	1	1	8.5329	1.782	37.3	53.0088	-0.0993	Test	7.1247
129135-87-1	-9.2	199.048	6.701	[K+].FC(F)(F)C(F)(F)C(F)(F)C(F)(F)S(=O)(=O)[N-]S(=O)(=O)C(F)(F)C(F)(F)C(F)(F)C(F)(F)F	618.862	-9.8824	-1.4412	8	4	0	1.8751	1.6094	82.38	50.6152	0.0105	Test	6.5607
1261985-05-0	-9.2	199.048	6.701	OC1=CC(=CC(=C1)C(F)(F)F)C1=CC(=C(F)C=C1)C(F)(F)F	324.038	-9.7045	-1.3523	1	1	1	5.2348	1.462	20.23	38.5038	0.0603	Training	6.3904
1261952-81-1	-9.2	199.048	6.701	OC1=CC(OC(F)(F)F)=CC(=C1)C1=C(F)C(=CC=C1)C(F)(F)F	340.033	-9.7087	-1.3543	2	2	1	5.1146	1.47	29.46	39.7467	0.0607	Training	6.3089
1261922-17-1	-9.2	199.048	6.701	OC1=CC(OC(F)(F)F)=CC(=C1)C1=CC(=C(F)C=C1)C(F)(F)F	340.033	-9.7087	-1.3543	2	2	1	5.1146	1.47	29.46	39.7467	0.0607	Training	6.3089
125635-85-0	-9.2	199.048	6.701	CCCCCCCCCC(F)(F)C(F)(F)C(F)(F)C(F)(F)C(F)(F)C(F)(F)C(F)(F)C(F)(F)C(F)(F)C(F)(F)F	646.115	-9.7575	-1.3788	16	0	0	10.4071	1.6231	0	42.9223	-0.0045	Training	6.3958
1361054-89-8	-9.2	199.048	6.701	OP(=O)(OCCC(F)(F)C(F)(F)C(F)(F)C(F)(F)C(F)(F)F)OCCC(F)(F)C(F)(F)C(F)(F)C(F)(F)C(F)(F)C(F)(F)C(F)(F)F	789.982	-9.8021	-1.4011	16	3	1	9.3778	1.695	55.76	51.3756	-0.0315	Training	6.5501
119534-79-1	-9.2	199.048	6.701	NC1=CC=CC(=C1)C(F)(F)C(F)(F)C(F)(F)C(F)(F)C(F)(F)C(F)(F)F	411.029	-9.7538	-1.3769	5	1	1	3.3607	1.5055	26.02	40.8226	0.0346	Training	6.4055
116265-66-8	-9.2	199.048	6.701	FC(F)(C1(F)C(F)(F)C(F)(F)C(F)(F)C(F)(F)C1(F)F)C1(F)C(F)(F)C(F)(F)C2(F)C(F)(F)C(F)(F)C(F)(F)C(F)(F)C2(F)C1(F)F	773.952	-9.7915	-1.3957	2	0	0	9.1193	1.687	0	45.479	-0.0471	Training	8.1907
1144512-34-4	-9.2	199.048	6.701	OC(=O)C(F)(F)C(F)(F)C(F)(F)C(C(F)(F)F)(C(F)(F)F)C(F)(F)F	413.974	-9.796	-1.398	4	1	1	1.7497	1.507	37.3	42.0095	0.0156	Training	6.5176
1127427-64-8	-9.2	199.048	6.701	FC(F)(F)C(F)(F)C(F)(F)C(F)(F)C(F)(F)C(F)(F)C(F)(F)C(F)(F)C(F)(F)C(F)(F)C(F)(F)C(F)(F)C(F)(F)C(F)(F)C(F)(F)C(F)(F)C(F)(F)C(F)(F)C(F)(F)C(F)(F)C(F)(F)C(F)(F)F	1137.93	-9.8029	-1.4015	19	0	0	14.817	1.869	0	52.7585	-0.1242	Training	7.1094
111364-00-2	-9.2	199.048	6.701	FC(F)(F)C(F)(F)C(F)(F)C(CC1=CC=CC=C1C#N)(C(F)(F)F)C(F)(F)F	435.029	-9.7429	-1.3714	4	1	0	6.0447	1.5175	23.79	41.0796	0.0311	Training	6.6957
107349-88-2	-9.2	199.048	6.701	[O-][N+](=O)C1=CC(=C(NC(=O)C2(F)C(F)(F)C(F)(F)C(F)(F)C(F)(F)C2(F)F)C=C1)[N+]([O-])=O	490.998	-9.7438	-1.3719	4	5	1	2.7291	1.5455	115.38	51.358	0.0426	Training	6.6424
57589-85-2	-9.2	199.048	6.701	[K+].[H]N(C(=O)C1=C(C([O-])=O)C(Cl)=C(Cl)C(Cl)=C1Cl)C1=CC(OS(=O)(=O)C(F)(F)C(F)(F)C(F)(F)C(F)(F)C(F)(F)C(F)(F)C(F)(F)C(F)(F)F)=CC=C1	912.796	-9.8519	-1.426	12	6	1	3.9847	1.7564	112.6	59.5159	-0.0167	Training	6.786
103055-07-8	-9.2	199.048	6.701	FC(C(F)(F)F)C(F)(F)OC1=CC(Cl)=C(NC(=O)NC(=O)C2=C(F)C=CC=C2F)C=C1Cl	509.978	-9.7688	-1.3844	5	3	2	2.884	1.555	67.43	46.9426	0.0321	Training	6.6182
100508-28-9	-9.2	199.048	6.701	FC(F)(F)C(F)(F)C(F)(F)C(F)(F)C=CC(F)(F)C(F)(F)C(F)(F)C(F)(F)C(F)(F)F	513.984	-9.7935	-1.3968	7	0	0	7.1143	1.557	0	40.2797	0	Training	6.764
1003194-09-9	-9.2	199.048	6.701	CCN(CC(O)=O)S(=O)(=O)C(F)(F)C(F)(F)C(F)(F)C(F)(F)C(F)(F)C(F)(F)C(F)(F)C(F)(F)C(F)(F)F	634.987	-9.8	-1.4	12	3	1	1.2912	1.6175	74.68	50.1677	-0.0052	Training	6.5157
1192593-79-5	-9.2	199.048	6.701	OC(=O)C(F)(F)C(F)(F)C(C(F)(F)F)(C(F)(F)F)C(F)(F)C(F)(F)F	413.974	-9.796	-1.398	4	1	1	1.7497	1.507	37.3	42.0095	0.0156	Training	6.5176
1921-97-7	-9.2	199.048	6.701	FC1=CC(F)=C(F)C(NC2=C(F)C(F)=C(Br)C(F)=C2F)=C1F	390.924	-9.8455	-1.4227	2	1	1	3.6947	1.4955	12.03	39.0215	0.0552	Training	6.2415
14055-53-9	-9.2	199.048	6.701	FC1=CC(F)=C(F)C(OC2=C(F)C(F)=C(C(F)=C2F)C2=C(F)C(F)=C(F)C(F)=C2F)=C1F	479.982	-9.7281	-1.3641	3	1	0	6.9542	1.54	9.23	40.5226	0.0305	Training	6.9997
141977-66-4	-9.2	199.048	6.701	OCC(F)(OC(F)(F)C(F)(OC(F)(F)C(F)(OC(F)(F)C(F)(OC(F)(F)C(F)(F)C(F)(F)F)C(F)(F)F)C(F)(F)F)C(F)(F)F)C(F)(F)F	813.952	-9.798	-1.399	13	5	1	8.5263	1.707	57.15	51.994	-0.047	Training	6.8835
184362-57-0	-9.2	199.048	6.701	FC1C(F)(F)COC2=C(C(F)=C(F)C(F)=C2F)C1(F)F	310.004	-9.745	-1.3725	0	1	0	3.7006	1.455	9.23	37.1231	0.0489	Training	6.4375
1835252-07-7	-9.2	199.048	6.701	FC(F)(F)C(F)(F)C(F)(F)C(F)(F)C(F)(F)CCCCCCCCCCC(F)(F)C(F)(F)C(F)(F)C(F)(F)C(F)(F)F	678.121	-9.7571	-1.3786	17	0	0	11.0944	1.6391	0	43.5624	-0.009	Training	6.4008
1800-30-2	-9.2	199.048	6.701	FC1=C(F)C(F)=C(OC2=C(F)C(F)=C(F)C(F)=C2F)C(F)=C1F	349.979	-9.7391	-1.3696	2	1	0	4.8699	1.475	9.23	37.9226	0.0442	Training	6.4656
176676-71-4	-9.2	199.048	6.701	OCCC(F)(F)C(F)(F)C(F)(F)C(F)(F)C(F)(F)C(F)(F)C(F)(F)C(F)(F)C(F)(F)C(F)(F)C(F)(F)C(F)(F)C(F)(F)C(F)(F)C(F)(F)C(F)(F)C(F)(F)F	913.978	-9.7945	-1.3973	17	1	1	11.0959	1.757	20.23	50.3026	-0.0781	Training	6.9616
171184-04-6	-9.2	199.048	6.701	C[N+](C)(CCC(F)C(F)(F)C(F)(F)C(F)(F)C(F)(F)C(F)(F)C(F)(F)C(F)(F)C(F)(F)C(F)(F)F)CC([O-])=O	631.063	-9.7667	-1.3833	13	2	0	4.0524	1.6155	40.13	46.6343	-0.005	Training	6.5781
16768-38-0	-9.2	199.048	6.701	[O-][N+](=O)C1=C(C(F)=C(F)C(F)=C1F)C1=C(C(F)=C(F)C(F)=C1F)[N+]([O-])=O	387.973	-9.7308	-1.3654	3	4	0	4.2828	1.494	86.28	46.3875	0.0629	Test	6.3447
163660-59-1	-9.2	199.048	6.701	[H][C@]1(CCCN1C(=O)[C@@H](NC(=O)C1=CC=C(C=C1)C(=O)N1CCOCC1)C(C)C)C(=O)N[C@@H](C(C)C)C(=O)C(F)(F)C(F)(F)F	632.263	-9.6705	-1.3352	10	6	2	-2.676	1.6161	125.12	55.1573	0.0442	Training	6.6219
16259-99-7	-9.2	199.048	6.701	FC1=C(F)C(F)=C2[Se]C3=C(F)C(F)=C(F)C(F)=C3[Se]C2=C1F	455.82	-9.9636	-1.4818	0	0	0	0.4228	1.5279	0	39.1164	0.0682	Training	6.43
1608112-40-8	-9.2	199.048	6.701	FC(F)(F)C(F)(F)C(F)(F)C(F)(F)C1=C2SC=CC2=CC=C1	351.997	-9.7682	-1.3841	3	1	0	5.826	1.476	0	37.0399	0.0504	Training	6.254
1416133-89-5	-9.2	199.048	6.701	FC(F)(F)C(OC(=O)N1CCN(CC2=CC(OC3=CC=CC=C3)=CC=C2)CC1)C(F)(F)F	462.138	-9.6812	-1.3406	5	4	0	2.9599	1.5311	42.01	43.4438	0.049	Training	6.6526
16012-83-2	-9.2	199.048	6.701	FC1=C(F)C(F)=C2SC3=C(F)C(F)=C(F)C(F)=C3SC2=C1F	359.931	-9.8	-1.4	0	2	0	5.4152	1.48	0	37.1986	0.0571	Test	6.4117
1513863-81-4	-9.2	199.048	6.701	CN(C)CCCNC(=O)C(F)(F)C(F)(F)C(F)(F)C(F)(F)C(F)(F)C(F)(F)C(F)(F)C(F)(F)C(F)(F)C(F)(F)C(F)(F)C(F)(F)C(F)(F)C(F)(F)F	848.057	-9.775	-1.3875	17	2	1	6.1315	1.724	32.34	50.1951	-0.0462	Training	6.7516
150049-87-9	-9.2	199.048	6.701	CC(=O)C(F)(F)C(F)(F)C(F)(F)C(F)(F)C(F)(F)C(F)(F)C(F)(F)C(F)(F)C(F)(F)F	511.988	-9.7903	-1.3952	8	1	0	6.2201	1.556	17.07	41.9468	0.0047	Test	6.6052
149068-56-4	-9.2	199.048	6.701	FC(F)(F)C(F)(F)C(F)(F)C(F)(F)C(F)(F)C(F)(F)C1=CC=C(Br)C=C1	473.929	-9.8615	-1.4308	5	0	0	6.6444	1.537	0	39.4786	0.0307	Training	6.4624
1478-61-1	-9.2	199.048	6.701	OC1=CC=C(C=C1)C(C1=CC=C(O)C=C1)(C(F)(F)F)C(F)(F)F	336.058	-9.6957	-1.3478	2	2	2	4.5063	1.468	40.46	40.7672	0.07	Test	6.2219
147150-97-8	-9.2	199.048	6.701	FC1=C(F)C(F)=C(SC(SC2=C(F)C(F)=C(F)C(F)=C2F)=C=O)C(F)=C1F	437.923	-9.7926	-1.3963	4	3	0	5.635	1.519	17.07	40.4655	0.0472	Training	6.3834
1456900-48-3	-9.2	199.048	6.701	FC(F)(F)C(F)(F)C(F)(F)C(F)(F)S(=O)(=O)NC1CCCCCCC1	409.076	-9.768	-1.384	5	2	1	2.8336	1.5045	46.17	42.7985	0.0504	Test	6.2335
145430-08-6	-9.2	199.048	6.701	CC(C)CCOC(=O)NC(C(F)(F)F)(C(F)(F)F)P(=O)(C1=CC=CC=C1)C1=CC=CC=C1	481.124	-9.7062	-1.3531	7	3	1	3.9829	1.5406	55.4	45.1625	0.0507	Training	6.4395
142177-44-4	-9.2	199.048	6.701	OC1=CC(=C2C=C(C=CC2=C1)C(F)(F)F)C(F)(F)F	280.032	-9.7053	-1.3526	0	1	1	4.5819	1.44	20.23	37.6236	0.065	Test	6.249
1419865-32-9	-9.2	199.048	6.701	OC1(OC(=O)C2=C(F)C(F)=C(F)C(F)=C12)C(F)(C(F)(F)F)C(F)(F)F	389.975	-9.756	-1.378	1	3	1	3.3914	1.495	46.53	42.4525	0.0397	Training	6.5823
1548-88-5	-9.2	199.048	6.701	FC(F)(F)C(F)(F)C(F)(F)C(F)(F)C(F)(F)C(F)(F)C(F)(F)C1=CC=CC=C1	446.015	-9.7607	-1.3804	6	0	0	6.5172	1.523	0	38.9203	0.0227	Training	6.5781
57670-47-0	-9.2	199.048	6.701	CCN(CCP(O)(O)=O)S(=O)(=O)C(F)(F)C(F)(F)C(F)(F)C(F)(F)C(F)(F)C(F)(F)C(F)(F)C(F)(F)F	634.982	-9.8189	-1.4095	12	3	2	-1.7505	1.6175	94.91	52.1906	0.0175	Training	6.3041
548455-52-3	-9.2	199.048	6.701	FC(F)(F)C(F)(F)C(F)(F)C(F)(F)C(F)(F)C(F)(F)C(=O)NC1=CC(NC(=O)C(F)(F)C(F)(F)C(F)(F)C(F)(F)C(F)(F)C(F)(F)F)=C(C=C1)N=NC1=CC=CC=C1	904.039	-9.7483	-1.3741	14	4	2	8.2351	1.752	82.92	56.3728	-0.0357	Training	6.9723
60167-96-6	-9.2	199.048	6.701	CCC(C)C1=C2N=C(NC2=C(C=C1[N+]([O-])=O)[N+]([O-])=O)C(F)(F)C(F)(F)F	382.07	-9.7038	-1.3519	5	5	1	4.4014	1.491	114.96	49.1374	0.0758	Training	6.0275
NOCAS_1034816	-9.2	199.048	6.701	OS(=O)C(F)(F)C(F)(F)C(F)(F)C(F)(F)C(F)(F)C(F)(F)C(F)(F)C(F)(F)C(F)(F)C(F)(F)C(F)(F)F	633.933	-9.8243	-1.4122	10	1	1	7.0809	1.617	37.3	46.4087	-0.0162	Training	6.7527
NOCAS_1034646	-9.2	199.048	6.701	OC(CC(F)(F)C(F)(F)C(F)(F)C(F)(F)C(F)(F)C(F)(F)C(F)(F)C(F)(F)C(F)(F)C(F)(F)C(F)(F)C(F)(F)C(F)(F)C(F)(F)C(F)(F)F)S(O)(=O)=O	893.941	-9.8094	-1.4047	16	3	2	2.6392	1.747	74.6	55.3388	-0.0636	Training	6.8304
NOCAS_1034601	-9.2	199.048	6.701	OC(CC(F)(F)C(F)(F)C(F)(F)C(F)(F)C(F)(F)C(F)(F)C(F)(F)C(F)(F)C(F)(F)C(F)(F)F)S(O)(=O)=O	643.957	-9.8132	-1.4066	11	3	2	-0.5373	1.622	74.6	50.3391	-0.0058	Training	6.5533
NOCAS_1032284	-9.2	199.048	6.701	OS(=O)(=O)C(F)(F)C(F)(F)C(F)(F)C(F)(F)C(F)(F)C(F)(F)C(\F)=C(/F)C(F)(F)F	511.938	-9.8233	-1.4117	7	2	1	-1.0436	1.556	54.37	45.6757	0.0162	Training	6.4951
NOCAS_1027685	-9.2	199.048	6.701	CN(CC(=O)C=C)S(=O)(=O)C(F)(F)C(F)(F)C(F)(F)C(F)(F)C(F)(F)C(F)(F)C(F)(F)C(F)(F)F	580.995	-9.7943	-1.3971	11	3	0	3.8368	1.5905	54.45	47.0649	0.0142	Training	6.4059
NOCAS_1027665	-9.2	199.048	6.701	CN(CCOC(=O)C=C)C(=O)C(F)(F)C(F)(F)OC(F)(F)C(F)(F)OC(F)(F)C(F)(F)OC(F)(F)C(F)(F)OC(F)(F)C(F)(F)F	739.012	-9.7696	-1.3848	17	7	0	5.0472	1.6695	83.53	53.1332	-0.0138	Test	6.2491
NOCAS_1027654	-9.2	199.048	6.701	FC(F)(F)C(F)(F)C(F)(F)C(COC(=O)C=C)(C(F)(F)C(F)(F)C(F)(F)F)C(F)(F)C(F)(F)C(F)(F)F	603.995	-9.7811	-1.3905	9	2	0	7.2007	1.602	26.3	44.7099	-0.0093	Training	6.853
NOCAS_1027555	-9.2	199.048	6.701	FC(F)(F)C(F)(F)[C@]1(F)C(F)(F)C(F)(F)C(F)(F)C(F)(F)[C@]1(F)C(F)(F)F	449.971	-9.8	-1.4	1	0	0	5.7177	1.525	0	38.9994	0.0095	Training	7.0505
NOCAS_1026912	-9.2	199.048	6.701	CCC1(F)C(F)(F)C(F)(F)C(F)(C(F)(F)C1(F)F)S([O-])(=O)=O	370.981	-9.8091	-1.4045	2	3	0	2.8705	1.4855	57.2	43.1396	0.0529	Training	6.2527
NOCAS_1034843	-9.2	199.048	6.701	OS(=O)(=O)C1(F)C(F)(F)C(F)(F)C(F)(C(F)(F)F)C1(F)F	361.947	-9.8333	-1.4167	1	2	1	-3.6699	1.481	54.37	42.6759	0.049	Training	6.2889
NOCAS_1026822	-9.2	199.048	6.701	[O-]S(=O)(=O)C(F)(F)C(F)(F)C(F)(F)C(F)(F)C(F)(F)C(F)(F)C(F)(F)C(F)(F)CCCC(F)(F)F	590.974	-9.8086	-1.4043	11	3	0	6.3041	1.5955	57.2	47.5395	0.0053	Training	6.4329
NOCAS_1009929	-9.2	199.048	6.701	[Na+].[O-]P(=O)(CCC(F)(F)C(F)(F)C(F)(F)C(F)(F)C(F)(F)C(F)(F)F)CCC(F)(F)C(F)(F)C(F)(F)C(F)(F)C(F)(F)C(F)(F)C(F)(F)C(F)(F)F	879.968	-9.8077	-1.4038	16	2	0	7.1572	1.74	40.13	51.6124	-0.0529	Training	6.894
99510-46-0	-9.2	199.048	6.701	FC(F)(F)C1(C(F)(F)F)C(F)(F)C(F)(F)C(F)(F)C1(F)F	349.978	-9.8	-1.4	0	0	0	4.6522	1.475	0	36.9996	0.0286	Training	6.6258
98873-61-1	-9.2	199.048	6.701	CC(NC(=O)C(F)(OC(F)(F)C(F)(F)C(F)(F)F)C(F)(F)F)C1=CC=CC=C1	433.054	-9.7357	-1.3679	6	2	1	3.2881	1.5165	38.33	42.4941	0.0352	Test	6.4003
98260-14-1	-9.2	199.048	6.701	FC(F)(F)C(=C(C(F)(F)F)C(F)(C(F)(F)F)C(F)(C(F)(F)F)C(F)(F)F)C(F)(F)F	499.968	-9.8	-1.4	2	0	0	7.0734	1.55	0	39.9994	0	Test	7.1847
969-25-5	-9.2	199.048	6.701	NC1=C(F)C(F)=C(C(F)=C1F)C1=C(F)C(F)=C(F)C(F)=C1F	331.004	-9.7273	-1.3636	1	1	1	2.0843	1.4655	26.02	39.2221	0.0526	Training	6.4231
960315-51-9	-9.2	199.048	6.701	O[13C](=O)[13C](F)(F)C(F)(F)C(F)(F)C(F)(F)C(F)(F)C(F)(F)C(F)(F)C(F)(F)C(F)(F)C(F)(F)F	565.971	-9.7971	-1.3985	9	1	1	3.4505	1.583	37.3	45.0494	-0.0157	Training	6.7431
94413-32-8	-9.2	199.048	6.701	CC1C2CC(C1SCCC(F)(F)C(F)(F)C(F)(F)C(F)(F)C(F)(F)C(F)(F)F)C1C2C(=O)OC1=O	558.053	-9.7571	-1.3786	8	4	0	5.8187	1.579	43.37	45.4981	0.0226	Training	6.617
94200-55-2	-9.2	199.048	6.701	OP(O)(=O)OCCC(F)(F)C(F)(F)C(F)(F)C(F)(F)C(F)(F)C(F)(F)C(F)(F)C(F)(F)C(F)(F)C(F)(F)C(F)(F)C(F)(F)C(F)(F)C(F)(F)C(F)(F)C(F)(F)F	943.948	-9.8071	-1.4036	18	2	2	5.1776	1.772	66.76	55.555	-0.0749	Training	6.7776
94158-70-0	-9.2	199.048	6.701	OC(COP(O)(O)=O)CC(F)(F)C(F)(F)C(F)(F)C(F)(F)C(F)(F)C(F)(F)C(F)(F)C(F)(F)C(F)(F)C(F)(F)F	673.977	-9.805	-1.4025	13	3	3	0.7267	1.637	86.99	52.1785	-0.0062	Training	6.3959
NOCAS_1026724	-9.2	199.048	6.701	O[C@H](CN(CC1=CC(=CC=C1)C(F)(F)C(F)(F)C(F)(F)F)C1=CC(OCC2=CC(OC(F)(F)F)=CC=C2)=CC=C1)C(F)(F)F	653.124	-9.7045	-1.3523	11	4	1	7.2502	1.6266	41.93	47.2555	0.0325	Test	6.6205
94158-68-6	-9.2	199.048	6.701	FC(F)(F)C(F)(F)C(F)(F)C(F)(F)C(F)(F)C(F)(F)C(F)(F)C(F)(F)C(F)(F)C(F)(F)C(F)(F)C(F)(F)C(F)(F)C(F)(F)C(F)(F)C(F)(F)CC1CO1	875.981	-9.7906	-1.3953	16	1	0	10.8671	1.738	12.53	48.7726	-0.0612	Training	6.9988
NOCAS_1034963	-9.2	199.048	6.701	C[N+](CCO)(CCCNS(=O)(=O)C(F)(F)C(F)(F)C(F)(F)C(F)(F)C(F)(F)C(F)(F)C(F)(F)C(F)(F)C(F)(F)C(F)(F)C(F)(F)C(F)(F)F)CCCS(O)(=O)=O	937.052	-9.7946	-1.3973	22	5	3	-2.6232	1.7685	120.77	60.818	-0.0284	Training	6.0182
NOCAS_1035007	-9.2	199.048	6.701	C[N+](C)(CCCNS(=O)(=O)C(F)(F)C(F)(F)C(F)(F)C(F)(F)C(F)(F)C(F)(F)C(F)(F)C(F)(F)C(F)(F)C(F)(F)C(F)(F)F)CC([O-])=O	792.038	-9.7854	-1.3927	17	4	1	2.251	1.696	86.3	54.4708	-0.0206	Training	6.4453
59493-71-9	-9.2	199.048	6.701	C[N+](C)(C)CCCNC(=O)C1=CC=C(OC(F)(F)C(F)(F)C(F)(F)C(F)(F)C(F)(F)C(F)(F)C(F)(F)CC(F)(F)F)C=C1	669.14	-9.7326	-1.3663	14	2	1	4.5045	1.6346	38.33	47.2158	0.0088	Training	6.534
NOCAS_893454	-9.2	199.048	6.701	OS(=O)(=O)C1=CC=C(OC(F)(F)C(\F)=C(/F)C(F)(F)C(F)(F)C(F)(F)F)C=C1	453.973	-9.7821	-1.3911	6	3	1	-1.5116	1.527	63.6	45.4395	0.0461	Training	6.2847
NOCAS_1036868	-9.2	199.048	6.701	OS(=O)(=O)C(F)(Cl)C(F)(F)C(F)(F)C(F)(F)C(F)(F)C(F)(F)C(F)(F)C(F)(F)C(F)(F)C(F)(F)C(F)(F)F	665.898	-9.8447	-1.4224	10	2	1	0.6163	1.6329	54.37	48.755	-0.0165	Training	6.7742
NOCAS_1036832	-9.2	199.048	6.701	CN(C)CC(O)C=C(F)C(F)(F)C(F)(F)C(F)(F)C(F)(F)C(F)(F)C(F)(F)C(F)(F)C(F)(F)C(F)(F)C(F)(F)C(F)(F)C(F)(F)C(F)(F)C(F)(F)C(F)(F)C(F)(F)C(F)(F)F	1001.03	-9.782	-1.391	19	2	1	10.3562	1.8005	23.47	52.3675	-0.082	Training	6.829
NOCAS_1036829	-9.2	199.048	6.701	CN(C)CC(O)C=C(F)C(F)(F)C(F)(F)C(F)(F)C(F)(F)C(F)(F)C(F)(F)C(F)(F)C(F)(F)C(F)(F)C(F)(F)C(F)(F)F	701.046	-9.7744	-1.3872	13	2	1	6.5444	1.6505	23.47	46.3679	-0.0203	Training	6.7329
NOCAS_1036809	-9.2	199.048	6.701	C[N+](C)(CC(O)CC(F)(F)C(F)(F)C(F)(F)C(F)(F)C(F)(F)C(F)(F)C(F)(F)C(F)(F)C(F)(F)C(F)(F)C(F)(F)C(F)(F)C(F)(F)C(F)(F)F)C(O)=O	866.043	-9.7774	-1.3887	16	2	2	5.2793	1.733	57.53	53.0739	-0.0667	Test	6.9314
NOCAS_1036713	-9.2	199.048	6.701	C[N+](C)(C)CC(O)CC(F)(F)C(F)(F)C(F)(F)C(F)(F)C(F)(F)C(F)(F)C(F)(F)C(F)(F)C(F)(F)C(F)(F)C(F)(F)C(F)(F)C(F)(F)C(F)(F)C(F)(F)C(F)(F)F	936.062	-9.7789	-1.3895	18	1	1	9.4022	1.768	20.23	50.7442	-0.0664	Training	6.8695
NOCAS_1036712	-9.2	199.048	6.701	C[N+](C)(C)CC(O)CC(F)(F)C(F)(F)C(F)(F)C(F)(F)C(F)(F)C(F)(F)C(F)(F)C(F)(F)C(F)(F)C(F)(F)C(F)(F)C(F)(F)C(F)(F)C(F)(F)F	836.068	-9.7765	-1.3882	16	1	1	8.1316	1.718	20.23	48.7444	-0.0458	Training	6.8599
NOCAS_1036711	-9.2	199.048	6.701	C[N+](C)(C)CC(O)CC(F)(F)C(F)(F)C(F)(F)C(F)(F)C(F)(F)C(F)(F)C(F)(F)C(F)(F)C(F)(F)C(F)(F)C(F)(F)C(F)(F)F	736.075	-9.7733	-1.3867	14	1	1	6.861	1.668	20.23	46.7445	-0.0254	Training	6.7881
NOCAS_1034998	-9.2	199.048	6.701	OS(=O)(=O)CCCNS(=O)(=O)C(F)(F)C(F)(F)C(F)(F)C(F)(F)C(F)(F)C(F)(F)C(F)(F)C(F)(F)C(F)(F)C(F)(F)C(F)(F)C(F)(F)C(F)(F)F	870.941	-9.8196	-1.4098	17	4	2	-0.6837	1.7355	100.54	57.4728	-0.0375	Training	6.5173
NOCAS_1036396	-9.2	199.048	6.701	OC(=O)CCC(F)(F)C(F)(F)C(F)(F)C(F)(F)C(F)(F)C(F)(F)C(F)(F)C(F)(F)C(F)(F)C(F)(F)F	591.995	-9.7861	-1.3931	11	1	1	4.2307	1.596	37.3	45.5699	-0.0155	Test	6.6524
NOCAS_1036227	-9.2	199.048	6.701	OCC(SCCC(O)=O)C(O)C(F)(F)C(F)(F)C(F)(F)C(F)(F)C(F)(F)C(F)(F)C(F)(F)C(F)(F)C(F)(F)C(F)(F)F	698.004	-9.7929	-1.3964	15	4	3	3.2956	1.649	77.76	51.7361	-0.0184	Training	6.2893
NOCAS_1036192	-9.2	199.048	6.701	OC(=O)CCSCCC(F)(F)C(F)(F)C(F)(F)C(F)(F)C(F)(F)C(F)(F)C(F)(F)C(F)(F)C(F)(F)C(F)(F)C(F)(F)C(F)(F)C(F)(F)C(F)(F)F	851.986	-9.798	-1.399	18	2	1	7.5051	1.726	37.3	50.7697	-0.0575	Training	6.6526
NOCAS_1035570	-9.2	199.048	6.701	OS(=O)(=O)CC(F)(F)C(F)(F)C(F)(F)C(F)(F)C(F)(F)C(F)(F)C(F)(F)C(F)(F)C(F)(F)C(F)(F)F	613.947	-9.8194	-1.4097	10	2	1	-0.2458	1.607	54.37	47.7159	-0.0054	Training	6.6503
NOCAS_1035537	-9.2	199.048	6.701	C[N+](C)(CC(F)C(F)(F)C(F)(F)C(F)(F)C(F)(F)C(F)(F)C(F)(F)C(F)(F)C(F)(F)C(F)(F)C(F)(F)C(F)(F)F)CC(O)=O	718.048	-9.775	-1.3875	14	1	1	3.3671	1.659	37.3	48.091	-0.0305	Test	6.8006
NOCAS_1035521	-9.2	199.048	6.701	CCNS(=O)(=O)C(F)(F)C(F)(F)C(F)(F)C(F)(F)C(F)(F)C(F)(F)C(F)(F)C(F)(F)C(F)(F)C(F)(F)C(F)(F)C(F)(F)F	726.972	-9.8093	-1.4047	13	2	1	5.823	1.6635	46.17	49.1564	-0.0241	Training	6.7289
NOCAS_1035411	-9.2	199.048	6.701	C[N+](C)(C)CC(F)(F)C(F)(F)C(F)(F)C(F)(F)C(F)(F)C(F)(F)C(F)(F)C(F)(F)C(F)(F)C(F)(F)C(F)(F)C(F)(F)C(F)F	724.055	-9.7795	-1.3898	14	0	0	7.4481	1.662	0	44.4811	-0.0279	Training	6.859
NOCAS_1035408	-9.2	199.048	6.701	C[N+](C)(C)CC(F)(F)C(F)(F)C(F)(F)C(F)(F)C(F)(F)C(F)(F)C(F)(F)C(F)(F)C(F)(F)C(F)(F)C(F)F	624.061	-9.7763	-1.3882	12	0	0	6.1775	1.612	0	42.4812	-0.0093	Training	6.7238
NOCAS_1035374	-9.2	199.048	6.701	CC[N+](C)(C)CC(F)(F)C(F)(F)C(F)(F)C(F)(F)C(F)(F)C(F)(F)C(F)(F)C(F)(F)C(F)(F)C(F)(F)C(F)(F)C(F)(F)C(F)(F)C(F)F	788.067	-9.7771	-1.3885	16	0	0	8.4735	1.694	0	45.7613	-0.0371	Training	6.8371
NOCAS_1035048	-9.2	199.048	6.701	OS(=O)(=O)C(F)(F)C(F)(F)C(F)(F)C(F)(F)C(F)(F)C(F)C(\F)=C(/F)C(F)(F)C(F)(F)C(F)(F)F	593.941	-9.8171	-1.4086	9	2	1	-0.0702	1.597	54.37	47.3158	0	Training	6.6656
NOCAS_1036385	-9.2	199.048	6.701	OC(=O)CCC(F)(F)C(F)(F)C(F)(F)C(F)(F)C(F)(F)C(F)(F)C(F)(F)C(F)(F)C(F)(F)F	541.999	-9.7848	-1.3924	10	1	1	3.5954	1.571	37.3	44.57	-0.0051	Test	6.5429
935477-16-0	-9.2	199.048	6.701	FC(F)(F)C(F)(F)C(F)(F)C=CC(F)(F)C(F)(F)C(F)(F)C(F)(F)C(F)(F)F	463.987	-9.7929	-1.3964	6	0	0	6.479	1.532	0	39.2797	0.0094	Training	6.6326
NOCAS_1034817	-9.2	199.048	6.701	OS(=O)C(F)(F)C(F)(F)C(F)(F)C(F)(F)C(F)(F)C(F)(F)C(F)(F)C(F)(F)C(F)(F)C(F)(F)F	583.936	-9.8265	-1.4132	9	1	1	6.4456	1.592	37.3	45.4087	-0.0054	Training	6.6451
921204-32-2	-9.2	199.048	6.701	FC(=O)C(F)(OC(F)(F)C(F)(OC(F)(F)C(F)(F)S(F)(=O)=O)C(F)(F)OC(F)(F)C(F)(F)S(F)(=O)=O)C(F)(F)F	691.871	-9.84	-1.42	13	8	0	4.5816	1.6459	113.04	55.1414	0	Training	6.2332
#VALUE!	-9.2	199.048	6.701	CC(=O)NC1=C(Cl)C=C(C=C1)C1=CC(Cl)=C(NC(=O)C(F)(F)C(F)(F)C(F)(F)F)C=C1	490.009	-9.7581	-1.379	5	2	2	3.1687	1.545	58.2	45.6202	0.0407	Training	6.5729
74948-35-9	-9.2	199.048	6.701	FC(F)(F)C(F)(C(F)(F)F)C1(F)OC(F)(F)C(F)(F)C(F)(F)C1(F)F	415.969	-9.8	-1.4	1	1	0	5.014	1.508	9.23	39.2424	0.019	Training	6.82
74061-31-7	-9.2	199.048	6.701	FC(F)(F)C(F)(F)C(F)(F)C(F)(F)C(F)(F)C(F)(F)[I+]C1=CC=CC=C1	522.922	-9.9308	-1.4654	6	0	0	2.6415	1.5615	0	40.4584	0.033	Test	6.3606
73602-45-6	-9.2	199.048	6.701	FC(F)(F)C(F)(F)C(F)(F)C(F)(F)C(F)(F)C(F)(F)C(=O)NC1CCCCC1	445.071	-9.75	-1.375	6	1	1	3.5633	1.5225	29.1	41.8114	0.0269	Training	6.4984
#VALUE!	-9.2	199.048	6.701	FC(F)(F)C1(F)C(F)(F)C(F)(F)C(F)(F)C(F)(F)C1(C(F)(F)F)C(F)(F)F	449.971	-9.8	-1.4	0	0	0	5.9228	1.525	0	38.9994	0.0095	Test	7.1469
69492-70-2	-9.2	199.048	6.701	FC(F)(F)C(F)(F)C(F)(F)C1=C(N=C2C=CC=CC2=N1)C1=CC=CC=C1	374.065	-9.6885	-1.3442	3	2	0	5.5862	1.487	25.78	40.0593	0.0536	Training	6.5164
#VALUE!	-9.2	199.048	6.701	FC(F)(F)C(F)(F)C(F)(F)C(F)(F)C(F)(F)C(F)(F)C(F)(F)C(F)(F)C(F)(F)S(F)(=O)=O	551.93	-9.8312	-1.4156	8	2	0	5.8879	1.576	34.14	44.4526	0	Training	6.6133
66008-69-3	-9.2	199.048	6.701	CN(CCOC(=O)C=C)S(=O)(=O)CC(F)(F)C(F)(F)C(F)(F)C(F)(F)C(F)(F)C(F)(F)C(F)(F)C(F)(F)F	625.022	-9.7842	-1.3921	13	4	0	3.8534	1.6125	63.68	48.8684	0.0093	Training	6.3474
65440-93-9	-9.2	199.048	6.701	FC(F)(F)C(F)(F)C(F)(F)C(F)(F)C(F)(F)C(F)(F)C1=CC=CC=C1	396.018	-9.756	-1.378	5	0	0	5.8819	1.498	0	37.9204	0.0316	Test	6.4385
771491-74-8	-9.2	199.048	6.701	CC(=O)C1OC(C)=C(C1C1=CC=C(C=C1)[N+]([O-])=O)S(=O)(=O)C(F)(F)C(F)(F)C(F)(F)C(F)(F)Cl	544.995	-9.7706	-1.3853	8	6	0	5.0075	1.5725	103.58	51.2579	0.0556	Training	6.2886
653573-81-0	-9.2	199.048	6.701	CC(=C)C(=O)OCCNC(=O)OCC(F)(F)OC(F)(F)C(F)(F)OC(F)(F)C(F)(F)OC(F)(F)C(F)(F)OC(F)(F)C(F)(F)C(F)(F)C(F)(F)F	819.02	-9.7686	-1.3843	19	8	1	5.8628	1.7095	101.55	56.5354	-0.0275	Training	6.1643
646029-85-8	-9.2	199.048	6.701	OP(O)(=O)CCC(F)(OC(F)(F)C(F)(OC(F)(F)C(F)(OC(F)(F)C(F)(F)C(F)(F)F)C(F)(F)F)C(F)(F)F)C(F)(F)F	725.953	-9.8093	-1.4047	12	4	2	1.8643	1.663	85.22	53.0411	-0.0173	Training	6.6654
64498-32-4	-9.2	199.048	6.701	FC(C(=O)N1CN(CN(C1)C(=O)C(F)C(F)(F)F)C(=O)C(F)C(F)(F)F)C(F)(F)F	471.045	-9.75	-1.375	3	3	0	-1.3401	1.5355	60.93	45.5139	0.0224	Training	6.9193
63295-28-3	-9.2	199.048	6.701	OC(COP(O)(O)=O)CC(F)(F)C(F)(F)C(F)(F)C(F)(F)C(F)(F)C(F)(F)C(F)(F)C(F)(F)C(F)(F)C(F)(F)C(F)(C(F)(F)F)C(F)(F)F	823.968	-9.8041	-1.402	15	3	3	2.6326	1.712	86.99	55.1784	-0.0435	Training	6.6899
#VALUE!	-9.2	199.048	6.701	FC1=CC(C2=CC=CC=C2)=C(F)C(F)=C(F)C(F)=C1F	288.037	-9.69	-1.345	1	0	0	5.5354	1.444	0	35.7607	0.0579	Test	6.3693
62409-61-4	-9.2	199.048	6.701	OC1CC2=CC=CC=C2C(F)(C(F)(F)F)C1(F)F	270.048	-9.7111	-1.3556	0	1	1	2.966	1.435	20.23	37.424	0.0655	Training	6.1888
61908-82-5	-9.2	199.048	6.701	FC(F)(F)C(F)(C(F)(F)F)C(F)(F)C(F)(F)P(=O)(C(F)(F)C(F)(F)C(F)(C(F)(F)F)C(F)(F)F)C(F)(F)C(F)(F)C(F)(C(F)(F)F)C(F)(F)F	853.916	-9.82	-1.41	9	1	0	11.5325	1.727	17.07	48.7853	-0.0634	Training	7.5854
#VALUE!	-9.2	199.048	6.701	FC1=CC(F)=C(F)C(F)=C1C1=C(F)C(F)=C(F)C(F)=C1F	315.993	-9.7286	-1.3643	1	0	0	4.6055	1.458	0	36.3199	0.0479	Training	6.46
924647-40-5	-9.2	199.048	6.701	FC(F)COC1=CC=CC(=C1SSC1=C(C=CC=C1OCC(F)F)C(F)(F)F)C(F)(F)F	514.012	-9.7688	-1.3844	9	4	0	7.8114	1.557	18.46	42.1262	0.0458	Training	6.1913
60375-80-6	-9.2	199.048	6.701	FC(F)(F)C1(F)C2=CC=CC=C2C(=O)C1(F)F	254.017	-9.7176	-1.3588	0	1	0	3.2453	1.427	17.07	36.7873	0.0601	Test	6.1768
65150-93-8	-9.2	199.048	6.701	FC(F)(F)C(F)(F)C(F)(F)C(F)(F)C(F)(F)C(F)(F)C(F)(F)C(F)(F)C(F)(F)C(F)(F)C(F)(F)C(F)(F)C(F)(F)C(F)(F)C(F)(F)C(F)(F)CCOC(=O)C=C	917.992	-9.7839	-1.392	18	2	0	11.1975	1.759	26.3	50.9898	-0.0654	Training	6.8408
80234-00-0	-9.2	199.048	6.701	CN(C)CC(O)CC(F)(F)C(F)(F)C(F)(F)C(F)(F)C(F)(F)C(F)(F)C(F)(F)C(F)(F)C(F)(F)C(F)(F)C(F)(F)C(F)(F)F	721.052	-9.7773	-1.3886	14	2	1	6.7164	1.6605	23.47	46.768	-0.0255	Test	6.6989
676273-93-1	-9.2	199.048	6.701	CC(=C)C1=CC=CC=C1CC(F)(F)C(F)(F)C(F)(F)C(F)(F)C(F)(F)F	400.068	-9.7269	-1.3635	6	0	0	6.3657	1.5	0	38.0014	0.0391	Test	6.3939
89995-30-2	-9.2	199.048	6.701	FC(F)(F)C(F)(F)C(F)(F)C(F)(F)C1=NC2=CC=CC=C2NC1=O	364.026	-9.7292	-1.3646	3	2	1	3.8478	1.482	45.75	41.8555	0.0479	Training	6.3485
917920-92-4	-9.2	199.048	6.701	FC(F)(F)C(F)(F)C(F)(F)CNC(=O)C1=CC(NC(=O)C2=CC=CC=C2)=CC=C1	422.087	-9.6931	-1.3466	6	2	2	1.2801	1.511	58.2	44.2617	0.0457	Training	6.3736
90999-92-1	-9.2	199.048	6.701	FC(F)(F)C(F)(F)C(F)(F)C(=O)OC1=CC=CC=C1C1=CC=CC=C1	366.049	-9.7	-1.35	4	2	0	5.0919	1.483	26.3	39.951	0.0503	Training	6.3729
80988-54-1	-9.2	199.048	6.701	[O-]S(=O)(=O)C1(F)C(F)(F)C(F)(F)C(F)(C(F)(F)C(F)(F)F)C(F)(F)C1(F)F	460.933	-9.8259	-1.413	2	3	0	3.6581	1.5305	57.2	44.9387	0.027	Training	6.716
89863-48-9	-9.2	199.048	6.701	FC(F)(F)C(F)(F)C(F)(F)C(F)(F)C(F)(F)C(F)(F)S(=O)(=O)CC(SC1=CC=CC=C1)C1=CC=CS1	601.971	-9.8028	-1.4014	10	4	0	7.6926	1.601	34.14	45.4534	0.0334	Training	6.3578
88953-14-4	-9.2	199.048	6.701	FC1=C(F)C(F)=C(F)C2=C1C(F)(F)C(F)(Br)C2(F)F	357.904	-9.8947	-1.4474	0	0	0	4.5009	1.479	0	37.1581	0.053	Training	6.2696
#VALUE!	-9.2	199.048	6.701	FC1=C(F)C(Cl)=C(F)C2=C1C(F)(F)C(F)(F)C2(Cl)Cl	345.895	-9.8842	-1.4421	0	0	0	5.1284	1.4729	0	36.9179	0.0524	Training	6.2422
#VALUE!	-9.2	199.048	6.701	FC1=C(F)C(Cl)=C(F)C2=C1C(F)(F)C(F)(F)C2(F)F	313.954	-9.8	-1.4	0	0	0	4.5898	1.457	0	36.2791	0.0476	Training	6.3537
#VALUE!	-9.2	199.048	6.701	COC(=O)C1=CC=C(C=C1)C(F)(F)C(F)(F)C(F)(F)C(F)(F)C(F)(F)C(F)(F)C(F)(F)F	504.021	-9.7531	-1.3766	7	2	0	6.3038	1.552	26.3	42.7104	0.018	Training	6.6576
87415-33-6	-9.2	199.048	6.701	CC1=C2C(=C(F)C(F)=C1F)C(F)(C(F)=C(F)C2(F)F)[N+]([O-])=O	333.004	-9.7318	-1.3659	1	2	0	4.0673	1.4665	43.14	40.9741	0.0577	Test	6.4002
871210-22-9	-9.2	199.048	6.701	CC(C)[C@@H]1NC(=O)O[C@@H]1CCC(F)(F)C(F)(F)C(F)(F)C(F)(F)C(F)(F)C(F)(F)F	475.082	-9.7467	-1.3733	8	2	1	4.0276	1.5375	38.33	43.3346	0.0223	Training	6.4045
#VALUE!	-9.2	199.048	6.701	FC(F)(F)C(F)(F)C(F)(F)C(F)(F)C(F)(F)C(F)(F)C(F)(F)C1=CC=C(C=C1)C(=O)OC1=CC=C(C=C1)C#N	591.032	-9.7282	-1.3641	8	3	0	7.6081	1.5955	50.09	46.8296	0.0174	Training	6.8696
865758-36-7	-9.2	199.048	6.701	COC1=CC=C(C=C1)C(Cl)(C1=CC=C(CCC(F)(F)C(F)(F)C(F)(F)C(F)(F)C(F)(F)C(F)(F)C(F)(F)C(F)(F)F)C=C1)C1=CC=C(OC)C=C1	784.104	-9.7294	-1.3647	14	2	0	11.1765	1.6921	18.46	47.5281	0.0087	Training	6.8006
84201-60-5	-9.2	199.048	6.701	CCCCCC\C=C\C(F)(F)C(F)(F)C(F)(F)C(F)(F)C(F)(F)C(F)(F)C(F)(F)C(F)(F)F	530.09	-9.7545	-1.3773	12	0	0	8.5224	1.565	0	40.6018	0.0135	Training	6.3562
844436-13-1	-9.2	199.048	6.701	CCCCCCCCC1=C(SC=C1)C1=CC(=CS1)C(F)(F)C(F)(F)C(F)(F)C(F)(F)C(F)(F)C(F)(F)C(F)(F)C(F)(F)F	696.081	-9.7651	-1.3826	15	2	0	11.8455	1.648	0	43.9216	0.0137	Training	6.3874
865758-37-8	-9.2	199.048	6.701	COC1=CC=C(C=C1)C(Cl)(C1=CC=CC=C1)C1=CC=C(CCC(F)(F)C(F)(F)C(F)(F)C(F)(F)C(F)(F)C(F)(F)C(F)(F)C(F)(F)F)C=C1	754.093	-9.7306	-1.3653	13	1	0	11.1679	1.677	9.23	46.0049	0.0087	Test	6.8845
861642-40-2	-9.2	199.048	6.701	CN(C)CCCNS(=O)(=O)CCC(F)(F)C(F)(F)C(F)(F)C(F)(F)C(F)(F)C(F)(F)C(F)(F)C(F)(F)C(F)(F)C(F)(F)C(F)(F)C(F)(F)F	812.061	-9.7857	-1.3929	18	3	1	5.0542	1.706	49.41	51.1822	-0.0234	Training	6.4123
862589-19-3	-9.2	199.048	6.701	[H][C@]1(CCCN1)C(O)(C1=CC=C(C=C1)C(F)(F)C(F)(F)C(F)(F)C(F)(F)C(F)(F)C(F)(F)C(F)(F)C(F)(F)F)C1=CC=C(C=C1)C(F)(F)C(F)(F)C(F)(F)C(F)(F)C(F)(F)C(F)(F)C(F)(F)C(F)(F)F	1089.08	-9.7522	-1.3761	17	2	2	11.9955	1.8445	32.26	55.0075	-0.0691	Training	6.9698
852527-40-3	-9.2	199.048	6.701	FC(F)(F)C(F)(F)C(F)(F)C(F)(F)C(F)(F)C(F)(F)C(F)(F)C(F)(F)CCCN1C(=O)C=CC1=O	557.028	-9.76	-1.38	10	2	0	4.5678	1.5785	37.38	44.8786	0.0045	Training	6.6136
864551-40-6	-9.2	199.048	6.701	FC(=CC=O)C(F)(F)C(F)(F)C(F)(F)C(F)(F)C(F)(F)C(F)(F)C(F)(F)C(F)(F)C(F)(F)F	541.979	-9.7879	-1.3939	9	1	0	6.6834	1.571	17.07	42.5466	0	Training	6.6396
86525-48-6	-9.2	199.048	6.701	FC(F)(F)C(F)(F)C(F)(F)C(F)(F)C(F)(F)C(F)(F)S(=O)(=O)C=CC1=CC=CO1	475.975	-9.7897	-1.3948	7	3	0	5.3614	1.538	47.28	44.2475	0.0329	Test	6.3382
864149-62-2	-9.2	199.048	6.701	FC(F)(F)C(F)(F)C(F)(F)C(F)(F)C(F)(F)C(F)(F)C(F)(F)C(=O)N[C@@H]1CCCC[C@H]1NC(=O)C(F)(F)C(F)(F)C(F)(F)C(F)(F)C(F)(F)C(F)(F)C(F)(F)F	906.042	-9.7714	-1.3857	14	2	2	6.0567	1.753	58.2	53.9408	-0.0552	Training	7.1184
32582-75-5	-9.1	235.394	6.6282	OP(=O)(OCC1(F)C(F)(F)C(F)(F)C(F)(F)C(F)(F)C1(F)F)OCC1(F)C(F)(F)C(F)(F)C(F)(F)C(F)(F)C1(F)F	685.957	-9.8024	-1.4012	6	3	1	6.9168	1.643	55.76	49.2951	-0.0105	Training	7.2132
2646715-01-5	-9.1	235.394	6.6282	OC(=O)C(F)C(F)(F)C(F)(F)C(F)(F)C(F)(F)C(F)(F)C(F)(F)C(F)(F)C(F)(F)C(F)(F)F	545.973	-9.7939	-1.397	9	1	1	3.1533	1.573	37.3	44.6495	-0.0104	Training	6.6602
332392-54-8	-9.1	235.394	6.6282	OP(O)(=O)CC1=CC=C(OC(=C(C(F)(C(F)(F)F)C(F)(F)F)C(F)(C(F)(F)F)C(F)(F)F)C(F)(F)F)C=C1	617.989	-9.7789	-1.3895	6	2	2	1.8253	1.609	66.76	49.0358	0.0167	Training	6.9743
325459-91-4	-9.1	235.394	6.6282	FC(F)(F)C(F)(F)C(F)(F)C(F)(F)C(F)(F)C(F)(F)C(F)(F)C(F)(F)C1=CC(=CC=C1)P(C1=CC=CC(=C1)C(F)(F)C(F)(F)C(F)(F)C(F)(F)C(F)(F)C(F)(F)C(F)(F)C(F)(F)F)C1=CC=CC(=C1)C(F)(F)C(F)(F)C(F)(F)C(F)(F)C(F)(F)C(F)(F)C(F)(F)C(F)(F)F	1515.99	-9.7723	-1.3862	24	0	0	19.8425	2.058	0	60.3197	-0.1428	Test	6.0883
308-28-1	-9.1	235.394	6.6282	FC(F)(F)C(F)(F)C(F)(F)C(F)(F)C(=O)OC(=O)C(F)(F)C(F)(F)C(F)(F)C(F)(F)F	509.956	-9.7935	-1.3968	6	3	0	4.9926	1.555	43.37	44.5361	0	Training	6.7291
299198-90-6	-9.1	235.394	6.6282	FC1=CC=C(C=C1F)C1=CSC(NC(=O)C(F)(F)C(F)(F)C(F)(F)F)=N1	407.998	-9.7577	-1.3788	4	3	1	3.2489	1.504	41.99	42.359	0.0452	Training	6.33
29817-88-7	-9.1	235.394	6.6282	[Na+].[O-]S(=O)(=O)CC1=C(C=CC=C1)C(=O)OCC(F)(F)C(F)(F)C(F)(F)C(F)(F)C(F)(F)C(F)F	551.988	-9.7794	-1.3897	10	5	0	1.3342	1.576	83.5	49.3898	0.0358	Training	6.2621
29809-34-5	-9.1	235.394	6.6282	FC(F)(F)C(F)(F)C(F)(F)C(F)(F)C(F)(F)C(F)(F)C(F)(F)C(F)(F)C(F)(F)C(F)(F)C(F)(F)C(F)(F)C(F)(F)C(F)(F)C(F)(F)C(F)(F)C(F)(F)C(F)(F)C(F)(F)C(F)(F)I	1145.84	-9.8742	-1.4371	18	0	0	14.0119	1.8729	0	52.9168	-0.114	Training	6.9542
292863-75-3	-9.1	235.394	6.6282	FC(F)(F)C(F)(F)C(F)(F)C(F)(F)C(F)(F)C(F)(F)CC(=O)C1=CC=CC=C1	438.029	-9.7464	-1.3732	7	1	0	5.9982	1.519	17.07	40.4676	0.0312	Test	6.4022
26393-26-0	-9.1	235.394	6.6282	FC(F)(F)C1=C(SC(S1)=C1SC(=C(S1)C(F)(F)F)C(F)(F)F)C(F)(F)F	475.869	-9.8923	-1.4462	0	4	0	7.7454	1.5379	0	39.5174	0.0423	Training	6.6034
1766-76-3	-9.1	235.394	6.6282	OC(C1=C(F)C(F)=C(F)C(F)=C1F)C1=C(F)C(F)=C(F)C(F)=C1F	363.995	-9.7333	-1.3667	2	1	1	4.1593	1.482	20.23	39.3029	0.0482	Test	6.4702
242142-80-9	-9.1	235.394	6.6282	FC(F)(F)C(F)(C(F)(F)F)C(F)(F)C(F)(F)C(F)(F)C(F)(F)C(F)(F)C(F)(F)C(F)(F)C(F)(F)CCI	723.899	-9.9135	-1.4568	10	0	0	8.7268	1.6619	0	44.478	-0.0216	Training	6.839
20546-13-8	-9.1	235.394	6.6282	CC1=C(F)C(F)=C(OC2=C(F)C(F)=C(F)C(F)=C2F)C(F)=C1F	346.004	-9.7261	-1.363	2	1	0	5.0392	1.473	9.23	37.8431	0.0478	Training	6.4623
200636-96-0	-9.1	235.394	6.6282	C[N+](C)([O-])CCCNC(=O)C(F)(F)C(F)(F)OC(F)(F)C(F)(F)C(F)(F)C(F)(F)C(F)(F)F	530.069	-9.7606	-1.3803	11	3	1	1.6286	1.565	61.39	46.7404	0.02	Training	6.2561
192326-53-7	-9.1	235.394	6.6282	[O-]C(=O)OC(COCC=C)C(OCCC(F)(F)C(F)(F)C(F)(F)C(F)(F)C(F)(F)C(F)(F)F)C(F)(F)C(F)(F)C(F)(F)C(F)(F)C(F)(F)C(F)(F)C(F)(F)F	889.032	-9.7709	-1.3855	20	5	0	8.8057	1.7445	67.82	54.5626	-0.0506	Test	6.455
188630-32-2	-9.1	235.394	6.6282	NCC(F)(F)C(F)(F)C(F)(F)C(F)(F)OC(F)(F)C(F)(F)C(F)(F)C(F)(F)C(F)(F)C(F)(F)F	564.996	-9.7941	-1.3971	10	2	1	4.0533	1.5825	35.25	44.8249	-0.0052	Training	6.5392
185697-78-3	-9.1	235.394	6.6282	OC(CCC(O)C(F)(F)C(F)OC(F)(F)C(F)(F)C(F)(F)F)C(F)(F)C(F)OC(F)(F)C(F)(F)C(F)(F)F	622.026	-9.7789	-1.3895	13	4	2	5.9642	1.611	58.92	48.3325	0	Training	6.2677
1835255-24-7	-9.1	235.394	6.6282	FC(F)(F)C(F)(F)C(F)(F)C(F)(F)C(F)(F)CCCCCCCCC(F)(F)C(F)(F)C(F)(F)C(F)(F)C(F)(F)F	650.09	-9.765	-1.3825	15	0	0	10.3142	1.625	0	43.0018	-0.0091	Training	6.5076
1818833-95-2	-9.1	235.394	6.6282	NS(=O)(=O)C(F)(F)C(F)(F)C(F)(F)C(F)(F)C(F)(F)C(F)(F)C(F)(F)C(F)(F)C(F)(F)F	548.95	-9.825	-1.4125	8	2	1	2.7737	1.5745	60.16	46.995	0.0054	Training	6.5582
335-36-4	-9.1	235.394	6.6282	FC(F)(F)C(F)(F)C(F)(F)C(F)(F)C1(F)OC(F)(F)C(F)(F)C1(F)F	415.969	-9.8	-1.4	3	1	0	5.014	1.508	9.23	39.2424	0.019	Training	6.6249
252237-39-1	-9.1	235.394	6.6282	OP(O)(=O)CCC(F)(F)C(F)(F)C(F)(F)C(F)(F)C(F)(F)C(F)(F)C(F)(F)C(F)(F)C(F)(F)C(F)(F)F	627.972	-9.8108	-1.4054	11	1	2	1.4342	1.614	57.53	48.3124	-0.0058	Training	6.5977
335-83-1	-9.1	235.394	6.6282	FC(F)(F)C(F)(F)C(F)(F)C(F)(F)C(F)(F)C(F)(F)C(F)(F)C(F)(F)C(F)(F)COC(=O)C=C	553.999	-9.7794	-1.3897	10	2	0	6.3603	1.577	26.3	43.71	0	Training	6.5606
58671-32-2	-9.1	235.394	6.6282	OC[C@H]1O[C@H]([C@H](O)[C@@H]1O)N1C=C(C(=O)NC1=O)C(F)(F)C(F)(F)C(F)(F)C(F)(F)C(F)(F)C(F)(F)F	562.041	-9.7472	-1.3736	7	7	4	1.3434	1.581	124.78	53.7188	0.0406	Training	6.3214
#VALUE!	-9.1	235.394	6.6282	FC(F)(F)C(=CC(=O)C1=CC=CC2=CC=CC=C12)C(F)(F)F	318.048	-9.6909	-1.3455	2	1	0	5.0735	1.459	17.07	38.068	0.058	Training	6.3751
1696259-75-2	-9.1	235.394	6.6282	[H]C(F)(F)C(F)(F)C(F)(F)C(F)(F)C(F)(F)C(F)(F)C(F)(F)C(F)(F)C(F)(F)C(F)(F)C(F)(F)C([O-])=O	594.963	-9.7944	-1.3972	11	2	0	5.3544	1.5975	40.13	45.9123	-0.0156	Training	6.6458
60008-51-7	-9.1	235.394	6.6282	OC1=C(F)C(F)=C(CC2=C(F)C(F)=C(F)C(F)=C2F)C(F)=C1F	346.004	-9.7261	-1.363	2	1	1	4.2338	1.473	20.23	38.9431	0.0525	Training	6.3844
5822-85-5	-9.1	235.394	6.6282	CNC1=NC(=NC(OC(C(F)(F)F)C(F)(F)F)=N1)N(C1=CC=CC=C1)C1=CC=CC=C1	443.118	-9.6806	-1.3403	6	6	1	3.6443	1.5216	63.17	45.1794	0.0571	Training	6.2829
57070-18-5	-9.1	235.394	6.6282	OC1=C(F)C(OC2=C(F)C(F)=C(F)C(F)=C2F)=C(F)C(F)=C1F	347.983	-9.7348	-1.3674	2	2	1	4.4353	1.474	29.46	39.9057	0.0531	Training	6.3196
548478-86-0	-9.1	235.394	6.6282	FC(F)(F)C(F)(F)C(F)(F)C(F)(F)C(F)(F)C(F)(F)C(F)(F)C(F)(F)C(=O)NC1=CC(NC(=O)C(F)(F)C(F)(F)C(F)(F)C(F)(F)C(F)(F)C(F)(F)C(F)(F)C(F)(F)F)=C(C=C1)N=NC1=CC=CC=C1	1104.03	-9.7571	-1.3786	18	4	2	10.7763	1.852	82.92	60.3725	-0.0723	Test	6.8012
54009-79-9	-9.1	235.394	6.6282	FC(F)(F)C(F)(C(F)(F)F)C(F)(F)C(F)(F)C(F)(F)C(F)(F)C(F)(F)C(F)(F)C(F)(F)C(F)(F)C(F)(F)C(F)(F)C(F)(F)C(F)(F)C(F)(F)C(F)(F)CC1CO1	925.978	-9.7911	-1.3955	16	1	0	11.5024	1.763	12.53	49.7726	-0.0707	Test	7.0939
53700-73-5	-9.1	235.394	6.6282	FC1=C(F)C(=C(F)C(F)=C1C1=CC=CC=C1)C(F)(F)F	294.028	-9.705	-1.3525	1	0	0	4.9288	1.447	0	35.8806	0.0549	Training	6.3777
52738-45-1	-9.1	235.394	6.6282	CN(COC(=O)C(C)=C)S(=O)(=O)C(F)(F)C(F)(F)C(F)(F)C(F)(F)C(F)(F)C(F)(F)C(F)(F)C(F)(F)F	611.006	-9.7892	-1.3946	11	4	0	4.1585	1.6055	63.68	48.5881	0.0094	Training	6.4872
52481-85-3	-9.1	235.394	6.6282	OC(=O)C(F)(OC(F)(F)C(F)(OC(F)(F)C(F)(OC(F)(F)C(F)(OC(F)(F)C(F)(OC(F)(F)C(F)(F)C(F)(F)F)C(F)(F)F)C(F)(F)F)C(F)(F)F)C(F)(F)F)C(F)(F)F	993.916	-9.7983	-1.3992	16	6	1	7.5556	1.797	83.45	58.2233	-0.0889	Training	6.9558
52299-26-0	-9.1	235.394	6.6282	OP(O)(=O)C(F)(F)C(F)(F)C(F)(F)C(F)(F)C(F)(F)C(F)(F)C(F)(F)C(F)(F)C(F)(F)C(F)(F)F	599.941	-9.8229	-1.4114	9	1	2	1.0016	1.6	57.53	47.7518	-0.0059	Test	6.6833
4980-53-4	-9.1	235.394	6.6282	CC(=C)C(=O)OCCC(F)(F)C(F)(F)C(F)(F)C(F)(F)C(F)(F)C(F)(F)C(F)(F)C(F)(F)C(F)(F)C(F)(F)C(F)(F)C(F)(F)C(F)(F)C(F)(F)F	832.014	-9.7784	-1.3892	16	2	0	10.317	1.716	26.3	49.2703	-0.0464	Training	6.8547
41485-24-9	-9.1	235.394	6.6282	CC(C)(C1=CC=C(C=C1)C(F)(F)C(F)(F)C1=CC=CC=C1)[N+]([O-])=O	341.104	-9.6708	-1.3354	5	2	0	5.0822	1.4706	43.14	41.1361	0.0708	Training	6.1385
#VALUE!	-9.1	235.394	6.6282	CN1C(SC2=CC=CC=C12)=CC(=O)C(F)(F)C(F)(F)C(F)(F)F	359.022	-9.7478	-1.3739	3	3	0	3.3387	1.4795	20.31	39.2114	0.058	Training	6.2233
39187-47-8	-9.1	235.394	6.6282	COC(=O)C(F)(OC(F)(F)C(F)(OC(F)(F)C(F)(OC(F)(F)C(F)(F)C(F)(F)F)C(F)(F)F)C(F)(F)F)C(F)(F)F	675.961	-9.7927	-1.3963	10	5	0	6.8695	1.638	53.99	48.9182	-0.0189	Training	6.833
382-28-5	-9.1	235.394	6.6282	FC(F)(F)N1C(F)(F)C(F)(F)OC(F)(F)C1(F)F	298.98	-9.8	-1.4	0	2	0	2.0764	1.4495	12.47	37.2266	0.0429	Training	6.2266
38006-65-4	-9.1	235.394	6.6282	CCN(CCNCCNCCNC1=NC(=O)NC(=O)N1)S(=O)(=O)C(F)(F)C(F)(F)C(F)(F)C(F)(F)C(F)(F)C(F)(F)C(F)(F)C(F)(F)F	767.118	-9.7583	-1.3792	19	8	5	-3.2976	1.6836	152.08	60.5504	0.0136	Training	5.7096
376382-61-5	-9.1	235.394	6.6282	COC1=C2OC=CC2=C(OC)C2=C1OC(O)(CC2=O)C(F)(F)C(F)(F)C(F)(F)C(F)(F)F	482.041	-9.7219	-1.3609	5	6	1	4.572	1.541	78.13	47.4538	0.0522	Training	6.4432
376380-76-6	-9.1	235.394	6.6282	COC1=C2OC=CC2=C(OC)C2=C1OC(O)(CC2=O)C(F)(F)C(F)(F)C(F)(F)F	432.044	-9.7138	-1.3569	4	6	1	3.9367	1.516	78.13	46.4539	0.0611	Test	6.3246
37589-57-4	-9.1	235.394	6.6282	FC(F)(F)C(F)(F)C(F)(F)C(F)(F)C(F)(F)C(F)(F)C(F)(F)C(F)(F)C(F)(F)C(F)(F)C(F)(F)C(F)(F)C(F)(F)C(F)(F)C(F)(F)C(F)(F)C(F)(F)C(F)(F)C(F)(F)C(F)(F)F	1037.93	-9.8032	-1.4016	17	0	0	13.5464	1.819	0	50.7587	-0.1052	Training	7.2332
36417-26-2	-9.1	235.394	6.6282	OC1=C(CC=C(C(F)(F)F)C(F)(F)F)C(=O)C(=O)C2=CC=CC=C12	350.038	-9.7	-1.35	2	3	1	4.1622	1.475	54.37	42.4378	0.0646	Training	6.3238
355-68-0	-9.1	235.394	6.6282	FC1(F)C(F)(F)C(F)(F)C(F)(F)C(F)(F)C1(F)F	299.981	-9.8	-1.4	0	0	0	3.8118	1.45	0	35.9996	0.0381	Training	6.3421
#VALUE!	-9.1	235.394	6.6282	FC(F)(F)C(=CC(=O)C1=CC=C(C=C1)C1=CC=CC=C1)C(F)(F)F	344.064	-9.6833	-1.3417	3	1	0	5.5873	1.472	17.07	38.5883	0.0573	Training	6.4213
16753-33-6	-9.1	235.394	6.6282	COC(=O)C(F)(F)C(F)(F)C(F)(F)C(F)(F)C(F)(F)C(F)(F)C(F)(F)C(F)(F)C(F)(F)C(F)(F)C(F)(F)C(F)(F)C(F)(F)C(F)(F)C(F)(F)C(F)(F)C(F)(F)F	927.957	-9.7946	-1.3973	16	2	0	10.8865	1.764	26.3	51.1891	-0.0757	Training	7.073
106877-15-0	-9.1	235.394	6.6282	OC1=CC=C(C=C1)C(F)(F)C(F)(F)C(F)(F)C(F)(F)C(F)(F)C(F)(F)F	412.013	-9.7577	-1.3788	5	1	1	5.5864	1.506	20.23	40.2633	0.0348	Training	6.3829
16486-94-5	-9.1	235.394	6.6282	OC(=O)C(F)(F)C(F)(F)C(F)(F)C(F)(F)C(F)(F)C(F)(F)C(F)(F)C(F)(C(F)(F)F)C(F)(F)F	563.964	-9.7971	-1.3985	8	1	1	3.4505	1.582	37.3	45.0093	-0.0157	Training	6.8344
13578-86-4	-9.1	235.394	6.6282	FC1=C(F)C(F)=C(F)C(=C1)C(=O)C1=CC(F)=C(F)C(F)=C1F	325.998	-9.7182	-1.3591	2	1	0	4.0304	1.463	17.07	38.227	0.0515	Training	6.3797
1355555-15-5	-9.1	235.394	6.6282	CCC1=C(C(=CC=C1C(O)=O)C(F)(C(F)(F)F)C(F)(F)F)S(=O)(=O)C(C)C	424.058	-9.7444	-1.3722	5	3	1	1.5182	1.512	71.44	45.6252	0.0538	Training	6.3103
1355554-53-8	-9.1	235.394	6.6282	CCCCS(=O)(=O)C1=C(C)C(=CC=C1C(F)(C(F)(F)F)C(F)(F)F)C(O)=O	424.058	-9.7444	-1.3722	6	3	1	1.6559	1.512	71.44	45.6252	0.0538	Training	6.212
1355554-32-3	-9.1	235.394	6.6282	CC(C)CS(=O)C1=C(C)C(=CC=C1C(F)(C(F)(F)F)C(F)(F)F)C(O)=O	408.063	-9.7423	-1.3712	5	2	1	1.8457	1.504	54.37	43.5983	0.0536	Training	6.2916
1355554-14-1	-9.1	235.394	6.6282	CCC(C)SC1=C(C)C(=CC=C1C(F)(C(F)(F)F)C(F)(F)F)C(O)=O	392.068	-9.74	-1.37	5	2	1	2.9727	1.496	37.3	41.5714	0.0535	Training	6.2169
134695-73-1	-9.1	235.394	6.6282	FC(F)C(F)(F)C1COC(CN2C=NC=N2)(O1)C1=C(Cl)C=C(Cl)C=C1	399.016	-9.764	-1.382	5	5	0	3.7537	1.4995	49.17	42.8973	0.0638	Test	6.0377
133299-41-9	-9.1	235.394	6.6282	FC(F)(F)C(F)(F)C(F)(F)C(F)(F)C(F)(F)C(F)(F)C(F)(F)C(F)(F)CCCCC(F)(F)C(F)(F)C(F)(F)C(F)(F)C(F)(F)C(F)(F)C(F)(F)C(F)(F)F	894.008	-9.7889	-1.3944	17	0	0	12.5656	1.747	0	47.8802	-0.0658	Training	6.9849
13252-15-8	-9.1	235.394	6.6282	FC(=O)C(F)(OC(F)(F)C(F)(OC(F)(F)C(F)(OC(F)(F)C(F)(OC(F)(F)C(F)(OC(F)(F)C(F)(F)C(F)(F)F)C(F)(F)F)C(F)(F)F)C(F)(F)F)C(F)(F)F)C(F)(F)F	995.912	-9.8	-1.4	16	6	0	10.8676	1.798	63.22	56.2402	-0.0762	Training	6.9166
1308677-14-6	-9.1	235.394	6.6282	ONC(=O)C(F)(F)C(F)(F)C(F)(F)C(F)(F)C(F)(F)C(F)(F)C(=O)NC1=CC=CC=C1	480.034	-9.7419	-1.371	8	3	3	0.7208	1.54	78.43	47.4437	0.0292	Training	6.262
128917-19-1	-9.1	235.394	6.6282	[O-][N+](=O)C1=CC(=C(N\N=C\CC(F)(F)C(F)(F)C(F)(F)C(F)(F)C(F)(F)C(F)(F)F)C=C1)[N+]([O-])=O	542.026	-9.7457	-1.3729	10	6	1	4.4188	1.571	110.67	51.9075	0.0374	Training	6.1962
124750-95-4	-9.1	235.394	6.6282	CCCC1=NC(=C(N1CC1=CC=C(C=C1)C1=CC=CC=C1C1=NNN=N1)C(O)=O)C(F)(F)C(F)(F)F	506.149	-9.6694	-1.3347	8	6	2	2.0372	1.5531	109.58	51.081	0.0574	Training	6.3206
1198297-66-3	-9.1	235.394	6.6282	CCOP(=O)(CCC(F)(OC(F)(F)C(F)(OC(F)(F)C(F)(OC(F)(F)C(F)(OC(F)(F)C(F)(OC(F)(F)C(F)(F)C(F)(F)F)C(F)(F)F)C(F)(F)F)C(F)(F)F)C(F)(F)F)C(F)(F)F)OCC	1113.99	-9.794	-1.397	22	8	0	13.0277	1.857	81.68	60.4477	-0.0709	Training	6.209
116392-95-1	-9.1	235.394	6.6282	FC(F)(F)C(F)(C1=NN=NC(=C1C(F)(C(F)(F)F)C(F)(F)F)C(F)(C(F)(F)F)C(F)(F)F)C(F)(F)F	584.976	-9.7833	-1.3917	3	3	0	6.7398	1.5925	38.67	45.5665	-0.0047	Training	7.3091
1161941-02-1	-9.1	235.394	6.6282	COC1=CC2=C(OS(=O)(=O)C(F)(F)C(F)(F)C(F)(F)C(F)(F)F)C=CN=C2C=C1	457.003	-9.7586	-1.3793	6	5	0	4.3777	1.5285	65.49	45.6891	0.0498	Training	6.2703
113999-61-4	-9.1	235.394	6.6282	CCCCCCCC\C=C\C(F)(F)C(F)(F)C(F)(F)C(F)(F)C(F)(F)C(F)(F)C(F)(F)C(F)(F)F	558.121	-9.7457	-1.3729	14	0	0	9.3026	1.5791	0	41.1624	0.0134	Training	6.275
113443-20-2	-9.1	235.394	6.6282	FC1=C(F)C(F)=C(F)C(=C1)C1=C(F)C(F)=C(F)C(F)=C1F	315.993	-9.7286	-1.3643	1	0	0	4.6055	1.458	0	36.3199	0.0479	Training	6.46
111641-66-8	-9.1	235.394	6.6282	CC(=O)NC1=CC=C(OC(F)=C(F)C(F)(F)C(F)(F)C(F)(F)C(F)(F)C(F)(F)C(F)(F)C(F)(F)F)C=C1	581.028	-9.7514	-1.3757	9	2	1	5.8952	1.5905	38.33	45.4536	0.009	Training	6.7169
110035-58-0	-9.1	235.394	6.6282	CN1N=C(C(=C1C1=CC=CC=C1)C(F)(F)F)C(F)(F)C(F)(F)F	344.056	-9.713	-1.3565	2	2	0	4.76	1.472	17.82	38.6631	0.0512	Training	6.4259
107368-63-8	-9.1	235.394	6.6282	CC(OC(=O)C(F)(OC(F)(F)C(F)(OC(F)(F)C(F)(F)C(F)(F)F)C(F)(F)F)C(F)(F)F)C(C)(C)C	580.054	-9.7639	-1.3819	8	4	0	6.8368	1.59	44.76	46.0771	0.0091	Training	6.7359
101030-73-3	-9.1	235.394	6.6282	FC(F)(F)C(=CC(=O)C1=CC(=CC=C1)S(F)(=O)=O)C(F)(F)F	349.985	-9.7682	-1.3841	3	3	0	3.5785	1.475	51.21	42.1207	0.0596	Training	6.1298
60131-74-0	-9.1	235.394	6.6282	CC(C(=O)NC1=CC(=C(C=C1)C(F)(F)F)C(F)(F)F)C(=O)NC1=CC(=C(C=C1)C(F)(F)F)C(F)(F)F	540.071	-9.7167	-1.3583	4	2	2	3.7536	1.57	58.2	46.6214	0.0257	Training	7.037
1383918-01-1	-9.1	235.394	6.6282	F\C(=C/C=O)C(F)(F)C(F)(F)C(F)(F)C(F)(F)C(F)(F)C(F)(F)C(F)(F)C(F)(F)C(F)(F)F	541.979	-9.7879	-1.3939	9	1	0	6.6834	1.571	17.07	42.5466	0	Training	6.6396
165618-99-5	-9.1	235.394	6.6282	NS(=O)(=O)C1=CC=C(CNC(=O)C(F)(F)C(F)(F)C(F)(F)C(F)(F)C(F)(F)C(F)(F)F)C=C1	532.013	-9.7727	-1.3864	8	3	2	-0.0252	1.566	89.26	49.5663	0.0304	Training	6.4255
14055-52-8	-9.1	235.394	6.6282	OC(=O)C1=C(F)C(F)=C(OC2=C(F)C(F)=C(F)C(F)=C2F)C(F)=C1F	375.978	-9.732	-1.366	3	2	1	1.5285	1.488	46.53	42.1726	0.0433	Training	6.4326
1424379-21-4	-9.1	235.394	6.6282	FC(F)(F)C(F)(F)C(F)(F)C(F)(F)C(F)(F)C(F)(F)C#C[I](F)(F)(F)F	545.877	-9.9769	-1.4885	4	0	0	6.8019	1.5729	0	40.9175	0.0115	Training	6.5993
161975-99-1	-9.1	235.394	6.6282	FC(F)(F)C(F)(F)C(F)(F)C(F)(F)CCOC(=O)C=CC(=O)OCCC(F)(F)C(F)(F)C(F)(F)C(F)(F)F	608.029	-9.7632	-1.3816	12	4	0	6.3456	1.604	52.6	47.4206	0	Training	6.4867
1610931-26-4	-9.1	235.394	6.6282	FC1=C(F)C(F)=C(F)C2=C1NN=C2C(F)(F)C(F)(F)C(F)(F)F	357.996	-9.7522	-1.3761	2	1	1	4.4087	1.479	28.68	40.0279	0.0404	Test	6.4362
1608112-39-5	-9.1	235.394	6.6282	FC(F)(F)C(F)(F)C(F)(F)C(F)(F)C1=CSC2=CC=CC=C12	351.997	-9.7682	-1.3841	3	1	0	5.826	1.476	0	37.0399	0.0504	Training	6.254
1608112-38-4	-9.1	235.394	6.6282	FC(F)(F)C(F)(F)C(F)(F)C(F)(F)C1=CC2=CC=CC=C2S1	351.997	-9.7682	-1.3841	3	1	0	5.826	1.476	0	37.0399	0.0504	Training	6.254
1608112-36-2	-9.1	235.394	6.6282	FC(F)(F)C(F)(F)C(F)(F)C(F)(F)C1=CC2=CC=CC=C2O1	336.02	-9.7318	-1.3659	3	1	0	5.3575	1.468	13.14	38.0344	0.0481	Training	6.3011
1608112-34-0	-9.1	235.394	6.6282	FC(F)(F)C(F)(F)C(F)(F)C(F)(F)C1=CC2=CC=CC=C2N1	335.036	-9.7273	-1.3636	3	0	1	5.0926	1.4675	15.79	38.2797	0.0478	Training	6.3013
157829-77-1	-9.1	235.394	6.6282	FC(F)(F)C(F)(F)C(F)(F)C(F)(F)C(F)(F)C(F)(F)C1=CC(Br)=CC=C1	473.929	-9.8615	-1.4308	5	0	0	6.6444	1.537	0	39.4786	0.0307	Training	6.4624
15720-98-6	-9.1	235.394	6.6282	FC(=O)C(F)(F)C(F)(F)C(F)(F)C(F)(F)C(F)(F)C(F)(F)C(F)(F)C(F)(C(F)(F)F)C(F)(F)F	565.96	-9.8	-1.4	8	1	0	6.7625	1.583	17.07	43.0262	-0.0095	Training	6.833
1545-59-1	-9.1	235.394	6.6282	OCCC(F)(F)C(F)(F)C(F)(F)C(F)(F)C(F)(F)C(F)(F)C(F)(F)C(F)(F)C(F)(F)C(F)(F)C(F)(F)F	613.997	-9.7919	-1.3959	11	1	1	7.2841	1.607	20.23	44.3029	-0.0156	Training	6.6766
1535-92-8	-9.1	235.394	6.6282	FC1=C(F)C(F)=C(NC2=C(F)C(F)=C(F)C(F)=C2F)C(F)=C1F	348.995	-9.7348	-1.3674	2	1	1	3.2104	1.4745	12.03	38.1829	0.0439	Training	6.4235
152192-93-3	-9.1	235.394	6.6282	FC1(F)C(F)(F)S(=O)(=O)C(C2=CC=CC=C2)S(=O)(=O)C1(F)F	367.961	-9.8091	-1.4045	1	4	0	2.3493	1.484	68.28	44.1872	0.0674	Training	6.2157
151707-03-8	-9.1	235.394	6.6282	FC(F)(F)C(F)(F)C(F)(F)C(F)(F)C(F)(F)C(F)(F)C1=CC=C(OC2=CC=C(C=C2)C(F)(F)C(F)(F)C(F)(F)C(F)(F)C(F)(F)C(F)(F)F)C=C1	806.016	-9.7569	-1.3784	12	1	0	11.8695	1.703	9.23	47.0433	-0.0271	Training	7.1932
1513864-14-6	-9.1	235.394	6.6282	C[N+](C)(CCC(F)C(F)(F)C(F)(F)C(F)(F)C(F)(F)C(F)(F)C(F)(F)C(F)(F)C(F)(F)C(F)(F)C(F)(F)C(F)(F)C(F)(F)C(F)(F)F)CC([O-])=O	831.05	-9.7745	-1.3873	17	2	0	6.5936	1.7155	40.13	50.634	-0.0457	Training	6.7893
1513863-80-3	-9.1	235.394	6.6282	CN(C)CCCNC(=O)C(F)(F)C(F)(F)C(F)(F)C(F)(F)C(F)(F)C(F)(F)C(F)(F)C(F)(F)C(F)(F)C(F)(F)C(F)(F)C(F)(F)F	748.063	-9.7717	-1.3859	15	2	1	4.8609	1.674	32.34	48.1953	-0.0276	Training	6.6977
1513863-78-9	-9.1	235.394	6.6282	CN(C)CCCNC(=O)C(F)(F)C(F)(F)C(F)(F)C(F)(F)C(F)(F)C(F)(F)C(F)(F)C(F)(F)C(F)(F)C(F)(F)F	648.069	-9.7675	-1.3838	13	2	1	3.5903	1.624	32.34	46.1954	-0.0092	Training	6.582
14670-68-9	-9.1	235.394	6.6282	OC(=O)C1=CC=CC=C1C(F)(F)C(F)(F)C(F)(F)C(F)(F)F	340.015	-9.7409	-1.3705	4	1	1	1.409	1.47	37.3	40.5303	0.0438	Training	6.1917
1464062-44-9	-9.1	235.394	6.6282	FC(F)(F)C(F)(F)OC(F)(F)C(F)(F)C(F)(F)OC(F)(F)C(F)(F)C(F)(F)F	469.961	-9.8071	-1.4036	7	2	0	5.786	1.535	18.46	41.2452	0.0096	Test	6.4302
1463530-19-9	-9.1	235.394	6.6282	NC1=CC=C(C#N)C(=C1)C(F)(F)C(F)(F)C(F)(F)C(F)(F)C(F)(F)F	386.028	-9.74	-1.37	4	2	1	2.597	1.493	49.81	42.7016	0.0438	Training	6.3493
145876-00-2	-9.1	235.394	6.6282	FC(F)(F)C(F)(F)C(F)(F)C(F)(F)C(F)(F)C(F)(F)C(F)(F)C(F)(F)C(F)(F)C(F)(F)CCN=[N+]=[N-]	589.007	-9.7833	-1.3917	11	1	0	7.9668	1.5945	48.76	46.6561	-0.0047	Training	6.6374
144862-39-5	-9.1	235.394	6.6282	OC[C@H]1O[C@H](C[C@@H]1O)N1C=C(C(=O)NC1=O)C(F)(F)C(F)(F)C(F)(F)C(F)(F)C(F)(F)C(F)(F)F	546.046	-9.7457	-1.3729	7	6	3	2.3726	1.573	104.55	51.3759	0.0374	Training	6.388
1427-89-0	-9.1	235.394	6.6282	FC(F)C(F)(F)C(F)(F)C(F)(F)C(F)(F)C(F)(F)C(F)(F)C(=O)C1=CC=CC=C1	456.019	-9.7517	-1.3759	8	1	0	5.9462	1.528	17.07	40.8274	0.0269	Training	6.3846
140834-59-9	-9.1	235.394	6.6282	FC(F)(F)C(F)(F)C(F)(F)C(F)(F)C(F)(F)C(F)(F)C(F)(F)C(F)(F)C(F)(F)C(F)(F)CCC#N	573.001	-9.7829	-1.3914	10	1	0	7.5702	1.5865	23.79	43.839	-0.0047	Training	6.6787
6104-22-9	-9.1	235.394	6.6282	CC(C)NC(=O)C(F)(F)C(F)(F)C(F)(F)C(F)(F)C(F)(F)C(F)(F)C(F)(F)C(F)(F)F	505.033	-9.7742	-1.3871	8	1	1	3.9096	1.5525	29.1	43.0107	0.0092	Training	6.5566
NOCAS_1035539	-9.1	235.394	6.6282	C[N+](C)(CC(F)C(F)(F)C(F)(F)C(F)(F)C(F)(F)C(F)(F)C(F)(F)C(F)(F)C(F)(F)C(F)(F)C(F)(F)C(F)(F)C(F)(F)C(F)(F)F)CC(O)=O	818.042	-9.778	-1.389	16	1	1	4.6377	1.709	37.3	50.0908	-0.051	Training	6.8853
6294-42-4	-9.1	235.394	6.6282	FC1=NC(F)=C(F)C(NCCCN(CCCNC2=C(F)C(F)=NC(F)=C2F)C2=C(F)C(F)=NC(F)=C2F)=C1F	578.109	-9.7077	-1.3538	11	6	2	0.9969	1.5891	65.97	48.1592	0.0339	Training	6.2766
NOCAS_1035160	-9.1	235.394	6.6282	C[N+](C)(C)CCCNS(=O)(=O)C(F)(F)C(F)(F)C(F)(F)C(F)(F)C(F)(F)C(F)(F)C(F)(F)C(F)(F)C(F)(F)C(F)(F)F	699.059	-9.7881	-1.394	14	2	1	3.4956	1.6495	46.17	48.5982	-0.0047	Training	6.5347
NOCAS_1035050	-9.1	235.394	6.6282	OS(=O)(=O)C(F)(F)C(F)(F)C(F)(F)C(F)(F)C(F)(F)C(F)C(\F)=C(/F)C(F)(F)C(F)(F)C(F)(F)C(F)(F)F	643.937	-9.8158	-1.4079	10	2	1	0.5651	1.622	54.37	48.3157	-0.0107	Training	6.7669
NOCAS_1035032	-9.1	235.394	6.6282	C[N+](C)(CCCNS(=O)(=O)C(F)(F)C(F)(F)C(F)(F)C(F)(F)C(F)(F)C(F)(F)C(F)(F)C(F)(F)C(F)(F)C(F)(F)C(F)(F)C(F)(F)F)CC([O-])=O	842.035	-9.7863	-1.3931	18	4	1	2.8863	1.721	86.3	55.4707	-0.0309	Training	6.4735
NOCAS_1034996	-9.1	235.394	6.6282	OS(=O)(=O)CCCNS(=O)(=O)C(F)(F)C(F)(F)C(F)(F)C(F)(F)C(F)(F)C(F)(F)C(F)(F)C(F)(F)C(F)(F)C(F)(F)C(F)(F)C(F)(F)F	820.944	-9.8208	-1.4104	16	4	2	-1.319	1.7105	100.54	56.4729	-0.0268	Training	6.4906
NOCAS_1034995	-9.1	235.394	6.6282	OS(=O)(=O)CCCNS(=O)(=O)C(F)(F)C(F)(F)C(F)(F)C(F)(F)C(F)(F)C(F)(F)C(F)(F)C(F)(F)C(F)(F)C(F)(F)C(F)(F)F	770.948	-9.8222	-1.4111	15	4	2	-1.9543	1.6855	100.54	55.473	-0.0161	Training	6.4469
NOCAS_1034905	-9.1	235.394	6.6282	OC(=O)C1(F)C(F)(F)C(F)(F)C(F)(F)C(F)(C(F)(F)C(F)(F)F)C1(F)F	425.974	-9.7885	-1.3942	2	1	1	1.3395	1.513	37.3	42.2495	0.0155	Training	6.7855
NOCAS_1034893	-9.1	235.394	6.6282	OC(=O)C1(F)C(F)(F)C(F)(F)C(F)(C(F)(F)C(F)(F)C(F)(F)C(F)(F)F)C1(F)F	475.971	-9.7897	-1.3948	4	1	1	1.9748	1.538	37.3	43.2494	0.0052	Test	6.8351
NOCAS_1034857	-9.1	235.394	6.6282	C[N+](C)(CCCNS(=O)(=O)C(F)(F)C(F)(F)C(F)(F)C(F)(F)C(F)(F)C(F)(F)C(F)(F)C(F)(F)C(F)(F)C(F)(F)C(F)(F)C(F)(F)C(F)(F)F)CCC([O-])=O	906.048	-9.7836	-1.3918	20	4	1	3.9117	1.753	86.3	56.751	-0.0411	Training	6.4085
NOCAS_1034757	-9.1	235.394	6.6282	CN(C)CCCNS(=O)(=O)C(F)(F)C(F)(F)C(F)(F)C(F)(F)C(F)(F)C(F)(F)C(F)(F)C(F)(F)C(F)(F)C(F)(F)C(F)(F)C(F)(F)C(F)(F)F	834.027	-9.794	-1.397	17	3	1	5.2569	1.717	49.41	51.6215	-0.0331	Training	6.5715
NOCAS_1035162	-9.1	235.394	6.6282	C[N+](C)(C)CCCNS(=O)(=O)C(F)(F)C(F)(F)C(F)(F)C(F)(F)C(F)(F)C(F)(F)C(F)(F)C(F)(F)C(F)(F)C(F)(F)C(F)(F)F	749.056	-9.7889	-1.3944	15	2	1	4.1309	1.6745	46.17	49.5981	-0.0141	Training	6.5887
NOCAS_1034756	-9.1	235.394	6.6282	CC(C)OC(=O)C[N+](C)(C)CCCNC(=O)C(F)(F)C(F)(F)C(F)(F)C(F)(F)C(F)(F)C(F)(F)C(F)(F)C(F)(F)C(F)(F)C(F)(F)C(F)(F)C(F)(F)C(F)(F)F	899.119	-9.7589	-1.3795	19	3	1	5.9626	1.7496	55.4	53.5224	-0.0408	Training	6.5915
NOCAS_1034667	-9.1	235.394	6.6282	OS(=O)(=O)OCCC(F)(F)C(F)(F)C(F)(F)C(F)(F)C(F)(F)C(F)(F)C(F)(F)C(F)(F)C(F)(F)C(F)(F)C(F)(F)C(F)(F)F	743.951	-9.8114	-1.4057	14	3	1	1.3465	1.672	63.6	51.239	-0.0265	Training	6.6564
NOCAS_1034665	-9.1	235.394	6.6282	OS(=O)(=O)OCCC(F)(F)C(F)(F)C(F)(F)C(F)(F)C(F)(F)C(F)(F)C(F)(F)C(F)(F)C(F)(F)C(F)(F)F	643.957	-9.8132	-1.4066	12	3	1	0.0759	1.622	63.6	49.2391	-0.0053	Training	6.5063
NOCAS_1034654	-9.1	235.394	6.6282	OS(=O)(=O)CC(=O)CC(F)(F)C(F)(F)C(F)(F)C(F)(F)C(F)(F)C(F)(F)C(F)(F)C(F)(F)C(F)(F)C(F)(F)C(F)(F)F	705.954	-9.8071	-1.4036	13	3	1	0.3487	1.653	71.44	51.2631	-0.0158	Training	6.636
NOCAS_1034576	-9.1	235.394	6.6282	CC[N+](C)(C)CCC(F)(F)C(F)(F)C(F)(F)C(F)(F)C(F)(F)C(F)(F)C(F)(F)C(F)(F)C(F)(F)C(F)(F)F	620.086	-9.7684	-1.3842	12	0	0	6.6196	1.61	0	42.4017	-0.0046	Training	6.7061
NOCAS_1032377	-9.1	235.394	6.6282	OS(=O)(=O)C(F)(F)C(F)(F)C(F)(F)C(F)(F)C(F)(F)C(F)(F)C(F)(F)C(F)(F)C(=O)C(F)(F)F	577.929	-9.8206	-1.4103	9	3	1	-1.3545	1.589	71.44	48.7026	0.0054	Training	6.543
NOCAS_1027660	-9.1	235.394	6.6282	CC(=C)C(=O)OCCCCCCCCCCCNS(=O)(=O)C(F)(F)C(F)(F)C(F)(F)C(F)(F)C(F)(F)C(F)(F)C(F)(F)C(F)(F)C(F)(F)C(F)(F)C(F)(F)C(F)(F)F	937.134	-9.7621	-1.381	25	4	1	9.4333	1.7686	72.47	55.9897	-0.0273	Test	5.8938
NOCAS_1027659	-9.1	235.394	6.6282	CCN(CCOC(=O)C(C)=C)C(=O)C(F)(F)C(F)(F)C(F)(F)C(F)(F)C(F)(F)C(F)(F)C(F)(F)C(F)(F)F	603.07	-9.7526	-1.3763	12	3	0	4.8304	1.6015	46.61	46.7224	0.0045	Training	6.5322
NOCAS_1027002	-9.1	235.394	6.6282	NC1=C(C=C(C=C1)C(F)C(F)(F)C(F)(F)C(F)(F)C(F)(F)F)C(O)=O	387.032	-9.74	-1.37	5	2	2	-0.5582	1.4935	63.32	44.0726	0.0424	Training	6.2258
NOCAS_1026914	-9.1	235.394	6.6282	OC(=O)C1=CC(Br)=C(OC(F)=C(F)C(F)(F)C(F)(F)C(F)(F)C(F)(F)F)C=C1C(O)=O	539.907	-9.8323	-1.4161	7	3	2	-0.0005	1.57	83.83	49.1811	0.0237	Training	6.4208
NOCAS_1034751	-9.1	235.394	6.6282	CN(C)CCCNS(=O)(=O)C(F)(F)C(F)(F)C(F)(F)C(F)(F)C(F)(F)C(F)(F)C(F)(F)C(F)(F)C(F)(F)C(F)(F)C(F)(F)F	734.033	-9.7932	-1.3966	15	3	1	3.9863	1.667	49.41	49.6217	-0.0142	Training	6.5
NOCAS_1035246	-9.1	235.394	6.6282	C[N+](C)(C)CCNCC(F)(F)C(F)(F)C(F)(F)C(F)(F)C(F)(F)C(F)(F)C(F)(F)C(F)(F)C(F)(F)C(F)(F)C(F)(F)C(F)(F)C(F)(F)F	785.088	-9.7729	-1.3865	16	1	1	5.7241	1.6925	12.03	46.9048	-0.0323	Training	6.7266
NOCAS_1035282	-9.1	235.394	6.6282	CCCC[N+](C)(C)CC(F)(F)C(F)(F)C(F)(F)C(F)(F)C(F)(F)C(F)(F)C(F)(F)C(F)(F)C(F)(F)C(F)(F)C(F)(F)C(F)F	716.105	-9.7659	-1.383	16	0	0	7.9831	1.6581	0	44.3221	-0.0183	Training	6.6298
NOCAS_1035371	-9.1	235.394	6.6282	CC[N+](C)(C)CC(F)(F)C(F)(F)C(F)(F)C(F)(F)C(F)(F)C(F)(F)C(F)(F)C(F)(F)C(F)(F)C(F)(F)C(F)F	638.077	-9.7718	-1.3859	13	0	0	6.5676	1.619	0	42.7615	-0.0092	Training	6.674
NOCAS_892718	-9.1	235.394	6.6282	[2H]OC(=O)C(F)(F)C(F)(F)C(F)(F)C(F)(F)C(F)(F)C(F)(F)C(F)(F)C(F)(F)C(F)(F)F	514.974	-9.775	-1.3875	8	2	1	2.8152	1.5481	37.3	44.0295	-0.0051	Test	6.4898
NOCAS_1036923	-9.1	235.394	6.6282	C[N+](C)(CCC(F)(F)C(F)(F)C(F)(F)C(F)(F)C(F)(F)C(F)(F)C(F)(F)C(F)(F)C(F)(F)C(F)(F)C(F)(F)C(F)(F)F)CC([O-])=O	749.047	-9.7739	-1.387	15	2	0	5.6202	1.6745	40.13	48.9939	-0.0305	Training	6.7701
NOCAS_1036896	-9.1	235.394	6.6282	CN(CC(O)=O)S(=O)(=O)C(F)(F)C(F)(F)C(F)(F)C(F)(F)C(F)(F)C(F)(F)C(F)(F)C(F)(F)C(F)(F)C(F)(F)F	670.968	-9.805	-1.4025	12	3	1	1.5364	1.6355	74.68	50.8874	-0.0158	Training	6.6517
NOCAS_1036880	-9.1	235.394	6.6282	OS(=O)(=O)C(F)(Cl)C(F)(F)C(F)(F)C(F)(F)C(F)(F)C(F)(F)C(F)(F)C(F)(F)C(F)(F)C(F)(F)C(F)(F)C(F)(F)C(F)(F)C(F)(F)C(F)(F)F	865.886	-9.834	-1.417	14	2	1	3.1575	1.7329	54.37	52.7547	-0.0599	Training	7.0053
NOCAS_1036867	-9.1	235.394	6.6282	OS(=O)(=O)C(F)(Cl)C(F)(F)C(F)(F)C(F)(F)C(F)(F)C(F)(F)C(F)(F)C(F)(F)C(F)(F)C(F)(F)F	615.902	-9.8486	-1.4243	9	2	1	-0.019	1.608	54.37	47.755	-0.0055	Training	6.6728
NOCAS_1036819	-9.1	235.394	6.6282	C[N+](C)(CC(O)CC(F)(F)C(F)(F)C(F)(F)C(F)(F)C(F)(F)C(F)(F)C(F)(F)C(F)(F)C(F)(F)C(F)(F)F)CC([O-])=O	679.064	-9.7667	-1.3833	14	3	1	3.7105	1.6395	60.36	49.6173	-0.011	Training	6.5362
NOCAS_1036811	-9.1	235.394	6.6282	C[N+](C)(CC(O)CC(F)(F)C(F)(F)C(F)(F)C(F)(F)C(F)(F)C(F)(F)C(F)(F)C(F)(F)C(F)(F)C(F)(F)C(F)(F)C(F)(F)C(F)(F)C(F)(F)C(F)(F)C(F)(F)F)C(O)=O	966.036	-9.7797	-1.3898	18	2	2	6.5499	1.783	57.53	55.0737	-0.0892	Test	6.9321
NOCAS_1036805	-9.1	235.394	6.6282	C[N+](C)(CC(O)CC(F)(F)C(F)(F)C(F)(F)C(F)(F)C(F)(F)C(F)(F)C(F)(F)C(F)(F)C(F)(F)C(F)(F)C(F)(F)C(F)(F)F)C(O)=O	766.049	-9.7745	-1.3872	14	2	2	4.0087	1.683	57.53	51.074	-0.0443	Training	6.8674
NOCAS_1036779	-9.1	235.394	6.6282	C[N+](C)(CCC(O)=O)CC(O)CC(F)(F)C(F)(F)C(F)(F)C(F)(F)C(F)(F)C(F)(F)C(F)(F)C(F)(F)C(F)(F)C(F)(F)C(F)(F)C(F)(F)F	794.08	-9.7673	-1.3837	17	2	2	3.8054	1.697	57.53	51.6346	-0.0384	Training	6.6123
NOCAS_1036710	-9.1	235.394	6.6282	C[N+](C)(C)CC(O)CC(F)(F)C(F)(F)C(F)(F)C(F)(F)C(F)(F)C(F)(F)C(F)(F)C(F)(F)C(F)(F)C(F)(F)F	636.081	-9.7692	-1.3846	12	1	1	5.5904	1.618	20.23	44.7446	-0.005	Training	6.6533
NOCAS_1036701	-9.1	235.394	6.6282	CNCC(O)CC(F)(F)C(F)(F)C(F)(F)C(F)(F)C(F)(F)C(F)(F)C(F)(F)C(F)(F)C(F)(F)C(F)(F)F	607.043	-9.7784	-1.3892	12	2	2	4.626	1.6035	32.26	45.3669	-0.0051	Training	6.4474
NOCAS_1036376	-9.1	235.394	6.6282	C[N+](C)(CCCC(F)(F)C(F)(F)C(F)(F)C(F)(F)C(F)(F)C(F)(F)C(F)(F)C(F)(F)C(F)(F)C(F)(F)C(F)(F)C(F)(F)F)CC([O-])=O	763.062	-9.7702	-1.3851	16	2	0	6.0103	1.6815	40.13	49.2743	-0.0303	Training	6.7061
NOCAS_1036213	-9.1	235.394	6.6282	C[N+](C)(CCC(F)C(F)(F)C(F)(F)C(F)(F)C(F)(F)C(F)(F)C(F)(F)C(F)(F)C(F)(F)F)CC([O-])=O	581.066	-9.7639	-1.3819	12	2	0	3.4171	1.5905	40.13	45.6343	0.005	Training	6.4877
NOCAS_1036178	-9.1	235.394	6.6282	OC(=O)CSCCC(F)(F)C(F)(F)C(F)(F)C(F)(F)C(F)(F)C(F)(F)C(F)(F)C(F)(F)C(F)(F)C(F)(F)C(F)(F)C(F)(F)F	737.977	-9.8023	-1.4011	15	2	1	5.8444	1.669	37.3	48.4895	-0.0368	Training	6.6411
NOCAS_1035902	-9.1	235.394	6.6282	OC(=O)CCS(=O)(=O)CCC(F)(F)C(F)(F)C(F)(F)C(F)(F)C(F)(F)C(F)(F)C(F)(F)C(F)(F)C(F)(F)C(F)(F)C(F)(F)C(F)(F)F	783.982	-9.7979	-1.3989	16	3	1	4.9161	1.692	71.44	52.8236	-0.0366	Test	6.6111
NOCAS_1035888	-9.1	235.394	6.6282	C[N+](C)(C)CCCNC(=O)CS(=O)(=O)CCC(F)(F)C(F)(F)C(F)(F)C(F)(F)C(F)(F)C(F)(F)C(F)(F)C(F)(F)C(F)(F)C(F)(F)C(F)(F)C(F)(F)C(F)(F)C(F)(F)F	969.088	-9.778	-1.389	21	3	1	6.081	1.7845	63.24	55.7058	-0.0464	Test	6.4281
NOCAS_1035873	-9.1	235.394	6.6282	CC(C)(CS(O)(=O)=O)NC(=O)CCS(=O)CCC(F)(F)C(F)(F)C(F)(F)C(F)(F)C(F)(F)C(F)(F)C(F)(F)C(F)(F)C(F)(F)C(F)(F)C(F)(F)C(F)(F)C(F)(F)C(F)(F)F	1003.02	-9.7967	-1.3983	21	4	2	1.1083	1.8015	100.54	60.1143	-0.0522	Training	6.3555
NOCAS_1035540	-9.1	235.394	6.6282	C[N+](C)(CC(F)C(F)(F)C(F)(F)C(F)(F)C(F)(F)C(F)(F)C(F)(F)C(F)(F)C(F)(F)C(F)(F)C(F)(F)C(F)(F)C(F)(F)C(F)(F)C(F)(F)F)CC(O)=O	868.038	-9.7792	-1.3896	17	1	1	5.273	1.734	37.3	51.0908	-0.0613	Test	6.9042
62315-14-4	-9.1	235.394	6.6282	FC(F)(F)C(F)(F)C(F)(F)C(F)(F)OC1=CC=C(NC(=O)C2=CC=NC=C2)C=C1	432.052	-9.7138	-1.3569	6	3	1	3.5276	1.516	51.22	43.763	0.0427	Training	6.3699
NOCAS_1035518	-9.1	235.394	6.6282	CCNS(=O)(=O)C(F)(F)C(F)(F)C(F)(F)C(F)(F)C(F)(F)C(F)(F)C(F)(F)C(F)(F)C(F)(F)F	576.982	-9.8118	-1.4059	10	2	1	3.9171	1.5885	46.17	46.1566	0.0048	Training	6.4788
NOCAS_1035397	-9.1	235.394	6.6282	OC(=O)C(F)(F)C(F)(Cl)C(F)(F)C(F)(F)C(F)(F)C(F)(F)C(F)(F)C(F)(F)C(F)(F)F	529.938	-9.8226	-1.4113	8	1	1	3.0845	1.565	37.3	44.3288	-0.0054	Training	6.5988
NOCAS_1026904	-9.1	235.394	6.6282	FC(F)(F)C(F)(F)C(F)(F)CNC1=NNC2=CC(Cl)=C(C=C12)C1=CC=CC=C1	425.053	-9.725	-1.3625	5	2	2	4.5173	1.5125	40.71	42.5721	0.052	Training	6.3357
NOCAS_1009909	-9.1	235.394	6.6282	OS(=O)(=O)C(F)(F)C(F)(F)C(F)(F)C(F)(F)C(F)(F)C(F)(F)C(F)(F)C(F)(F)C(F)(F)C(F)(F)C(F)(F)C(F)(F)C(F)(F)C(F)(F)C(F)(F)C(F)(F)C(F)(F)C(F)(F)C(F)(F)C(F)(F)F	1099.9	-9.8138	-1.4069	19	2	1	6.0647	1.8499	54.37	57.435	-0.1118	Test	6.9398
NOCAS_1035520	-9.1	235.394	6.6282	CCNS(=O)(=O)C(F)(F)C(F)(F)C(F)(F)C(F)(F)C(F)(F)C(F)(F)C(F)(F)C(F)(F)C(F)(F)C(F)(F)C(F)(F)F	676.975	-9.81	-1.405	12	2	1	5.1877	1.6385	46.17	48.1565	-0.0145	Training	6.6624
96791-81-0	-9.1	235.394	6.6282	CCCCCCC(I)CC(F)(F)C(F)(F)C(F)(F)C(F)(F)C(F)(F)C(F)(F)C(F)(F)C(F)(F)F	658.003	-9.8882	-1.4441	13	0	0	9.1599	1.629	0	43.1601	0.0105	Training	6.2847
85625-25-8	-9.1	235.394	6.6282	FC1C(F)(F)C(F)=C(F)C(F)(F)C(F)(F)C1(F)F	293.99	-9.7833	-1.3917	0	0	0	4.0299	1.447	0	35.8798	0.042	Training	6.3359
84808-63-9	-9.1	235.394	6.6282	FC(F)(F)C(F)(C(F)(F)F)C(F)(F)C(F)(C(F)(F)F)C(F)(F)C(F)(C(F)(F)F)C(F)(F)F	537.965	-9.8062	-1.4031	4	0	0	7.1934	1.569	0	40.7593	-0.0096	Training	7.1559
835624-47-0	-9.1	235.394	6.6282	[H]C(OCOC)(C1=C(Br)C=CC=C1)C(F)(F)C(F)(F)C(F)(F)C(F)(F)C(F)(F)C(F)(F)C(F)(F)F	597.962	-9.8294	-1.4147	10	2	0	7.4848	1.599	18.46	43.8052	0.0197	Training	6.4418
82422-25-1	-9.1	235.394	6.6282	FC(F)(F)C(F)(F)C(F)(F)C(=O)NC1=CC=CC=C1C(=O)SCC1=CC=CC=C1	439.048	-9.7241	-1.3621	6	3	1	3.9208	1.5195	46.17	43.398	0.052	Training	6.3145
82224-38-2	-9.1	235.394	6.6282	FC(F)(F)C(C(C(=O)OC(C#N)C1=CC(OC2=CC=CC=C2)=CC=C1)C1=CC=C(Cl)C=C1)C(F)(F)F	527.072	-9.7	-1.35	7	4	0	7.7648	1.5635	59.32	46.4734	0.0503	Training	6.6133
821806-48-8	-9.1	235.394	6.6282	CC(C)(C)CCC(CCC(F)(F)C(F)(F)C(F)(F)C(F)(F)C(F)(F)C(F)(F)C(F)(F)C(F)(F)F)OC(=O)NNC([O-])=O	663.116	-9.7452	-1.3726	12	4	2	3.3235	1.6316	90.49	52.3113	-0.0049	Training	6.6228
81769-56-4	-9.1	235.394	6.6282	FC(F)(F)C(F)(F)C(F)(F)C(F)(F)C(F)(F)C(F)(F)C(F)(F)C(F)(F)C1=CN=CN1	486.002	-9.7767	-1.3883	7	1	1	5.7301	1.543	28.68	42.588	0.0139	Training	6.5427
802-25-5	-9.1	235.394	6.6282	FC1=C(F)C(F)=C(N\N=N\C2=C(F)C(F)=C(F)C(F)=C2F)C(F)=C1F	377.001	-9.732	-1.366	3	2	1	3.5776	1.4885	36.75	41.215	0.0437	Training	6.4191
79840-60-1	-9.1	235.394	6.6282	FC(F)(F)C(F)(F)C(F)(F)C(F)(F)C(F)(F)C(F)(F)C(F)(F)C(F)(F)C(F)(F)C(F)(F)C(F)(F)C(F)(F)CCS	679.971	-9.8125	-1.4062	12	1	1	8.8569	1.64	0	43.5994	-0.0242	Training	6.7251
777931-73-4	-9.1	235.394	6.6282	FC(F)(F)C(F)(F)C(F)(F)CCC(F)(F)C(F)(F)C(F)(F)C(F)(F)C(F)(F)C(F)(F)F	515.999	-9.7935	-1.3968	8	0	0	7.3383	1.558	0	40.32	0	Training	6.6721
745-23-3	-9.1	235.394	6.6282	FC(F)(F)P1P(P(P(P1C(F)(F)F)C(F)(F)F)C(F)(F)F)C(F)(F)F	499.845	-9.96	-1.48	0	0	0	10.1255	1.5499	0	39.9969	0.0283	Training	6.7676
72307-48-3	-9.1	235.394	6.6282	FC1=CC=C(C=C1)C1=C(N=NC2=C(C=NN12)C1=CC=CC=C1)C(=O)C(F)(F)C(F)(F)F	436.076	-9.6774	-1.3387	4	5	0	4.9777	1.518	60.15	44.7365	0.0569	Training	6.5611
#VALUE!	-9.1	235.394	6.6282	FC(F)(F)C(F)(F)C(F)(F)C(F)(F)C(F)(F)C(=O)NCCC1=CC=CC=C1	417.059	-9.7333	-1.3667	7	1	1	2.838	1.5085	29.1	41.2512	0.0351	Training	6.293
#VALUE!	-9.1	235.394	6.6282	OS(=O)(=O)C(F)(F)C(F)(F)C(F)(F)C(F)(F)C(F)(F)C(F)(F)C(F)(F)C(F)(F)C(F)(F)F	549.934	-9.8281	-1.4141	8	2	1	-0.9236	1.575	54.37	46.4357	0.0054	Test	6.5712
67906-38-1	-9.1	235.394	6.6282	CN(CCCCOC(=O)C(C)=C)S(=O)(=O)C(F)(F)C(F)(F)C(F)(F)C(F)(F)C(F)(F)C(F)(F)C(F)(F)F	603.056	-9.773	-1.3865	13	4	0	4.3459	1.6015	63.68	48.4291	0.0184	Training	6.263
65104-65-6	-9.1	235.394	6.6282	OCCC(F)(F)C(F)(F)C(F)(F)C(F)(F)C(F)(F)C(F)(F)C(F)(F)C(F)(F)C(F)(F)C(F)(F)C(F)(F)C(F)(F)C(F)(F)C(F)(F)C(F)(F)C(F)(F)C(F)(F)C(F)(F)F	963.975	-9.7948	-1.3974	18	1	1	11.7312	1.782	20.23	51.3025	-0.0885	Training	6.9521
649561-66-0	-9.1	235.394	6.6282	OC(C1=CC=CC=C1)(C1=CC=CC=C1)C1=CC=C(CCC(F)(F)C(F)(F)C(F)(F)C(F)(F)C(F)(F)C(F)(F)C(F)(F)C(F)(F)F)C=C1	706.116	-9.7128	-1.3564	12	1	1	9.9128	1.6531	20.23	46.1453	0.0141	Training	6.8534
64572-83-4	-9.1	235.394	6.6282	FC1=C(F)C2=C(C(F)=C1F)C(F)(Cl)C(=NCl)C(F)=C2F	336.93	-9.82	-1.41	0	1	0	4.8201	1.4685	12.36	37.9746	0.0536	Training	6.329
63967-43-1	-9.1	235.394	6.6282	FC(F)(F)C(F)(F)C(F)(F)C(F)(F)C(F)(F)C(F)(F)C(F)(F)C(F)(F)C1OCOO1	493.981	-9.79	-1.395	7	3	0	5.2578	1.547	27.69	42.6486	0.0141	Training	6.4985
63225-54-7	-9.1	235.394	6.6282	OP(=O)(C(F)(F)C(F)(F)C(F)(F)C(F)(F)C(F)(F)C(F)(F)C(F)(F)C(F)(F)C(F)(F)C(F)(F)C(F)(F)C(F)(F)F)C(F)(F)C(F)(F)C(F)(F)C(F)(F)C(F)(F)C(F)(F)C(F)(F)C(F)(F)C(F)(F)C(F)(F)C(F)(F)C(F)(F)F	1301.89	-9.8117	-1.4058	22	1	1	16.273	1.9509	37.3	59.7678	-0.1593	Training	6.6954
98900-75-5	-9.1	235.394	6.6282	[Na+].CNCCCN(CC1=CC=C(C=C1)S([O-])(=O)=O)C(=O)C(F)(F)C(F)(F)C(F)(F)C(F)(F)C(F)(F)C(F)(F)C(F)(F)F	676.049	-9.7667	-1.3833	13	5	1	-0.8371	1.638	89.54	52.475	0.0201	Training	6.3951
85758-71-0	-9.1	235.394	6.6282	OC(F)(F)C(F)(F)C(F)(F)C(F)(F)C(F)(F)C(F)(F)C(F)(F)C(F)(F)C(F)(F)C(F)(F)F	535.969	-9.8031	-1.4016	8	1	1	6.2162	1.568	20.23	42.7424	-0.0053	Training	6.647
86525-43-1	-9.1	235.394	6.6282	FC(F)(F)C(F)(F)C(F)(F)C(F)(F)C(F)(F)C(F)(F)S(=O)(=O)C=CC1=CC=CS1	491.952	-9.8172	-1.4086	7	3	0	5.8299	1.546	34.14	43.253	0.034	Training	6.3075
754-91-6	-9.1	235.394	6.6282	NS(=O)(=O)C(F)(F)C(F)(F)C(F)(F)C(F)(F)C(F)(F)C(F)(F)C(F)(F)C(F)(F)F	498.954	-9.8276	-1.4138	7	2	1	2.1384	1.5495	60.16	45.9951	0.0162	Training	6.4217
87911-17-9	-9.1	235.394	6.6282	FC1=C(C(F)(F)F)C(F)(F)C(F)(F)C(F)(Br)C1(F)F	371.901	-9.9263	-1.4632	0	0	0	4.7525	1.486	0	37.438	0.0438	Test	6.2943
96721-82-3	-9.1	235.394	6.6282	FC(F)(F)C(F)(F)C(F)(F)C(F)(F)C(F)(F)C(F)(F)C(F)(F)C(F)(F)C1=CSC=C1	501.968	-9.8033	-1.4017	7	1	0	7.214	1.551	0	40.0394	0.0143	Test	6.5663
87415-31-4	-9.1	235.394	6.6282	CC1=C2C(=C(F)C(F)=C1F)C(F)(F)C(F)=C(F)C2(F)F	306.009	-9.735	-1.3675	0	0	0	4.7601	1.453	0	36.1202	0.0483	Test	6.4886
94200-56-3	-9.1	235.394	6.6282	OP(O)(=O)OCCC(F)(F)C(F)(F)C(F)(F)C(F)(F)C(F)(F)C(F)(F)C(F)(F)C(F)(F)C(F)(C(F)(F)F)C(F)(F)F	693.964	-9.8098	-1.4049	12	2	2	2.0011	1.647	66.76	50.5553	-0.0173	Training	6.684
94200-43-8	-9.1	235.394	6.6282	OC(COP(O)(O)=O)CC(F)(F)C(F)(F)C(F)(F)C(F)(F)C(F)(F)C(F)(F)C(F)(F)C(F)(F)C(F)(F)C(F)(F)C(F)(F)C(F)(F)C(F)(F)C(F)(F)F	873.965	-9.8038	-1.4019	17	3	3	3.2679	1.737	86.99	56.1783	-0.056	Test	6.6254
94159-82-7	-9.1	235.394	6.6282	CN(C)CCCNCC(O)CC(F)(F)C(F)(F)C(F)(F)C(F)(F)C(F)(F)C(F)(F)C(F)(F)C(F)(F)C(F)(F)C(F)(F)C(F)(C(F)(F)F)C(F)(F)F	828.107	-9.7667	-1.3833	18	3	2	5.7206	1.7141	35.5	50.1121	-0.0352	Training	6.4829
94158-65-3	-9.1	235.394	6.6282	CC(=C)C(=O)OCCC(F)(F)C(F)(F)C(F)(F)C(F)(F)C(F)(F)C(F)(F)C(F)(F)C(F)(F)C(F)(F)C(F)(F)C(F)(F)C(F)(F)C(F)(F)C(F)(F)C(F)(C(F)(F)F)C(F)(F)F	982.004	-9.7817	-1.3908	18	2	0	12.2229	1.791	26.3	52.2701	-0.0745	Training	6.9317
#VALUE!	-9.1	235.394	6.6282	[H]N(CCC[N+](C)(C)CCC([O-])=O)CC(O)CC(F)(F)C(F)(F)C(F)(F)C(F)(F)C(F)(F)C(F)(F)C(F)(F)C(F)(F)C(F)(C(F)(F)F)C(F)(F)F	800.134	-9.754	-1.377	19	4	2	3.1048	1.7001	72.39	53.2417	-0.0216	Training	6.2837
93454-70-7	-9.1	235.394	6.6282	CCCCCCCCC(F)(F)C(F)(F)C(F)(F)C(F)(F)C(F)(F)C(F)(F)C(F)(F)C(F)(F)C(F)(F)C(F)(F)F	632.1	-9.7615	-1.3808	15	0	0	10.017	1.616	0	42.642	-0.0045	Training	6.4458
92914-86-8	-9.1	235.394	6.6282	FC(F)(F)C(F)(F)C(F)(F)C(F)(F)C(F)(F)C(F)(F)C(F)(F)C(F)(F)C1=CNN=C1	486.002	-9.7767	-1.3883	7	1	1	5.8756	1.543	28.68	42.588	0.0139	Training	6.5419
928655-42-9	-9.1	235.394	6.6282	CCCNCCCC(F)(OC(F)(F)C(F)(OC(F)(F)C(F)(OC(F)(F)C(F)(F)C(F)(F)F)C(F)(F)F)C(F)(F)F)C(F)(F)F	717.061	-9.7727	-1.3864	15	4	1	6.8655	1.6585	39.72	48.3132	-0.0138	Training	6.4481
90403-88-6	-9.1	235.394	6.6282	CCN(CC)C(=O)C(F)(F)C(F)(F)C(F)(F)C(F)(F)C(F)(F)C(F)(F)C(F)(F)C(F)(F)F	519.049	-9.7688	-1.3844	9	1	0	4.731	1.5595	20.31	42.412	0.0092	Training	6.5759
93706-76-4	-9.1	235.394	6.6282	CC(=C)C(=O)OCC(O)CC(F)(F)C(F)(F)C(F)(F)C(F)(F)C(F)(F)C(F)(F)C(F)(F)C(F)(F)F	562.044	-9.7629	-1.3814	11	3	1	5.8661	1.581	46.53	45.8939	0.01	Training	6.3794
#VALUE!	-9.1	235.394	6.6282	FC1=C(F)C2=C(OC3=C(N2)C(F)=C(F)C(F)=C3F)C(F)=C1F	326.993	-9.7227	-1.3614	0	2	1	3.0379	1.4635	21.26	38.6659	0.0519	Test	6.4612
89984-91-8	-9.1	235.394	6.6282	OC1=CC=CC(NCC(F)(F)C(F)(F)C(F)(F)C(F)(F)C(F)(F)C(F)(F)C(F)F)=C1	473.046	-9.75	-1.375	9	2	2	4.2691	1.5365	32.26	42.6869	0.0296	Training	6.1851
89185-52-4	-9.1	235.394	6.6282	FC(C(F)(F)F)C(F)(F)C(C1=CC=CC=C1)C1=CC=CC=C1	318.084	-9.6818	-1.3409	4	0	0	5.3542	1.459	0	36.3617	0.0572	Test	6.2501
890011-12-8	-9.1	235.394	6.6282	CC1=C(OC2=C1C(CCC2)=NNC(=O)C(F)(F)C(F)(F)C(F)(F)F)C(=O)NC1=CC=C(C=C1)N=NC1=CC=CC=C1	583.145	-9.678	-1.339	7	6	2	4.0237	1.5916	108.42	52.5049	0.0447	Training	6.7059
#VALUE!	-9.1	235.394	6.6282	FC1=C(F)C(F)=C(F)C2=C1C(F)(F)C(F)(Cl)C2(Cl)Cl	345.895	-9.8842	-1.4421	0	0	0	4.8834	1.4729	0	36.9179	0.0524	Training	6.2435
88951-17-1	-9.1	235.394	6.6282	COC(=O)C1CCC(CC1)C(F)(F)C(F)(F)C(F)(F)C(F)(F)C(F)(F)C(F)(F)C(F)(F)F	510.068	-9.7531	-1.3766	7	2	0	6.3399	1.555	26.3	42.8314	0.018	Training	6.6784
#VALUE!	-9.1	235.394	6.6282	FC(F)(F)C(F)(F)C(F)(F)C1=CC=C(C=C1)C(=O)OC1=CC=C(C=C1)C#N	391.044	-9.6963	-1.3481	4	3	0	5.0669	1.4955	50.09	42.8299	0.05	Training	6.4549
88690-51-1	-9.1	235.394	6.6282	NC(F)(F)C(F)(F)C(F)(F)C(F)(F)C(F)(F)C(F)(F)C(F)(F)C(F)(F)C(F)(F)CF	499.004	-9.7933	-1.3967	9	1	1	3.4864	1.5495	26.02	42.5821	0.0052	Training	6.4082
883500-11-6	-9.1	235.394	6.6282	CC1=CC=C(C=C1)S(=O)(=O)OCC(F)(F)C(F)(F)C(F)(F)C(F)(F)C(F)(F)C(F)(F)F	504.007	-9.7774	-1.3887	8	3	0	5.4391	1.552	43.37	44.4171	0.0324	Training	6.3771
88223-41-0	-9.1	235.394	6.6282	CCCCC(C1=C(F)C(F)=C(F)C(F)=C1F)C1=C(F)C(F)=C(F)C(F)=C1F	404.062	-9.7111	-1.3556	5	0	0	6.3997	1.502	0	38.0812	0.0426	Training	6.5325
307-46-0	-9	278.377	6.5554	OCC(F)(F)C(F)(F)C(F)(F)C(F)(F)C(F)(F)C(F)(F)C(F)(F)C(F)(F)C(F)(F)C(F)(F)F	549.985	-9.797	-1.3985	9	1	1	6.2587	1.575	20.23	43.0227	-0.0052	Training	6.6116
307-70-0	-9	278.377	6.5554	OCC(F)(F)C(F)(F)C(F)(F)C(F)(F)C(F)(F)C(F)(F)C(F)(F)C(F)(F)C(F)(F)C(F)F	531.994	-9.7938	-1.3969	10	1	1	5.9615	1.566	20.23	42.6629	0	Training	6.4363
307-71-1	-9	278.377	6.5554	[K+].[O-]C(=O)C(F)(F)C(F)(F)C(F)(F)C(F)(F)C(F)(F)C(F)(F)C(F)(F)C(F)(F)C(F)(F)C(F)F	583.929	-9.8265	-1.4132	10	2	0	1.7231	1.592	40.13	45.6916	-0.0054	Training	6.587
31430-72-5	-9	278.377	6.5554	FC(F)(F)C(F)(F)C(F)(F)COP(=O)(OCC(F)(F)C(F)(F)C(F)(F)F)C1=CC=CC=C1	522.007	-9.7781	-1.3891	9	3	0	6.204	1.561	35.53	43.9931	0.0278	Training	6.3581
32347-41-4	-9	278.377	6.5554	OC(=O)C(F)(F)C(F)(F)C(F)(F)C(F)(F)C(F)(F)C(F)(F)OC(F)(C(F)(F)F)C(F)(F)F	529.962	-9.7969	-1.3984	8	2	1	2.7468	1.565	46.53	45.2522	-0.0052	Training	6.6243
350608-65-0	-9	278.377	6.5554	CCCCC\C=C\C(F)(F)C(F)(F)C(F)(F)C(F)(F)C(F)(F)C(F)(F)C(F)(F)C(F)(F)F	516.075	-9.7594	-1.3797	11	0	0	8.1323	1.558	0	40.3215	0.0136	Training	6.394
337-33-7	-9	278.377	6.5554	OC(C1=CC=CC=C1)(C1=CC=CC=C1)C(F)(F)C(F)(F)F	302.073	-9.681	-1.3405	3	1	1	4.1201	1.451	20.23	38.0645	0.0674	Training	6.1213
35605-76-6	-9	278.377	6.5554	OC(=O)C(F)(C(F)(F)C(F)(F)F)C(F)(F)C(F)(F)C(F)(F)C(F)(F)F	413.974	-9.796	-1.398	5	1	1	1.5446	1.507	37.3	42.0095	0.0156	Training	6.4212
35449-91-3	-9	278.377	6.5554	FC(F)(F)C(F)(F)P1P(P(P1C(F)(F)C(F)(F)F)C(F)(F)C(F)(F)F)C(F)(F)C(F)(F)F	599.863	-9.9	-1.45	4	0	0	10.208	1.5999	0	41.9973	0	Training	7.0221
370878-56-1	-9	278.377	6.5554	FC(F)(F)C1=CN=C(C=C1)C1=CC(=CC=C1)C(F)(F)F	291.048	-9.695	-1.3475	1	1	0	4.7862	1.4455	12.89	37.11	0.0583	Training	6.3283
307-38-0	-9	278.377	6.5554	FC(F)(F)C(F)(F)C(F)(F)C(F)(F)C(F)(F)C(F)(F)C(F)(F)C(F)(F)C(F)(F)C(Cl)=O	531.933	-9.8258	-1.4129	8	1	0	6.3965	1.566	17.07	42.3457	0	Training	6.6014
330562-47-5	-9	278.377	6.5554	FC(F)(F)C(F)(F)C(F)(F)C(F)(F)OC(F)(F)C(F)(F)OC(F)(F)C(F)(F)OC(F)(F)Br	595.873	-9.8875	-1.4438	10	3	0	6.7783	1.5979	27.69	44.6865	0	Training	6.3412
3016-76-0	-9	278.377	6.5554	OC(=O)C1=CC=C(C=C1C(O)=O)C(C1=CC(C(O)=O)=C(C=C1)C(O)=O)(C(F)(F)F)C(F)(F)F	480.028	-9.703	-1.3515	6	4	4	-7.7121	1.54	149.2	54.5206	0.0354	Training	6.4967
261503-82-6	-9	278.377	6.5554	FC(F)(F)C(F)(F)C(F)(F)C(F)(F)C(=O)CC(=O)C(F)(F)C(F)(F)C(F)(F)C(F)(F)F	507.977	-9.7871	-1.3935	8	2	0	5.4511	1.554	34.14	43.5735	0.0094	Training	6.5362
296886-61-8	-9	278.377	6.5554	FC(F)(F)C(F)(F)C(F)(F)C1=NN=C2C=CC(=NN12)N1CCOCC1	373.077	-9.712	-1.356	3	6	0	1.1171	1.4865	55.55	43.0165	0.0554	Training	6.2766
28285-49-6	-9	278.377	6.5554	FC(F)(Cl)C(F)(Cl)C(F)(F)C(F)(Cl)C(F)(F)C(=O)OOC(=O)C(F)(F)C(F)(Cl)C(F)(F)C(F)(Cl)C(F)(F)Cl	721.767	-9.9211	-1.4605	10	4	0	7.8106	1.6609	52.6	49.6953	-0.0218	Training	6.6446
2355-57-9	-9	278.377	6.5554	CC1(C)[C@@H](CC[C@]1(C)C(=O)OCC(F)(F)C(F)(F)C(F)(F)C(F)(F)C(F)(F)C(F)F)C(=O)OCC(F)(F)C(F)(F)C(F)(F)C(F)(F)C(F)(F)C(F)F	828.098	-9.7538	-1.3769	16	4	0	9.3985	1.714	52.6	51.822	-0.027	Training	6.7271
281189-83-1	-9	278.377	6.5554	CCOC(=O)C1=C(NC(=S)NC1C1=CC=CC=C1)C(F)(F)C(F)(F)C(F)(F)C(F)(F)F	480.055	-9.7387	-1.3694	6	3	2	1.2693	1.54	50.36	44.6371	0.0441	Training	6.4306
27617-34-1	-9	278.377	6.5554	OCC(F)(OC(F)(F)C(F)(OC(F)(F)C(F)(OC(F)(F)C(F)(OC(F)(F)C(F)(OC(F)(F)C(F)(F)C(F)(F)F)C(F)(F)F)C(F)(F)F)C(F)(F)F)C(F)(F)F)C(F)(F)F	979.937	-9.7983	-1.3992	16	6	1	10.3638	1.79	66.38	56.2367	-0.0784	Test	6.8696
2647-96-3	-9	278.377	6.5554	FC(F)(C1=CC=CC=C1)C(F)(F)C(F)(F)C1=CC=CC=C1	304.069	-9.6857	-1.3429	4	0	0	5.2057	1.452	0	36.0814	0.0575	Training	6.1711
2646714-97-6	-9	278.377	6.5554	OC(=O)C(F)C(F)(F)C(F)(F)C(F)(F)C(F)(F)C(F)(F)C(F)(F)C(F)(F)C(F)(F)F	495.977	-9.7933	-1.3967	8	1	1	2.518	1.548	37.3	43.6495	0	Test	6.5338
263756-45-2	-9	278.377	6.5554	FC(F)(F)C(F)(F)C(F)(F)C(F)(F)C(F)(F)C(F)(F)C(F)(F)C(F)(F)C(F)(F)C(F)(F)C(F)(F)C(F)(F)C(F)(F)C(F)(F)C(F)(F)C(F)(F)C(F)(F)C(F)(F)C(F)(F)C(F)(F)CCI	1173.87	-9.8656	-1.4328	20	0	0	14.4445	1.8869	0	53.4774	-0.1129	Test	6.7535
2525-83-9	-9	278.377	6.5554	FC(F)(C(=O)C1=CC=CC=C1)C(F)(F)C(F)(F)C(=O)C1=CC=CC=C1	360.058	-9.688	-1.344	6	2	0	4.6581	1.48	34.14	40.6152	0.0577	Training	6.1492
25080-18-6	-9	278.377	6.5554	FC(F)(F)C(F)(OC(F)(F)C(F)(F)C(F)(F)C(F)(F)C(F)(F)C(F)(F)I)C(F)(F)F	611.869	-9.9533	-1.4767	7	1	0	6.9552	1.6059	9.23	43.1604	0	Test	6.5902
37340-18-4	-9	278.377	6.5554	FC(F)(F)C(F)(F)C(F)(F)C(F)(F)C(F)(F)C(F)(F)OC(F)(C(F)(F)F)C(F)(F)F	503.963	-9.8067	-1.4033	6	1	0	6.4897	1.552	9.23	41.0023	0	Test	6.7479
24520-19-2	-9	278.377	6.5554	FC(F)=C(F)OC(F)(F)C(F)(OC1=C(F)C(F)=C(F)C(F)=C1F)C(F)(F)F	429.967	-9.7704	-1.3852	5	2	0	5.6335	1.515	18.46	40.4453	0.0276	Training	6.4721
#VALUE!	-9	278.377	6.5554	NS(=O)(=O)CCC(F)(F)C(F)(F)C(F)(F)C(F)(F)C(F)(F)C(F)(F)C(F)(F)C(F)(F)C(F)(F)C(F)(F)F	626.978	-9.8108	-1.4054	11	2	1	3.8416	1.6135	60.16	48.5556	-0.0053	Training	6.5916
374-77-6	-9	278.377	6.5554	FC(F)(F)C1(F)C(F)(F)C(F)(F)C(F)(C(F)(F)F)C(F)(F)C1(F)F	399.974	-9.8	-1.4	0	0	0	5.0824	1.5	0	37.9995	0.019	Training	6.8959
58671-28-6	-9	278.377	6.5554	FC(F)(F)C(F)(F)C(F)(F)C(F)(F)C1=CNC(=O)NC1=O	330.005	-9.7571	-1.3786	3	2	2	1.9879	1.465	65.72	43.1721	0.0497	Training	6.0638
38506-78-4	-9	278.377	6.5554	CC(=O)OC1=C(Cl)C=C(Cl)C(Cl)=C1CC(Cl)CC(F)(F)C(F)(F)C(F)(F)C(F)(F)C(F)(F)C(F)(F)C(F)(F)C(F)(F)F	731.909	-9.8357	-1.4179	11	2	0	10.1215	1.666	26.3	47.2682	-0.0099	Training	6.8134
61340-73-6	-9	278.377	6.5554	FC(F)(F)C1(C(F)(F)F)C(F)(F)OC(F)(F)C1(F)F	315.976	-9.8	-1.4	0	1	0	3.9485	1.458	9.23	37.2425	0.0381	Training	6.373
61097-96-9	-9	278.377	6.5554	FC(F)(F)C(F)(OC1(F)OC(F)(C(F)(F)F)C(F)(F)OC1(F)C(F)(F)F)C(=O)C(F)(OC1(F)OC(F)(C(F)(F)F)C(F)(F)OC1(F)C(F)(F)F)C(F)(F)F	885.917	-9.7926	-1.3963	6	7	0	8.4831	1.743	72.45	54.9633	-0.0472	Test	7.6446
61097-79-8	-9	278.377	6.5554	FC(F)=C(F)OC1(F)OC(F)(C(F)(F)F)C(F)(F)OC1(F)C(F)(F)F	409.962	-9.792	-1.396	2	3	0	4.7572	1.505	27.69	40.9682	0.0283	Training	6.5786
59785-42-1	-9	278.377	6.5554	[H]C(CN(C)C(=O)C(F)(F)C(F)(F)F)(OC(=O)C(F)(F)C(F)(F)F)C1=CC(OC(=O)C(F)(F)C(F)(F)F)=C(OC(=O)C(F)(F)C(F)(F)F)C=C1	767.006	-9.7531	-1.3765	10	7	0	5.1973	1.6835	99.21	55.2611	-0.018	Training	7.0603
58671-35-5	-9	278.377	6.5554	OC[C@H]1O[C@H](C[C@@H]1O)N1C=C(C(=O)NC1=O)C(F)(F)C(F)(F)C(F)(F)C(F)(F)F	446.052	-9.7345	-1.3672	5	6	3	1.102	1.523	104.55	49.376	0.0579	Training	6.1479
58621-71-9	-9	278.377	6.5554	F\C(=C(/C(F)(F)C(F)(F)F)C(F)(C(F)(F)F)C(F)(F)F)C(F)(F)F	399.974	-9.8	-1.4	2	0	0	5.8028	1.5	0	37.9995	0.019	Test	6.6968
#VALUE!	-9	278.377	6.5554	OP(O)(=O)OCCC(F)(F)C(F)(F)C(F)(F)C(F)(F)C(F)(F)C(F)(F)C(F)(F)C(F)(F)C(F)(F)C(F)(F)F	643.967	-9.8105	-1.4053	12	2	2	1.3658	1.622	66.76	49.5553	-0.0058	Training	6.4988
57216-75-8	-9	278.377	6.5554	FC(F)(F)C(F)(F)C(F)(F)C(F)(F)C(F)(F)C(F)(F)C(F)(F)C(F)(F)C(F)(F)C=C	495.993	-9.79	-1.395	8	0	0	6.8171	1.548	0	39.9199	0.0047	Training	6.5881
57014-91-2	-9	278.377	6.5554	FC(F)(F)C1(OC(N=C(S1)C1=CC=CC=C1)(C(F)(F)F)C(F)(F)F)C(F)(F)F	450.99	-9.775	-1.3875	1	3	0	5.8384	1.5255	21.59	41.1788	0.037	Training	6.8321
56734-76-0	-9	278.377	6.5554	FC(F)(F)C(F)(F)C(F)(F)C(F)(F)C(F)(F)C(F)(F)C1CCCCC1=O	416.045	-9.7577	-1.3788	5	1	0	5.4845	1.508	17.07	40.0279	0.0317	Training	6.477
567-15-7	-9	278.377	6.5554	FC(F)(F)C1=CC=CC=C1C1=CC=CC=C1C(F)(F)F	290.053	-9.69	-1.345	1	0	0	5.3912	1.445	0	35.8011	0.0579	Training	6.38
55827-95-7	-9	278.377	6.5554	FC1=NC(F)=C(N=C1C(F)(C(F)(F)F)C(F)(F)F)C(F)(C(F)(F)F)C(F)(F)F	451.981	-9.7786	-1.3893	2	2	0	5.3336	1.526	25.78	41.6176	0.0186	Training	6.8836
376383-49-2	-9	278.377	6.5554	COC1=C2OC=CC2=C(OC)C2=C1OC(=CC2=O)C(F)(F)C(F)(F)C(F)(F)F	414.034	-9.7107	-1.3554	4	5	0	4.8458	1.507	61.81	44.4617	0.0553	Training	6.3903
549549-24-8	-9	278.377	6.5554	CC(=C)C(=O)OCCNC(=O)OCC(F)(F)OC(F)(F)C(F)(F)OC(F)(F)C(F)(F)OC(F)(F)C(F)(F)C(F)(F)C(F)(F)F	703.031	-9.7636	-1.3818	16	7	1	4.6606	1.6515	92.32	53.2926	-0.0091	Training	6.2049
54009-74-4	-9	278.377	6.5554	OC(COP(O)(O)=O)CC(F)(F)C(F)(F)C(F)(F)C(F)(F)C(F)(F)C(F)(F)C(F)(F)C(F)(F)C(F)(F)F	623.981	-9.8054	-1.4027	12	3	3	0.0914	1.612	86.99	51.1786	0.0062	Training	6.2977
#VALUE!	-9	278.377	6.5554	FC(F)(F)C(F)(F)C(F)(F)C(F)(F)CC(I)C(F)(F)C(F)(F)C(F)(F)C(F)(F)F	591.899	-9.9483	-1.4741	7	0	0	7.1165	1.5959	0	41.838	0.0056	Training	6.5597
51667-62-0	-9	278.377	6.5554	FC(F)(F)C(F)(F)C(F)(F)C(F)(F)C(F)(F)C(F)(F)C(F)(F)C(F)(F)C(F)(F)C(F)(F)S(=O)(=O)OS(=O)(=O)C(F)(F)C(F)(F)C(F)(F)C(F)(F)C(F)(F)C(F)(F)C(F)(F)C(F)(F)C(F)(F)C(F)(F)F	1181.85	-9.8261	-1.413	20	5	0	12.1376	1.8909	77.51	61.388	-0.108	Training	6.6263
51114-14-8	-9	278.377	6.5554	FC(F)(F)C(F)(C1=CC=C2C=CC=CC2=C1)C(F)(F)F	296.044	-9.705	-1.3525	1	0	0	5.1292	1.448	0	35.9209	0.0549	Test	6.3864
51081-33-5	-9	278.377	6.5554	FC1=C(F)C(F)=C(C[Hg]CC2=C(F)C(F)=C(F)C(F)=C2F)C(F)=C1F	563.986	-10.016	-1.508	4	0	0	4.8603	1.582	0	41.2797	0.0597	Training	6.2983
5074-57-7	-9	278.377	6.5554	[H]C12C(F)=C(F)C(F)(C1(F)F)C(F)(F)C2(F)F	255.994	-9.7688	-1.3844	0	0	0	3.3946	1.428	0	35.1199	0.0504	Training	6.1412
470678-94-5	-9	278.377	6.5554	[O-][N+](=O)C1=CC(=C(OC2=CC=C(C=NNC(=O)C(F)(F)C(F)(F)C(F)(F)C(F)(F)C(F)(F)C(F)(F)F)C=C2)C=C1)[N+]([O-])=O	648.032	-9.7279	-1.364	11	7	1	4.8734	1.624	136.97	56.6576	0.0313	Training	6.454
45298-90-6	-9	278.377	6.5554	[O-]S(=O)(=O)C(F)(F)C(F)(F)C(F)(F)C(F)(F)C(F)(F)C(F)(F)C(F)(F)C(F)(F)F	498.93	-9.831	-1.4155	7	3	0	4.4985	1.5495	57.2	45.6986	0.0163	Training	6.4091
423-65-4	-9	278.377	6.5554	OCC(F)(F)C(F)(F)C(F)(F)C(F)(F)C(F)(F)C(F)(F)C(F)(F)C(F)(F)C(F)(F)C(F)(F)C(F)(F)F	599.982	-9.7972	-1.3986	10	1	1	6.894	1.6	20.23	44.0226	-0.0157	Training	6.722
40735-23-7	-9	278.377	6.5554	FC(F)(F)C(F)(F)C(F)(F)C(F)(F)CC(I)CCC(I)CC(F)(F)C(F)(F)C(F)(F)C(F)(F)F	773.859	-10.0353	-1.5176	11	0	0	9.0904	1.6869	0	45.4772	0	Test	6.3848
40396-63-2	-9	278.377	6.5554	CC(=O)C1=CC=C(C=C1)C(F)(F)C(F)(F)C1=CC=CC=C1	296.082	-9.6667	-1.3333	4	1	0	4.773	1.448	17.07	37.6286	0.064	Test	6.1086
39847-41-1	-9	278.377	6.5554	FC(F)(F)C(F)(F)C(F)(F)C(F)(F)C(F)(F)C(F)(F)C(F)(F)C(F)(F)S(=O)(=O)NS(=O)(=O)C(F)(F)C(F)(F)C(F)(F)C(F)(F)C(F)(F)C(F)(F)C(F)(F)C(F)(F)F	980.88	-9.8298	-1.4149	16	4	1	7.5586	1.7904	80.31	57.6486	-0.069	Test	6.8522
#VALUE!	-9	278.377	6.5554	OC(=O)\C=C/C(=O)OCCC(F)(F)C(F)(F)C(F)(F)C(F)(F)C(F)(F)C(F)(F)C(F)(F)C(F)(F)F	562.007	-9.7686	-1.3843	11	3	1	2.6694	1.581	63.6	47.6001	0	Training	6.4439
2196242-85-8	-9	278.377	6.5554	OS(=O)(=O)C(F)(F)C(F)(F)OC(F)(F)C(F)(F)C(F)(F)C(F)(F)C(F)(F)Cl	481.906	-9.863	-1.4315	8	3	1	-1.9933	1.541	63.6	45.9981	0.0281	Training	6.075
892154-76-6	-9	278.377	6.5554	CC(C)(CCC(F)(F)C(F)(F)C(F)(F)C(F)(F)C(F)(F)C(F)(F)F)OC(=O)ON=C(C#N)C1=CC=CC=C1	578.087	-9.7237	-1.3618	10	5	0	7.3651	1.589	71.68	48.7298	0.0216	Training	6.5355
200636-91-5	-9	278.377	6.5554	C[N+](C)([O-])CCCNC(=O)C1(F)C(F)(F)C(OC(F)(F)F)C(F)(OC(F)(F)F)C(F)(F)C1(F)F	540.073	-9.7529	-1.3765	7	4	1	1.0579	1.57	70.62	47.8635	0.0247	Training	6.6328
1463530-16-6	-9	278.377	6.5554	[O-][N+](=O)C1=CC(=CC=C1)C(F)(F)C(F)(F)C(F)(F)C(F)(F)C(F)(F)F	391.007	-9.752	-1.376	5	2	0	5.1548	1.4955	43.14	42.1341	0.0444	Training	6.2813
1421133-00-7	-9	278.377	6.5554	FC(F)(F)C(F)(F)C(F)(F)C(F)(F)S(=O)(=O)N=S(=O)(C1=CC=C(Br)C=C1)C(F)(F)F	568.862	-9.9067	-1.4533	5	3	0	5.5513	1.5844	63.57	47.7342	0.0375	Training	6.5115
1419865-30-7	-9	278.377	6.5554	FC1=C2C(=O)C(F)(C2=C(F)C(F)=C1F)C(F)(C(F)(F)F)C(F)(F)F	375.976	-9.7583	-1.3792	1	1	0	4.437	1.488	17.07	39.2265	0.0362	Training	6.6765
14055-46-0	-9	278.377	6.5554	FC1=C(F)C(F)=C(OC2=C(F)C(F)=C(Cl)C(F)=C2F)C(F)=C1F	365.949	-9.7739	-1.387	2	1	0	5.3842	1.483	9.23	38.242	0.0461	Training	6.4291
139226-05-4	-9	278.377	6.5554	FC(F)(F)C(C#CC(F)(F)C(F)(F)C(F)(F)F)=C1CCCC1	342.047	-9.7364	-1.3682	1	0	0	5.2556	1.471	0	36.8409	0.044	Training	6.5783
136909-85-8	-9	278.377	6.5554	CC(=O)\C=C(/F)C(F)(F)C(F)(F)C(F)(F)C(F)(F)C(F)(F)C(F)(F)C(F)(F)F	456.001	-9.7786	-1.3893	7	1	0	5.8029	1.528	17.07	40.827	0.0186	Training	6.4546
1355554-50-5	-9	278.377	6.5554	CC(C)S(=O)(=O)C1=C(C)C(=CC=C1C(F)(C(F)(F)F)C(F)(F)F)C(O)=O	410.042	-9.75	-1.375	4	3	1	1.2642	1.505	71.44	45.3448	0.0542	Training	6.334
1309378-06-0	-9	278.377	6.5554	CCCCCCCCCC(F)(F)C(F)(F)C(F)(F)C(F)(F)C(F)(F)C(F)(F)C(F)(F)C(F)(F)C(F)(F)C(F)(F)C(F)(F)C(F)(F)C(F)(F)F	796.106	-9.7653	-1.3827	19	0	0	12.313	1.6981	0	45.9221	-0.032	Training	6.5421
129838-39-7	-9	278.377	6.5554	CCCCCC(I)CC(F)(F)C(F)(F)C(F)(F)C(F)(F)C(F)(F)C(F)(F)C(F)(F)C(F)(F)C(F)(F)C(F)(F)F	743.981	-9.8821	-1.441	14	0	0	10.0404	1.672	0	44.8796	-0.0104	Training	6.5085
129838-38-6	-9	278.377	6.5554	CCCCC(I)CC(F)(F)C(F)(F)C(F)(F)C(F)(F)C(F)(F)C(F)(F)C(F)(F)C(F)(F)C(F)(F)C(F)(F)F	729.965	-9.8895	-1.4447	13	0	0	9.6503	1.665	0	44.5993	-0.0105	Test	6.5601
128307-17-5	-9	278.377	6.5554	FC1=C(F)C2=C(C(F)=C1F)C(=C(F)C(F)=C2F)C(F)(F)F	321.984	-9.7429	-1.3714	0	0	0	4.8323	1.461	0	36.4397	0.0444	Training	6.5647
125162-61-0	-9	278.377	6.5554	CCOC(=O)C(CCC(F)(F)C(F)(F)C(F)(F)C(F)(F)F)N=C(C1=CC=CC=C1)C1=CC=CC=C1	513.135	-9.6914	-1.3457	10	3	0	6.7041	1.5566	38.66	44.1287	0.0414	Training	6.3925
1481-60-3	-9	278.377	6.5554	OP(=O)(C(F)(F)C(F)(F)C(F)(F)F)C(F)(F)C(F)(F)C(F)(F)F	401.949	-9.8391	-1.4196	4	1	1	4.8376	1.501	37.3	41.769	0.0329	Training	6.2372
1245601-26-6	-9	278.377	6.5554	CN(C)CCCNC(=O)C(F)(F)C(F)(F)C(F)(F)C(F)(F)C(F)(F)C(F)(F)C(F)(F)C(F)(F)C(F)(F)F	598.072	-9.7649	-1.3824	12	2	1	2.955	1.599	32.34	45.1954	0	Training	6.501
120263-08-3	-9	278.377	6.5554	FC(F)(F)C(F)(F)P(CCP(C(F)(F)C(F)(F)F)C(F)(F)C(F)(F)F)C(F)(F)C(F)(F)F	565.947	-9.8438	-1.4219	7	0	0	8.5706	1.583	0	41.3189	0	Training	6.7906
116325-74-7	-9	278.377	6.5554	CC1=C(N)C=C(C=C1)C(C1=CC(N)=C(C)C=C1)(C(F)(F)F)C(F)(F)F	362.122	-9.68	-1.34	2	2	2	0.6717	1.4811	52.04	42.4464	0.0685	Test	6.4198
1161156-02-0	-9	278.377	6.5554	[Na+].CN(CC([O-])=O)S(=O)(=O)C1=CC=C(OC(=C(C(F)(C(F)(F)F)C(F)(F)F)C(F)(C(F)(F)F)C(F)(F)F)C(F)(F)F)C=C1	696.983	-9.7791	-1.3895	8	5	0	0.7888	1.6485	86.74	52.6137	0.0102	Training	7.0041
116087-09-3	-9	278.377	6.5554	[H]C12CCC(C1)(C=C2)C(F)(F)C(F)(F)C(F)(F)C(F)(F)C(F)(F)C(F)(F)F	412.05	-9.75	-1.375	5	0	0	6.0815	1.506	0	38.241	0.0313	Training	6.5227
1144512-18-4	-9	278.377	6.5554	OC(=O)C(F)(F)C(F)(F)C(F)(C(F)(F)F)C(F)(F)C(F)(F)C(F)(F)F	413.974	-9.796	-1.398	5	1	1	1.5446	1.507	37.3	42.0095	0.0156	Training	6.4212
1095-78-9	-9	278.377	6.5554	NC1=CC=C(C=C1)C(C1=CC=C(N)C=C1)(C(F)(F)F)C(F)(F)F	334.091	-9.687	-1.3435	2	2	2	0.0548	1.467	52.04	41.8858	0.0692	Training	6.2707
105936-30-9	-9	278.377	6.5554	[O-][N+](=O)C1=CC=C(NC(=O)C(F)(OC(F)(F)C(F)(F)C(F)(F)F)C(F)(F)F)C(=C1)[N+]([O-])=O	494.992	-9.75	-1.375	7	6	1	2.8658	1.5475	124.61	52.3608	0.043	Training	6.2986
103188-04-1	-9	278.377	6.5554	COC1=CC=C(NC(=O)C(F)(F)C(F)(F)C(F)(F)C(F)(F)C(F)(F)C(F)(F)C(F)(F)F)C=C1	519.032	-9.7515	-1.3758	8	2	1	4.397	1.5595	38.33	44.2136	0.0179	Test	6.572
100664-15-1	-9	278.377	6.5554	FC(F)(F)COP(=O)(OCC(F)(F)F)OC(C1=CC=CC=C1)C(F)(F)C(F)(F)C(F)(F)C(F)(F)F	570.008	-9.7771	-1.3886	10	4	0	7.4784	1.585	44.76	45.8762	0.0232	Training	6.3931
100603-63-2	-9	278.377	6.5554	FC(F)(F)C(F)(F)C(F)(F)C=CC(F)(F)C(F)(F)C(F)(F)C(F)(F)C(F)(F)C(F)(F)F	513.984	-9.7935	-1.3968	7	0	0	7.1143	1.557	0	40.2797	0	Test	6.764
100341-71-7	-9	278.377	6.5554	CC1=C(NC(=O)NC(=O)C2=C(F)C=CC=C2F)C=CC(=C1C)S(=O)(=O)C(F)(F)C(F)F	468.058	-9.7226	-1.3613	5	4	2	0.9536	1.534	92.34	48.5952	0.0475	Training	6.4789
61547-73-7	-9	278.377	6.5554	FC(F)(C1=CC=CC=C1Br)C(F)(F)C1=CC=CC=C1Br	409.893	-9.95	-1.475	3	0	0	6.0954	1.5049	0	38.1979	0.0785	Test	5.9012
1244856-02-7	-9	278.377	6.5554	FC(F)(Cl)C(F)(F)C(F)(F)C(F)(F)C(F)(F)C(F)(F)C1(F)C(F)(F)OS1(=O)=O	495.902	-9.8571	-1.4286	6	3	0	4.6131	1.548	43.37	44.255	0.0203	Test	6.3959
1494-06-0	-9	278.377	6.5554	FC1=C(F)C(F)=C(SSC2=C(F)C(F)=C(F)C(F)=C2F)C(F)=C1F	397.928	-9.8083	-1.4042	3	2	0	5.877	1.499	0	37.9586	0.0481	Training	6.3091
149859-17-6	-9	278.377	6.5554	[H]C(NC(=O)C1=CC=C(C=C1)C(=O)N1CCOCC1)(C(C)C)C(=O)N1CCC[C@@]1([H])C(=O)NC(C(C)C)C(=O)C(F)(F)C(F)(F)F	632.263	-9.6705	-1.3352	10	6	2	-2.676	1.6161	125.12	55.1573	0.0442	Training	6.6219
14992-40-6	-9	278.377	6.5554	FC1=C(F)C(F)=C(C=CC2=C(F)C(F)=C(F)C(F)=C2F)C(F)=C1F	360	-9.725	-1.3625	2	0	0	5.248	1.48	0	37.2	0.0433	Test	6.5981
200617-36-3	-9	278.377	6.5554	CC1=CC2=C(C=C1)N=C(C=C2)C(F)(F)C(F)(F)C(F)(F)F	311.055	-9.7048	-1.3524	2	1	0	4.8326	1.4555	12.89	37.5101	0.0548	Training	6.3204
191852-87-6	-9	278.377	6.5554	OC(=O)CC(F)(F)C(F)(F)C(F)(F)C(F)(F)C(F)(F)C(F)(F)C(F)(F)C(F)(F)C(F)(F)F	527.983	-9.7906	-1.3953	9	1	1	3.2053	1.564	37.3	44.2897	-0.0052	Training	6.5804
1869-69-8	-9	278.377	6.5554	CCN(C(=O)C=C)S(=O)(=O)C(F)(F)C(F)(F)C(F)(F)C(F)(F)C(F)(F)C(F)(F)C(F)(F)C(F)(F)F	580.995	-9.7943	-1.3971	10	3	0	4.1844	1.5905	54.45	47.0649	0.0095	Training	6.5272
18232-24-1	-9	278.377	6.5554	FC1=C(F)C2=NC3=C(N=C2C(F)=C1F)C(F)=C(F)C(F)=C3F	323.993	-9.7182	-1.3591	0	2	0	3.8958	1.462	25.78	39.0579	0.0515	Training	6.5201
179799-68-9	-9	278.377	6.5554	FC(F)(F)C(F)(F)C(F)(F)C(F)(F)C(F)(F)C(F)(F)C(F)(F)C(F)(F)C(F)(F)C(F)(F)C(F)(F)C=O	597.966	-9.7972	-1.3986	10	1	0	7.1006	1.599	17.07	43.6663	-0.0142	Training	6.7669
17838-67-4	-9	278.377	6.5554	FC(F)(F)C(F)(F)C1(C=CC=CC=C1)C(F)(F)C(F)(F)F	328.031	-9.7429	-1.3714	2	0	0	5.0502	1.464	0	36.5606	0.0444	Test	6.3966
176719-69-0	-9	278.377	6.5554	[Na+].FC(F)(F)C(F)(F)C(F)(F)C(F)(F)S(=O)(=O)[N-]S(=O)(=O)C(F)(F)F	452.897	-9.88	-1.44	5	4	0	-0.0308	1.5264	82.38	47.2959	0.0417	Test	6.1439
1763-23-1	-9	278.377	6.5554	OS(=O)(=O)C(F)(F)C(F)(F)C(F)(F)C(F)(F)C(F)(F)C(F)(F)C(F)(F)C(F)(F)F	499.938	-9.831	-1.4155	7	2	1	-1.5589	1.55	54.37	45.4357	0.0163	Training	6.4337
#VALUE!	-9	278.377	6.5554	FC(F)(F)C(F)(F)C(F)(F)C(F)(F)C(F)(F)C(F)(F)C(F)(F)COS(=O)(=O)C(F)(F)F	531.944	-9.8258	-1.4129	8	3	0	5.2267	1.566	43.37	44.9759	0.0098	Test	6.4662
171182-85-7	-9	278.377	6.5554	FC(F)(F)C(F)(F)C(F)(F)C(F)(F)C(F)(F)C(F)(F)C(F)(F)C(F)(F)CCOS(=O)(=O)C(F)(F)F	595.956	-9.8171	-1.4086	10	3	0	6.2521	1.598	43.37	46.2561	0	Training	6.5454
169477-62-7	-9	278.377	6.5554	FC(F)(F)C(F)(F)C(F)(F)C(F)(F)C(F)(F)OC(F)(F)C(F)(C(F)(F)F)C(F)(F)F	503.963	-9.8067	-1.4033	6	1	0	6.4897	1.552	9.23	41.0023	0	Training	6.7479
169381-04-8	-9	278.377	6.5554	NC1=CC=C(C=C1)C1=C(C2=CC=C(N)C=C2)C(F)(F)C1(F)F	308.094	-9.6636	-1.3318	2	2	2	-0.1609	1.454	52.04	41.3659	0.0765	Training	6.1726
167997-08-2	-9	278.377	6.5554	C[N+](C)(CCCNC(=O)C(F)(F)C(F)(F)C(F)(F)C(F)(F)C(F)(F)C(F)(F)C(F)(F)C(F)(F)C(F)(F)C(F)(F)C(F)(F)C(F)(F)F)CC([O-])=O	806.068	-9.766	-1.383	17	3	1	3.1256	1.703	69.23	53.0444	-0.0352	Training	6.6384
16582-98-2	-9	278.377	6.5554	FC1=C(F)C(C#N)=C(C(F)=C1F)C1=C(C#N)C(F)=C(F)C(F)=C1F	347.993	-9.7083	-1.3542	1	2	0	4.2098	1.474	47.58	41.7179	0.0509	Training	6.5725
164796-44-5	-9	278.377	6.5554	[O-][N+](=O)C1=CC=C(NC(=O)C(F)(F)C(F)(F)C(F)(F)C(F)(F)C(F)(F)C(F)(F)F)C=C1	484.009	-9.7516	-1.3758	7	3	1	3.6613	1.542	72.24	46.9042	0.0296	Training	6.4493
1646599-70-3	-9	278.377	6.5554	FC(=O)C1(F)C(F)(F)C(F)(F)C(F)(C(F)(F)F)C1(F)F	327.976	-9.79	-1.395	1	1	0	3.3809	1.464	17.07	38.2665	0.0376	Training	6.3692
1622133-36-1	-9	278.377	6.5554	CC1=C(NC2=C1C=CC=C2)C(F)(F)C(F)(F)C(F)(F)C(F)(F)F	349.051	-9.7217	-1.3609	3	0	1	5.401	1.4745	15.79	38.56	0.0475	Training	6.3812
161094-76-4	-9	278.377	6.5554	OC(=O)\C=C(/F)C(F)(F)C(F)(F)C(F)(F)C(F)(F)C(F)(F)C(F)(F)C(F)(F)F	457.98	-9.7857	-1.3929	7	1	1	2.398	1.529	37.3	42.8896	0.0103	Training	6.4547
16083-87-7	-9	278.377	6.5554	OC(COC(=O)C=C)CC(F)(F)C(F)(F)C(F)(F)C(F)(F)C(F)(F)C(F)(F)C(F)(F)C(F)(F)C(F)(F)C(F)(F)C(F)(C(F)(F)F)C(F)(F)F	798.012	-9.7776	-1.3888	15	3	1	8.6525	1.699	46.53	50.6132	-0.0408	Training	6.779
1592562-41-8	-9	278.377	6.5554	CC(O)(CCOC(=O)C(F)(F)OC(F)(F)C(F)(F)OC(F)(F)C(F)(F)OC(F)(F)C(F)(F)OC(F)(F)C(F)(F)OC(F)(F)C(F)(F)F)C#C	789.993	-9.7735	-1.3867	18	8	1	6.8772	1.695	92.68	55.0679	-0.0203	Training	6.1535
15498-46-1	-9	278.377	6.5554	CC(=C)C(=O)OC(F)(F)C(F)(F)C(F)(F)C(F)(F)C(F)(F)C(F)(F)C(F)(F)C(F)(F)F	504.002	-9.7774	-1.3887	8	2	0	6.0726	1.552	26.3	42.71	0.0093	Training	6.5422
1543-55-1	-9	278.377	6.5554	FC(F)(F)C(F)(F)C(F)(F)C(F)(F)C(F)(F)C(F)(F)C(F)(F)CNC(=O)NCC(F)(F)C(F)(F)C(F)(F)C(F)(F)C(F)(F)C(F)(F)C(F)(F)F	824	-9.788	-1.394	14	1	2	5.8123	1.712	41.13	50.593	-0.0563	Training	7.0247
153273-33-7	-9	278.377	6.5554	FC(F)(F)C(F)(F)C(F)(F)C(F)(F)C(F)(C(F)(F)F)C(F)(F)C(F)(F)F	437.971	-9.8077	-1.4038	4	0	0	5.9228	1.519	0	38.7594	0.0096	Training	6.6876
152682-85-4	-9	278.377	6.5554	OC(=O)C=CC(=O)OC(F)(F)C(F)(F)C(F)(F)C(F)(F)C(F)(F)C(F)(F)C(F)(F)C(F)(F)F	533.976	-9.7788	-1.3894	9	3	1	2.2368	1.567	63.6	47.0395	0	Test	6.522
1513863-82-5	-9	278.377	6.5554	C[N+](C)(CCCNC(=O)C(F)(F)C(F)(F)C(F)(F)C(F)(F)C(F)(F)C(F)(F)C(F)(F)C(F)(F)C(F)(F)C(F)(F)C(F)(F)F)CC([O-])=O	756.072	-9.7638	-1.3819	16	3	1	2.4903	1.678	69.23	52.0444	-0.0251	Test	6.6031
1513863-79-0	-9	278.377	6.5554	CN(C)CCCNC(=O)C(F)(F)C(F)(F)C(F)(F)C(F)(F)C(F)(F)C(F)(F)C(F)(F)C(F)(F)C(F)(F)C(F)(F)C(F)(F)F	698.066	-9.7698	-1.3849	14	2	1	4.2256	1.649	32.34	47.1953	-0.0184	Training	6.6475
150625-20-0	-9	278.377	6.5554	CC(=C)C(=O)OCCCC(F)(F)C(F)(F)C(F)(F)C(F)(F)C(F)(F)C(F)(F)C(F)(F)C(F)(F)F	546.049	-9.7618	-1.3809	11	2	0	6.8953	1.573	26.3	43.551	0.0091	Training	6.4323
20608-39-3	-9	278.377	6.5554	FC(F)(F)C(F)(F)C(F)(F)P(C1=CC=CC=C1)C(F)(F)C(F)(F)C(F)(F)F	445.99	-9.7889	-1.3944	5	0	0	6.3746	1.523	0	38.9198	0.0282	Training	6.5691
61547-75-9	-9	278.377	6.5554	FC(F)(C1=CC=CC=C1)C(F)(F)C1=CC=CC=C1NC(=O)NC1=CC=CC=C1C(F)(F)C(F)(F)C1=CC=CC=C1	564.145	-9.67	-1.335	8	1	2	5.8767	1.5821	41.13	45.3959	0.0402	Test	6.8051
NOCAS_1034785	-9	278.377	6.5554	CNS(=O)(=O)C(F)(F)C(F)(F)C(F)(F)C(F)(F)C(F)(F)C(F)(F)C(F)(F)C(F)(F)C(F)(F)F	562.966	-9.8182	-1.4091	9	2	1	3.527	1.5815	46.17	45.8763	0.0049	Training	6.5168
62245-51-6	-9	278.377	6.5554	FC1=C(C(F)(F)F)C(F)(F)C2=C1C(F)=C(F)C(F)=C2F	309.984	-9.75	-1.375	0	0	0	4.5913	1.455	0	36.1997	0.0448	Training	6.487
NOCAS_1034992	-9	278.377	6.5554	OS(=O)(=O)CCCNS(=O)(=O)C(F)(F)C(F)(F)C(F)(F)C(F)(F)C(F)(F)C(F)(F)C(F)(F)C(F)(F)C(F)(F)F	670.954	-9.8256	-1.4128	13	4	2	-3.2249	1.6355	100.54	53.4731	0.0054	Training	6.3084
NOCAS_1034897	-9	278.377	6.5554	OC(=O)C1(F)C(F)(F)C(F)(F)C(F)(C(F)(F)F)C1(F)F	325.98	-9.785	-1.3925	1	1	1	0.0689	1.463	37.3	40.2496	0.036	Training	6.3481
NOCAS_1034896	-9	278.377	6.5554	OC(=O)C1(F)C(F)(F)C(F)(F)C(F)(C(F)(F)C(F)(F)F)C1(F)F	375.977	-9.787	-1.3935	2	1	1	0.7042	1.488	37.3	41.2495	0.0258	Test	6.5252
NOCAS_1034831	-9	278.377	6.5554	OS(=O)(=O)OC(F)(F)C(F)(F)C(F)(F)C(F)(F)C(F)(F)C(F)(F)C(F)(F)C(F)(F)C(F)(F)F	565.929	-9.8273	-1.4136	9	3	1	-0.992	1.583	63.6	47.6786	0.0054	Training	6.4818
NOCAS_1034830	-9	278.377	6.5554	OS(=O)(=O)OC(F)(F)C(F)(F)C(F)(F)C(F)(F)C(F)(F)C(F)(F)C(F)(F)C(F)(F)C(F)(F)C(F)(F)F	615.926	-9.825	-1.4125	10	3	1	-0.3567	1.608	63.6	48.6785	-0.0054	Training	6.5955
NOCAS_1034784	-9	278.377	6.5554	CNS(=O)(=O)C(F)(F)C(F)(F)C(F)(F)C(F)(F)C(F)(F)C(F)(F)C(F)(F)C(F)(F)C(F)(F)C(F)(F)F	612.963	-9.8167	-1.4083	10	2	1	4.1623	1.6065	46.17	46.8763	-0.0049	Training	6.6238
NOCAS_1034743	-9	278.377	6.5554	CN(C)CCCNS(=O)(=O)CCC(F)(F)C(F)(F)C(F)(F)C(F)(F)C(F)(F)C(F)(F)C(F)(F)C(F)(F)C(F)(F)C(F)(F)C(F)(F)C(F)(F)C(F)(F)C(F)(F)F	912.055	-9.7873	-1.3936	20	3	1	6.3248	1.756	49.41	53.1821	-0.0422	Training	6.43
NOCAS_1034701	-9	278.377	6.5554	CN(CCCNS(=O)(=O)CCC(F)(F)C(F)(F)C(F)(F)C(F)(F)C(F)(F)C(F)(F)C(F)(F)C(F)(F)C(F)(F)C(F)(F)C(F)(F)C(F)(F)C(F)(F)C(F)(F)F)CC(O)=O	956.045	-9.7845	-1.3922	22	4	2	2.8791	1.778	86.71	57.7919	-0.0566	Test	6.2784
NOCAS_1034651	-9	278.377	6.5554	OS(=O)(=O)CC(=O)CC(F)(F)C(F)(F)C(F)(F)C(F)(F)C(F)(F)C(F)(F)C(F)(F)C(F)(F)C(F)(F)F	605.961	-9.8083	-1.4042	11	3	1	-0.9219	1.603	71.44	49.2632	0.0053	Test	6.4632
NOCAS_1028082	-9	278.377	6.5554	O[13C](=O)[13C](F)(F)[13C](F)(F)[13C](F)(F)[13C](F)(F)[13C](F)(F)[13C](F)(F)C(F)(F)C(F)(F)C(F)(F)C(F)(F)F	570.988	-9.7971	-1.3985	9	1	1	3.4505	1.5855	37.3	45.1498	-0.0157	Test	6.7588
NOCAS_1027658	-9	278.377	6.5554	FC(F)(F)C(F)(F)C(F)(F)C(F)(F)C(F)(F)C(F)(F)C(F)(F)C(F)(F)S(=O)CCOC(=O)C=C	565.984	-9.7971	-1.3985	11	3	0	5.4312	1.583	43.37	45.6567	0.0095	Training	6.3637
NOCAS_1027090	-9	278.377	6.5554	CN(C(=O)C1=CN=C(Cl)C=C1)C1=CC=CC(=C1)C(=O)NC1=C(C=C(C=C1Br)C(F)(C(F)(F)F)C(F)(F)C(F)(F)F)C(F)(F)F	728.969	-9.7886	-1.3943	6	3	1	6.2259	1.6645	62.3	50.8094	0.0188	Test	7.1933
NOCAS_1035008	-9	278.377	6.5554	C[N+](C)(CCCNS(=O)(=O)C(F)(F)C(F)(F)C(F)(F)C(F)(F)C(F)(F)C(F)(F)C(F)(F)C(F)(F)C(F)(F)C(F)(F)C(F)(F)F)CCCS([O-])(=O)=O	856.037	-9.798	-1.399	19	5	1	3.4364	1.728	103.37	57.4577	-0.0157	Training	6.2334
NOCAS_1027072	-9	278.377	6.5554	FC1=CC=C(SC(F)(F)C(F)(F)C(F)(F)C(F)(F)SC2=CC=C(F)C=C2)C=C1	453.991	-9.7786	-1.3893	7	2	0	7.3054	1.527	0	39.0798	0.0464	Training	6.2293
NOCAS_1026982	-9	278.377	6.5554	CCC1=C(NC(=O)C2=C(F)C(=CC=C2)[N+]([O-])=O)C(C)=CC(=C1)C(F)(C(F)(F)F)C(F)(F)C(F)(F)F	520.085	-9.7086	-1.3543	6	3	1	5.1709	1.56	72.24	47.6257	0.042	Test	6.717
NOCAS_1026898	-9	278.377	6.5554	CCCCCCCCCC(F)C(F)(F)C(F)(F)C(F)(F)C(F)(F)C(F)(F)C(F)(F)C(F)(F)C(F)(F)C(O)=O	604.127	-9.7447	-1.3724	17	1	1	5.7317	1.6021	37.3	45.8125	0.0049	Test	6.097
NOCAS_1026840	-9	278.377	6.5554	OC1=CC=C(OC(F)(F)C(F)(F)C(F)(F)C(F)(F)C(F)(F)C(F)(F)F)C=C1	428.008	-9.7593	-1.3796	6	2	1	5.4662	1.514	29.46	41.5062	0.0349	Test	6.3011
NOCAS_1026820	-9	278.377	6.5554	CC(=C(C(F)(C(F)(F)F)C(F)(F)F)C(F)(C(F)(F)F)C(F)(F)F)C(F)(F)F	445.996	-9.7889	-1.3944	2	0	0	6.531	1.523	0	38.9199	0.0141	Training	6.938
NOCAS_1026757	-9	278.377	6.5554	CCN(C(F)(F)C(F)(F)OC(=O)C=C)S(=O)(=O)C(F)(F)C(F)(F)C(F)(F)C(F)(F)C(F)(F)C(F)(F)C(F)(F)C(F)(F)F	696.984	-9.7952	-1.3976	13	4	0	5.3866	1.6485	63.68	50.3077	-0.0095	Training	6.5938
NOCAS_1026666	-9	278.377	6.5554	OC(O)C(F)(F)C(F)(F)C(F)(F)C(F)(F)C(F)(F)C(F)(F)C(F)(F)C(F)(F)C(F)(F)C(F)(F)F	565.98	-9.7971	-1.3985	9	2	2	5.5771	1.583	40.46	45.3656	-0.0057	Training	6.5667
NOCAS_1020689	-9	278.377	6.5554	OP(O)(=O)CC1=CC=C(OC(F)(F)C(F)(F)C(F)(F)C(F)(F)C(F)(F)C(F)(F)C(F)(F)C(F)(F)CF)C=C1	620.005	-9.7789	-1.3895	12	2	2	1.3525	1.61	66.76	49.0761	0.0167	Training	6.3971
99338-16-6	-9	278.377	6.5554	FC(F)(F)C(F)(F)C(F)(F)C(F)(F)C(F)(F)C(F)(F)C(=O)CC(=O)C1=CC=CC=C1	466.024	-9.7433	-1.3717	8	2	0	5.5673	1.533	34.14	42.7345	0.0311	Training	6.3829
#VALUE!	-9	278.377	6.5554	C[C@]12CC[C@H]3[C@H]([C@@H]1CC[C@@H]2O)[C@H](CCCCCCCCCS(=O)(=O)CCCC(F)(F)C(F)(F)F)CC1=C3C=CC(O)=C1	622.312	-9.6786	-1.3393	14	4	2	8.3476	1.6112	74.6	49.9062	0.0732	Test	6.0404
97539-76-9	-9	278.377	6.5554	FC(F)(F)C(F)(F)C(F)(F)C(F)(F)\C=C\C(F)(F)C(F)(F)C(F)(F)C(F)(F)F	463.987	-9.7929	-1.3964	6	0	0	6.479	1.532	0	39.2797	0.0094	Training	6.6326
960354-19-2	-9	278.377	6.5554	OS(=O)(=O)[13C](F)(F)[13C](F)(F)[13C](F)(F)[13C](F)(F)C(F)(F)C(F)(F)C(F)(F)C(F)(F)F	503.951	-9.831	-1.4155	7	2	1	-1.5589	1.552	54.37	45.516	0.0163	Training	6.448
960315-50-8	-9	278.377	6.5554	O[13C](=O)[13C](F)(F)C(F)(F)C(F)(F)C(F)(F)C(F)(F)C(F)(F)C(F)(F)C(F)(F)C(F)(F)F	515.974	-9.7968	-1.3984	8	1	1	2.8152	1.558	37.3	44.0495	-0.0052	Test	6.6219
NOCAS_1027066	-9	278.377	6.5554	NS(=O)(=O)C1=CC=CC=C1C1=CC2=C(C=C1)N=C(N2)\C=C\C1=CC=C(OCC(F)(F)C(F)(F)F)C=C1	523.099	-9.6944	-1.3472	7	4	2	3.3751	1.5615	98.07	50.269	0.0686	Training	6.4333
959462-55-6	-9	278.377	6.5554	FC(F)(F)C(F)(F)C(F)(F)C(F)(F)C(F)(F)C(F)(F)C(F)(F)C(F)(F)CCCCCCC(F)(F)C(F)(F)C(F)(F)C(F)(F)C(F)(F)C(F)(F)C(F)(F)C(F)(F)F	922.04	-9.7821	-1.3911	19	0	0	13.3458	1.761	0	48.4408	-0.0652	Training	6.8262
NOCAS_1035164	-9	278.377	6.5554	C[N+](C)(C)CCCNS(=O)(=O)C(F)(F)C(F)(F)C(F)(F)C(F)(F)C(F)(F)C(F)(F)C(F)(F)C(F)(F)C(F)(F)C(F)(F)C(F)(F)C(F)(F)F	799.053	-9.7896	-1.3948	16	2	1	4.7662	1.6995	46.17	50.5981	-0.0235	Training	6.6267
NOCAS_1035412	-9	278.377	6.5554	C[N+](C)(C)CC(F)(F)C(F)(F)C(F)(F)C(F)(F)C(F)(F)C(F)(F)C(F)(F)C(F)(F)C(F)(F)C(F)(F)C(F)(F)C(F)(F)C(F)(F)C(F)F	774.052	-9.7809	-1.3904	15	0	0	8.0834	1.687	0	45.481	-0.0372	Training	6.9027
61577-14-8	-9	278.377	6.5554	CN(CCCCOC(=O)C(C)=C)S(=O)(=O)C(F)(F)C(F)(F)C(F)(F)C(F)(F)C(F)(F)C(F)(F)C(F)(F)C(F)(F)F	653.053	-9.775	-1.3875	14	4	0	4.9812	1.6265	63.68	49.4291	0.0092	Training	6.3441
NOCAS_892720	-9	278.377	6.5554	[2H]OS(=O)(=O)C(F)(F)C(F)(F)C(F)(F)C(F)(F)C(F)(F)C(F)(F)C(F)(F)C(F)(F)F	500.944	-9.8067	-1.4033	8	3	1	-1.5589	1.5405	54.37	45.4559	0.0158	Training	6.2125
NOCAS_892611	-9	278.377	6.5554	[H]N(C)CCCN([H])S(=O)(=O)CCC(F)(F)C(F)(F)C(F)(F)C(F)(F)C(F)(F)C(F)(F)C(F)(F)C(F)(F)C(F)(F)C(F)(F)F	698.052	-9.7881	-1.394	16	3	2	2.9639	1.649	58.2	49.781	-0.0047	Training	6.2344
NOCAS_892573	-9	278.377	6.5554	CCN([O-])CCCNS(=O)(=O)C(F)(F)C(F)(F)C(F)(F)C(F)(F)C(F)(F)C(F)(F)C(F)(F)C(F)(F)F	599.03	-9.7917	-1.3958	13	4	1	2.3385	1.5995	72.47	49.2276	0.0156	Training	6.169
NOCAS_1036930	-9	278.377	6.5554	OS(=O)(=O)CCC(F)(F)C(F)(F)C(F)(F)C(F)(F)C(F)(F)C(F)(F)C(F)(F)C(F)(F)C(F)(F)C(F)(F)C(F)(F)C(F)(F)C(F)(F)C(F)(F)C(F)(F)C(F)(F)C(F)(F)C(F)(F)C(F)(F)C(F)(F)F	1127.93	-9.8075	-1.4037	21	2	1	6.4973	1.864	54.37	57.9956	-0.111	Training	6.7443
NOCAS_1036926	-9	278.377	6.5554	OS(=O)(=O)CCC(F)(F)C(F)(F)C(F)(F)C(F)(F)C(F)(F)C(F)(F)C(F)(F)C(F)(F)C(F)(F)C(F)(F)C(F)(F)C(F)(F)C(F)(F)C(F)(F)C(F)(F)C(F)(F)C(F)(F)C(F)(F)F	1027.94	-9.8082	-1.4041	19	2	1	5.2267	1.814	54.37	55.9957	-0.0899	Training	6.8489
NOCAS_1036924	-9	278.377	6.5554	C[N+](C)(CCC(F)(F)C(F)(F)C(F)(F)C(F)(F)C(F)(F)C(F)(F)C(F)(F)C(F)(F)C(F)(F)C(F)(F)C(F)(F)C(F)(F)C(F)(F)C(F)(F)F)CC([O-])=O	849.04	-9.7769	-1.3885	17	2	0	6.8908	1.7245	40.13	50.9938	-0.0509	Test	6.834
NOCAS_1036862	-9	278.377	6.5554	C[N+](C)(CCCCC(F)(F)C(F)(F)C(F)(F)C(F)(F)C(F)(F)C(F)(F)C(F)(F)C(F)(F)C(F)(F)C(F)(F)C(F)(F)C(F)(F)C(F)(F)C(F)(F)F)CC([O-])=O	877.072	-9.7704	-1.3852	19	2	0	7.671	1.7385	40.13	51.5544	-0.0505	Training	6.6838
NOCAS_1036840	-9	278.377	6.5554	C[N+](C)(CC(O)C=C(F)C(F)(F)C(F)(F)C(F)(F)C(F)(F)C(F)(F)C(F)(F)C(F)(F)C(F)(F)C(F)(F)C(F)(F)C(F)(F)C(F)(F)C(F)(F)C(F)(F)C(F)(F)F)CC([O-])=O	959.038	-9.7746	-1.3873	19	3	1	7.3503	1.7795	60.36	55.2168	-0.072	Training	6.759
NOCAS_1036828	-9	278.377	6.5554	CN(C)CC(O)C=C(F)C(F)(F)C(F)(F)C(F)(F)C(F)(F)C(F)(F)C(F)(F)C(F)(F)C(F)(F)C(F)(F)F	601.052	-9.7703	-1.3851	11	2	1	5.2738	1.6005	23.47	44.368	0	Training	6.5758
NOCAS_1036821	-9	278.377	6.5554	C[N+](C)(CC(O)CC(F)(F)C(F)(F)C(F)(F)C(F)(F)C(F)(F)C(F)(F)C(F)(F)C(F)(F)C(F)(F)C(F)(F)C(F)(F)C(F)(F)C(F)(F)C(F)(F)F)CC([O-])=O	879.051	-9.7741	-1.387	18	3	1	6.2517	1.7395	60.36	53.617	-0.0554	Training	6.7059
NOCAS_1036694	-9	278.377	6.5554	CN(C)CC(O)CC(F)(F)C(F)(F)C(F)(F)C(F)(F)C(F)(F)C(F)(F)C(F)(F)C(F)(F)C(F)(F)C(F)(F)C(F)(F)C(F)(F)C(F)(F)C(F)(F)C(F)(F)C(F)(F)F	921.039	-9.7821	-1.3911	18	2	1	9.2576	1.7605	23.47	50.7678	-0.0666	Training	6.8028
NOCAS_1035248	-9	278.377	6.5554	C[N+](C)(C)CCNCC(F)(F)C(F)(F)C(F)(F)C(F)(F)C(F)(F)C(F)(F)C(F)(F)C(F)(F)C(F)(F)C(F)(F)C(F)(F)C(F)(F)C(F)(F)C(F)(F)F	835.085	-9.7745	-1.3873	17	1	1	6.3594	1.7175	12.03	47.9047	-0.0416	Training	6.7497
NOCAS_1036622	-9	278.377	6.5554	CC(=O)OC(C(O)[N+](C)(C)CC([O-])=O)C(CO)C(F)(F)C(F)(F)C(F)(F)C(F)(F)C(F)(F)C(F)(F)C(F)(F)C(F)(F)C(F)(F)C(F)(F)C(F)(F)C(F)(F)C(F)(F)C(F)(F)F	967.067	-9.7667	-1.3833	20	6	2	5.3593	1.7835	106.89	60.0303	-0.0654	Training	6.4719
NOCAS_1036469	-9	278.377	6.5554	OCC(=O)SC(=O)CCC(F)(F)C(F)(F)C(F)(F)C(F)(F)C(F)(F)C(F)(F)C(F)(F)C(F)(F)C(F)(F)F	615.981	-9.7973	-1.3986	11	4	1	6.19	1.608	54.37	47.7566	0.0052	Test	6.4254
NOCAS_1036373	-9	278.377	6.5554	C[N+](C)(CCCC(F)(F)C(F)(F)C(F)(F)C(F)(F)C(F)(F)C(F)(F)C(F)(F)C(F)(F)C(F)(F)C(F)(F)F)CC([O-])=O	663.069	-9.7659	-1.3829	14	2	0	4.7397	1.6315	40.13	47.2744	-0.01	Training	6.5901
NOCAS_1036329	-9	278.377	6.5554	OS(=O)(=O)CC=C(F)C(F)(F)C(F)(F)C(F)(F)C(F)(F)C(F)(F)C(F)(F)C(F)(F)C(F)(F)F	557.959	-9.8121	-1.4061	9	2	1	-0.663	1.579	54.37	46.5962	0.0106	Training	6.5135
NOCAS_1036286	-9	278.377	6.5554	OC(=O)C=C(F)C(F)(F)C(F)(F)C(F)(F)C(F)(F)C(F)(F)C(F)(F)C(F)(F)C(F)(F)F	507.977	-9.7871	-1.3935	8	1	1	3.0333	1.554	37.3	43.8895	0	Training	6.5908
NOCAS_1036217	-9	278.377	6.5554	C[N+](C)(CCC(F)C(F)(F)C(F)(F)C(F)(F)C(F)(F)C(F)(F)C(F)(F)C(F)(F)C(F)(F)C(F)(F)C(F)(F)C(F)(F)C(F)(F)C(F)(F)C(F)(F)F)CC([O-])=O	881.047	-9.7759	-1.388	18	2	0	7.2289	1.7405	40.13	51.6339	-0.056	Test	6.8034
NOCAS_1036214	-9	278.377	6.5554	C[N+](C)(CCC(F)C(F)(F)C(F)(F)C(F)(F)C(F)(F)C(F)(F)C(F)(F)C(F)(F)C(F)(F)C(F)(F)C(F)(F)F)CC([O-])=O	681.059	-9.769	-1.3845	14	2	0	4.6877	1.6405	40.13	47.6342	-0.0151	Training	6.6541
NOCAS_1036087	-9	278.377	6.5554	OC(CC(O)=O)SCCC(F)(F)C(F)(F)C(F)(F)C(F)(F)C(F)(F)C(F)(F)C(F)(F)C(F)(F)C(F)(F)C(F)(F)F	667.994	-9.7975	-1.3988	14	3	2	4.2823	1.634	57.53	49.1129	-0.0171	Training	6.3925
NOCAS_1036001	-9	278.377	6.5554	CN(C)CCCNC(=O)CSCCC(F)(F)C(F)(F)C(F)(F)C(F)(F)C(F)(F)C(F)(F)C(F)(F)C(F)(F)C(F)(F)C(F)(F)C(F)(F)C(F)(F)C(F)(F)C(F)(F)F	922.076	-9.7804	-1.3902	21	3	1	7.2548	1.761	32.34	51.6755	-0.0465	Test	6.3708
NOCAS_1035919	-9	278.377	6.5554	CC(C)(CS(O)(=O)=O)NC(=O)CCS(=O)(=O)CCC(F)(F)C(F)(F)C(F)(F)C(F)(F)C(F)(F)C(F)(F)C(F)(F)C(F)(F)C(F)(F)C(F)(F)C(F)(F)C(F)(F)C(F)(F)C(F)(F)F	1019.01	-9.7967	-1.3984	21	5	2	0.7744	1.8095	117.61	62.1412	-0.0522	Training	6.3189
NOCAS_1035810	-9	278.377	6.5554	C[N+](C)(C)CCCNC(=O)CS(=O)CCC(F)(F)C(F)(F)C(F)(F)C(F)(F)C(F)(F)C(F)(F)C(F)(F)C(F)(F)C(F)(F)C(F)(F)C(F)(F)C(F)(F)C(F)(F)C(F)(F)F	953.093	-9.7776	-1.3888	21	2	1	6.4149	1.7765	46.17	53.6789	-0.0463	Test	6.46
NOCAS_1035528	-9	278.377	6.5554	CCN(CC(O)=O)S(=O)(=O)C(F)(F)C(F)(F)C(F)(F)C(F)(F)C(F)(F)C(F)(F)C(F)(F)C(F)(F)C(F)(F)C(F)(F)C(F)(F)C(F)(F)F	784.977	-9.8	-1.4	15	3	1	3.1971	1.6925	74.68	53.1675	-0.0367	Training	6.7162
NOCAS_1035472	-9	278.377	6.5554	C[N+](C)(CCCNS(=O)(=O)C(F)(F)C(F)(F)C(F)(F)C(F)(F)C(F)(F)C(F)(F)C(F)(F)C(F)(F)C(F)(F)C(F)(F)C(F)(F)C(F)(F)F)CCC(O)CO	873.09	-9.7792	-1.3896	20	4	3	3.8797	1.7365	86.63	56.1248	-0.0279	Training	6.1914
NOCAS_1036529	-9	278.377	6.5554	OC(C(O)=O)C(=O)SC(=O)CCC(F)(F)C(F)(F)C(F)(F)C(F)(F)C(F)(F)C(F)(F)C(F)(F)C(F)(F)C(F)(F)C(F)(F)C(F)(F)F	759.965	-9.7935	-1.3967	14	5	2	4.0133	1.68	91.67	54.3663	-0.0283	Training	6.5826
957209-18-6	-9	278.377	6.5554	COC1(OC(F)(C(F)(C(F)(F)F)C(F)(F)F)C(F)(F)C1(F)F)C(F)(C(F)(F)F)C(F)(F)F	527.983	-9.7906	-1.3953	3	2	0	5.9615	1.564	18.46	42.4057	0.0047	Training	7.0998
NOCAS_1034915	-9	278.377	6.5554	[O-]S(=O)(=O)C1(F)C(F)(F)C(F)(F)C(F)(F)C(F)(C(F)(F)F)C1(F)F	410.937	-9.8292	-1.4146	1	3	0	3.0228	1.5055	57.2	43.9387	0.0379	Training	6.5483
943913-15-3	-9	278.377	6.5554	OP(=O)(OCCC(F)(F)C(F)(F)C(F)(F)C(F)(F)C(F)(F)C(F)(F)F)OCCC(F)(F)C(F)(F)C(F)(F)C(F)(F)C(F)(F)C(F)(F)C(F)(F)C(F)(F)F	889.976	-9.8019	-1.4009	18	3	1	10.6484	1.745	55.76	53.3755	-0.0525	Training	6.5992
74701-19-2	-9	278.377	6.5554	FC(F)(F)C(F)(F)C(F)(F)C(F)(F)C(F)(F)C(F)(F)C1=CC=C(C=C1)C(=O)OC1=CC=C(C=C1)C#N	541.035	-9.7222	-1.3611	7	3	0	6.9728	1.5705	50.09	45.8297	0.0259	Training	6.7831
74632-63-6	-9	278.377	6.5554	FC1=C(F)C2=C(C(F)=C1F)C(F)(Cl)C(F)=C(F)C2(F)F	325.954	-9.79	-1.395	0	0	0	4.8601	1.463	0	36.5191	0.0471	Training	6.4395
72441-89-5	-9	278.377	6.5554	OS(=O)(=O)C1(C(F)(F)F)C(F)(F)C(F)(F)C(F)(F)C(F)(F)C1(F)F	411.944	-9.8292	-1.4146	1	2	1	-3.0346	1.506	54.37	43.6759	0.0379	Test	6.5734
723294-91-5	-9	278.377	6.5554	OC1=C(C(=C(C(=C1C(F)(F)F)C(F)(F)F)C(F)(F)F)C(F)(F)F)C(F)(F)F	433.979	-9.7741	-1.387	0	1	1	6.4851	1.517	20.23	40.7026	0.0254	Test	6.9621
#VALUE!	-9	278.377	6.5554	CN(CCOC(=O)C=C)S(=O)(=O)CCC(F)(F)C(F)(F)C(F)(F)C(F)(F)C(F)(F)C(F)(F)C(F)(F)C(F)(F)C(F)(F)C(F)(F)C(F)(F)C(F)(F)C(F)(F)C(F)(F)F	939.018	-9.786	-1.393	20	4	0	8.0553	1.7695	63.68	55.1484	-0.0468	Training	6.4887
7167-31-9	-9	278.377	6.5554	CC1=C(C)C(=CC=C1)N1C(=S)NN=C1C1=CC(OC(F)(F)C(F)F)=CC=C1	397.087	-9.7	-1.35	5	4	1	5.4504	1.4985	42.84	42.2257	0.0671	Training	6.1628
#VALUE!	-9	278.377	6.5554	OC(=O)C(F)=C(F)C(F)(F)C(F)(F)C(F)(F)C(F)(F)C(F)(F)C(F)(F)C(F)(F)F	475.971	-9.7897	-1.3948	7	1	1	2.6952	1.538	37.3	43.2494	0.0052	Training	6.5383
70674-76-9	-9	278.377	6.5554	CN(C)(=O)CCCNC(=O)C(F)(F)C(F)(F)C(F)(F)C(F)(F)C(F)(F)C(F)(F)C(F)(F)C(F)(F)C(F)(F)F	614.067	-9.7658	-1.3829	12	2	1	2.9676	1.607	52.16	47.4973	0	Training	6.5533
68299-19-4	-9	278.377	6.5554	[Na+].[H]N(CC1=CC=CC=C1S([O-])(=O)=O)S(=O)(=O)C(F)(F)C(F)(F)C(F)(F)C(F)(F)F	490.952	-9.8172	-1.4086	7	5	1	-2.171	1.5455	103.37	50.156	0.0588	Training	6.0821
681443-29-8	-9	278.377	6.5554	FC(F)(F)C(F)(F)C(F)(F)C(F)(F)S(=O)(=O)N1N=NC2=CC=CC=C12	400.988	-9.776	-1.388	4	5	0	3.0349	1.5005	64.85	44.5048	0.0509	Training	6.1922
67990-80-1	-9	278.377	6.5554	FC(F)(F)C(F)(F)C(F)(F)C(F)(F)C(F)(F)C(F)(F)OC(F)(F)C(F)(F)S(F)(=O)=O	517.928	-9.8333	-1.4167	8	3	0	5.1842	1.559	43.37	44.6956	0.0099	Training	6.3975
67939-61-1	-9	278.377	6.5554	CN(CCCCOC(=O)C(C)=C)S(=O)(=O)C(F)(F)C(F)(F)C(F)(F)C(F)(F)C(F)(F)C(F)(F)F	553.059	-9.7706	-1.3853	12	4	0	3.7106	1.5765	63.68	47.4292	0.0276	Training	6.1668
677324-30-0	-9	278.377	6.5554	CCCCCCCCCC(F)(F)C(F)(F)C(F)(F)C(F)(F)C(F)(F)C(F)(F)C(F)(F)C(F)(F)C(F)(F)C(F)(F)C(F)(F)C(F)(F)F	746.109	-9.763	-1.3815	18	0	0	11.6777	1.6731	0	44.9222	-0.0228	Training	6.5087
675876-48-9	-9	278.377	6.5554	FC(F)(F)C1=CC(=NN1)C1=C(C=C(C=C1)C(F)(F)F)C(F)(F)F	348.031	-9.7261	-1.363	1	1	1	5.1331	1.474	28.68	39.8286	0.0478	Training	6.5154
674786-75-5	-9	278.377	6.5554	CCOC(=O)CC1(CC(CC(F)(F)C(F)(F)C(F)(F)C(F)(F)C(F)(F)C(F)(F)C(F)(F)C(F)(F)F)OC1=O)C(=O)OCC	676.075	-9.7465	-1.3733	13	6	0	6.2041	1.638	78.9	51.4115	0	Training	6.528
66593-23-5	-9	278.377	6.5554	FC1=C(F)C(F)=C(C=C1)C1=C(F)C(F)=C(F)C(F)=C1F	298.003	-9.72	-1.36	1	0	0	4.4664	1.449	0	35.9601	0.0517	Training	6.3763
65975-15-7	-9	278.377	6.5554	FC(F)(F)C(F)(F)C(F)(F)C(F)(F)C(F)(F)C(F)(F)C(F)(F)C(F)(F)C(F)(F)C(F)(F)C(F)(F)C(F)(F)C(F)(F)C(F)(F)C(F)(F)C(F)(F)C(F)(F)C(F)(F)C(F)(F)C(F)(F)C(F)(F)C(F)(F)C(F)(F)C(F)(F)C(F)(F)C(F)(F)I	1445.82	-9.8575	-1.4288	24	0	0	17.8237	2.0229	0	58.9164	-0.1729	Training	6.2288
65601-41-4	-9	278.377	6.5554	FC(F)C(F)(F)COP1(Cl)=NP(OCC(F)(F)C(F)F)(OCC(F)(F)C(F)F)=NP(Cl)(Cl)=N1	632.873	-9.9182	-1.4591	12	6	0	9.306	1.6164	64.77	49.1345	0.0271	Training	5.8712
65510-56-7	-9	278.377	6.5554	FC(F)(F)C(F)(F)C(F)(F)C(F)(F)C(F)(F)C(F)(F)C(F)(F)C(F)(F)C(F)(F)CCI	623.905	-9.9355	-1.4677	9	0	0	7.4562	1.612	0	42.4781	0	Training	6.522
649721-94-8	-9	278.377	6.5554	FC(F)(F)C(F)(F)C(F)(F)C(F)(F)C(F)(F)C(F)(F)C(F)(F)C(F)(F)C1=CC=C(OCCCCOC(=O)C=C)C=C1	638.075	-9.739	-1.3695	14	3	0	8.0407	1.619	35.53	46.3145	0.0088	Training	6.4259
646-83-3	-9	278.377	6.5554	OS(=O)(=O)C1(F)C(F)(F)C(F)(F)C(F)(C(F)(F)C(F)(F)F)C(F)(F)C1(F)F	461.941	-9.8259	-1.413	2	2	1	-2.3993	1.531	54.37	44.6758	0.027	Training	6.7408
641617-25-6	-9	278.377	6.5554	FC(F)(F)C(F)(F)CC(I)C(F)(F)C(F)(F)C(F)(F)C(F)(F)C(F)(F)C(F)(F)C(F)(F)C(F)(F)F	691.893	-9.9229	-1.4614	9	0	0	8.3871	1.6459	0	43.8379	-0.0164	Training	6.8131
6396-20-9	-9	278.377	6.5554	CC1=CC2=C(SC(NC(=O)C(F)(F)C(F)(F)C(F)(F)C(F)F)=N2)C=C1	392.023	-9.752	-1.376	5	3	1	3.1034	1.496	41.99	42.0395	0.0494	Test	6.1581
6350-80-7	-9	278.377	6.5554	CC1CCC2=C(C1)SC(NC(=O)C(F)(F)C(F)(F)C(F)(F)C(F)(F)C(F)(F)C(F)F)=C2C(N)=O	538.058	-9.7529	-1.3765	8	3	2	1.6377	1.569	72.19	47.9802	0.0297	Training	6.487
63295-29-4	-9	278.377	6.5554	OC(COP(O)(O)=O)CC(F)(F)C(F)(F)C(F)(F)C(F)(F)C(F)(F)C(F)(F)C(F)(F)C(F)(F)C(F)(F)C(F)(F)C(F)(F)C(F)(F)C(F)(C(F)(F)F)C(F)(F)F	923.961	-9.8036	-1.4018	17	3	3	3.9032	1.762	86.99	57.1782	-0.0684	Training	6.7389
94817-79-5	-9	278.377	6.5554	CCC(C)NCC(O)C(F)(F)C(F)(F)C(F)(F)C(F)(F)C(F)(F)C(F)(F)C(F)(F)C(F)(F)C(F)(F)F	585.077	-9.7667	-1.3833	12	2	2	4.7693	1.5925	32.26	44.9275	0.005	Training	6.3583
62261-65-8	-9	278.377	6.5554	FC(C(F)(F)F)S(=O)(=O)NC1=CC=CC(=C1)C(=O)C1=CC=CC=C1	361.04	-9.7208	-1.3604	5	3	1	1.9064	1.4805	63.24	43.5448	0.069	Test	6.0163
#VALUE!	-9	278.377	6.5554	FC(F)(F)C1=CC(=CC(NNC2=CC(=CC(=C2)C(F)(F)F)C(F)(F)F)=C1)C(F)(F)F	456.05	-9.7267	-1.3633	3	2	2	3.9793	1.528	24.06	41.527	0.0348	Training	6.7393
77386-64-2	-9	278.377	6.5554	FC1=C(F)C(F)=C(OC(=O)CCCC(=O)OC2=C(F)C(F)=C(F)C(F)=C2F)C(F)=C1F	464.011	-9.7226	-1.3613	6	4	0	4.7589	1.532	52.6	44.5402	0.0346	Test	6.5212
62623-17-0	-9	278.377	6.5554	FC(OC1=CC(OC(F)=C(F)C(F)(F)C(F)(F)C(F)(F)C(F)(F)C(F)(F)C(F)(F)C(F)(F)F)=C(C=C1)S(Cl)(=O)=O)=C(F)C(F)(F)C(F)(F)C(F)(F)C(F)(F)C(F)(F)C(F)(F)C(F)(F)F	1067.89	-9.8047	-1.4023	17	4	0	13.3361	1.8339	52.6	56.6178	-0.0718	Training	6.8692
821806-51-3	-9	278.377	6.5554	[O-]C(=O)NNC(=O)OC(CCC(F)(F)C(F)(F)C(F)(F)C(F)(F)C(F)(F)C(F)(F)C(F)(F)C(F)(F)F)C(C1CCCCC1)C1CCCCC1	757.194	-9.7245	-1.3622	13	4	2	5.274	1.6786	90.49	54.1929	-0.0048	Test	6.7778
78960-66-4	-9	278.377	6.5554	FC(F)(F)C(F)(F)C(F)(F)C(F)(F)C(F)(F)C(F)(F)C(=O)C1=CC=CC=C1	424.013	-9.7519	-1.3759	6	1	0	5.6081	1.512	17.07	40.1873	0.0314	Training	6.4293
#VALUE!	-9	278.377	6.5554	[H]N(CCC[N+]([H])(CC)CCC([O-])=O)CC(O)CC(F)(F)C(F)(F)C(F)(F)C(F)(F)C(F)(F)C(F)(F)C(F)(F)C(F)(F)C(F)(F)C(F)(F)C(F)(F)C(F)(F)F	850.131	-9.7566	-1.3783	22	4	3	2.091	1.7251	76.83	54.6856	-0.0325	Training	6.0625
932710-51-5	-9	278.377	6.5554	FC(F)(F)C(F)(F)C(F)(F)C(F)(F)C(F)(F)C(F)(F)CCC(=O)N1C(=O)CCC1=O	473.03	-9.7533	-1.3767	7	3	0	3.0478	1.5365	54.45	44.9056	0.018	Training	6.5242
924894-08-6	-9	278.377	6.5554	FC(F)(F)C(F)(F)C(F)(F)C(F)(F)C(F)(F)COS(=O)(=O)C(F)(F)C(F)(F)C(F)(F)C(F)(F)F	581.941	-9.8235	-1.4118	9	3	0	5.862	1.591	43.37	45.9758	0	Training	6.5856
914070-83-0	-9	278.377	6.5554	OS(=O)(=O)C(F)(F)C(F)(F)C(F)(F)C(F)(F)C(F)(F)C(F)(F)C(F)(F)C(F)(F)OC(F)(F)F	565.929	-9.8273	-1.4136	9	3	1	-0.992	1.583	63.6	47.6786	0.0054	Training	6.4818
90499-29-9	-9	278.377	6.5554	CCCCCCCCCCC(F)(F)C(F)(F)C(F)(F)C(F)(F)C(F)(F)C(F)(F)C(F)(F)C(F)(F)C(F)(F)C(F)(F)F	660.131	-9.7537	-1.3768	17	0	0	10.7972	1.6301	0	43.2026	-0.0045	Training	6.3426
904565-42-0	-9	278.377	6.5554	COC1=CC=CC(NC(=O)C(F)(F)C(F)(F)C(F)(F)C(F)(F)C(F)(F)C(F)(F)F)=C1	469.035	-9.7467	-1.3733	7	2	1	3.7617	1.5345	38.33	43.2137	0.0268	Training	6.4565
90283-17-3	-9	278.377	6.5554	FC1=CC(F)=C(F)C(\N=C\C2=C(F)C(F)=C(F)C(F)=C2F)=C1F	343.004	-9.7217	-1.3609	2	1	0	4.6891	1.4715	12.36	38.0961	0.0475	Training	6.4655
89863-64-9	-9	278.377	6.5554	CC(=O)C(C(CS(=O)(=O)C(F)(F)C(F)(F)C(F)(F)C(F)(F)C(F)(F)C(F)(F)F)C1=CC=CO1)C(C)=O	576.028	-9.7639	-1.3819	11	5	0	5.2685	1.588	81.42	49.6626	0.0319	Training	6.2813
88953-13-3	-9	278.377	6.5554	FC1=C(F)C(F)=C(F)C2=C1C(F)(F)C(F)(Br)C2(Cl)Cl	389.845	-9.9789	-1.4895	0	0	0	5.0395	1.4949	0	37.7969	0.0577	Training	6.1495
#VALUE!	-9	278.377	6.5554	FC1=C(Cl)C(Cl)=C(F)C2=C1C(F)(F)C(F)(F)C2(F)F	329.925	-9.8421	-1.4211	0	0	0	5.1041	1.465	0	36.5985	0.05	Training	6.2981
88951-27-3	-9	278.377	6.5554	OC(=O)C1CCC(CC1)C(F)(F)C(F)(F)C(F)(F)C(F)(F)C(F)(F)C(F)(F)F	446.055	-9.7536	-1.3768	6	1	1	2.7157	1.523	37.3	42.6511	0.0247	Training	6.5128
88951-26-2	-9	278.377	6.5554	OC(=O)C1CCC(CC1)C(F)(F)C(F)(F)C(F)(F)C(F)(F)C(F)(F)F	396.058	-9.748	-1.374	5	1	1	2.0804	1.498	37.3	41.6512	0.0344	Training	6.3712
892154-46-0	-9	278.377	6.5554	CC(C)(CCC(F)(F)C(F)(F)C(F)(F)C(F)(F)F)OC(=O)ON=C(C#N)C1=CC=CC=C1	478.094	-9.7094	-1.3547	8	5	0	6.0945	1.539	71.68	46.7299	0.0382	Training	6.3462
88752-37-8	-9	278.377	6.5554	CC(=C)C(=O)OCC(O)CC(F)(F)C(F)(F)C(F)(F)C(F)(F)C(F)(F)C(F)(F)C(F)(C(F)(F)F)C(F)(F)F	612.04	-9.7658	-1.3829	11	3	1	6.5014	1.606	46.53	46.8938	0	Training	6.5733
82970-41-0	-9	278.377	6.5554	FC(F)(F)C(F)(F)C(F)(F)OC(F)(C(=O)NCC1=CC=CC=C1)C(F)(F)F	419.038	-9.7407	-1.3704	6	2	1	2.7271	1.5095	38.33	42.2138	0.0354	Training	6.3318
88950-98-5	-9	278.377	6.5554	CC1=CC=C(C=C1)C(F)(F)C(F)(F)C(F)(F)C(F)(F)C(F)(F)F	360.037	-9.7435	-1.3717	4	0	0	5.555	1.48	0	37.2007	0.04	Training	6.3684
854095-13-9	-9	278.377	6.5554	CCOP(=O)(CCC(F)(F)C(F)(F)C(F)(F)C(F)(F)C(F)(F)C(F)(F)C(F)(F)C(F)(F)C(F)(F)C(F)(F)F)OCC	684.034	-9.7902	-1.3951	15	3	0	8.9226	1.642	35.53	47.2337	-0.0047	Training	6.3732
85625-24-7	-9	278.377	6.5554	FC1C(F)(F)C(F)(F)C(F)=C(F)C(F)(F)C1(F)F	293.99	-9.7833	-1.3917	0	0	0	4.0299	1.447	0	35.8798	0.042	Training	6.3359
863913-52-4	-9	278.377	6.5554	FC1=C(F)C(F)=C(C2=CC=C(S2)C2=C(F)C(F)=C(F)C(F)=C2F)C(F)=C1F	415.972	-9.7481	-1.3741	2	1	0	6.4731	1.508	0	38.3194	0.0447	Training	6.7123
83650-67-3	-9	278.377	6.5554	OC(=O)C1=C(CC(F)(F)C(F)(F)C(F)(F)F)C(CC(F)(F)C(F)(F)C(F)(F)F)=C(N1)C(O)=O	519.015	-9.7545	-1.3773	8	2	3	-0.6392	1.5595	90.39	49.4193	0.0108	Training	6.5305
865758-47-0	-9	278.377	6.5554	COC1=CC=C(C=C1)C(O)(C1=CC=C(CCC(F)(F)C(F)(F)C(F)(F)C(F)(F)C(F)(F)C(F)(F)C(F)(F)C(F)(F)F)C=C1)C1=CC=C(OC)C=C1	766.138	-9.7118	-1.3559	14	3	1	9.93	1.6831	38.69	49.1918	0.0141	Training	6.6917
87415-32-5	-9	278.377	6.5554	CC1(C(F)=C(F)C(F)(F)C2=C1C(F)=C(F)C(F)=C2F)[N+]([O-])=O	333.004	-9.7318	-1.3659	1	2	0	3.9909	1.4665	43.14	40.9741	0.0577	Training	6.4006
874280-19-0	-9	278.377	6.5554	FC(F)(F)C1(OCOC2=CC=CC=C12)C(F)(F)F	272.027	-9.7222	-1.3611	0	2	0	3.373	1.436	18.46	37.2865	0.0605	Training	6.2045
87901-77-7	-9	278.377	6.5554	FC1(F)OC2(OC1(F)F)C(F)(F)C(F)(F)C(F)(F)C2(F)F	343.971	-9.7905	-1.3952	0	2	0	3.4699	1.472	18.46	38.7254	0.0377	Training	6.4897
864551-34-8	-9	278.377	6.5554	O[C@@H]1[C@@H](O)[C@H](OCCC(F)(F)C(F)(F)C(F)(F)C(F)(F)C(F)(F)C(F)(F)C(F)(F)C(F)(F)F)O[C@@H]([C@H]1O)C(O)=O	640.039	-9.7625	-1.3812	11	6	4	0.3942	1.62	116.45	54.4458	0.0064	Training	6.3556
28506-33-4	-8.9	329.209	6.4825	CC(=C)C(=O)SCCC(F)(F)C(F)(F)C(F)(F)C(F)(F)C(F)(F)C(F)(F)C(F)(C(F)(F)F)C(F)(F)F	598.007	-9.7917	-1.3958	10	2	0	7.8571	1.599	17.07	43.6671	0.0047	Training	6.6245
344580-04-7	-8.9	329.209	6.4825	FC(F)(F)COC(=O)CCC(F)(F)C(F)(F)C(F)(F)C(F)(F)C(F)(F)C(F)(F)C(F)(F)C(F)(F)F	574.005	-9.7829	-1.3914	10	2	0	6.8815	1.587	26.3	44.1101	-0.0047	Training	6.637
29214-37-7	-8.9	329.209	6.4825	FC(F)(F)C(F)(F)C(F)(F)C(F)(F)S(=O)(=O)CS(=O)(=O)C(F)(F)C(F)(F)C(F)(F)C(F)(F)F	579.911	-9.8485	-1.4242	8	4	0	4.6249	1.59	68.28	48.4262	0.0101	Training	6.5213
29766-00-5	-8.9	329.209	6.4825	NS(=O)(=O)CCC(F)(F)C(F)(F)C(F)(F)C(F)(F)C(F)(F)C(F)(F)C(F)(F)C(F)(F)F	526.985	-9.8129	-1.4065	9	2	1	2.571	1.5635	60.16	46.5557	0.016	Training	6.3635
307-35-7	-8.9	329.209	6.4825	FC(F)(F)C(F)(F)C(F)(F)C(F)(F)C(F)(F)C(F)(F)C(F)(F)C(F)(F)S(F)(=O)=O	501.933	-9.8345	-1.4172	7	2	0	5.2526	1.551	34.14	43.4527	0.0099	Test	6.4808
33304-55-1	-8.9	329.209	6.4825	CCOC(=O)C(F)(F)C(F)(F)C(F)(F)C(F)(F)C(F)(F)C(F)(F)C(F)(F)C(F)(F)C(F)(F)F	541.999	-9.7848	-1.3924	9	2	0	6.1942	1.571	26.3	43.47	0	Training	6.605
33496-54-7	-8.9	329.209	6.4825	CCCCCNC(=O)C(F)(F)C(F)(F)C(F)(F)C(F)(F)C(F)(F)C(F)(F)C(F)(F)C(F)(F)F	533.065	-9.7636	-1.3818	11	1	1	4.6914	1.5665	29.1	43.5713	0.0091	Test	6.386
335-74-0	-8.9	329.209	6.4825	OC(=O)C(F)(F)C(F)(Cl)C(F)(F)C(F)(Cl)C(F)(F)C(F)(Cl)C(F)(F)C(F)(Cl)C(F)(F)Cl	593.82	-9.9258	-1.4629	9	1	1	4.1617	1.5969	37.3	45.6064	-0.006	Training	6.4176
2823-49-6	-8.9	329.209	6.4825	OC(=O)C(F)(F)C(F)(F)C(F)(F)C(F)(F)C(F)(F)C(F)(F)C(F)(F)C(F)(F)C(F)(F)C(F)(F)Cl	579.935	-9.8206	-1.4103	10	1	1	3.7198	1.59	37.3	45.3287	-0.0161	Training	6.6254
34451-28-0	-8.9	329.209	6.4825	FC(F)(F)C(F)(F)C(F)(F)C(F)(F)C(F)(F)C(F)(F)C(F)(F)C(F)(F)C(F)(F)C(F)(F)CCS	579.978	-9.8147	-1.4074	10	1	1	7.5863	1.59	0	41.5996	-0.0048	Training	6.5418
307-79-9	-8.9	329.209	6.4825	COC(=O)C(F)(F)C(F)(F)C(F)(F)C(F)(F)C(F)(F)C(F)(F)C(F)(F)C(F)(F)C(F)(F)F	527.983	-9.7906	-1.3953	8	2	0	5.8041	1.564	26.3	43.1897	0	Training	6.6419
27619-90-5	-8.9	329.209	6.4825	FC(F)(F)C(F)(F)C(F)(F)C(F)(F)C(F)(F)C(F)(F)C(F)(F)C(F)(F)CCS(Cl)(=O)=O	545.935	-9.8452	-1.4226	9	2	0	5.9545	1.573	34.14	44.3327	0.01	Training	6.4026
21652-58-4	-8.9	329.209	6.4825	FC(F)(F)C(F)(F)C(F)(F)C(F)(F)C(F)(F)C(F)(F)C(F)(F)C(F)(F)C=C	445.996	-9.7889	-1.3944	7	0	0	6.1818	1.523	0	38.9199	0.0141	Training	6.4521
254889-10-6	-8.9	329.209	6.4825	FC(F)(F)C(F)(F)C(F)(F)C(F)(F)C(F)(F)C(F)(F)S(=O)(=O)N[N+]1=CC=CC=C1	476.994	-9.7897	-1.3948	7	2	1	1.9329	1.5385	50.05	44.5449	0.0329	Training	6.3506
253605-71-9	-8.9	329.209	6.4825	[O-][N+](=O)C1=CC(=C2C(=C1)C(=O)C1=C2C(=CC(=C1)[N+]([O-])=O)C(=O)OCC(F)(F)C(F)(F)C(F)(F)C(F)(F)F)[N+]([O-])=O	590.996	-9.72	-1.36	8	9	0	5.2476	1.5955	172.79	59.0989	0.056	Test	6.4491
25268-77-3	-8.9	329.209	6.4825	CN(CCOC(=O)C=C)S(=O)(=O)C(F)(F)C(F)(F)C(F)(F)C(F)(F)C(F)(F)C(F)(F)C(F)(F)C(F)(F)F	611.006	-9.7892	-1.3946	12	4	0	3.8109	1.6055	63.68	48.5881	0.0094	Training	6.3916
#VALUE!	-8.9	329.209	6.4825	OC(=O)C(F)(F)C(F)(F)C(F)(F)C(F)(F)C(F)(F)C(F)(F)C(F)(F)C(F)(F)C(F)(F)C(O)=O	539.967	-9.7879	-1.3939	10	2	2	-0.9278	1.57	74.6	48.2593	-0.0113	Training	6.4921
24120-18-1	-8.9	329.209	6.4825	FC(F)(F)C(F)(F)C(F)(F)C(F)(F)C(F)(F)C(F)(F)C(F)(F)COC(=O)\C=C\C(=O)OCC(F)(F)C(F)(F)C(F)(F)C(F)(F)C(F)(F)C(F)(F)C(F)(F)F	879.979	-9.7815	-1.3907	16	4	0	9.3772	1.74	52.6	52.8596	-0.0559	Training	6.8758
240801-02-9	-8.9	329.209	6.4825	CC1=CC(=NC(=S)N1)C(F)(F)C(F)(F)C(F)(F)C(F)(F)C(F)(F)C(F)(F)F	443.997	-9.7889	-1.3944	5	2	1	5.6429	1.522	28.68	41.7479	0.0329	Test	6.3911
229957-05-5	-8.9	329.209	6.4825	OC(=O)\C=C/C(=O)OC(F)(F)C(F)(F)C(F)(F)C(F)(F)C(F)(F)C(F)(F)C(F)(F)C(F)(F)F	533.976	-9.7788	-1.3894	9	3	1	2.2368	1.567	63.6	47.0395	0	Training	6.522
2200-68-2	-8.9	329.209	6.4825	NNC1=C(F)C(F)=C(C(F)=C1F)C1=C(F)C(F)=C(NN)C(F)=C1F	358.046	-9.7167	-1.3583	3	4	4	-4.3908	1.479	76.1	44.7709	0.0617	Training	6.0559
21970-68-3	-8.9	329.209	6.4825	FC(F)(F)C(F)(F)C(=O)NC1=CC2=CC=CC=C2C=C1	289.053	-9.69	-1.345	2	1	1	2.3651	1.4445	29.1	38.6911	0.0579	Training	6.1959
21970-67-2	-8.9	329.209	6.4825	FC(F)(F)C(F)(F)C(=O)NC1=CC=CC2=CC=CC=C12	289.053	-9.69	-1.345	2	1	1	2.3651	1.4445	29.1	38.6911	0.0579	Test	6.1959
348639-12-3	-8.9	329.209	6.4825	CC1=C(C=C(S1)C1=CC=C(C=O)C=C1)C1=C(C2=C(C)SC(=C2)C2=CC=C(C=O)C=C2)C(F)(F)C(F)(F)C1(F)F	576.065	-9.7077	-1.3538	6	4	0	9.2157	1.588	34.14	44.9353	0.0593	Training	6.7806
21132-30-9	-8.9	329.209	6.4825	FC1=C(F)C(F)=C(NC(=O)NC2=C(F)C(F)=C(F)C(F)=C2F)C(F)=C1F	392.001	-9.7308	-1.3654	2	1	2	1.5001	1.496	41.13	41.953	0.0349	Training	6.635
2089110-03-0	-8.9	329.209	6.4825	OC(CC(F)(F)C(F)(F)C(F)(F)C(F)(F)C(F)(F)C(F)(F)C(F)(F)C(F)(F)F)S(O)(=O)=O	543.964	-9.8156	-1.4078	9	3	2	-1.8079	1.572	74.6	48.3393	0.0175	Training	6.3246
2613-48-1	-8.9	329.209	6.4825	FC(F)(F)C(F)(F)C(F)(F)C1=NN=NN1CC1(CN2N=NN=C2C(F)(F)C(F)(F)C(F)(F)F)COC1	558.06	-9.7444	-1.3722	8	9	0	2.9552	1.579	96.43	50.8042	0.0267	Training	6.4197
355-79-3	-8.9	329.209	6.4825	FC1(F)OC(F)(F)C(F)(F)C(F)(F)C1(F)F	265.979	-9.8	-1.4	0	1	0	3.1081	1.433	9.23	36.2426	0.0476	Training	6.0782
42977-22-0	-8.9	329.209	6.4825	FC(F)(F)C(F)(F)C(F)(F)C(F)(F)C(F)(F)C(F)(F)CCSSCCC(F)(F)C(F)(F)C(F)(F)C(F)(F)C(F)(F)C(F)(F)F	757.965	-9.8227	-1.4114	15	2	0	10.6256	1.679	0	45.1593	-0.0293	Test	6.6019
374-58-3	-8.9	329.209	6.4825	OS(=O)(=O)C1(F)C(F)(F)C(F)(F)C(F)(C(F)(F)F)C(F)(F)C1(F)C(F)(F)F	461.941	-9.8259	-1.413	1	2	1	-2.3993	1.531	54.37	44.6758	0.027	Training	6.8384
2089109-44-2	-8.9	329.209	6.4825	OS(=O)(=O)C(F)(F)C(F)(F)C(F)(F)C(F)(F)C(F)(F)C(F)(F)C(F)=C(F)C(F)(F)F	511.938	-9.8233	-1.4117	7	2	1	-1.0436	1.556	54.37	45.6757	0.0162	Training	6.4951
57322-65-3	-8.9	329.209	6.4825	CC(C)OC(=O)N1C2=C(N=C1C(F)(F)C(F)F)C(=CC(=C2)C(F)(F)F)[N+]([O-])=O	417.056	-9.7143	-1.3571	4	6	0	4.5678	1.5085	87.26	47.0671	0.0564	Test	6.3496
0563-09-07	-8.9	329.209	6.4825	FC(F)(F)C(F)(F)C(F)(F)COP(=O)(OCC(F)(F)C(F)(F)C(F)(F)F)OCC(F)(F)C(F)(F)C(F)(F)F	643.967	-9.8105	-1.4053	12	4	0	7.643	1.622	44.76	47.3553	-0.0048	Training	6.472
558-96-3	-8.9	329.209	6.4825	FC(F)(F)C(F)(F)C(F)(F)C(F)(F)C(F)(F)C(F)(F)C(F)(F)C(F)(F)C(F)(F)Br	547.888	-9.8966	-1.4483	7	0	0	6.9835	1.5739	0	40.9578	0	Training	6.5955
556050-49-8	-8.9	329.209	6.4825	FC(F)(F)C(F)(F)C(F)(F)C(F)(F)C(F)(F)C(F)(F)C(F)(F)C(F)(F)CCC1=CC=C(COC(=O)ON2C(=O)CCC2=O)C=C1	695.06	-9.7378	-1.3689	12	5	0	6.2126	1.6475	72.91	51.1922	-0.0044	Training	6.7657
548470-06-0	-8.9	329.209	6.4825	FC1(F)C(F)(F)C(F)(F)C(F)(C(=O)NC2=CC(NC(=O)C3(F)C(F)(F)C(F)(F)C(F)(F)C(F)(F)C3(F)F)=C(C=C2)N=NC2=CC=CC=C2)C(F)(F)C1(F)F	828.045	-9.737	-1.3685	6	4	2	6.5543	1.714	82.92	54.8529	-0.0176	Test	7.6039
54207-74-8	-8.9	329.209	6.4825	OC(=O)CCS(=O)(=O)CCC(F)(F)C(F)(F)C(F)(F)C(F)(F)C(F)(F)C(F)(F)C(F)(F)C(F)(F)F	583.995	-9.7971	-1.3986	12	3	1	2.3749	1.592	71.44	48.8239	0.0052	Test	6.3131
53826-13-4	-8.9	329.209	6.4825	OC(=O)CC(F)(F)C(F)(F)C(F)(F)C(F)(F)C(F)(F)C(F)(F)C(F)(F)C(F)(F)C(F)(F)C(F)(F)F	577.98	-9.7914	-1.3957	10	1	1	3.8406	1.589	37.3	45.2896	-0.0156	Training	6.6958
52999-46-9	-8.9	329.209	6.4825	FC(F)(F)C(F)(F)OC1=CC(OC(F)(F)C(F)(F)F)=CC(OC(F)(F)C(F)(F)F)=C1	479.984	-9.77	-1.385	6	3	0	6.2883	1.54	27.69	42.3687	0.023	Training	6.5452
52999-44-7	-8.9	329.209	6.4825	FC(F)(F)C(F)(F)OC1=CC=CC(OC(F)(F)C(F)(F)F)=C1OC(F)(F)C(F)(F)F	479.984	-9.77	-1.385	6	3	0	6.2883	1.54	27.69	42.3687	0.023	Test	6.5452
#VALUE!	-8.9	329.209	6.4825	CCCCCCCCC=CC(F)(F)C(F)(F)C(F)(F)C(F)(F)C(F)(F)C(F)(F)C(F)(F)F	508.125	-9.7406	-1.3703	13	0	0	8.6673	1.5541	0	40.1625	0.0221	Test	6.1742
52299-25-9	-8.9	329.209	6.4825	OP(=O)(C(F)(F)C(F)(F)C(F)(F)C(F)(F)F)C(F)(F)C(F)(F)C(F)(F)C(F)(F)F	501.943	-9.831	-1.4155	6	1	1	6.1082	1.551	37.3	43.7689	0.0109	Training	6.5673
36839-96-0	-8.9	329.209	6.4825	FC(F)(F)C(F)(F)C(F)(F)C(F)(F)S(=O)(=O)O\C1=C\CCCCCC1	408.044	-9.772	-1.386	5	3	0	4.9966	1.504	43.37	42.4979	0.0506	Training	6.2157
5121-90-4	-8.9	329.209	6.4825	FC1=C(F)C(F)=C(F)C(=C1)C1=CC(F)=C(F)C(F)=C1F	298.003	-9.72	-1.36	1	0	0	4.4664	1.449	0	35.9601	0.0517	Training	6.3763
500776-78-3	-8.9	329.209	6.4825	OP(=S)(C(F)(F)C(F)(F)C(F)(F)C(F)(F)C(F)(F)C(F)(F)C(F)(C(F)(F)F)C(F)(F)F)C(F)(F)C(F)(F)C(F)(F)C(F)(F)C(F)(F)C(F)(F)C(F)(C(F)(F)F)C(F)(F)F	1017.89	-9.8288	-1.4144	14	1	1	12.5776	1.8089	20.23	52.3808	-0.0975	Training	7.3127
496032-46-3	-8.9	329.209	6.4825	OP(=O)(OC(C1=CC=CC=C1)C(F)(F)C(F)(F)C(F)(F)F)C1=CC=CC=C1	416.041	-9.7333	-1.3667	6	2	1	5.0881	1.508	46.53	42.9738	0.0627	Training	6.1807
464-34-6	-8.9	329.209	6.4825	FC(F)C(F)(F)C(F)(F)C(F)(F)C(F)(F)C(F)(F)COC1=NC(OCC(F)(F)C(F)(F)C(F)(F)C(F)(F)C(F)(F)C(F)F)=NC(OCC(F)(F)C(F)(F)C(F)(F)C(F)(F)C(F)(F)C(F)F)=N1	1071.01	-9.7773	-1.3886	24	6	0	11.3328	1.8355	66.36	58.0561	-0.0741	Test	6.192
41506-11-0	-8.9	329.209	6.4825	CCOC(=O)C(F)(F)C(F)(F)C(F)(F)C(F)(F)C(F)(F)C(F)(F)C(F)(F)C(F)(F)C(F)(F)C(F)(F)F	591.995	-9.7861	-1.3931	10	2	0	6.8295	1.596	26.3	44.4699	-0.0094	Training	6.709
40735-25-9	-8.9	329.209	6.4825	FC(F)(F)C(F)(F)C(F)(F)C(F)(F)CC(I)CCCC(I)CC(F)(F)C(F)(F)C(F)(F)C(F)(F)F	787.874	-10.0229	-1.5114	12	0	0	9.4805	1.6939	0	45.7575	0	Training	6.3435
403855-46-9	-8.9	329.209	6.4825	FC(=C(F)C(F)(C(F)(F)F)C(F)(F)C(F)(F)F)C(F)(F)F	349.978	-9.8	-1.4	2	0	0	5.1675	1.475	0	36.9996	0.0286	Training	6.4277
40143-80-4	-8.9	329.209	6.4825	OP(=O)C(F)(F)C(F)(F)C(F)(F)C(F)(F)C(F)(F)C(F)(F)C(F)(F)C(F)(F)F	483.952	-9.8286	-1.4143	7	1	1	5.4203	1.542	37.3	43.409	0.0162	Test	6.3859
39823-55-7	-8.9	329.209	6.4825	FC(F)(F)C(F)(F)C(F)(F)C(F)(F)C(F)(F)C(F)(F)C(F)(F)C(F)(F)C(F)(F)C(F)(F)C(F)(F)C(F)(F)C(F)(F)C(F)(F)C(F)(F)C(F)(F)C(F)(F)C(F)(F)C(F)(F)C(F)(F)C(F)(F)C(F)(F)C(F)(F)C(F)(F)I	1345.83	-9.8622	-1.4311	22	0	0	16.5531	1.9729	0	56.9165	-0.1534	Training	6.5391
3883-86-1	-8.9	329.209	6.4825	FC1=CC(F)=C(F)C(=C1F)C1=C(F)C(F)=CC(F)=C1F	298.003	-9.72	-1.36	1	0	0	4.4664	1.449	0	35.9601	0.0517	Training	6.3763
38506-76-2	-8.9	329.209	6.4825	CC(=O)OC1=C(CC(Cl)CC(F)(F)C(F)(F)C(F)(F)C(F)(F)C(F)(F)C(F)(F)C(F)(F)C(F)(F)F)C=C(Cl)C=C1	663.986	-9.7925	-1.3962	11	2	0	8.8147	1.632	26.3	45.9097	0	Test	6.7291
375-97-3	-8.9	329.209	6.4825	FC(F)C(F)(F)C(F)(F)C(F)(F)C(F)(F)C(F)(F)C(F)(F)C(F)(F)C(F)(F)C(F)(F)F	519.974	-9.8032	-1.4016	8	0	0	6.8962	1.56	0	40.3995	-0.0048	Training	6.6881
375-96-2	-8.9	329.209	6.4825	FC(F)(F)C(F)(F)C(F)(F)C(F)(F)C(F)(F)C(F)(F)C(F)(F)C(F)(F)C(F)(F)F	487.968	-9.8069	-1.4034	6	0	0	6.5581	1.544	0	39.7594	0	Test	6.7349
508194-70-5	-8.9	329.209	6.4825	FC(F)(F)C(F)(F)C(F)(F)C(F)(F)CCOC(=O)CCC(=O)OCCC(F)(F)C(F)(F)C(F)(F)C(F)(F)F	610.045	-9.7632	-1.3816	13	4	0	6.5696	1.605	52.6	47.4609	0	Training	6.3936
2059-15-6	-8.9	329.209	6.4825	FC(F)(F)C1=CC=CC(NC(=O)C(F)(F)C(F)(F)C(F)(F)F)=C1	357.021	-9.7435	-1.3717	3	1	1	2.866	1.4785	29.1	40.0504	0.04	Training	6.369
1003194-01-1	-8.9	329.209	6.4825	OC(=O)CNS(=O)(=O)C(F)(F)C(F)(F)C(F)(F)C(F)(F)C(F)(F)C(F)(F)C(F)(F)C(F)(F)C(F)(F)F	606.956	-9.8111	-1.4056	11	3	2	0.0813	1.6035	83.47	50.4861	-0.0053	Training	6.4545
203302-98-1	-8.9	329.209	6.4825	COC(=O)C(F)(F)C(F)(F)C(F)(F)C(F)(F)C(F)(F)C(F)(F)C(F)(F)C(F)(F)C(F)(F)C(F)(F)F	577.98	-9.7914	-1.3957	9	2	0	6.4394	1.589	26.3	44.1896	-0.0094	Training	6.7519
1355554-12-9	-8.9	329.209	6.4825	CC(C)CSC1=C(C)C(=CC=C1C(F)(C(F)(F)F)C(F)(F)F)C(O)=O	392.068	-9.74	-1.37	5	2	1	2.8302	1.496	37.3	41.5714	0.0535	Test	6.2177
135131-50-9	-8.9	329.209	6.4825	OCCCCCCCCC\C=C\C(F)(F)C(F)(F)C(F)(F)C(F)(F)C(F)(F)C(F)(F)C(F)(F)C(F)(F)F	588.132	-9.7432	-1.3716	16	1	1	8.6651	1.5941	20.23	43.7856	0.0146	Training	6.0745
134174-11-1	-8.9	329.209	6.4825	FC(F)=C(F)OC1=CC=C(C=C1)C(C1=CC=C(OC(F)=C(F)F)C=C1)(C(F)(F)F)C(F)(F)F	496.033	-9.7212	-1.3606	6	2	0	7.9251	1.548	18.46	41.7667	0.0345	Training	6.7113
13140-24-4	-8.9	329.209	6.4825	FC(=O)C(F)(OC(F)(F)C(F)(OC(F)(F)C(F)(OC(F)(F)C(F)(OC(F)(F)C(F)(OC(F)(F)C(F)(OC(F)(F)C(F)(F)C(F)(F)F)C(F)(F)F)C(F)(F)F)C(F)(F)F)C(F)(F)F)C(F)(F)F)C(F)(F)F	1161.9	-9.8	-1.4	19	7	0	12.7051	1.8809	72.45	60.4829	-0.1048	Training	6.6891
1268707-97-6	-8.9	329.209	6.4825	OC(=O)C1=CC(=CC(OC(F)(F)C(F)OC(F)(F)C(F)(F)C(F)(F)F)=C1)C(O)=O	448	-9.7448	-1.3724	8	4	2	-1.6439	1.524	93.06	48.266	0.032	Test	6.1479
124927-10-2	-8.9	329.209	6.4825	FC(F)(F)C1=CC(=C(\P=P\C2=C(C=C(C=C2C(F)(F)F)C(F)(F)F)C(F)(F)F)C(=C1)C(F)(F)F)C(F)(F)F	623.95	-9.7895	-1.3947	2	0	0	9.5576	1.612	0	42.479	0.0094	Test	7.5425
124921-25-1	-8.9	329.209	6.4825	CCCCCCCCCC\C=C\C(F)(F)C(F)(F)C(F)(F)C(F)(F)C(F)(F)C(F)(F)C(F)(F)C(F)(F)F	586.153	-9.7378	-1.3689	16	0	0	10.0828	1.5931	0	41.7231	0.0132	Test	6.1853
117374-32-0	-8.9	329.209	6.4825	CC(C)CCOC(=O)C(F)(F)C(F)(F)C(F)(F)C(F)(F)C(F)(F)C(F)(F)C(F)(F)C(F)(F)F	534.049	-9.7667	-1.3833	10	2	0	6.5851	1.567	26.3	43.311	0.0091	Training	6.4783
113589-72-3	-8.9	329.209	6.4825	FC1=C(F)C(F)=C(SC#CSC2=C(F)C(F)=C(F)C(F)=C2F)C(F)=C1F	421.928	-9.7923	-1.3962	2	2	0	5.8804	1.511	0	38.4386	0.0472	Test	6.5557
113560-31-9	-8.9	329.209	6.4825	OC(=O)CCCCCOC(F)(F)C(F)(F)C(F)(F)C(F)(F)C(F)(F)C(F)(F)C(F)(F)C(F)(F)C(F)(F)F	600.04	-9.7703	-1.3851	14	2	1	4.3497	1.6	46.53	46.6538	-0.0051	Test	6.3233
113448-90-1	-8.9	329.209	6.4825	OC1=CC=C(\N=N\C2=CC=C(C=C2)C2=CC=C(C=C2)C(F)(F)C(F)(F)C(F)(F)F)C(F)=C1	460.082	-9.6875	-1.3438	5	3	1	7.902	1.53	44.95	43.6966	0.0544	Training	6.5587
113138-48-0	-8.9	329.209	6.4825	CCC(CC)CCC(OP([O-])([O-])=O)=C(F)C(F)(F)C(F)(F)C(F)(F)C(F)(F)C(F)(F)C(F)(F)F	556.049	-9.7735	-1.3868	12	4	0	5.968	1.578	72.42	48.363	0.0332	Training	6.129
13628-92-7	-8.9	329.209	6.4825	FC1=C(F)C(F)=C(F)C2=C1C1=C2C(F)=C(F)C(F)=C1F	295.987	-9.72	-1.36	0	0	0	4.4468	1.448	0	35.9197	0.0517	Training	6.4642
112823-28-6	-8.9	329.209	6.4825	OC(=O)C(F)(F)C(F)(F)C(F)(F)C(F)(F)C(F)(F)C(F)(F)C(F)(F)C(F)(F)C(F)F	495.977	-9.7933	-1.3967	9	1	1	2.518	1.548	37.3	43.6495	0	Training	6.4362
112754-12-8	-8.9	329.209	6.4825	FC1=C(F)C(F)=C(C(=C1F)C(F)(F)F)C(F)(C(F)(F)F)C(F)(F)F	385.978	-9.775	-1.3875	1	0	0	5.5512	1.493	0	37.7196	0.0277	Training	6.7569
1127427-75-1	-8.9	329.209	6.4825	FC(F)(F)C(F)(F)C(F)(F)C(F)(F)C(F)(F)C(F)(F)C(F)(F)N(C(F)(F)C(F)(F)C(F)(F)C(F)(F)C(F)(F)C(F)(F)C(F)(F)F)C(F)(F)C(F)(F)C(F)(F)C(F)(F)C(F)(F)C(F)(F)C(F)(F)F	1120.93	-9.803	-1.4015	18	1	0	13.15	1.8605	3.24	52.7426	-0.1195	Test	7.1511
1095-77-8	-8.9	329.209	6.4825	CC1=CC=C(C=C1)C(C1=CC=C(C)C=C1)(C(F)(F)F)C(F)(F)F	332.1	-9.6783	-1.3391	2	0	0	5.7141	1.466	0	36.642	0.0569	Training	6.5206
106119-57-7	-8.9	329.209	6.4825	CCN1C2=CC=CC=C2C(N=C1C(F)(F)F)(C(F)(F)F)C(F)(F)F	364.062	-9.7208	-1.3604	1	2	0	3.674	1.482	15.6	38.8412	0.0474	Test	6.6187
103833-18-7	-8.9	329.209	6.4825	CC1(C)C(C=CC(=O)OC(C(F)(F)F)C(F)(F)F)C1C(=O)OC(C#N)C1=CC(OC2=CC=CC=C2)=CC=C1	541.132	-9.6763	-1.3382	8	6	0	6.4516	1.5706	85.62	49.3846	0.0487	Training	6.5571
103654-81-5	-8.9	329.209	6.4825	COC1=C(C2=C(C=C1)C(=CC=C2)C(O)=O)C(F)(F)C(F)(F)F	320.047	-9.6955	-1.3477	3	2	1	1.3002	1.46	46.53	41.0539	0.0596	Training	6.1884
102335-26-2	-8.9	329.209	6.4825	FC(F)C(F)(F)C(F)(F)C(F)(F)C(F)(F)C(F)(F)CO[P+](=O)OCC(F)(F)C(F)(F)C(F)(F)C(F)(F)C(F)(F)C(F)F	708.967	-9.8071	-1.4036	16	3	0	8.5602	1.6545	35.53	47.7323	-0.0192	Training	6.3684
102129-14-6	-8.9	329.209	6.4825	OC(CC1=NN(C(CC(O)(C(F)(F)F)C(F)(F)F)=C1)C1=CC=CC=C1)(C(F)(F)F)C(F)(F)F	504.071	-9.7273	-1.3636	5	4	2	4.6687	1.552	58.28	45.9094	0.0417	Training	6.5944
1005033-64-6	-8.9	329.209	6.4825	COC(=O)C(F)(OC(F)(F)C(F)(OC(F)(F)C(F)(OC(F)(F)C(F)(OC(F)(F)C(F)(OC(F)(F)C(F)(F)C(F)(F)F)C(F)(F)F)C(F)(F)F)C(F)(F)F)C(F)(F)F)C(F)(F)F	1007.93	-9.7951	-1.3975	16	7	0	10.5445	1.804	72.45	57.4036	-0.0757	Training	6.8868
100331-01-9	-8.9	329.209	6.4825	CC1=CC(=CC=C1NC(=O)N=C(O)C1=C(F)C=CC=C1F)S(=O)C(F)(F)C(F)F	438.047	-9.7241	-1.3621	5	2	2	3.1646	1.519	78.76	46.6369	0.0572	Training	6.3862
57338-65-5	-8.9	329.209	6.4825	NC1=NC(OCC(F)(F)C(F)(F)C(F)(F)C(F)(F)C(F)(F)C(F)(F)F)=NC(N)=N1	459.036	-9.7586	-1.3793	7	6	2	-1.0533	1.5295	99.94	49.1747	0.038	Training	6.1176
100278-98-6	-8.9	329.209	6.4825	FC(F)C(F)(F)SC1=CC(Cl)=C(NC(=O)NC(=O)C2=C(F)C=CC=C2F)C=C1	441.998	-9.7607	-1.3804	5	3	2	2.3086	1.521	58.2	44.66	0.0454	Training	6.3125
112820-37-8	-8.9	329.209	6.4825	FC(=O)C(F)(OC(F)(C(F)(F)F)C(F)(F)OC(F)(F)C(F)(F)C(F)(F)F)C(F)(F)F	497.956	-9.8	-1.4	7	3	0	5.3551	1.549	35.53	43.5121	0.0095	Training	6.5136
138133-66-1	-8.9	329.209	6.4825	FC(F)(F)C(F)(F)C1=CC=C2C=CC=CC2=C1	246.047	-9.6882	-1.3441	1	0	0	4.4939	1.423	0	34.9209	0.0619	Training	6.1437
138597-07-6	-8.9	329.209	6.4825	FC1=CC=C(C=C1)C(=O)C1=C(Cl)C=C(C=C1)C(F)(F)C(F)(F)F	352.009	-9.7348	-1.3674	3	1	0	5.3642	1.476	17.07	38.7472	0.0571	Training	6.319
139613-90-4	-8.9	329.209	6.4825	NC1=CC=C(C=C1)C(F)(F)C(F)(F)C(F)(F)C(F)(F)C(F)(F)C(F)(F)F	411.029	-9.7538	-1.3769	5	1	1	3.3607	1.5055	26.02	40.8226	0.0346	Training	6.4055
1996-88-9	-8.9	329.209	6.4825	CC(=C)C(=O)OCCC(F)(F)C(F)(F)C(F)(F)C(F)(F)C(F)(F)C(F)(F)C(F)(F)C(F)(F)F	532.033	-9.7667	-1.3833	10	2	0	6.5052	1.566	26.3	43.2707	0.0091	Training	6.4721
1887067-55-1	-8.9	329.209	6.4825	FC(F)(F)C(F)(F)C(F)(F)C(F)(F)CCOP(=O)(OCCC(F)(F)C(F)(F)C(F)(F)C(F)(F)F)OCCC(F)(F)C(F)(F)C(F)(F)C(F)(F)F	836.004	-9.796	-1.398	18	4	0	10.7192	1.718	44.76	51.1961	-0.0332	Test	6.451
1882109-77-4	-8.9	329.209	6.4825	OC(=O)C(F)(C(F)(F)C(F)(F)C(F)(F)F)C(F)(F)C(F)(F)C(F)(F)F	413.974	-9.796	-1.398	5	1	1	1.5446	1.507	37.3	42.0095	0.0156	Training	6.4212
1835252-03-3	-8.9	329.209	6.4825	FC(F)(F)C(F)(F)C(F)(F)C(F)(F)CCCCCCC(F)(F)C(F)(F)C(F)(F)C(F)(F)F	522.065	-9.7688	-1.3844	11	0	0	8.2634	1.561	0	40.4413	0.0092	Training	6.4123
1735-48-4	-8.9	329.209	6.4825	FC(F)(F)C(F)(F)C(F)(C(F)(F)F)C(F)(C(F)(F)F)C(F)(F)C(F)(F)F	437.971	-9.8077	-1.4038	3	0	0	5.9228	1.519	0	38.7594	0.0096	Training	6.7852
173350-69-1	-8.9	329.209	6.4825	FC(F)C(F)(F)C(F)(F)C(F)(F)C(F)(F)OC(F)(F)C(F)(F)C(F)(F)C(F)(F)F	485.972	-9.8034	-1.4017	8	1	0	6.1925	1.543	9.23	40.6424	0.0048	Training	6.4721
171184-03-5	-8.9	329.209	6.4825	C[N+](C)(CCC(F)C(F)(F)C(F)(F)C(F)(F)C(F)(F)C(F)(F)C(F)(F)C(F)(F)F)CC([O-])=O	531.069	-9.7606	-1.3803	11	2	0	2.7818	1.5655	40.13	44.6344	0.015	Training	6.3823
165325-62-2	-8.9	329.209	6.4825	FC(F)(F)C(F)(F)C(F)(F)C(F)(F)C(F)(F)C(F)(F)CCOP(=O)(OCCC(F)(F)C(F)(F)C(F)(F)C(F)(F)C(F)(F)C(F)(F)F)OCCC(F)(F)C(F)(F)C(F)(F)C(F)(F)C(F)(F)C(F)(F)F	1135.98	-9.7971	-1.3985	24	4	0	14.531	1.868	44.76	57.1957	-0.0902	Training	6.2744
1651215-26-7	-8.9	329.209	6.4825	OS(=O)(=O)C(F)(Cl)C(F)(F)C(F)(F)C(F)(F)C(F)(F)C(F)(F)C(F)(F)C(F)(F)F	515.908	-9.8586	-1.4293	7	2	1	-1.2896	1.558	54.37	45.7552	0.0168	Training	6.4103
162083-76-3	-8.9	329.209	6.4825	FC(F)(F)C(F)(F)C(F)(F)C(F)(F)C(F)(F)C(F)(F)C1=CC=C(I)C=C1	521.915	-9.9308	-1.4654	5	0	0	6.4865	1.561	0	40.4383	0.033	Test	6.4332
1608112-35-1	-8.9	329.209	6.4825	CN1C(=CC2=CC=CC=C12)C(F)(F)C(F)(F)C(F)(F)C(F)(F)F	349.051	-9.7217	-1.3609	3	1	0	5.103	1.4745	4.93	37.474	0.0475	Training	6.3899
1606997-41-4	-8.9	329.209	6.4825	FC(F)(F)C(F)(F)C(F)(F)C(F)(F)S(=O)C(=C)C1=CC=CC=C1	370.007	-9.7696	-1.3848	5	1	0	4.8317	1.485	17.07	39.1071	0.0505	Training	6.1482
160460-04-8	-8.9	329.209	6.4825	CCCCCCCCCCCCC=CC(F)(F)C(F)(F)C(F)(F)C(F)(F)C(F)(F)C(F)(F)F	514.191	-9.7182	-1.3591	16	0	0	9.5924	1.5571	0	40.2838	0.0301	Training	5.9149
15899-32-8	-8.9	329.209	6.4825	OC(=O)C(F)(F)C(F)(F)C(F)(F)C(F)(F)C(F)(F)C(F)(F)C(F)(C(F)(F)F)C(F)(F)F	513.967	-9.7968	-1.3984	7	1	1	2.8152	1.557	37.3	44.0093	-0.0052	Training	6.7125
15895-67-7	-8.9	329.209	6.4825	FC1=C(F)C(F)=C(OC2=C(F)C(F)=C(C#N)C(F)=C2F)C(F)=C1F	356.984	-9.725	-1.3625	2	2	0	4.6025	1.4785	33.02	40.4417	0.0477	Training	6.479
1578186-69-2	-8.9	329.209	6.4825	OP(=O)(OCCC(F)(F)C(F)(F)C(F)(F)C(F)(F)C(F)(F)C(F)(F)F)OCCC(F)(F)C(F)(F)C(F)(F)C(F)(F)C(F)(F)C(F)(F)C(F)(F)C(F)(F)C(F)(F)C(F)(F)C(F)(F)C(F)(F)F	1089.96	-9.8015	-1.4008	22	3	1	13.1896	1.845	55.76	57.3753	-0.0945	Training	6.5013
153463-21-9	-8.9	329.209	6.4825	[H][C@@]1(CC[C@@]2([H])[C@]3([H])CC=C4C[C@@H](O)CC[C@]4(C)[C@@]3([H])CC[C@]12C)[C@H](C)CCCC(F)(C(F)(F)F)C(F)(F)F	512.289	-9.6657	-1.3329	5	1	1	8.5656	1.5561	20.23	42.2688	0.0571	Training	6.8806
15166-00-4	-8.9	329.209	6.4825	CC(=C)C(=O)OCCC(F)(F)C(F)(F)C(F)(F)C(F)(F)C(F)(F)C(F)(F)C(F)(C(F)(F)F)C(F)(F)F	582.03	-9.7694	-1.3847	10	2	0	7.1405	1.591	26.3	44.2706	0	Test	6.6714
1513864-11-3	-8.9	329.209	6.4825	CC(C)(CS(O)(=O)=O)NC(=O)CCS(=O)CCC(F)(F)C(F)(F)C(F)(F)C(F)(F)C(F)(F)C(F)(F)C(F)(F)C(F)(F)C(F)(F)C(F)(F)F	803.029	-9.7958	-1.3979	17	4	2	-1.4329	1.7015	100.54	56.1146	-0.0104	Training	6.3444
1513863-87-0	-8.9	329.209	6.4825	CC(C)OC(=O)C[N+](C)(C)CCCNC(=O)C(F)(F)C(F)(F)C(F)(F)C(F)(F)C(F)(F)C(F)(F)C(F)(F)C(F)(F)C(F)(F)C(F)(F)C(F)(F)C(F)(F)F	849.123	-9.7566	-1.3783	18	3	1	5.3273	1.7246	55.4	52.5225	-0.0316	Training	6.5918
144252-91-5	-8.9	329.209	6.4825	FC1=C(F)C(F)=C(CCSC2=C(F)C(F)=C(F)C(F)=C2F)C(F)=C1F	393.987	-9.76	-1.38	4	1	0	5.4124	1.497	0	37.8797	0.0453	Training	6.3946
1440968-23-9	-8.9	329.209	6.4825	CC1(CCCC1)C(=O)NS(=O)(=O)C(F)(F)C(F)(F)C(F)(F)C(F)(F)F	409.039	-9.776	-1.388	5	3	1	1.8276	1.5045	63.24	44.5048	0.0463	Test	6.1974
143813-70-1	-8.9	329.209	6.4825	FC(F)(F)C(F)(F)C(F)(F)C(F)(F)N1OC1(F)C(F)(F)C(F)(F)C(F)(F)F	448.971	-9.8	-1.4	5	2	0	3.9823	1.5245	15.54	40.5334	0.0143	Training	6.5471
1416133-88-4	-8.9	329.209	6.4825	CN(CC1=CC=CC(=C1)C1=CC=NC=C1)C(=O)OC(C(F)(F)F)C(F)(F)F	392.096	-9.6889	-1.3444	4	3	0	3.677	1.496	42.43	42.0849	0.0495	Training	6.4866
141478-89-9	-8.9	329.209	6.4825	FC(F)(F)C(F)(F)C(F)(F)C(F)(F)C(F)(F)C(F)(F)C(=O)C1CCCCC1=O	444.039	-9.7536	-1.3768	6	2	0	5.0536	1.522	34.14	42.2948	0.0315	Training	6.465
14055-51-7	-8.9	329.209	6.4825	CCOC(=O)C1=C(F)C(F)=C(OC2=C(F)C(F)=C(F)C(F)=C2F)C(F)=C1F	404.01	-9.7222	-1.3611	4	3	0	4.9075	1.502	35.53	41.6332	0.0432	Training	6.471
14055-48-2	-8.9	329.209	6.4825	FC1=CC(F)=C(F)C(OC2=C(F)C(F)=C(F)C(F)=C2F)=C1F	331.988	-9.7318	-1.3659	2	1	0	4.7308	1.466	9.23	37.5628	0.0481	Training	6.3818
204130-95-0	-8.9	329.209	6.4825	FC(F)(F)C(F)(F)C(F)(F)C(F)(F)C1=NNC(=C1)C1=CC=CC=C1	362.047	-9.7208	-1.3604	4	1	1	5.0014	1.481	28.68	40.1089	0.0474	Training	6.3036
57633-50-8	-8.9	329.209	6.4825	FC(F)(F)C(OC(=O)C1=CC=C(Cl)C=C1)(C1=CC=CC=C1)C(F)(F)F	382.019	-9.732	-1.366	3	2	0	5.5169	1.491	26.3	40.2704	0.0525	Test	6.4388
#VALUE!	-8.9	329.209	6.4825	FC(F)(F)C(F)(F)C(F)(F)C(F)(F)C(F)(F)S(=O)(=O)NCC1=CC=CC=C1	439.01	-9.7778	-1.3889	7	2	1	2.5562	1.5195	46.17	43.3972	0.0417	Training	6.1833
57678-90-7	-8.9	329.209	6.4825	CC(F)(F)C(F)(F)C(F)(F)C(F)(F)C(F)(F)C(F)(F)C(F)(F)C(F)(F)C(F)(F)CCOC(=O)C=C	564.039	-9.7657	-1.3829	12	2	0	6.8433	1.582	26.3	43.9108	0.0046	Test	6.407
NOCAS_1034698	-8.9	329.209	6.4825	CN(CCCNS(=O)(=O)CCC(F)(F)C(F)(F)C(F)(F)C(F)(F)C(F)(F)C(F)(F)C(F)(F)C(F)(F)C(F)(F)C(F)(F)F)CC(O)=O	756.057	-9.7804	-1.3902	18	4	2	0.3379	1.678	86.71	53.7921	-0.0153	Training	6.2173
NOCAS_1034572	-8.9	329.209	6.4825	CC[N+](C)(C)CCC(F)(F)C(F)(F)C(F)(F)C(F)(F)C(F)(F)C(F)(F)C(F)(F)C(F)(F)C(F)(F)C(F)(F)C(F)(F)C(F)(F)C(F)(F)C(F)(F)F	820.074	-9.776	-1.388	16	0	0	9.1608	1.71	0	46.4015	-0.0416	Training	6.9119
NOCAS_1027558	-8.9	329.209	6.4825	FC1=C(F)C2=C(F)C(F)=[N+](C(F)=C2C(F)=C1F)C(F)(F)F	323.987	-9.7476	-1.3738	0	0	0	3.5773	1.462	3.88	36.8677	0.0446	Training	6.5689
NOCAS_1027081	-8.9	329.209	6.4825	NS(=O)(=O)C1=CC=CC=C1C1=CC2=C(C=C1)N=C(N2)C#CC1=CC=C(OCC(F)(F)C(F)(F)F)C=C1	521.083	-9.6944	-1.3472	5	4	2	2.6045	1.5605	98.07	50.2287	0.0686	Training	6.6259
NOCAS_1027014	-8.9	329.209	6.4825	CC(=O)C1=CC=CC=C1C1=CC2=C(C=C1)N=C(N2)C#CC1=CC=C(OCC(F)(F)C(F)(F)F)C=C1	484.121	-9.66	-1.33	5	3	1	6.2632	1.5421	54.98	45.1804	0.0594	Training	6.7121
NOCAS_1026999	-8.9	329.209	6.4825	CN(CCCSCCCC(F)(F)C(F)(F)F)CCOC1=CC=C(C=C1)C1=C(CCCC2=CC=CC=C12)C1=CC=CC=C1	603.259	-9.6667	-1.3333	14	3	0	8.2605	1.6016	12.47	43.3122	0.06	Training	6.2362
NOCAS_1026961	-8.9	329.209	6.4825	CC1=CC(=CC(=C1Br)C(F)(F)F)C(F)(C(F)(F)F)C(F)(F)F	405.942	-9.8682	-1.4341	1	0	0	6.0657	1.503	0	38.1188	0.0463	Training	6.4817
NOCAS_1026886	-8.9	329.209	6.4825	CCN(CCC(=C)C([O-])=O)S(=O)(=O)C(F)(F)C(F)(F)C(F)(F)C(F)(F)C(F)(F)C(F)(F)C(F)(F)C(F)(F)F	624.014	-9.7842	-1.3921	13	4	0	3.168	1.612	77.51	50.2313	0.0103	Training	6.349
NOCAS_1026801	-8.9	329.209	6.4825	FN1C(F)(F)C(F)(F)OC(F)(C(F)(F)F)C1(F)F	298.98	-9.8	-1.4	0	2	0	2.0764	1.4495	12.47	37.2266	0.0429	Test	6.2266
NOCAS_1026694	-8.9	329.209	6.4825	FC(F)(F)C1=C(NC(=O)C2=CC(NC(=O)C3=C(Cl)N=CC=C3)=CC=C2)C(I)=CC(=C1)C(F)(C(F)(F)F)C(F)(F)F	712.942	-9.8375	-1.4188	5	3	2	4.9309	1.6565	71.09	51.3678	0.0298	Training	7.0119
NOCAS_1019133	-8.9	329.209	6.4825	FC(F)(F)C1=CC2=C(C=C1)N=C(N2)C(F)(F)C(F)(F)C(F)(F)F	354.022	-9.7391	-1.3696	2	1	1	4.7256	1.477	28.68	39.9484	0.0442	Training	6.4315
NOCAS_1019125	-8.9	329.209	6.4825	[H]C(C)(CCC(=O)OC(C(F)(F)F)C(F)(F)F)[C@@]1([H])CC[C@@]2([H])[C@]3([H])C[C@@]([H])(OC(=O)C(F)(F)F)[C@]4([H])C[C@@]([H])(CC[C@]4(C)[C@@]3([H])CC[C@]12C)OC(=O)C(F)(F)F	734.248	-9.698	-1.349	7	6	0	8.6561	1.6671	78.9	52.575	0.0209	Training	7.2492
NOCAS_1034705	-8.9	329.209	6.4825	CN(C)CCC(NS(=O)(=O)C(F)(F)C(F)(F)C(F)(F)C(F)(F)C(F)(F)C(F)(F)C(F)(F)C(F)(F)C(F)(F)C(F)(F)F)C(O)=O	728.026	-9.7886	-1.3943	15	4	2	-0.0963	1.664	86.71	53.2315	-0.0155	Training	6.4352
NOCAS_1015806	-8.9	329.209	6.4825	OC(=O)C(F)(F)OC(F)(F)C(F)(OC(F)(OC(F)(F)C(F)(F)C(F)(F)Cl)C(F)(F)F)C(F)(F)F	577.923	-9.8206	-1.4103	10	4	1	2.8793	1.589	64.99	48.0575	-0.0054	Training	6.4283
97802-61-4	-8.9	329.209	6.4825	OP(O)(=O)OC(F)(F)C(F)(F)C(F)(F)C(F)(F)C(F)(F)C(F)(F)C(F)(F)C(F)(F)C(F)(F)C(F)(F)F	615.936	-9.8222	-1.4111	10	2	2	0.9332	1.608	66.76	48.9947	-0.0059	Training	6.5883
973-17-1	-8.9	329.209	6.4825	FC1=C(F)C(F)=C([Hg]C2=C(F)C(F)=C(F)C(F)=C2F)C(F)=C1F	535.955	-10.0522	-1.5261	2	0	0	3.1109	1.568	0	40.7191	0.0617	Training	6.3018
97220-62-7	-8.9	329.209	6.4825	OC(=O)C1=CC(=CC(OC(=C(C(F)(C(F)(F)F)C(F)(F)F)C(F)(C(F)(F)F)C(F)(F)F)C(F)(F)F)=C1)C(O)=O	611.987	-9.7564	-1.3782	6	3	2	1.1429	1.606	83.83	50.6227	-0.0054	Training	7.1014
958825-16-6	-8.9	329.209	6.4825	F\C(OC1=CC=C(C=C1)S(Cl)(=O)=O)=C(\F)C(F)(F)C(F)(F)C(F)(F)C(F)(F)F	471.939	-9.8143	-1.4071	6	3	0	5.5692	1.536	43.37	43.7758	0.0387	Training	6.3187
94817-80-8	-8.9	329.209	6.4825	CCC(C)NCC(O)CC(F)(F)C(F)(F)C(F)(F)C(F)(F)C(F)(F)C(F)(F)C(F)(F)C(F)(F)C(F)(F)F	599.093	-9.7622	-1.3811	13	2	2	5.1594	1.5995	32.26	45.2079	0.005	Training	6.3126
94231-56-8	-8.9	329.209	6.4825	OCC[NH2+]CCO.[O-]P(=O)(OCCC(F)(F)C(F)(F)C(F)(F)C(F)(F)C(F)(F)C(F)(F)C(F)(F)C(F)(F)C(F)(F)C(F)(F)C(F)(C(F)(F)F)C(F)(F)F)OCCC(F)(F)C(F)(F)C(F)(F)C(F)(F)C(F)(F)C(F)(F)C(F)(F)C(F)(F)C(F)(F)C(F)(F)C(F)(C(F)(F)F)C(F)(F)F	1595.02	-9.7917	-1.3958	32	6	3	13.071	2.0975	115.66	73.4663	-0.2244	Test	5.0431
94200-42-7	-8.9	329.209	6.4825	OC(COP(O)(O)=O)CC(F)(F)C(F)(F)C(F)(F)C(F)(F)C(F)(F)C(F)(F)C(F)(F)C(F)(F)C(F)(F)C(F)(F)C(F)(F)C(F)(F)F	773.971	-9.8043	-1.4022	15	3	3	1.9973	1.687	86.99	54.1784	-0.0311	Training	6.5437
94158-63-1	-8.9	329.209	6.4825	FC(F)(F)C(F)(C(F)(F)F)C(F)(F)C(F)(F)C(F)(F)C(F)(F)C(F)(F)C(F)(F)C(F)(F)C(F)(F)C(F)(F)C(F)(F)C(F)(F)C(F)(F)C(F)(F)C(F)(F)CCOC(=O)C=C	967.989	-9.7847	-1.3924	18	2	0	11.8328	1.784	26.3	51.9898	-0.0748	Test	6.9208
93894-55-4	-8.9	329.209	6.4825	FC(F)C(F)(F)C(F)(F)C(F)(F)S(=O)(=O)OS(=O)(=O)C(F)(F)C(F)(F)C(F)(F)C(F)F	545.909	-9.8516	-1.4258	10	5	0	3.9196	1.573	77.51	48.6692	0.0202	Test	6.1128
92455-18-0	-8.9	329.209	6.4825	FC(F)(F)C(C1=CC=CC(=C1)C#C)(C1=CC=CC(=C1)C#C)C(F)(F)F	352.069	-9.672	-1.336	2	0	0	5.0599	1.476	0	37.0414	0.0564	Training	6.6367
922718-53-4	-8.9	329.209	6.4825	FC1=C(F)C(F)=C(OCCCCCCCCCOC2=C(F)C(F)=C(F)C(F)=C2F)C(F)=C1F	492.115	-9.703	-1.3515	12	2	0	7.2661	1.5461	18.46	41.6883	0.0421	Training	6.1248
919005-30-4	-8.9	329.209	6.4825	OC(=O)C(F)(F)C(F)C(F)(F)OC(F)(F)C(F)(F)OC(F)(F)OC(F)(F)OC(F)(F)OC(F)(F)F	575.951	-9.7943	-1.3971	13	6	1	2.176	1.588	83.45	49.864	0	Test	6.0844
NOCAS_1009912	-8.9	329.209	6.4825	OS(=O)(=O)C(F)(F)C(F)(F)C(F)(F)C(F)(F)C(F)(F)C(F)(F)C(F)(F)C(F)(F)C(F)(F)C(F)(F)C(F)(F)C(F)(F)C(F)(F)C(F)(F)C(F)(F)C(F)(F)C(F)(F)C(F)(F)C(F)(F)F	1049.9	-9.8145	-1.4073	18	2	1	5.4294	1.825	54.37	56.435	-0.1012	Training	6.9913
89932-70-7	-8.9	329.209	6.4825	CCCCCCNS(=O)(=O)C(F)(F)C(F)(F)C(F)(F)C(F)(F)C(F)(F)C(F)(F)C(F)(F)C(F)(F)F	583.047	-9.7886	-1.3943	13	2	1	4.8422	1.5915	46.17	46.2779	0.0141	Training	6.2119
NOCAS_1034749	-8.9	329.209	6.4825	CN(C)CCCNS(=O)(=O)C(F)(F)C(F)(F)C(F)(F)C(F)(F)C(F)(F)C(F)(F)C(F)(F)C(F)(F)C(F)(F)F	634.039	-9.7921	-1.3961	13	3	1	2.7157	1.617	49.41	47.6218	0.0047	Training	6.3639
NOCAS_1034754	-8.9	329.209	6.4825	CN(C)CCCNS(=O)(=O)C(F)(F)C(F)(F)C(F)(F)C(F)(F)C(F)(F)C(F)(F)C(F)(F)C(F)(F)C(F)(F)C(F)(F)C(F)(F)C(F)(F)F	784.03	-9.7936	-1.3968	16	3	1	4.6216	1.692	49.41	50.6216	-0.0236	Training	6.5437
NOCAS_1036906	-8.9	329.209	6.4825	CN(CC(O)=O)S(=O)(=O)C(F)(F)C(F)(F)C(F)(F)C(F)(F)C(F)(F)C(F)(F)C(F)(F)C(F)(F)C(F)(F)C(F)(F)C(F)(F)C(F)(F)C(F)(F)F	820.959	-9.8041	-1.402	15	3	1	3.4423	1.7105	74.68	53.8872	-0.0474	Training	6.8198
NOCAS_1036838	-8.9	329.209	6.4825	C[N+](C)(CC(O)C=C(F)C(F)(F)C(F)(F)C(F)(F)C(F)(F)C(F)(F)C(F)(F)C(F)(F)C(F)(F)C(F)(F)C(F)(F)C(F)(F)F)CC([O-])=O	759.051	-9.7681	-1.384	15	3	1	4.8091	1.6795	60.36	51.217	-0.0275	Training	6.691
NOCAS_1036802	-8.9	329.209	6.4825	C[N+](C)(CC(O)CC(F)(F)C(F)(F)C(F)(F)C(F)(F)C(F)(F)C(F)(F)C(F)(F)C(F)(F)C(F)(F)C(F)(F)F)C(O)=O	666.056	-9.7707	-1.3854	12	2	2	2.7381	1.633	57.53	49.0741	-0.0221	Training	6.7416
NOCAS_1036472	-8.9	329.209	6.4825	OCC(=O)SC(=O)CCC(F)(F)C(F)(F)C(F)(F)C(F)(F)C(F)(F)C(F)(F)C(F)(F)C(F)(F)C(F)(F)C(F)(F)C(F)(F)C(F)(F)F	765.972	-9.7978	-1.3989	14	4	1	8.0959	1.683	54.37	50.7564	-0.0261	Training	6.6421
NOCAS_1036443	-8.9	329.209	6.4825	OS(=O)(=O)CCCC(F)(F)C(F)(F)C(F)(F)C(F)(F)C(F)(F)C(F)(F)C(F)(F)C(F)(F)C(F)(F)F	591.981	-9.8086	-1.4043	11	2	1	-0.1009	1.596	54.37	47.2766	0.0053	Training	6.4589
NOCAS_1036228	-8.9	329.209	6.4825	OCC(SCCC(O)=O)C(O)C(F)(F)C(F)(F)C(F)(F)C(F)(F)C(F)(F)C(F)(F)C(F)(F)C(F)(F)C(F)(F)C(F)(F)C(F)(F)C(F)(F)F	797.998	-9.7938	-1.3969	17	4	3	4.5662	1.699	77.76	53.736	-0.043	Test	6.4153
NOCAS_1036218	-8.9	329.209	6.4825	C[N+](C)(CCC(F)C(F)(F)C(F)(F)C(F)(F)C(F)(F)C(F)(F)C(F)(F)C(F)(F)C(F)(F)C(F)(F)C(F)(F)C(F)(F)C(F)(F)C(F)(F)C(F)(F)C(F)(F)F)CC(O)=O	932.051	-9.7772	-1.3886	19	1	1	6.2984	1.766	37.3	52.371	-0.0713	Training	6.8253
NOCAS_1036216	-8.9	329.209	6.4825	C[N+](C)(CCC(F)C(F)(F)C(F)(F)C(F)(F)C(F)(F)C(F)(F)C(F)(F)C(F)(F)C(F)(F)C(F)(F)C(F)(F)C(F)(F)C(F)(F)C(F)(F)F)CC(O)=O	832.057	-9.7745	-1.3873	17	1	1	5.0278	1.716	37.3	50.3711	-0.0508	Training	6.8144
NOCAS_1036186	-8.9	329.209	6.4825	OC(=O)CCSCCC(F)(F)C(F)(F)C(F)(F)C(F)(F)C(F)(F)C(F)(F)C(F)(F)C(F)(F)C(F)(F)C(F)(F)C(F)(F)C(F)(F)F	751.992	-9.7978	-1.3989	16	2	1	6.2345	1.676	37.3	48.7698	-0.0366	Training	6.5803
NOCAS_1036183	-8.9	329.209	6.4825	OC(=O)CCSCCC(F)(F)C(F)(F)C(F)(F)C(F)(F)C(F)(F)C(F)(F)C(F)(F)C(F)(F)C(F)(F)C(F)(F)F	651.999	-9.7974	-1.3987	14	2	1	4.9639	1.626	37.3	46.77	-0.0157	Training	6.4431
NOCAS_1036091	-8.9	329.209	6.4825	OC(CC(O)=O)SCCC(F)(F)C(F)(F)C(F)(F)C(F)(F)C(F)(F)C(F)(F)C(F)(F)C(F)(F)C(F)(F)C(F)(F)C(F)(F)C(F)(F)C(F)(F)C(F)(F)F	867.981	-9.7981	-1.399	18	3	2	6.8235	1.734	57.53	53.1126	-0.0627	Training	6.6019
NOCAS_1036090	-8.9	329.209	6.4825	OC(CC(O)=O)SCCC(F)(F)C(F)(F)C(F)(F)C(F)(F)C(F)(F)C(F)(F)C(F)(F)C(F)(F)C(F)(F)C(F)(F)C(F)(F)C(F)(F)F	767.987	-9.7978	-1.3989	16	3	2	5.5529	1.684	57.53	51.1127	-0.0399	Training	6.5299
NOCAS_1034750	-8.9	329.209	6.4825	CN(C)CCCNS(=O)(=O)C(F)(F)C(F)(F)C(F)(F)C(F)(F)C(F)(F)C(F)(F)C(F)(F)C(F)(F)C(F)(F)C(F)(F)F	684.036	-9.7927	-1.3963	14	3	1	3.351	1.642	49.41	48.6217	-0.0047	Training	6.4397
NOCAS_1035955	-8.9	329.209	6.4825	OC(=O)CCCCNC(=O)SCCC(F)(F)C(F)(F)C(F)(F)C(F)(F)C(F)(F)C(F)(F)C(F)(F)C(F)(F)C(F)(F)C(F)(F)C(F)(F)C(F)(F)C(F)(F)C(F)(F)F	923.023	-9.7857	-1.3929	20	3	2	6.3841	1.7615	66.4	55.1005	-0.0618	Training	6.4967
NOCAS_1035780	-8.9	329.209	6.4825	OC(=O)C(F)(F)C(F)(F)C(F)(F)C(F)(F)C(F)(F)S(F)(F)(F)(F)F	421.946	-9.8458	-1.4229	6	1	1	2.603	1.511	37.3	42.1689	0.0166	Training	6.2085
NOCAS_1035591	-8.9	329.209	6.4825	C[N+](C)(CCO)CCCNS(=O)(=O)C(F)(F)C(F)(F)C(F)(F)C(F)(F)C(F)(F)C(F)(F)C(F)(F)C(F)(F)C(F)(F)C(F)(F)C(F)(F)C(F)(F)F	829.063	-9.786	-1.393	18	3	2	4.1287	1.7145	66.4	53.2213	-0.0258	Training	6.401
NOCAS_1035574	-8.9	329.209	6.4825	C[N+](C)(CCO)CC(O)CNS(=O)(=O)C(F)(F)C(F)(F)C(F)(F)C(F)(F)C(F)(F)C(F)(F)C(F)(F)C(F)(F)C(F)(F)C(F)(F)C(F)(F)F	795.062	-9.7854	-1.3927	17	4	3	2.4642	1.6975	86.63	54.5642	-0.0168	Test	6.3054
NOCAS_1035538	-8.9	329.209	6.4825	C[N+](C)(CC(F)C(F)(F)C(F)(F)C(F)(F)C(F)(F)C(F)(F)C(F)(F)C(F)(F)C(F)(F)C(F)(F)C(F)(F)C(F)(F)C(F)(F)F)CC(O)=O	768.045	-9.7766	-1.3883	15	1	1	4.0024	1.684	37.3	49.0909	-0.0407	Training	6.8506
NOCAS_1035534	-8.9	329.209	6.4825	C[N+](C)(CC(F)C(F)(F)C(F)(F)C(F)(F)C(F)(F)C(F)(F)C(F)(F)C(F)(F)C(F)(F)F)CC(O)=O	568.058	-9.7686	-1.3843	11	1	1	1.4612	1.584	37.3	45.0912	0	Training	6.5575
NOCAS_1035307	-8.9	329.209	6.4825	OS(=O)(=O)C(F)(F)C(Cl)(Cl)C(F)(F)C(F)(F)C(F)(F)C(F)(F)C(F)(F)C(F)(F)C(F)(F)F	581.875	-9.8781	-1.4391	8	2	1	-0.385	1.5909	54.37	47.0745	0.0057	Test	6.5289
NOCAS_1035280	-8.9	329.209	6.4825	CCCC[N+](C)(C)CC(F)(F)C(F)(F)C(F)(F)C(F)(F)C(F)(F)C(F)(F)C(F)(F)C(F)(F)C(F)(F)C(F)F	616.111	-9.7605	-1.3803	14	0	0	6.7125	1.6081	0	42.3222	0	Test	6.4971
NOCAS_1035244	-8.9	329.209	6.4825	C[N+](C)(C)CCNCC(F)(F)C(F)(F)C(F)(F)C(F)(F)C(F)(F)C(F)(F)C(F)(F)C(F)(F)C(F)(F)C(F)(F)C(F)(F)C(F)(F)F	735.091	-9.7711	-1.3856	15	1	1	5.0888	1.6675	12.03	45.9048	-0.023	Training	6.6877
NOCAS_1035198	-8.9	329.209	6.4825	CN(CCC[N+](C)(C)C)S(=O)(=O)C(F)(F)C(F)(F)C(F)(F)C(F)(F)C(F)(F)C(F)(F)C(F)(F)C(F)(F)C(F)(F)C(F)(F)C(F)(F)F	763.072	-9.7848	-1.3924	15	2	0	4.9507	1.6815	37.38	48.9994	-0.014	Training	6.6791
NOCAS_1035018	-8.9	329.209	6.4825	C[N+](C)(CCCN(CC(O)=O)S(=O)(=O)C(F)(F)C(F)(F)C(F)(F)C(F)(F)C(F)(F)C(F)(F)C(F)(F)C(F)(F)C(F)(F)F)CCCS([O-])(=O)=O	814.049	-9.7898	-1.3949	19	6	1	-0.4601	1.707	131.88	59.469	-0.0056	Training	6.1266
NOCAS_1035003	-8.9	329.209	6.4825	C[N+](C)(CCCNS(=O)(=O)C(F)(F)C(F)(F)C(F)(F)C(F)(F)C(F)(F)C(F)(F)C(F)(F)C(F)(F)C(F)(F)C(F)(F)F)CC([O-])=O	742.042	-9.7844	-1.3922	16	4	1	1.6157	1.671	86.3	53.4708	-0.0103	Training	6.4009
57670-46-9	-8.9	329.209	6.4825	[K+].CCN(CCS([O-])(=O)=O)C(=O)C(F)(F)C(F)(F)C(F)(F)C(F)(F)C(F)(F)C(F)(F)C(F)(F)F	586.965	-9.8265	-1.4132	10	4	0	-0.375	1.5935	77.51	49.4903	0.0216	Training	6.3767
NOCAS_1035850	-8.9	329.209	6.4825	C[N+](C)(C)CC(O)CS(=O)CCC(F)(F)C(F)(F)C(F)(F)C(F)(F)C(F)(F)C(F)(F)C(F)(F)C(F)(F)C(F)(F)C(F)(F)C(F)(F)C(F)(F)C(F)(F)C(F)(F)F	912.067	-9.7855	-1.3927	19	2	1	7.8803	1.756	37.3	51.9713	-0.0463	Training	6.5906
89810-79-7	-8.9	329.209	6.4825	FC1=C(N2CCCC2C1(C(F)(F)F)C(F)(F)F)C(F)(F)F	331.042	-9.7476	-1.3738	0	1	0	3.1856	1.4655	3.24	36.9448	0.0446	Training	6.554
NOCAS_1034800	-8.9	329.209	6.4825	C[N+](C)([O-])CCCNS(=O)(=O)C(F)(F)C(F)(F)C(F)(F)C(F)(F)C(F)(F)C(F)(F)C(F)(F)C(F)(F)C(F)(F)C(F)(F)C(F)(F)F	750.028	-9.7933	-1.3967	15	3	1	3.9989	1.675	69.23	51.9236	-0.0156	Training	6.5479
89516-72-3	-8.9	329.209	6.4825	FC1(F)N=C(N=[N+]=[N-])C(F)(F)C(F)(F)C1(F)F	268	-9.7647	-1.3824	0	2	0	3.2075	1.434	61.12	41.472	0.0547	Test	6.1186
#VALUE!	-8.9	329.209	6.4825	FC(F)=C(F)OC(F)(F)C(F)(F)C(F)(F)C(F)(F)C(F)(F)C(F)(F)OC(F)=C(F)F	493.961	-9.7933	-1.3967	9	2	0	6.8166	1.547	18.46	41.7252	0.0094	Test	6.3571
69681-37-4	-8.9	329.209	6.4825	[H]C(F)(F)C(F)(F)C(F)(F)C(F)(F)C(F)(F)C(F)(F)C(F)(F)C(F)(F)C(F)(F)C(F)(F)C([O-])=O	544.966	-9.7939	-1.397	10	2	0	4.7191	1.5725	40.13	44.9123	-0.0052	Test	6.5351
68227-97-4	-8.9	329.209	6.4825	CN(CCCCOC(=O)C=C)S(=O)(=O)C(F)(F)C(F)(F)C(F)(F)C(F)(F)C(F)(F)C(F)(F)C(F)(F)F	589.04	-9.7778	-1.3889	13	4	0	3.9558	1.5945	63.68	48.1488	0.0185	Training	6.2102
677324-22-0	-8.9	329.209	6.4825	CCCCCCCCCCCCC(F)(F)C(F)(F)C(F)(F)C(F)(F)C(F)(F)C(F)(F)C(F)(F)C(F)(F)C(F)(F)C(F)(F)C(F)(F)C(F)(F)C(F)(F)F	838.153	-9.7558	-1.3779	22	0	0	13.4833	1.7191	0	46.7631	-0.0316	Training	6.3298
#VALUE!	-8.9	329.209	6.4825	CC=CC(F)(F)C(F)(F)C(F)(F)C(F)(F)C(F)(F)C(F)(F)C(F)(F)C(F)(F)F	460.012	-9.7821	-1.3911	7	0	0	6.5719	1.53	0	39.2002	0.014	Training	6.5236
66008-68-2	-8.9	329.209	6.4825	CN(CCOC(=O)C=C)S(=O)(=O)CC(F)(F)C(F)(F)C(F)(F)C(F)(F)C(F)(F)C(F)(F)C(F)(F)C(F)(F)C(F)(F)C(F)(F)F	725.015	-9.7864	-1.3932	15	4	0	5.124	1.6625	63.68	50.8683	-0.0094	Training	6.4853
649721-92-6	-8.9	329.209	6.4825	FC(F)(F)C(F)(F)C(F)(F)C(F)(F)C(F)(F)C(F)(F)C(F)(F)C(F)(F)C1=CC=C(OCCOC(=O)C=C)C=C1	610.044	-9.7462	-1.3731	12	3	0	7.2605	1.605	35.53	45.7539	0.0089	Test	6.5276
64857-70-1	-8.9	329.209	6.4825	[O-]\[N+](=N/C1=CC(=CC(=C1)C(F)(F)F)C(F)(F)F)C1=CC(=CC(=C1)C(F)(F)F)C(F)(F)F	470.029	-9.729	-1.3645	2	2	0	7.6875	1.535	38.43	43.2436	0.0383	Test	6.9733
64130-99-0	-8.9	329.209	6.4825	CC(=C)C(=O)OC(F)(F)C(F)(F)C(F)(F)C(F)(F)C(F)(F)C(F)(F)C(F)(F)CCC(F)(F)F	532.033	-9.7667	-1.3833	10	2	0	6.8528	1.566	26.3	43.2707	0.0091	Training	6.4701
63418-30-4	-8.9	329.209	6.4825	FC(F)(F)C1(F)C(=O)C=CC2=CC=CC=C12	230.036	-9.6875	-1.3438	0	1	0	3.0096	1.415	17.07	36.3077	0.0659	Training	6.1025
63369-94-8	-8.9	329.209	6.4825	FC(F)(F)C(F)(F)C(F)(F)C(F)(F)S(=O)(=O)C#CC1=CC=CC=C1	383.987	-9.7708	-1.3854	3	2	0	3.8361	1.492	34.14	41.0937	0.0506	Training	6.3642
63295-27-2	-8.9	329.209	6.4825	OC(COP(O)(O)=O)CC(F)(F)C(F)(F)C(F)(F)C(F)(F)C(F)(F)C(F)(F)C(F)(F)C(F)(F)C(F)(C(F)(F)F)C(F)(F)F	723.974	-9.8047	-1.4023	13	3	3	1.362	1.662	86.99	53.1785	-0.0187	Training	6.5757
70414-16-3	-8.9	329.209	6.4825	CC1=C2C=CC=CC2=C(N=C1)C(F)(F)C(F)(F)C(F)(F)F	311.055	-9.7048	-1.3524	2	1	0	4.8326	1.4555	12.89	37.5101	0.0548	Test	6.3204
63238-61-9	-8.9	329.209	6.4825	FC(F)(F)C1(CC2COC3=CC=CC=C3C2=N1)C(F)(F)F	309.059	-9.7	-1.35	0	2	0	3.7514	1.4545	21.59	38.3402	0.0587	Test	6.4578
#VALUE!	-8.9	329.209	6.4825	FC(F)(F)C(F)(F)C(F)(F)C(F)(F)OC1=CC=C(NC(=O)C2=CN=CC=C2)C=C1	432.052	-9.7138	-1.3569	6	3	1	3.5276	1.516	51.22	43.763	0.0427	Training	6.3699
618092-26-5	-8.9	329.209	6.4825	NC(NC1=CC(=CC(=C1)C(F)(F)F)C(F)(F)F)=NC1=NC(=O)C=C(N1)C(F)(F)F	433.058	-9.7172	-1.3586	2	3	3	0.1704	1.5165	96.16	48.2772	0.0519	Test	6.6199
61628-78-2	-8.9	329.209	6.4825	FC(F)=C(C1=CC=C(C=C1)C1=CC=CC=C1Br)C(F)(F)F	361.973	-9.8095	-1.4048	2	0	0	6.286	1.481	0	37.2395	0.0674	Training	6.2376
61547-70-4	-8.9	329.209	6.4825	CC(=NO)C1=CC=CC=C1C(F)(F)C(F)(F)C1=CC=CC=C1	311.093	-9.6682	-1.3341	4	2	1	4.7686	1.4555	32.59	39.4809	0.0706	Test	6.037
#VALUE!	-8.9	329.209	6.4825	CN(CCOS(O)(=O)=O)S(=O)(=O)C(F)(F)C(F)(F)C(F)(F)C(F)(F)C(F)(F)C(F)(F)C(F)(F)C(F)(F)C(F)(F)C(F)(F)C(F)(F)C(F)(F)F	836.939	-9.8204	-1.4102	16	5	1	-0.9577	1.7185	100.98	56.8368	-0.0268	Training	6.5245
61340-72-5	-8.9	329.209	6.4825	FC(F)(F)C(F)(F)C1(F)C(F)(F)OC(F)(F)C1(F)F	315.976	-9.8	-1.4	1	1	0	3.7434	1.458	9.23	37.2425	0.0381	Training	6.2766
610800-37-8	-8.9	329.209	6.4825	COP(=O)(C(F)(F)C(F)(F)C(F)(F)C(F)(F)C(F)(F)C(F)(F)C(F)(F)C(F)(F)F)C(F)(F)C(F)(F)C(F)(F)C(F)(F)C(F)(F)C(F)(F)C(F)(F)C(F)(F)F	915.933	-9.813	-1.4065	15	2	0	11.8447	1.758	26.3	50.9487	-0.0677	Training	7.0612
59778-97-1	-8.9	329.209	6.4825	CC(=C)C(=O)OCCC(F)(F)C(F)(F)C(F)(F)C(F)(F)C(F)(F)C(F)(F)C(F)(F)C(F)(F)C(F)(F)C(F)(F)C(F)(F)C(F)(F)C(F)(F)C(F)(F)C(F)(F)C(F)(F)F	932.008	-9.7807	-1.3904	18	2	0	11.5876	1.766	26.3	51.2702	-0.0651	Test	6.8569
59483-84-0	-8.9	329.209	6.4825	FC1=C(F)C(F)=C(OC(=O)OC2=C(F)C(F)=C(F)C(F)=C2F)C(F)=C1F	393.969	-9.7385	-1.3692	2	3	0	4.6554	1.497	35.53	41.4324	0.0353	Training	6.6236
58956-76-6	-8.9	329.209	6.4825	NC1=C(C(=C(C(=C1C(F)(F)F)C(F)(F)F)C(F)(F)F)C(F)(F)F)C(F)(F)F	432.995	-9.7704	-1.3852	0	1	1	4.2594	1.5165	26.02	41.2619	0.0253	Training	6.9837
58816-79-8	-8.9	329.209	6.4825	FC1(F)C(F)(F)C(F)(F)C(F)(C(Cl)=O)C(F)(F)C1(F)F	343.946	-9.83	-1.415	1	1	0	3.6502	1.472	17.07	38.5859	0.0395	Training	6.322
89568-33-2	-8.9	329.209	6.4825	FC1=C(F)C(F)=C(C(F)=C1F)C(F)(F)NCCC1=CC=CC=C1	337.07	-9.6957	-1.3478	5	1	1	2.6529	1.4685	12.03	37.9444	0.0542	Test	6.1295
62619-31-2	-8.9	329.209	6.4825	OC(=O)C1=CC=CC=C1.OC(F)(F)C(C(F)(F)F)C(F)(F)F	340.035	-9.7364	-1.3682	2	2	2	0.7966	1.47	57.53	42.5537	0.0528	Training	6.251
70910-41-7	-8.9	329.209	6.4825	CC(C)OC(=O)C(F)(F)C(F)(F)C(F)(F)C(F)(F)C(F)(F)C(F)(F)C(F)(F)C(F)(F)F	506.017	-9.7774	-1.3887	8	2	0	5.9474	1.553	26.3	42.7503	0.0093	Test	6.55
#VALUE!	-8.9	329.209	6.4825	OCCOC(=O)C1=CC=C(OC(F)=C(F)C(F)(F)C(F)(F)C(F)(F)C(F)(F)C(F)(F)C(F)(F)C(F)(F)F)C=C1	612.023	-9.7513	-1.3756	11	4	1	6.6967	1.606	55.76	47.8165	0.0099	Test	6.5123
71500-44-2	-8.9	329.209	6.4825	OS(=O)(=O)C(F)(F)C(F)(F)C(F)(F)C(F)(F)C(F)(F)C(F)(F)C(F)(C(F)(F)F)C(F)(F)F	549.934	-9.8281	-1.4141	7	2	1	-0.9236	1.575	54.37	46.4357	0.0054	Test	6.6688
[truncated: 2,975 more rows]
