# Supplementary material for: Molecular Determinants of Per- and Polyfluoroalkyl Substances Binding to Estrogen Receptors
Source: Toxics. 2025 Oct 22;13(11):903. doi: 10.3390/toxics13110903 (PMC12655904; doi:10.3390/toxics13110903)
Supplement: Supplementary file 1 [file toxics-13-00903-s001.zip › Supplementary Tables and Figures/Supplementary Table 2 (Table S2).xlsx]

## Sheet: Alpha + Beta
ERα CASRN	Docking Score (kcal/mol)	ERβ CASRN	Docking Score (kcal/mol)
558-64-5	-13.5	662-28-2	-15.5
118945-64-5	-13.5	306-91-2	-13.9
0307-08-04	-13.3	0307-08-04	-13
306-91-2	-13.1	97571-69-2	-12.7
118914-93-5	-13	119107-96-9	-12.6
61855-74-1	-12.7	118945-65-6	-12.6
662-28-2	-12.6	118914-93-5	-12.5
0307-07-03	-12.5	33021-47-5	-12.4
105462-77-9	-12.5	558-64-5	-12.3
22474-72-2	-12.4	95827-25-1	-12.2
118945-65-6	-12.4	0307-07-03	-12.2
#VALUE!	-12.3	61855-74-1	-12.1
444658-67-7	-12.3	118945-64-5	-12.1
306-94-5	-12.3	105462-77-9	-12.1
306-95-6	-12.1	86714-33-2	-11.9
306-92-3	-12.1	444658-67-7	-11.9
119107-96-9	-12.1	86714-34-3	-11.8
114832-09-6	-12.1	119141-87-6	-11.8
119107-97-0	-12	119141-86-5	-11.8
#VALUE!	-11.8	118914-94-6	-11.8
36481-20-6	-11.8	306-92-3	-11.7
119141-87-6	-11.8	86630-50-4	-11.6
55847-13-7	-11.7	87667-00-3	-11.5
151707-04-9	-11.7	400626-83-7	-11.5
119141-86-5	-11.7	306-99-0	-11.5
118914-94-6	-11.7	306-95-6	-11.5
#VALUE!	-11.5	96595-38-9	-11.4
374-60-7	-11.5	94718-25-9	-11.4
106226-84-0	-11.5	86563-85-1	-11.4
58955-19-4	-11.4	68697-63-2	-11.4
548470-06-0	-11.4	444658-68-8	-11.4
234449-42-4	-11.4	114832-09-6	-11.4
64191-44-2	-11.3	210972-74-0	-11.3
5492-89-7	-11.3	#VALUE!	-11.2
4780-60-3	-11.3	306-94-5	-11.2
60096-00-6	-11.2	22474-72-2	-11.2
#VALUE!	-11.2	267648-90-8	-11.1
400626-82-6	-11.2	NOCAS_1035822	-11
33021-47-5	-11.2	NOCAS_1035641	-11
306-99-0	-11.2	NOCAS_1034927	-11
20546-16-1	-11.2	NOCAS_1027594	-11
57020-28-7	-11.1	91543-35-0	-11
446043-85-2	-11.1	73900-70-6	-11
2280049-22-9	-11.1	#VALUE!	-11
172155-05-4	-11.1	2280049-22-9	-11
444658-68-8	-11	200636-77-7	-11
400626-83-7	-11	68155-54-4	-10.9
1978-24-1	-11	646533-87-1	-10.9
146304-71-4	-11	610800-34-5	-10.9
112754-13-9	-11	58955-19-4	-10.9
100482-56-2	-11	57020-28-7	-10.9
6069-17-6	-10.9	#VALUE!	-10.9
5121-76-6	-10.9	230295-10-0	-10.9
423-03-0	-10.9	1493-68-1	-10.9
374-80-1	-10.9	1214264-30-8	-10.9
267648-90-8	-10.9	105654-23-7	-10.9
1580-20-7	-10.9	NOCAS_1027589	-10.8
64528-78-5	-10.8	NOCAS_1026765	-10.8
541514-85-6	-10.8	92942-81-9	-10.8
49771-67-7	-10.8	919489-99-9	-10.8
444658-69-9	-10.8	75169-51-6	-10.8
355822-08-1	-10.8	64191-44-2	-10.8
240121-57-7	-10.8	57344-87-3	-10.8
144898-38-4	-10.8	4314-47-0	-10.8
139481-27-9	-10.8	325989-96-6	-10.8
106813-73-4	-10.8	231630-89-0	-10.8
5216-23-9	-10.7	110262-36-7	-10.8
51249-69-5	-10.7	NOCAS_1036877	-10.7
3905-96-2	-10.7	NOCAS_1035815	-10.7
344282-15-1	-10.7	NOCAS_1035103	-10.7
335-23-9	-10.7	NOCAS_1034953	-10.7
136525-94-5	-10.7	NOCAS_1034932	-10.7
1259-35-4	-10.7	NOCAS_1034901	-10.7
122075-99-4	-10.7	NOCAS_1027599	-10.7
#VALUE!	-10.6	NOCAS_1027559	-10.7
5121-91-5	-10.6	NOCAS_1027554	-10.7
374-59-4	-10.6	NOCAS_1026728	-10.7
231953-37-0	-10.6	86714-38-7	-10.7
200636-77-7	-10.6	80790-96-1	-10.7
131899-25-7	-10.6	75262-87-2	-10.7
116265-66-8	-10.6	67905-19-5	-10.7
105654-22-6	-10.6	63264-80-2	-10.7
100221-82-7	-10.6	#VALUE!	-10.7
#VALUE!	-10.5	36481-20-6	-10.7
#VALUE!	-10.5	1978-24-1	-10.7
615563-01-4	-10.5	NOCAS_1035816	-10.6
5756-55-8	-10.5	NOCAS_1035288	-10.6
57344-87-3	-10.5	NOCAS_1035112	-10.6
5074-71-5	-10.5	NOCAS_1035108	-10.6
404580-53-6	-10.5	NOCAS_1035104	-10.6
325459-90-3	-10.5	NOCAS_1034959	-10.6
313366-93-7	-10.5	NOCAS_1034929	-10.6
160823-57-4	-10.5	NOCAS_1027607	-10.6
144178-02-9	-10.5	NOCAS_1027086	-10.6
136525-92-3	-10.5	99268-59-4	-10.6
649721-86-8	-10.4	91543-34-9	-10.6
64400-40-4	-10.4	75108-51-9	-10.6
62457-67-4	-10.4	71212-45-8	-10.6
57020-22-1	-10.4	#VALUE!	-10.6
56523-43-4	-10.4	61798-68-3	-10.6
0559-05-07	-10.4	60096-00-6	-10.6
445258-02-6	-10.4	55847-13-7	-10.6
424-20-4	-10.4	5492-89-7	-10.6
374-76-5	-10.4	51249-69-5	-10.6
339-20-8	-10.4	400626-82-6	-10.6
307-59-5	-10.4	35709-15-0	-10.6
29811-20-9	-10.4	355822-08-1	-10.6
21733-14-2	-10.4	344282-15-1	-10.6
2089109-46-4	-10.4	307-63-1	-10.6
1766-41-2	-10.4	136525-92-3	-10.6
141635-73-6	-10.4	1270180-04-5	-10.6
129453-61-8	-10.4	NOCAS_1036294	-10.5
125061-94-1	-10.4	NOCAS_1035821	-10.5
115249-34-8	-10.4	NOCAS_1035813	-10.5
112313-06-1	-10.4	NOCAS_1035203	-10.5
106876-35-1	-10.4	NOCAS_1032243	-10.5
106209-21-6	-10.4	834880-68-1	-10.5
104698-09-1	-10.4	75169-49-2	-10.5
6779-72-2	-10.3	72942-63-3	-10.5
66563-68-6	-10.3	66826-88-8	-10.5
66256-52-8	-10.3	6069-17-6	-10.5
61479-65-0	-10.3	5864-22-2	-10.5
58431-35-9	-10.3	55937-43-4	-10.5
58431-34-8	-10.3	541514-85-6	-10.5
558-68-9	-10.3	287172-67-2	-10.5
55751-36-5	-10.3	217824-95-8	-10.5
54009-78-8	-10.3	171417-91-7	-10.5
#VALUE!	-10.3	17051-14-8	-10.5
51249-66-2	-10.3	1696259-82-1	-10.5
510768-12-4	-10.3	134615-59-1	-10.5
505063-74-1	-10.3	124389-29-3	-10.5
444658-71-3	-10.3	1214264-29-5	-10.5
391894-95-4	-10.3	1107-00-2	-10.5
0376-03-04	-10.3	109065-55-6	-10.5
374-91-4	-10.3	104564-28-5	-10.5
374-58-3	-10.3	NOCAS_1035820	-10.4
340157-97-3	-10.3	NOCAS_1034962	-10.4
#VALUE!	-10.3	NOCAS_1027003	-10.4
19113-94-1	-10.3	NOCAS_1027000	-10.4
189264-17-3	-10.3	NOCAS_1026743	-10.4
1828-40-6	-10.3	95658-47-2	-10.4
172155-03-2	-10.3	#VALUE!	-10.4
1696260-10-2	-10.3	87988-75-8	-10.4
1696259-85-4	-10.3	847335-91-5	-10.4
164796-44-5	-10.3	#VALUE!	-10.4
1580-19-4	-10.3	74693-91-7	-10.4
1578186-50-1	-10.3	73188-76-8	-10.4
1335059-27-2	-10.3	68025-62-7	-10.4
122076-00-0	-10.3	#VALUE!	-10.4
119489-67-7	-10.3	62751-26-2	-10.4
105988-39-4	-10.3	58431-34-8	-10.4
100234-24-0	-10.3	374-60-7	-10.4
677-93-0	-10.2	355-50-0	-10.4
649561-66-0	-10.2	355-49-7	-10.4
62789-53-1	-10.2	343629-46-9	-10.4
51249-67-3	-10.2	307-62-0	-10.4
49771-65-5	-10.2	261503-74-6	-10.4
462996-04-9	-10.2	231953-37-0	-10.4
365971-87-5	-10.2	1870-13-9	-10.4
316827-33-5	-10.2	172155-05-4	-10.4
308-95-2	-10.2	1600-71-1	-10.4
307-49-3	-10.2	1555-24-4	-10.4
297137-44-1	-10.2	1240600-40-1	-10.4
287172-67-2	-10.2	118694-32-9	-10.4
2599-84-0	-10.2	NOCAS_1036885	-10.3
2525-80-6	-10.2	NOCAS_1035829	-10.3
23281-45-0	-10.2	NOCAS_1035196	-10.3
231630-89-0	-10.2	NOCAS_1034827	-10.3
2200-68-2	-10.2	NOCAS_1034617	-10.3
180748-44-1	-10.2	NOCAS_1026642	-10.3
172369-52-7	-10.2	93697-17-7	-10.3
171183-94-1	-10.2	918409-19-5	-10.3
1696259-81-0	-10.2	86714-20-7	-10.3
1610931-28-6	-10.2	84808-62-8	-10.3
15811-52-6	-10.2	820253-12-1	-10.3
151707-03-8	-10.2	80588-48-3	-10.3
117374-38-6	-10.2	70627-97-3	-10.3
1127427-64-8	-10.2	639782-56-2	-10.3
106813-72-3	-10.2	5927-82-2	-10.3
67193-90-2	-10.1	5756-55-8	-10.3
65294-20-4	-10.1	57475-95-3	-10.3
#VALUE!	-10.1	54208-66-1	-10.3
6014-75-1	-10.1	51249-68-4	-10.3
59432-83-6	-10.1	49771-67-7	-10.3
57014-91-2	-10.1	444658-71-3	-10.3
5102-53-4	-10.1	3829-39-8	-10.3
464-36-8	-10.1	374-80-1	-10.3
441296-91-9	-10.1	33843-80-0	-10.3
434-90-2	-10.1	33496-48-9	-10.3
423-66-5	-10.1	313366-93-7	-10.3
347838-21-5	-10.1	3107-18-4	-10.3
33616-92-1	-10.1	288161-40-0	-10.3
312-19-6	-10.1	24768-65-8	-10.3
311-89-7	-10.1	2274731-01-8	-10.3
307-55-1	-10.1	213342-85-9	-10.3
#VALUE!	-10.1	203303-00-8	-10.3
25080-19-7	-10.1	20017-53-2	-10.3
216307-12-9	-10.1	1696259-85-4	-10.3
2089109-35-1	-10.1	1580-20-7	-10.3
#VALUE!	-10.1	1580-19-4	-10.3
20017-51-0	-10.1	157584-47-9	-10.3
1895-26-7	-10.1	141074-63-7	-10.3
1895-14-3	-10.1	1379460-39-5	-10.3
171978-95-3	-10.1	112754-13-9	-10.3
1696259-75-2	-10.1	100221-85-0	-10.3
164796-46-7	-10.1	NOCAS_904579	-10.2
1642-30-4	-10.1	NOCAS_1036888	-10.2
163114-33-8	-10.1	NOCAS_1036874	-10.2
1578186-69-2	-10.1	NOCAS_1036295	-10.2
1543-55-1	-10.1	NOCAS_1035310	-10.2
146304-76-9	-10.1	NOCAS_1035206	-10.2
1421133-01-8	-10.1	NOCAS_1034813	-10.2
134641-35-3	-10.1	NOCAS_1034558	-10.2
129520-55-4	-10.1	NOCAS_1026733	-10.2
120226-60-0	-10.1	93238-00-7	-10.2
118826-52-1	-10.1	915-76-4	-10.2
114221-77-1	-10.1	786629-35-4	-10.2
672956-77-3	-10	78225-99-7	-10.2
66325-97-1	-10	75840-65-2	-10.2
639827-06-8	-10	749924-57-0	-10.2
0599-06-04	-10	65104-67-8	-10.2
59379-88-3	-10	639827-02-4	-10.2
574715-87-0	-10	61753-99-9	-10.2
53749-64-7	-10	609816-23-1	-10.2
50598-29-3	-10	544418-04-4	-10.2
4368-75-6	-10	53638-14-5	-10.2
0376-06-07	-10	#VALUE!	-10.2
35554-25-7	-10	51249-70-8	-10.2
351194-78-0	-10	51249-67-3	-10.2
335-79-5	-10	5086-79-3	-10.2
335-35-3	-10	444658-69-9	-10.2
307-63-1	-10	40143-77-9	-10.2
307-60-8	-10	0376-04-05	-10.2
307-51-7	-10	374-59-4	-10.2
307-50-6	-10	36554-97-9	-10.2
29723-33-9	-10	344282-18-4	-10.2
27053-34-5	-10	335-23-9	-10.2
26475-18-3	-10	311-89-7	-10.2
261778-38-5	-10	242142-82-1	-10.2
24151-81-3	-10	216144-94-4	-10.2
206560-77-2	-10	2089109-48-6	-10.2
1980064-30-9	-10	2089109-47-5	-10.2
#VALUE!	-10	#VALUE!	-10.2
19547-30-9	-10	1696259-88-7	-10.2
1869-69-8	-10	1696259-81-0	-10.2
#VALUE!	-10	158986-67-5	-10.2
1696259-78-5	-10	144898-38-4	-10.2
169381-04-8	-10	144178-02-9	-10.2
169213-95-0	-10	125061-94-1	-10.2
16486-96-7	-10	106209-21-6	-10.2
154478-87-2	-10	100234-24-0	-10.2
14055-49-3	-10	NOCAS_892731	-10.1
132877-69-1	-10	NOCAS_1036882	-10.1
132867-98-2	-10	NOCAS_1035828	-10.1
129560-87-8	-10	NOCAS_1035814	-10.1
1270180-02-3	-10	NOCAS_1035811	-10.1
113584-32-0	-10	NOCAS_1035321	-10.1
1107-00-2	-10	NOCAS_1034973	-10.1
66826-88-8	-9.9	NOCAS_1034947	-10.1
66256-53-9	-9.9	NOCAS_1034926	-10.1
646-83-3	-9.9	NOCAS_1034902	-10.1
62263-21-2	-9.9	NOCAS_1034900	-10.1
60699-51-6	-9.9	NOCAS_1032276	-10.1
596807-60-2	-9.9	NOCAS_1026997	-10.1
5366-99-4	-9.9	NOCAS_1026931	-10.1
51667-62-0	-9.9	NOCAS_1026720	-10.1
48077-86-7	-9.9	97539-77-0	-10.1
47795-34-6	-9.9	93962-52-8	-10.1
4314-47-0	-9.9	90251-15-3	-10.1
423-72-3	-9.9	88950-99-6	-10.1
0423-02-09	-9.9	819792-77-3	-10.1
407577-53-1	-9.9	798556-82-8	-10.1
38550-36-6	-9.9	791563-89-8	-10.1
307-62-0	-9.9	76145-90-9	-10.1
2894-87-3	-9.9	74701-33-0	-10.1
2646715-01-5	-9.9	7240-48-4	-10.1
2559-75-3	-9.9	6779-72-2	-10.1
24768-65-8	-9.9	66577-33-1	-10.1
243977-25-5	-9.9	65294-20-4	-10.1
232587-49-4	-9.9	64528-78-5	-10.1
23228-90-2	-9.9	61907-51-5	-10.1
2274731-07-4	-9.9	54572-17-7	-10.1
2269495-21-6	-9.9	53749-64-7	-10.1
22474-69-7	-9.9	4368-75-6	-10.1
176676-70-3	-9.9	423-66-5	-10.1
1696260-07-7	-9.9	365971-87-5	-10.1
15989-99-8	-9.9	335-27-3	-10.1
1578186-42-1	-9.9	#VALUE!	-10.1
156186-28-6	-9.9	316827-33-5	-10.1
146304-61-2	-9.9	305849-13-2	-10.1
145876-00-2	-9.9	304658-31-9	-10.1
141734-25-0	-9.9	2663-96-9	-10.1
131662-80-1	-9.9	23281-45-0	-10.1
129246-68-0	-9.9	2274731-00-7	-10.1
1270180-15-8	-9.9	21733-14-2	-10.1
126105-34-8	-9.9	178167-74-3	-10.1
123528-68-7	-9.9	164796-46-7	-10.1
103188-55-2	-9.9	162441-56-7	-10.1
100603-63-2	-9.9	143356-32-5	-10.1
68156-00-3	-9.8	14055-54-0	-10.1
68155-54-4	-9.8	140429-92-1	-10.1
#VALUE!	-9.8	137814-07-4	-10.1
65440-93-9	-9.8	105988-39-4	-10.1
64018-26-4	-9.8	NOCAS_1035838	-10
61547-75-9	-9.8	NOCAS_1035523	-10
#VALUE!	-9.8	NOCAS_1035147	-10
57578-99-1	-9.8	NOCAS_1035138	-10
57133-61-6	-9.8	NOCAS_1035116	-10
55866-16-5	-9.8	NOCAS_1035114	-10
53638-14-5	-9.8	NOCAS_1034795	-10
51604-60-5	-9.8	NOCAS_1034607	-10
0514-03-04	-9.8	NOCAS_1032277	-10
5121-88-0	-9.8	NOCAS_1032236	-10
386-84-5	-9.8	NOCAS_1020674	-10
38565-54-7	-9.8	94718-24-8	-10
#VALUE!	-9.8	93416-31-0	-10
36554-97-9	-9.8	89109-69-3	-10
34395-24-9	-9.8	#VALUE!	-10
335-77-3	-9.8	88950-95-2	-10
335-27-3	-9.8	857637-92-4	-10
308-13-4	-9.8	852317-38-5	-10
307-45-9	-9.8	82396-51-8	-10
306-98-9	-9.8	74582-85-7	-10
30416-81-0	-9.8	70887-93-3	-10
30389-25-4	-9.8	70539-38-7	-10
29809-35-6	-9.8	69064-33-1	-10
29809-34-5	-9.8	64400-40-4	-10
2822-93-7	-9.8	6396-81-2	-10
22236-19-7	-9.8	62263-21-2	-10
2089109-33-9	-9.8	58431-35-9	-10
2058-94-8	-9.8	57020-22-1	-10
200817-54-5	-9.8	0559-05-07	-10
20017-53-2	-9.8	42514-14-7	-10
1980039-46-0	-9.8	424-20-4	-10
184958-01-8	-9.8	0376-06-07	-10
1813-40-7	-9.8	0376-03-04	-10
15720-98-6	-9.8	356055-77-1	-10
15038-90-1	-9.8	335-79-5	-10
149652-30-2	-9.8	325459-90-3	-10
1493-68-1	-9.8	308-95-2	-10
147290-12-8	-9.8	307-60-8	-10
1427-89-0	-9.8	2708218-82-8	-10
126565-13-7	-9.8	26637-68-3	-10
123524-58-3	-9.8	261778-38-5	-10
119403-54-2	-9.8	#VALUE!	-10
113443-20-2	-9.8	1813-40-7	-10
105654-23-7	-9.8	172369-52-7	-10
1034143-66-2	-9.8	#VALUE!	-10
10271-37-1	-9.8	15622-57-8	-10
100508-28-9	-9.8	142421-57-6	-10
100221-84-9	-9.8	141635-73-6	-10
677033-16-8	-9.7	139481-27-9	-10
676273-93-1	-9.7	134615-58-0	-10
646-81-1	-9.7	114387-36-9	-10
63967-42-0	-9.7	112242-89-4	-10
#VALUE!	-9.7	1060-92-0	-10
57678-90-7	-9.7	102585-21-7	-10
5736-49-2	-9.7	NOCAS_1036918	-9.9
57216-75-8	-9.7	NOCAS_1036346	-9.9
5668-86-0	-9.7	NOCAS_1036337	-9.9
56594-70-8	-9.7	NOCAS_1035600	-9.9
556050-49-8	-9.7	NOCAS_1035548	-9.9
54572-17-7	-9.7	NOCAS_1035522	-9.9
52999-44-7	-9.7	NOCAS_1035419	-9.9
51249-70-8	-9.7	NOCAS_1034914	-9.9
5121-90-4	-9.7	NOCAS_1034826	-9.9
4980-53-4	-9.7	NOCAS_1034775	-9.9
4550-62-3	-9.7	NOCAS_1027672	-9.9
426258-05-1	-9.7	NOCAS_1026741	-9.9
423-65-4	-9.7	948014-28-6	-9.9
423-62-1	-9.7	94158-66-4	-9.9
39847-39-7	-9.7	89932-69-4	-9.9
0376-04-05	-9.7	89863-50-3	-9.9
375-97-3	-9.7	88951-08-0	-9.9
36913-91-4	-9.7	862374-87-6	-9.9
36417-26-2	-9.7	84808-59-3	-9.9
36158-85-7	-9.7	771491-82-8	-9.9
356055-76-0	-9.7	76848-59-4	-9.9
35474-73-8	-9.7	76597-99-4	-9.9
35328-43-9	-9.7	73602-46-7	-9.9
335-21-7	-9.7	70887-95-5	-9.9
3330-16-3	-9.7	653573-80-9	-9.9
327630-34-2	-9.7	649721-89-1	-9.9
315237-99-1	-9.7	630045-87-3	-9.9
307-71-1	-9.7	62623-09-0	-9.9
307-46-0	-9.7	62457-67-4	-9.9
2823-49-6	-9.7	62284-34-8	-9.9
252237-39-1	-9.7	61479-65-0	-9.9
25080-18-6	-9.7	60699-51-6	-9.9
250738-42-2	-9.7	59432-83-6	-9.9
247170-28-1	-9.7	57558-14-2	-9.9
243659-12-3	-9.7	56523-43-4	-9.9
2248-93-3	-9.7	0564-11-4	-9.9
22186-64-7	-9.7	5102-53-4	-9.9
2153498-16-7	-9.7	5074-71-5	-9.9
2089109-59-9	-9.7	404580-53-6	-9.9
2089109-45-3	-9.7	36158-86-8	-9.9
208663-34-7	-9.7	0355-03-03	-9.9
200636-70-0	-9.7	34434-27-0	-9.9
196859-54-8	-9.7	34395-24-9	-9.9
1835255-38-3	-9.7	3145-68-4	-9.9
18232-24-1	-9.7	2559-75-3	-9.9
178167-74-3	-9.7	22474-69-7	-9.9
16486-94-5	-9.7	21674-38-4	-9.9
16184-59-1	-9.7	20546-16-1	-9.9
15895-67-7	-9.7	#VALUE!	-9.9
1513863-78-9	-9.7	19113-94-1	-9.9
143662-85-5	-9.7	189196-62-1	-9.9
142623-70-9	-9.7	176676-70-3	-9.9
1411713-91-1	-9.7	175136-66-0	-9.9
141135-78-6	-9.7	1704-69-4	-9.9
140834-59-9	-9.7	1696259-78-5	-9.9
14055-52-8	-9.7	1642-30-4	-9.9
14055-48-2	-9.7	163114-33-8	-9.9
140429-92-1	-9.7	1588522-06-8	-9.9
138781-42-7	-9.7	15811-52-6	-9.9
1379460-39-5	-9.7	149246-64-0	-9.9
133299-41-9	-9.7	141522-69-2	-9.9
132782-24-2	-9.7	1335059-27-2	-9.9
1214264-30-8	-9.7	131545-70-5	-9.9
117750-26-2	-9.7	122076-00-0	-9.9
103634-36-2	-9.7	119107-97-0	-9.9
677324-31-1	-9.6	114611-30-2	-9.9
67118-49-4	-9.6	106226-84-0	-9.9
#VALUE!	-9.6	104698-09-1	-9.9
66008-68-2	-9.6	1040629-78-4	-9.9
65510-55-6	-9.6	103188-55-2	-9.9
65079-24-5	-9.6	10271-37-1	-9.9
64511-24-6	-9.6	NOCAS_1036341	-9.8
62287-42-7	-9.6	NOCAS_1035823	-9.8
61908-82-5	-9.6	NOCAS_1035648	-9.8
61907-53-7	-9.6	NOCAS_1035140	-9.8
61424-50-8	-9.6	NOCAS_1034952	-9.8
61097-79-8	-9.6	NOCAS_1034828	-9.8
610800-35-6	-9.6	NOCAS_1034815	-9.8
610778-18-2	-9.6	NOCAS_1034797	-9.8
60799-27-1	-9.6	NOCAS_1033158	-9.8
582-00-3	-9.6	NOCAS_1028087	-9.8
580-82-5	-9.6	NOCAS_1027675	-9.8
57633-50-8	-9.6	NOCAS_1026734	-9.8
559-54-6	-9.6	NOCAS_1026729	-9.8
541547-94-8	-9.6	NOCAS_1026725	-9.8
53700-73-5	-9.6	NOCAS_1020675	-9.8
52299-26-0	-9.6	97005-61-3	-9.8
51761-69-4	-9.6	94231-57-9	-9.8
51125-55-4	-9.6	94158-67-5	-9.8
494798-73-1	-9.6	89109-70-6	-9.8
41506-11-0	-9.6	89109-68-2	-9.8
39847-41-1	-9.6	87744-21-6	-9.8
38550-46-8	-9.6	87405-83-2	-9.8
376-22-7	-9.6	84808-64-0	-9.8
375-96-2	-9.6	82137-36-8	-9.8
36158-86-8	-9.6	81769-51-9	-9.8
34451-28-0	-9.6	81735-29-7	-9.8
33304-55-1	-9.6	78960-85-7	-9.8
330562-47-5	-9.6	78522-74-4	-9.8
32848-17-2	-9.6	771491-68-0	-9.8
31506-34-0	-9.6	74256-15-8	-9.8
307-70-0	-9.6	72629-94-8	-9.8
307-41-5	-9.6	7234-86-8	-9.8
307-37-9	-9.6	#VALUE!	-9.8
307-35-7	-9.6	677033-16-8	-9.8
304877-96-1	-9.6	66432-83-5	-9.8
29680-98-6	-9.6	66325-97-1	-9.8
29214-37-7	-9.6	66172-24-5	-9.8
26637-68-3	-9.6	65439-50-1	-9.8
2525-83-9	-9.6	649721-86-8	-9.8
#VALUE!	-9.6	64465-34-5	-9.8
237738-71-5	-9.6	62457-66-3	-9.8
2269495-20-5	-9.6	61098-00-8	-9.8
2144-54-9	-9.6	610800-35-6	-9.8
213181-78-3	-9.6	60799-27-1	-9.8
21250-00-0	-9.6	6014-75-1	-9.8
210491-04-6	-9.6	0599-06-04	-9.8
2089109-60-2	-9.6	#VALUE!	-9.8
2089109-53-3	-9.6	54009-78-8	-9.8
2089109-47-5	-9.6	#VALUE!	-9.8
20608-39-3	-9.6	5216-23-9	-9.8
204130-95-0	-9.6	51604-60-5	-9.8
195324-93-7	-9.6	51249-66-2	-9.8
1921-97-7	-9.6	5121-76-6	-9.8
19108-38-4	-9.6	423-03-0	-9.8
190394-25-3	-9.6	402570-11-0	-9.8
188630-32-2	-9.6	343629-43-6	-9.8
187039-77-6	-9.6	33730-52-8	-9.8
1835251-22-3	-9.6	31339-60-3	-9.8
17741-60-5	-9.6	312943-34-3	-9.8
1765-48-6	-9.6	305849-27-8	-9.8
171182-85-7	-9.6	30046-31-2	-9.8
17051-14-8	-9.6	25761-65-3	-9.8
16804-47-0	-9.6	231953-34-7	-9.8
16259-99-7	-9.6	2089109-35-1	-9.8
15498-45-0	-9.6	206560-77-2	-9.8
1535-92-8	-9.6	203302-99-2	-9.8
150049-87-9	-9.6	201936-63-2	-9.8
1424379-21-4	-9.6	1895-14-3	-9.8
140838-93-3	-9.6	182003-69-6	-9.8
1383918-01-1	-9.6	176676-69-0	-9.8
13578-86-4	-9.6	15979-14-3	-9.8
134615-59-1	-9.6	158607-41-1	-9.8
1308677-07-7	-9.6	1482416-51-2	-9.8
129318-48-5	-9.6	146983-96-2	-9.8
1261991-06-3	-9.6	141135-78-6	-9.8
1244062-17-6	-9.6	14055-49-3	-9.8
121177-79-5	-9.6	127003-77-4	-9.8
1135682-88-0	-9.6	123528-68-7	-9.8
1038-66-0	-9.6	122075-99-4	-9.8
1038-65-9	-9.6	121699-18-1	-9.8
102585-21-7	-9.6	117374-38-6	-9.8
677324-32-2	-9.5	1034143-66-2	-9.8
667873-26-9	-9.5	100482-56-2	-9.8
66593-23-5	-9.5	100221-82-7	-9.8
65702-24-1	-9.5	NOCAS_1036903	-9.7
65653-73-8	-9.5	NOCAS_1036884	-9.7
65439-50-1	-9.5	NOCAS_1036871	-9.7
649721-94-8	-9.5	NOCAS_1036423	-9.7
64614-34-2	-9.5	NOCAS_1036407	-9.7
63238-61-9	-9.5	NOCAS_1035827	-9.7
63225-55-8	-9.5	NOCAS_1035569	-9.7
62619-31-2	-9.5	NOCAS_1035372	-9.7
62457-73-2	-9.5	NOCAS_1035309	-9.7
62457-66-3	-9.5	NOCAS_1035154	-9.7
#VALUE!	-9.5	NOCAS_1035142	-9.7
61589-61-5	-9.5	NOCAS_1035137	-9.7
59655-42-4	-9.5	NOCAS_1034904	-9.7
56734-77-1	-9.5	NOCAS_1034840	-9.7
56734-76-0	-9.5	NOCAS_1034796	-9.7
56594-69-5	-9.5	NOCAS_1034794	-9.7
55937-43-4	-9.5	NOCAS_1034659	-9.7
548479-70-5	-9.5	NOCAS_1026736	-9.7
54208-66-1	-9.5	NOCAS_1020672	-9.7
53826-13-4	-9.5	98010-21-0	-9.7
496032-46-3	-9.5	960315-52-0	-9.7
48240-25-1	-9.5	96009-78-8	-9.7
474511-07-4	-9.5	94159-91-8	-9.7
470678-94-5	-9.5	#VALUE!	-9.7
45298-90-6	-9.5	86525-51-1	-9.7
0432-08-06	-9.5	862130-67-4	-9.7
42977-21-9	-9.5	852527-45-8	-9.7
4262-70-8	-9.5	#VALUE!	-9.7
423-60-9	-9.5	819060-51-0	-9.7
41605-60-1	-9.5	80360-45-8	-9.7
405074-81-9	-9.5	79780-39-5	-9.7
374-77-6	-9.5	749786-16-1	-9.7
37340-18-4	-9.5	74256-14-7	-9.7
355-59-9	-9.5	#VALUE!	-9.7
351346-36-6	-9.5	681477-42-9	-9.7
350608-65-0	-9.5	67193-90-2	-9.7
34598-33-9	-9.5	66256-53-9	-9.7
33730-52-8	-9.5	65104-63-4	-9.7
335-36-4	-9.5	65079-24-5	-9.7
307-43-7	-9.5	#VALUE!	-9.7
307-36-8	-9.5	62789-53-1	-9.7
293754-55-9	-9.5	62731-90-2	-9.7
292863-75-3	-9.5	62457-73-2	-9.7
290827-94-0	-9.5	61909-93-1	-9.7
#VALUE!	-9.5	61097-98-1	-9.7
27619-91-6	-9.5	59655-42-4	-9.7
26738-51-2	-9.5	59379-88-3	-9.7
261503-74-6	-9.5	57216-88-3	-9.7
25533-93-1	-9.5	56594-70-8	-9.7
250738-44-4	-9.5	#VALUE!	-9.7
23069-32-1	-9.5	540521-01-5	-9.7
214358-54-0	-9.5	50598-29-3	-9.7
204922-38-3	-9.5	37486-69-4	-9.7
20017-49-6	-9.5	374-76-5	-9.7
193529-93-0	-9.5	34761-47-2	-9.7
188034-84-6	-9.5	344760-77-6	-9.7
181765-99-1	-9.5	340157-97-3	-9.7
179799-68-9	-9.5	340131-92-2	-9.7
176702-75-3	-9.5	32848-17-2	-9.7
1763-23-1	-9.5	3248-61-1	-9.7
170004-70-3	-9.5	307-59-5	-9.7
1696260-04-4	-9.5	30416-81-0	-9.7
169477-62-7	-9.5	30389-25-4	-9.7
165618-99-5	-9.5	2822-93-7	-9.7
16536-48-4	-9.5	#VALUE!	-9.7
1622133-36-1	-9.5	243659-12-3	-9.7
1608112-40-8	-9.5	240801-56-3	-9.7
16065-71-7	-9.5	230295-06-4	-9.7
1545-59-1	-9.5	203255-90-7	-9.7
152682-85-4	-9.5	189446-57-9	-9.7
152192-93-3	-9.5	180748-44-1	-9.7
146983-96-2	-9.5	169213-95-0	-9.7
1463530-16-6	-9.5	160823-57-4	-9.7
14620-81-6	-9.5	155445-01-5	-9.7
145510-90-3	-9.5	1482416-52-3	-9.7
144252-91-5	-9.5	147290-12-8	-9.7
144237-77-4	-9.5	146304-76-9	-9.7
1421133-00-7	-9.5	145430-05-3	-9.7
139613-89-1	-9.5	142946-81-4	-9.7
136022-86-1	-9.5	141496-31-3	-9.7
1244856-02-7	-9.5	1379460-34-0	-9.7
120674-92-2	-9.5	136525-94-5	-9.7
116087-09-3	-9.5	134641-35-3	-9.7
1075687-38-5	-9.5	126565-13-7	-9.7
106877-15-0	-9.5	123524-58-3	-9.7
103188-04-1	-9.5	1234571-87-9	-9.7
100664-15-1	-9.5	116107-58-5	-9.7
67990-80-1	-9.4	113823-56-6	-9.7
65104-63-4	-9.4	107349-85-9	-9.7
64572-83-4	-9.4	106876-35-1	-9.7
64018-23-1	-9.4	104818-20-4	-9.7
63264-80-2	-9.4	NOCAS_1036925	-9.6
61909-93-1	-9.4	NOCAS_1036883	-9.6
61778-79-8	-9.4	NOCAS_1036447	-9.6
61726-45-2	-9.4	NOCAS_1036445	-9.6
61282-82-4	-9.4	NOCAS_1036398	-9.6
60167-95-5	-9.4	NOCAS_1036344	-9.6
57558-14-2	-9.4	NOCAS_1036333	-9.6
5736-46-9	-9.4	NOCAS_1035826	-9.6
0564-11-4	-9.4	NOCAS_1035754	-9.6
52999-51-6	-9.4	NOCAS_1035752	-9.6
471243-86-4	-9.4	NOCAS_1035567	-9.6
#VALUE!	-9.4	NOCAS_1035552	-9.6
424-16-8	-9.4	NOCAS_1035250	-9.6
423-86-9	-9.4	NOCAS_1035151	-9.6
42096-34-4	-9.4	NOCAS_1035117	-9.6
405074-83-1	-9.4	NOCAS_1034917	-9.6
39823-55-7	-9.4	NOCAS_1034668	-9.6
39239-77-5	-9.4	NOCAS_1032380	-9.6
39108-34-4	-9.4	NOCAS_1032379	-9.6
3883-86-1	-9.4	NOCAS_1032282	-9.6
375-94-0	-9.4	NOCAS_1026996	-9.6
#VALUE!	-9.4	NOCAS_1026832	-9.6
356055-77-1	-9.4	NOCAS_1026715	-9.6
#VALUE!	-9.4	NOCAS_1020690	-9.6
3492-24-8	-9.4	97746-87-7	-9.6
343629-46-9	-9.4	96573-73-8	-9.6
332136-76-2	-9.4	959462-53-4	-9.6
331716-84-8	-9.4	957206-65-4	-9.6
330562-41-9	-9.4	95388-88-8	-9.6
32347-41-4	-9.4	948014-40-2	-9.6
31506-32-8	-9.4	91374-75-3	-9.6
307-79-9	-9.4	89932-76-3	-9.6
307-77-7	-9.4	89883-19-2	-9.6
307-40-4	-9.4	89863-49-0	-9.6
307-38-0	-9.4	#VALUE!	-9.6
304658-31-9	-9.4	88951-28-4	-9.6
3021-63-4	-9.4	#VALUE!	-9.6
250738-45-5	-9.4	874161-77-0	-9.6
24120-18-1	-9.4	87042-39-5	-9.6
240801-56-3	-9.4	81313-57-7	-9.6
240801-02-9	-9.4	80804-82-6	-9.6
230295-06-4	-9.4	#VALUE!	-9.6
230295-05-3	-9.4	#VALUE!	-9.6
22116-95-6	-9.4	80459-24-1	-9.6
219985-31-6	-9.4	75860-17-2	-9.6
2089110-03-0	-9.4	75194-66-0	-9.6
2089109-43-1	-9.4	74903-98-3	-9.6
20546-13-8	-9.4	74701-31-8	-9.6
2043-54-1	-9.4	73606-15-2	-9.6
200636-93-7	-9.4	71302-72-2	-9.6
19847-41-7	-9.4	691358-66-4	-9.6
195324-88-0	-9.4	68758-57-6	-9.6
194427-39-9	-9.4	#VALUE!	-9.6
18934-99-1	-9.4	#VALUE!	-9.6
1835255-26-9	-9.4	#VALUE!	-9.6
1835252-00-0	-9.4	672956-74-0	-9.6
1818833-95-2	-9.4	67118-49-4	-9.6
1766-76-3	-9.4	65510-55-6	-9.6
1651215-26-7	-9.4	65150-95-0	-9.6
1600-71-1	-9.4	610800-33-4	-9.6
15899-32-8	-9.4	596807-60-2	-9.6
158573-58-1	-9.4	#VALUE!	-9.6
15622-57-8	-9.4	573996-67-5	-9.6
1555-24-4	-9.4	57133-61-6	-9.6
1548-88-5	-9.4	56554-52-0	-9.6
153004-31-0	-9.4	5486-63-5	-9.6
147395-05-9	-9.4	51750-43-7	-9.6
143906-91-6	-9.4	441296-91-9	-9.6
1419865-31-8	-9.4	423-73-4	-9.6
1419865-30-7	-9.4	38550-36-6	-9.6
141478-89-9	-9.4	#VALUE!	-9.6
1384278-50-5	-9.4	374-88-9	-9.6
13648-79-8	-9.4	0355-02-02	-9.6
128720-26-3	-9.4	338-84-1	-9.6
128307-17-5	-9.4	33616-92-1	-9.6
1261985-05-0	-9.4	335-35-3	-9.6
1261922-17-1	-9.4	307-50-6	-9.6
1219501-60-6	-9.4	304435-60-7	-9.6
119534-79-1	-9.4	29811-20-9	-9.6
116392-95-1	-9.4	29723-33-9	-9.6
112242-89-4	-9.4	27619-91-6	-9.6
110262-36-7	-9.4	26738-51-2	-9.6
110035-58-0	-9.4	250738-42-2	-9.6
104554-44-1	-9.4	247170-28-1	-9.6
100550-08-1	-9.4	231630-88-9	-9.6
1003194-01-1	-9.4	22736-20-5	-9.6
67990-77-6	-9.3	2269495-21-6	-9.6
677324-20-8	-9.3	216307-12-9	-9.6
67584-49-0	-9.3	214358-54-0	-9.6
658709-63-8	-9.3	2106-55-0	-9.6
653573-80-9	-9.3	2089109-46-4	-9.6
649560-98-5	-9.3	200817-54-5	-9.6
646-85-5	-9.3	195324-88-0	-9.6
64130-99-0	-9.3	190394-25-3	-9.6
#VALUE!	-9.3	187039-77-6	-9.6
6396-41-4	-9.3	182505-69-7	-9.6
63295-25-0	-9.3	181765-99-1	-9.6
62880-98-2	-9.3	176702-76-4	-9.6
61547-69-1	-9.3	1696260-10-2	-9.6
6104-22-9	-9.3	16486-96-7	-9.6
60008-51-7	-9.3	1610931-28-6	-9.6
59493-71-9	-9.3	15989-99-8	-9.6
58431-33-7	-9.3	1513863-83-6	-9.6
55987-23-0	-9.3	15038-90-1	-9.6
558-97-4	-9.3	146304-61-2	-9.6
558-96-3	-9.3	145510-90-3	-9.6
558-95-2	-9.3	133384-08-4	-9.6
55776-72-2	-9.3	129246-68-0	-9.6
#VALUE!	-9.3	128720-26-3	-9.6
55003-96-8	-9.3	128207-26-1	-9.6
5486-63-5	-9.3	1270180-15-8	-9.6
548447-14-9	-9.3	1270180-02-3	-9.6
53122-42-2	-9.3	119489-67-7	-9.6
52999-46-9	-9.3	110234-96-3	-9.6
52835-16-2	-9.3	105654-22-6	-9.6
52447-23-1	-9.3	NOCAS_1036911	-9.5
5190-45-4	-9.3	NOCAS_1036901	-9.5
51750-43-7	-9.3	NOCAS_1036866	-9.5
51081-33-5	-9.3	NOCAS_1036839	-9.5
48077-33-4	-9.3	NOCAS_1036702	-9.5
0424-01-01	-9.3	NOCAS_1036444	-9.5
41123-44-8	-9.3	NOCAS_1036397	-9.5
40143-77-9	-9.3	NOCAS_1036379	-9.5
350716-42-6	-9.3	NOCAS_1036292	-9.5
338-83-0	-9.3	NOCAS_1035837	-9.5
337457-78-0	-9.3	NOCAS_1035809	-9.5
330548-64-6	-9.3	NOCAS_1035519	-9.5
325989-96-6	-9.3	NOCAS_1035410	-9.5
312943-34-3	-9.3	NOCAS_1035143	-9.5
30769-88-1	-9.3	NOCAS_1034970	-9.5
2646714-97-6	-9.3	NOCAS_1034829	-9.5
264229-79-0	-9.3	NOCAS_1034777	-9.5
261503-82-6	-9.3	NOCAS_1034776	-9.5
25711-77-7	-9.3	NOCAS_1034657	-9.5
254889-10-6	-9.3	NOCAS_1034652	-9.5
25444-35-3	-9.3	NOCAS_1034647	-9.5
25080-25-5	-9.3	NOCAS_1034603	-9.5
24337-46-0	-9.3	NOCAS_1034574	-9.5
2266-83-3	-9.3	NOCAS_1026721	-9.5
221466-77-9	-9.3	NOCAS_1020671	-9.5
2200-70-6	-9.3	94200-57-4	-9.5
2196242-85-8	-9.3	#VALUE!	-9.5
2089109-44-2	-9.3	88950-96-3	-9.5
2089109-34-0	-9.3	87405-74-1	-9.5
2059-15-6	-9.3	865756-92-9	-9.5
203201-14-3	-9.3	849737-03-7	-9.5
2010-73-3	-9.3	84041-66-7	-9.5
200617-36-3	-9.3	83766-52-3	-9.5
191852-87-6	-9.3	83609-26-1	-9.5
1800-30-2	-9.3	821806-59-1	-9.5
173350-69-1	-9.3	821806-50-2	-9.5
1696259-72-9	-9.3	801-26-3	-9.5
16768-38-0	-9.3	79834-53-0	-9.5
#VALUE!	-9.3	763051-92-9	-9.5
16582-98-2	-9.3	75895-47-5	-9.5
16486-98-9	-9.3	752232-72-7	-9.5
161094-76-4	-9.3	709620-35-9	-9.5
1608112-39-5	-9.3	67727-74-6	-9.5
1608112-36-2	-9.3	677-93-0	-9.5
1608112-33-9	-9.3	672956-77-3	-9.5
15577-26-1	-9.3	667873-26-9	-9.5
1554-93-4	-9.3	6588-63-2	-9.5
1513863-88-1	-9.3	64018-26-4	-9.5
149068-56-4	-9.3	63225-55-8	-9.5
147874-76-8	-9.3	63107-98-2	-9.5
1441382-30-4	-9.3	#VALUE!	-9.5
141522-69-2	-9.3	#VALUE!	-9.5
14055-46-0	-9.3	61907-53-7	-9.5
139613-90-4	-9.3	#VALUE!	-9.5
13772-78-6	-9.3	#VALUE!	-9.5
131771-31-8	-9.3	610778-18-2	-9.5
129135-87-1	-9.3	582-00-3	-9.5
1245601-26-6	-9.3	57578-99-1	-9.5
1212077-14-9	-9.3	57558-13-1	-9.5
114611-30-2	-9.3	574715-87-0	-9.5
113823-56-6	-9.3	56594-69-5	-9.5
113560-31-9	-9.3	56347-79-6	-9.5
1102-92-7	-9.3	55756-25-7	-9.5
107349-85-9	-9.3	55751-36-5	-9.5
106119-57-7	-9.3	556050-48-7	-9.5
10271-36-0	-9.3	54862-46-3	-9.5
681443-29-8	-9.2	53638-13-4	-9.5
68090-77-7	-9.2	#VALUE!	-9.5
678-41-1	-9.2	#VALUE!	-9.5
677324-21-9	-9.2	5121-91-5	-9.5
668989-63-7	-9.2	494798-73-1	-9.5
649721-92-6	-9.2	4943-06-0	-9.5
647-29-0	-9.2	48240-25-1	-9.5
646533-88-2	-9.2	48077-86-7	-9.5
63967-43-1	-9.2	47795-34-6	-9.5
63967-40-8	-9.2	464-36-8	-9.5
63513-18-8	-9.2	445258-02-6	-9.5
61628-78-2	-9.2	426258-05-1	-9.5
60167-96-6	-9.2	39239-77-5	-9.5
#VALUE!	-9.2	374-91-4	-9.5
57070-18-5	-9.2	36158-85-7	-9.5
5585-47-7	-9.2	355-59-9	-9.5
556050-48-7	-9.2	34362-49-7	-9.5
55118-65-5	-9.2	339-20-8	-9.5
#VALUE!	-9.2	332136-76-2	-9.5
548455-52-3	-9.2	328947-93-9	-9.5
547727-86-6	-9.2	312-19-6	-9.5
54009-74-4	-9.2	307-49-3	-9.5
#VALUE!	-9.2	307-43-7	-9.5
52738-45-1	-9.2	29811-19-6	-9.5
52584-45-9	-9.2	297137-44-1	-9.5
52331-32-5	-9.2	27639-98-1	-9.5
52299-25-9	-9.2	2599-84-0	-9.5
#VALUE!	-9.2	240121-57-7	-9.5
51249-68-4	-9.2	23069-32-1	-9.5
#VALUE!	-9.2	230295-05-3	-9.5
507-63-1	-9.2	222730-41-8	-9.5
470677-20-4	-9.2	22186-64-7	-9.5
433719-69-8	-9.2	2144-54-9	-9.5
4314-46-9	-9.2	2089109-60-2	-9.5
4314-38-9	-9.2	208663-34-7	-9.5
423-95-0	-9.2	2043-54-1	-9.5
41925-33-1	-9.2	203200-82-2	-9.5
402570-11-0	-9.2	193529-93-0	-9.5
379215-40-4	-9.2	189264-17-3	-9.5
375-92-8	-9.2	188034-84-6	-9.5
0355-03-03	-9.2	1835255-25-8	-9.5
35474-72-7	-9.2	1828-40-6	-9.5
35474-71-6	-9.2	176702-75-3	-9.5
#VALUE!	-9.2	172155-03-2	-9.5
352317-57-8	-9.2	171183-94-1	-9.5
344760-77-6	-9.2	1696260-07-7	-9.5
344580-04-7	-9.2	167162-27-8	-9.5
335-83-1	-9.2	156186-28-6	-9.5
335-76-2	-9.2	154478-87-2	-9.5
335-73-9	-9.2	1513863-84-7	-9.5
330562-42-0	-9.2	146304-71-4	-9.5
328016-16-6	-9.2	142689-09-6	-9.5
32582-75-5	-9.2	142623-70-9	-9.5
3248-61-1	-9.2	14205-64-2	-9.5
31200-97-2	-9.2	1411713-84-2	-9.5
31181-32-5	-9.2	140229-81-8	-9.5
31164-13-3	-9.2	1377603-17-2	-9.5
3107-18-4	-9.2	13648-79-8	-9.5
308-29-2	-9.2	1355554-57-2	-9.5
307-87-9	-9.2	135339-05-8	-9.5
288161-40-0	-9.2	133609-46-8	-9.5
27905-45-9	-9.2	132867-98-2	-9.5
27619-90-5	-9.2	131771-31-8	-9.5
25965-83-7	-9.2	1308677-07-7	-9.5
255831-20-0	-9.2	1270180-21-6	-9.5
250738-43-3	-9.2	1244062-17-6	-9.5
247220-85-5	-9.2	119403-54-2	-9.5
244187-06-2	-9.2	113584-32-0	-9.5
242142-80-9	-9.2	112340-38-2	-9.5
2398-76-7	-9.2	112313-06-1	-9.5
234449-45-7	-9.2	103634-36-2	-9.5
232587-50-7	-9.2	NOCAS_1036830	-9.4
2269495-18-1	-9.2	NOCAS_1036693	-9.4
21970-67-2	-9.2	NOCAS_1036452	-9.4
2089109-58-8	-9.2	NOCAS_1036450	-9.4
203302-98-1	-9.2	NOCAS_1035901	-9.4
20017-56-5	-9.2	NOCAS_1035897	-9.4
181887-23-0	-9.2	NOCAS_1035836	-9.4
18045-27-7	-9.2	NOCAS_1035536	-9.4
178167-72-1	-9.2	NOCAS_1035527	-9.4
173441-56-0	-9.2	NOCAS_1035382	-9.4
171520-40-4	-9.2	NOCAS_1035373	-9.4
1704-69-4	-9.2	NOCAS_1035029	-9.4
167641-85-2	-9.2	NOCAS_1034801	-9.4
162083-76-3	-9.2	NOCAS_1034656	-9.4
161877-72-1	-9.2	NOCAS_1034645	-9.4
1612778-39-8	-9.2	NOCAS_1033154	-9.4
1610931-27-5	-9.2	NOCAS_1027684	-9.4
1610931-26-4	-9.2	NOCAS_1027663	-9.4
1609949-98-5	-9.2	NOCAS_1026969	-9.4
1608112-37-3	-9.2	NOCAS_1026908	-9.4
16065-70-6	-9.2	NOCAS_1026756	-9.4
1592562-41-8	-9.2	NOCAS_1026751	-9.4
157829-77-1	-9.2	NOCAS_1026732	-9.4
15498-46-1	-9.2	#VALUE!	-9.4
1513863-86-9	-9.2	959462-54-5	-9.4
150333-62-3	-9.2	959462-50-1	-9.4
147029-28-5	-9.2	94159-92-9	-9.4
14650-24-9	-9.2	93200-92-1	-9.4
1456900-48-3	-9.2	920264-42-2	-9.4
1433216-71-7	-9.2	90251-13-1	-9.4
142214-54-8	-9.2	89863-56-9	-9.4
14055-44-8	-9.2	89863-55-8	-9.4
1404194-04-2	-9.2	#VALUE!	-9.4
1401315-53-4	-9.2	87901-76-6	-9.4
13628-92-7	-9.2	869308-35-0	-9.4
136022-91-8	-9.2	0866-05-07	-9.4
134695-73-1	-9.2	865-83-8	-9.4
131545-70-5	-9.2	858-46-8	-9.4
1308677-14-6	-9.2	853-74-7	-9.4
1261952-81-1	-9.2	853-39-4	-9.4
124576-86-9	-9.2	848352-66-9	-9.4
123613-18-3	-9.2	842123-44-8	-9.4
1234571-87-9	-9.2	821789-63-3	-9.4
1221256-46-7	-9.2	81769-57-5	-9.4
1171-47-7	-9.2	#VALUE!	-9.4
116177-47-0	-9.2	78522-49-3	-9.4
115783-72-7	-9.2	#VALUE!	-9.4
111364-00-2	-9.2	750544-43-5	-9.4
110927-73-6	-9.2	748785-00-4	-9.4
1107606-70-1	-9.2	70887-94-4	-9.4
110234-96-3	-9.2	69661-30-9	-9.4
103188-54-1	-9.2	#VALUE!	-9.4
67939-36-0	-9.1	66256-52-8	-9.4
675868-33-4	-9.1	65294-16-8	-9.4
675583-26-3	-9.1	65150-94-9	-9.4
65726-35-4	-9.1	646029-84-7	-9.4
649721-89-1	-9.1	64511-24-6	-9.4
647-25-6	-9.1	6396-41-4	-9.4
64465-34-5	-9.1	6351-69-5	-9.4
641617-25-6	-9.1	62894-89-7	-9.4
639827-02-4	-9.1	61424-50-8	-9.4
63967-44-2	-9.1	580-82-5	-9.4
#VALUE!	-9.1	5736-49-2	-9.4
62263-19-8	-9.1	558-68-9	-9.4
62245-51-6	-9.1	548479-70-5	-9.4
618092-26-5	-9.1	548436-10-8	-9.4
61628-77-1	-9.1	545349-84-6	-9.4
60308-67-0	-9.1	53713-87-4	-9.4
60194-47-0	-9.1	0514-03-04	-9.4
59483-84-0	-9.1	510768-12-4	-9.4
57912-15-9	-9.1	500776-81-8	-9.4
57558-13-1	-9.1	4780-60-3	-9.4
574715-86-9	-9.1	0432-08-06	-9.4
57338-65-5	-9.1	4262-70-8	-9.4
57338-64-4	-9.1	0423-02-09	-9.4
57216-74-7	-9.1	42096-34-4	-9.4
56554-52-0	-9.1	41605-60-1	-9.4
564-96-5	-9.1	40143-79-1	-9.4
56184-40-8	-9.1	38565-54-7	-9.4
55827-95-7	-9.1	38506-72-8	-9.4
#VALUE!	-9.1	37847-84-0	-9.4
55009-88-6	-9.1	356055-76-0	-9.4
54735-87-4	-9.1	3330-16-3	-9.4
543708-46-9	-9.1	3248-63-3	-9.4
54009-73-3	-9.1	307531-76-6	-9.4
53772-43-3	-9.1	304877-96-1	-9.4
518358-34-4	-9.1	29809-35-6	-9.4
51249-65-1	-9.1	297140-61-5	-9.4
51114-14-8	-9.1	29680-98-6	-9.4
505058-38-8	-9.1	293754-55-9	-9.4
50285-19-3	-9.1	27053-34-5	-9.4
4998-38-3	-9.1	2525-80-6	-9.4
481071-78-7	-9.1	25080-19-7	-9.4
47250-53-3	-9.1	24962-65-0	-9.4
423-88-1	-9.1	24345-53-7	-9.4
423-56-3	-9.1	240129-40-2	-9.4
423-55-2	-9.1	23790-50-3	-9.4
4180-26-1	-9.1	237738-71-5	-9.4
4151-50-2	-9.1	234096-30-1	-9.4
40678-31-7	-9.1	22236-19-7	-9.4
38565-53-6	-9.1	2192-60-1	-9.4
#VALUE!	-9.1	210407-91-3	-9.4
376380-76-6	-9.1	2089109-45-3	-9.4
375354-47-5	-9.1	2089109-34-0	-9.4
375-95-1	-9.1	2089109-27-1	-9.4
36839-96-0	-9.1	19547-30-9	-9.4
36256-87-8	-9.1	194427-39-9	-9.4
35844-82-7	-9.1	18934-99-1	-9.4
355-86-2	-9.1	189039-61-0	-9.4
355-77-1	-9.1	188596-18-1	-9.4
355-47-5	-9.1	185230-63-1	-9.4
#VALUE!	-9.1	1835255-38-3	-9.4
345944-97-0	-9.1	1835255-26-9	-9.4
34451-14-4	-9.1	1835251-22-3	-9.4
335-71-7	-9.1	171978-95-3	-9.4
335-64-8	-9.1	156686-73-6	-9.4
327630-35-3	-9.1	1554-93-4	-9.4
317817-24-6	-9.1	1421133-01-8	-9.4
31430-72-5	-9.1	138530-75-3	-9.4
314053-71-9	-9.1	133964-60-0	-9.4
308-48-5	-9.1	133626-89-8	-9.4
308-28-1	-9.1	132782-24-2	-9.4
307531-76-6	-9.1	131899-25-7	-9.4
307-78-8	-9.1	129560-87-8	-9.4
3008-32-0	-9.1	126105-34-8	-9.4
29952-92-9	-9.1	1259-35-4	-9.4
2967-56-8	-9.1	1217463-08-5	-9.4
28439-77-2	-9.1	121451-02-3	-9.4
281189-83-1	-9.1	120674-92-2	-9.4
2641-34-1	-9.1	119403-53-1	-9.4
262617-19-6	-9.1	116177-54-9	-9.4
261503-42-8	-9.1	1158182-59-2	-9.4
244022-66-0	-9.1	107349-93-9	-9.4
238742-84-2	-9.1	106813-72-3	-9.4
231630-85-6	-9.1	103119-64-8	-9.4
230295-10-0	-9.1	100221-84-9	-9.4
229957-05-5	-9.1	100221-83-8	-9.4
2252239-09-9	-9.1	NOCAS_892946	-9.3
222037-87-8	-9.1	NOCAS_1036703	-9.3
206184-90-9	-9.1	NOCAS_1036215	-9.3
200636-96-0	-9.1	NOCAS_1035904	-9.3
200636-89-1	-9.1	NOCAS_1035839	-9.3
200636-86-8	-9.1	NOCAS_1035750	-9.3
195147-90-1	-9.1	NOCAS_1035535	-9.3
191528-99-1	-9.1	NOCAS_1035308	-9.3
184362-57-0	-9.1	NOCAS_1035285	-9.3
182130-12-7	-9.1	NOCAS_1035136	-9.3
176702-72-0	-9.1	NOCAS_1035135	-9.3
173350-38-4	-9.1	NOCAS_1035009	-9.3
172155-07-6	-9.1	NOCAS_1034965	-9.3
171184-17-1	-9.1	NOCAS_1034950	-9.3
170658-51-2	-9.1	NOCAS_1034895	-9.3
1696259-82-1	-9.1	NOCAS_1034839	-9.3
169213-94-9	-9.1	NOCAS_1034782	-9.3
1691-99-2	-9.1	NOCAS_1034760	-9.3
1644617-02-6	-9.1	NOCAS_1034738	-9.3
16218-79-4	-9.1	NOCAS_1034649	-9.3
1612778-40-1	-9.1	NOCAS_1034604	-9.3
16083-81-1	-9.1	NOCAS_1034602	-9.3
1608112-38-4	-9.1	NOCAS_1032283	-9.3
1608112-35-1	-9.1	NOCAS_1032235	-9.3
158607-41-1	-9.1	NOCAS_1027673	-9.3
155928-85-1	-9.1	NOCAS_1026900	-9.3
150225-00-6	-9.1	NOCAS_1026896	-9.3
149697-40-5	-9.1	NOCAS_1026885	-9.3
149068-60-0	-9.1	NOCAS_1026775	-9.3
146689-46-5	-9.1	NOCAS_1026742	-9.3
145510-89-0	-9.1	NOCAS_1026737	-9.3
1428370-26-6	-9.1	NOCAS_1026708	-9.3
142083-52-1	-9.1	NOCAS_1026542	-9.3
142010-50-2	-9.1	NOCAS_1015807	-9.3
1419865-32-9	-9.1	97388-28-8	-9.3
140229-81-8	-9.1	97259-81-9	-9.3
136022-83-8	-9.1	96288-56-1	-9.3
135941-34-3	-9.1	95215-99-9	-9.3
1355554-53-8	-9.1	94333-56-9	-9.3
130720-67-1	-9.1	94200-54-1	-9.3
129051-93-0	-9.1	94159-90-7	-9.3
123665-83-8	-9.1	94159-88-3	-9.3
120263-08-3	-9.1	94158-64-2	-9.3
119951-95-0	-9.1	93857-42-2	-9.3
118642-84-5	-9.1	93776-15-9	-9.3
1178899-27-8	-9.1	93416-26-3	-9.3
117374-33-1	-9.1	932710-57-1	-9.3
117374-31-9	-9.1	922141-63-7	-9.3
115224-00-5	-9.1	920491-93-6	-9.3
114292-89-6	-9.1	90499-31-3	-9.3
112820-37-8	-9.1	904-75-6	-9.3
111864-95-0	-9.1	892155-69-0	-9.3
111363-99-6	-9.1	886046-97-5	-9.3
1095-77-8	-9.1	881689-01-6	-9.3
105923-79-3	-9.1	88055-22-5	-9.3
1040629-78-4	-9.1	87415-34-7	-9.3
103697-21-8	-9.1	87228-37-3	-9.3
101908-22-9	-9.1	86563-87-3	-9.3
101030-73-3	-9.1	865-94-1	-9.3
67824-44-6	-9	864-23-3	-9.3
675876-48-9	-9	849798-42-1	-9.3
66551-19-7	-9	83701-40-0	-9.3
65294-16-8	-9	83558-87-6	-9.3
65079-22-3	-9	821806-55-7	-9.3
64906-51-0	-9	80791-17-9	-9.3
647-79-0	-9	80791-16-8	-9.3
64435-67-2	-9	788-41-0	-9.3
64356-97-4	-9	74693-96-2	-9.3
639827-04-6	-9	73782-58-8	-9.3
6355-37-9	-9	73673-81-1	-9.3
63423-26-7	-9	731858-15-4	-9.3
63369-94-8	-9	71178-19-3	-9.3
63295-22-7	-9	70829-87-7	-9.3
#VALUE!	-9	#VALUE!	-9.3
62261-65-8	-9	68299-21-8	-9.3
61753-99-9	-9	#VALUE!	-9.3
61628-81-7	-9	68090-77-7	-9.3
61589-64-8	-9	66563-68-6	-9.3
61587-29-9	-9	65653-73-8	-9.3
61547-76-0	-9	65601-67-4	-9.3
61547-74-8	-9	646-85-5	-9.3
#VALUE!	-9	646-81-1	-9.3
609816-23-1	-9	63967-42-0	-9.3
60131-74-0	-9	63527-91-3	-9.3
#VALUE!	-9	61628-77-1	-9.3
57677-95-9	-9	#VALUE!	-9.3
57589-85-2	-9	61324-23-0	-9.3
57216-88-3	-9	610800-36-7	-9.3
567-15-7	-9	58621-72-0	-9.3
5611-44-9	-9	58431-33-7	-9.3
56017-63-1	-9	5736-46-9	-9.3
54640-64-1	-9	56734-77-1	-9.3
53281-25-7	-9	5668-86-0	-9.3
52082-75-4	-9	559-54-6	-9.3
51947-19-4	-9	#VALUE!	-9.3
51502-45-5	-9	541547-94-8	-9.3
500776-74-9	-9	540521-18-4	-9.3
423-92-7	-9	52956-81-7	-9.3
423-54-1	-9	51125-55-4	-9.3
423-53-0	-9	505063-74-1	-9.3
41860-45-1	-9	500776-74-9	-9.3
38550-35-5	-9	49771-65-5	-9.3
382610-40-4	-9	4934-61-6	-9.3
#VALUE!	-9	474511-07-4	-9.3
35853-43-1	-9	462996-04-9	-9.3
35709-15-0	-9	446043-85-2	-9.3
0355-02-02	-9	434-90-2	-9.3
#VALUE!	-9	423-72-3	-9.3
34111-24-5	-9	423-62-1	-9.3
337-33-7	-9	39847-39-7	-9.3
33496-55-8	-9	386-84-5	-9.3
3145-68-4	-9	382610-40-4	-9.3
307-98-2	-9	35554-25-7	-9.3
307-33-5	-9	35474-73-8	-9.3
307-31-3	-9	#VALUE!	-9.3
305849-13-2	-9	35328-43-9	-9.3
29766-00-5	-9	351194-78-0	-9.3
2967-59-1	-9	347838-21-5	-9.3
29634-17-1	-9	335-77-3	-9.3
27854-31-5	-9	335-21-7	-9.3
25761-65-3	-9	327630-34-2	-9.3
24520-19-2	-9	315237-99-1	-9.3
#VALUE!	-9	307-55-1	-9.3
24120-19-2	-9	307-51-7	-9.3
24015-83-6	-9	29809-36-7	-9.3
2355-31-9	-9	271794-15-1	-9.3
23453-64-7	-9	26475-18-3	-9.3
2340-84-3	-9	232587-49-4	-9.3
22736-20-5	-9	2274731-02-9	-9.3
22052-87-5	-9	210491-04-6	-9.3
21970-68-3	-9	2058-94-8	-9.3
21674-38-4	-9	200636-74-4	-9.3
21652-58-4	-9	200636-70-0	-9.3
2089109-52-2	-9	20017-51-0	-9.3
203303-00-8	-9	19847-41-7	-9.3
203200-82-2	-9	196859-54-8	-9.3
20116-32-9	-9	1946796-71-9	-9.3
20084-49-5	-9	19108-38-4	-9.3
20017-50-9	-9	17741-60-5	-9.3
1996-88-9	-9	1766-41-2	-9.3
19108-37-3	-9	1765-48-6	-9.3
1890-47-7	-9	1736-47-6	-9.3
183997-46-8	-9	16804-47-0	-9.3
1835255-25-8	-9	166172-69-6	-9.3
1835250-47-9	-9	165457-57-8	-9.3
1835250-28-6	-9	163660-53-5	-9.3
182130-15-0	-9	161877-72-1	-9.3
182130-14-9	-9	16184-59-1	-9.3
181214-66-4	-9	1610931-27-5	-9.3
1799-55-9	-9	1608112-37-3	-9.3
1799-47-9	-9	151707-04-9	-9.3
174080-50-3	-9	1513864-13-5	-9.3
#VALUE!	-9	149652-30-2	-9.3
1651215-27-8	-9	147029-28-5	-9.3
1612778-37-6	-9	14650-24-9	-9.3
1588522-06-8	-9	14620-81-6	-9.3
15742-62-8	-9	1419865-31-8	-9.3
156686-73-6	-9	141734-25-0	-9.3
15435-88-8	-9	139613-89-1	-9.3
15166-00-4	-9	138781-42-7	-9.3
1513863-80-3	-9	136022-83-8	-9.3
150625-20-0	-9	13105-46-9	-9.3
14992-40-6	-9	129520-55-4	-9.3
1493-86-3	-9	129318-48-5	-9.3
147395-06-0	-9	1287702-47-9	-9.3
147150-97-8	-9	1261991-06-3	-9.3
146955-29-5	-9	1254971-76-0	-9.3
1464062-44-9	-9	1233312-86-1	-9.3
1453469-60-7	-9	1212077-14-9	-9.3
1453469-53-8	-9	120226-60-0	-9.3
1440968-37-5	-9	113584-34-2	-9.3
143813-70-1	-9	1135682-88-0	-9.3
14353-88-9	-9	113557-85-0	-9.3
142689-09-6	-9	1038-65-9	-9.3
14205-64-2	-9	NOCAS_893454	-9.2
141183-94-0	-9	NOCAS_1036868	-9.2
1355554-16-3	-9	NOCAS_1036832	-9.2
134615-58-0	-9	NOCAS_1036829	-9.2
132424-37-4	-9	NOCAS_1036809	-9.2
128032-22-4	-9	NOCAS_1036713	-9.2
125640-21-3	-9	NOCAS_1036712	-9.2
121591-26-2	-9	NOCAS_1036711	-9.2
121451-02-3	-9	NOCAS_1036396	-9.2
119403-53-1	-9	NOCAS_1036385	-9.2
1178899-18-7	-9	NOCAS_1036227	-9.2
116325-74-7	-9	NOCAS_1036192	-9.2
1158182-60-5	-9	NOCAS_1035570	-9.2
114482-33-6	-9	NOCAS_1035537	-9.2
113659-16-8	-9	NOCAS_1035521	-9.2
113557-85-0	-9	NOCAS_1035411	-9.2
112823-28-6	-9	NOCAS_1035408	-9.2
112754-12-8	-9	NOCAS_1035374	-9.2
112343-55-2	-9	NOCAS_1035048	-9.2
112340-21-3	-9	NOCAS_1035007	-9.2
111189-67-4	-9	NOCAS_1034998	-9.2
109574-90-5	-9	NOCAS_1034963	-9.2
109270-32-8	-9	NOCAS_1034843	-9.2
106873-67-0	-9	NOCAS_1034817	-9.2
105923-37-3	-9	NOCAS_1034816	-9.2
105923-30-6	-9	NOCAS_1034646	-9.2
104986-67-6	-9	NOCAS_1034601	-9.2
1043-50-1	-9	NOCAS_1032284	-9.2
103573-07-5	-9	NOCAS_1027685	-9.2
101913-90-0	-9	NOCAS_1027665	-9.2
667938-69-4	-8.9	NOCAS_1027654	-9.2
66249-23-8	-8.9	NOCAS_1027555	-9.2
65601-40-3	-8.9	NOCAS_1026912	-9.2
65510-56-7	-8.9	NOCAS_1026822	-9.2
653573-81-0	-8.9	NOCAS_1026724	-9.2
65104-66-7	-8.9	NOCAS_1009929	-9.2
647-20-1	-8.9	99510-46-0	-9.2
6396-81-2	-8.9	98873-61-1	-9.2
63527-91-3	-8.9	98260-14-1	-9.2
63485-11-0	-8.9	969-25-5	-9.2
#VALUE!	-8.9	960315-51-9	-9.2
61699-82-9	-8.9	94413-32-8	-9.2
61587-22-2	-8.9	94200-55-2	-9.2
61547-73-7	-8.9	94158-70-0	-9.2
61547-70-4	-8.9	94158-68-6	-9.2
610800-82-3	-8.9	935477-16-0	-9.2
6104-17-2	-8.9	924647-40-5	-9.2
60317-35-3	-8.9	921204-32-2	-9.2
58510-75-1	-8.9	917920-92-4	-9.2
58161-55-0	-8.9	90999-92-1	-9.2
5756-67-2	-8.9	89995-30-2	-9.2
56778-57-5	-8.9	89863-48-9	-9.2
0563-09-07	-8.9	88953-14-4	-9.2
56285-78-0	-8.9	#VALUE!	-9.2
55937-49-0	-8.9	#VALUE!	-9.2
559-14-8	-8.9	#VALUE!	-9.2
5580-84-7	-8.9	#VALUE!	-9.2
54864-78-7	-8.9	87415-33-6	-9.2
548434-15-7	-8.9	871210-22-9	-9.2
54841-42-8	-8.9	865758-37-8	-9.2
#VALUE!	-8.9	865758-36-7	-9.2
#VALUE!	-8.9	86525-48-6	-9.2
51800-99-8	-8.9	864551-40-6	-9.2
4943-06-0	-8.9	864149-62-2	-9.2
45294-90-4	-8.9	862589-19-3	-9.2
4236-15-1	-8.9	861642-40-2	-9.2
423-22-3	-8.9	852527-40-3	-9.2
42028-44-4	-8.9	844436-13-1	-9.2
40999-34-6	-8.9	84201-60-5	-9.2
40396-68-7	-8.9	80988-54-1	-9.2
403656-89-3	-8.9	80234-00-0	-9.2
40143-78-0	-8.9	771491-74-8	-9.2
3934-23-4	-8.9	#VALUE!	-9.2
38787-60-9	-8.9	74948-35-9	-9.2
37759-80-1	-8.9	74061-31-7	-9.2
376383-49-2	-8.9	73602-45-6	-9.2
34844-43-4	-8.9	#VALUE!	-9.2
34434-27-0	-8.9	69492-70-2	-9.2
343629-43-6	-8.9	#VALUE!	-9.2
335-67-1	-8.9	676273-93-1	-9.2
335-66-0	-8.9	66008-69-3	-9.2
335-65-9	-8.9	65440-93-9	-9.2
335-63-7	-8.9	653573-81-0	-9.2
33496-54-7	-8.9	65150-93-8	-9.2
31200-98-3	-8.9	646029-85-8	-9.2
30377-52-7	-8.9	64498-32-4	-9.2
30295-52-4	-8.9	63295-28-3	-9.2
30295-51-3	-8.9	#VALUE!	-9.2
293753-05-6	-8.9	62409-61-4	-9.2
2806-24-8	-8.9	61908-82-5	-9.2
278598-47-3	-8.9	#VALUE!	-9.2
2780369-94-8	-8.9	60375-80-6	-9.2
27744-59-8	-8.9	60167-96-6	-9.2
256384-09-5	-8.9	59493-71-9	-9.2
2395-00-8	-8.9	57670-47-0	-9.2
239463-91-3	-8.9	57589-85-2	-9.2
23375-29-3	-8.9	572-94-1	-9.2
220369-95-9	-8.9	55987-23-0	-9.2
2195-67-7	-8.9	55776-72-2	-9.2
21652-57-3	-8.9	548455-52-3	-9.2
2106-55-0	-8.9	54009-77-7	-9.2
210407-91-3	-8.9	53281-37-1	-9.2
2092-87-7	-8.9	52999-51-6	-9.2
2089110-01-8	-8.9	52956-82-8	-9.2
2089109-57-7	-8.9	518358-34-4	-9.2
2089109-48-6	-8.9	51761-69-4	-9.2
2089109-32-8	-8.9	5121-88-0	-9.2
2043-53-0	-8.9	467459-31-0	-9.2
20157-74-8	-8.9	4550-62-3	-9.2
200817-55-6	-8.9	4314-38-9	-9.2
200112-75-0	-8.9	41123-44-8	-9.2
196932-95-3	-8.9	38550-46-8	-9.2
193203-75-7	-8.9	376380-66-4	-9.2
193197-68-1	-8.9	36913-91-4	-9.2
1910057-77-0	-8.9	359-71-7	-9.2
188596-18-1	-8.9	356-47-8	-9.2
185697-78-3	-8.9	351346-36-6	-9.2
1841-46-9	-8.9	338-83-0	-9.2
181059-73-4	-8.9	337457-78-0	-9.2
#VALUE!	-8.9	335383-23-8	-9.2
172897-75-5	-8.9	33496-55-8	-9.2
1692915-43-7	-8.9	331716-84-8	-9.2
1612778-41-2	-8.9	330548-64-6	-9.2
1612778-35-4	-8.9	327630-35-3	-9.2
1612778-34-3	-8.9	32687-76-6	-9.2
1608112-34-0	-8.9	308-13-4	-9.2
1606997-41-4	-8.9	307-45-9	-9.2
15364-19-9	-8.9	2894-87-3	-9.2
153463-21-9	-8.9	#VALUE!	-9.2
1513863-92-7	-8.9	284472-92-0	-9.2
1513863-82-5	-8.9	25711-77-7	-9.2
145510-88-9	-8.9	25444-35-3	-9.2
145430-07-5	-8.9	2340-93-4	-9.2
1423-20-7	-8.9	23228-90-2	-9.2
141478-84-4	-8.9	231630-85-6	-9.2
1401315-55-6	-8.9	2274731-07-4	-9.2
137814-07-4	-8.9	2269495-20-5	-9.2
137780-69-9	-8.9	2200-70-6	-9.2
136909-85-8	-8.9	2153498-16-7	-9.2
136022-87-2	-8.9	2089109-33-9	-9.2
135984-68-8	-8.9	200636-93-7	-9.2
1355554-54-9	-8.9	20017-49-6	-9.2
134615-57-9	-8.9	1921-97-7	-9.2
#VALUE!	-8.9	188754-82-7	-9.2
133881-46-6	-8.9	184362-57-0	-9.2
133080-89-4	-8.9	1835252-07-7	-9.2
130720-66-0	-8.9	1800-30-2	-9.2
129257-23-4	-8.9	176676-71-4	-9.2
1262770-54-6	-8.9	171184-04-6	-9.2
1244062-16-5	-8.9	16768-38-0	-9.2
1244062-14-3	-8.9	163660-59-1	-9.2
124389-29-3	-8.9	16259-99-7	-9.2
117948-75-1	-8.9	1608112-40-8	-9.2
113933-98-5	-8.9	16012-83-2	-9.2
113589-72-3	-8.9	1548-88-5	-9.2
112806-31-2	-8.9	1513863-81-4	-9.2
111784-55-5	-8.9	150049-87-9	-9.2
111216-49-0	-8.9	149068-56-4	-9.2
109270-36-2	-8.9	1478-61-1	-9.2
105923-43-1	-8.9	147150-97-8	-9.2
10224-18-7	-8.9	1456900-48-3	-9.2
101834-51-9	-8.9	145430-08-6	-9.2
1017281-31-0	-8.9	142177-44-4	-9.2
100221-83-8	-8.9	1419865-32-9	-9.2
681477-42-9	-8.8	141977-66-4	-9.2
6813-23-6	-8.8	1416133-89-5	-9.2
6792-31-0	-8.8	14055-53-9	-9.2
67906-70-1	-8.8	1361054-89-8	-9.2
67906-41-6	-8.8	1355554-46-9	-9.2
67699-49-4	-8.8	1355554-34-5	-9.2
676258-32-5	-8.8	1355554-16-3	-9.2
67584-54-7	-8.8	133921-38-7	-9.2
66470-81-3	-8.8	129135-87-1	-9.2
649727-95-7	-8.8	1261985-05-0	-9.2
648-13-5	-8.8	1261952-81-1	-9.2
0647-12-1	-8.8	1261922-17-1	-9.2
64498-32-4	-8.8	125635-85-0	-9.2
64253-90-3	-8.8	1217464-23-7	-9.2
#VALUE!	-8.8	119534-79-1	-9.2
63107-98-2	-8.8	1192593-79-5	-9.2
630045-87-3	-8.8	116265-66-8	-9.2
62375-54-6	-8.8	1144512-34-4	-9.2
#VALUE!	-8.8	1127427-64-8	-9.2
62315-14-4	-8.8	111364-00-2	-9.2
61587-21-1	-8.8	107349-88-2	-9.2
61587-20-0	-8.8	106813-73-4	-9.2
61587-19-7	-8.8	103055-07-8	-9.2
60839-98-7	-8.8	100508-28-9	-9.2
57702-79-1	-8.8	1003194-09-9	-9.2
57677-97-1	-8.8	NOCAS_892718	-9.1
57310-44-8	-8.8	NOCAS_1036923	-9.1
545359-89-5	-8.8	NOCAS_1036896	-9.1
545349-84-6	-8.8	NOCAS_1036880	-9.1
545339-93-3	-8.8	NOCAS_1036867	-9.1
52514-15-5	-8.8	NOCAS_1036819	-9.1
51249-63-9	-8.8	NOCAS_1036811	-9.1
503155-89-3	-8.8	NOCAS_1036805	-9.1
50285-18-2	-8.8	NOCAS_1036779	-9.1
5008-19-5	-8.8	NOCAS_1036710	-9.1
500339-30-0	-8.8	NOCAS_1036701	-9.1
49676-56-4	-8.8	NOCAS_1036376	-9.1
49615-25-0	-8.8	NOCAS_1036213	-9.1
4612-65-1	-8.8	NOCAS_1036178	-9.1
4590-24-3	-8.8	NOCAS_1035902	-9.1
45285-51-6	-8.8	NOCAS_1035888	-9.1
445258-05-9	-8.8	NOCAS_1035873	-9.1
42977-22-0	-8.8	NOCAS_1035540	-9.1
0426-06-02	-8.8	NOCAS_1035539	-9.1
42108-79-2	-8.8	NOCAS_1035520	-9.1
42096-33-3	-8.8	NOCAS_1035518	-9.1
41877-27-4	-8.8	NOCAS_1035397	-9.1
417715-98-1	-8.8	NOCAS_1035371	-9.1
#VALUE!	-8.8	NOCAS_1035282	-9.1
4100-99-6	-8.8	NOCAS_1035246	-9.1
40396-63-2	-8.8	NOCAS_1035162	-9.1
40143-80-4	-8.8	NOCAS_1035160	-9.1
38550-45-7	-8.8	NOCAS_1035050	-9.1
37589-57-4	-8.8	NOCAS_1035032	-9.1
359699-85-7	-8.8	NOCAS_1034996	-9.1
35844-81-6	-8.8	NOCAS_1034995	-9.1
355-49-7	-8.8	NOCAS_1034905	-9.1
#VALUE!	-8.8	NOCAS_1034893	-9.1
340036-47-7	-8.8	NOCAS_1034857	-9.1
335-68-2	-8.8	NOCAS_1034757	-9.1
335-60-4	-8.8	NOCAS_1034756	-9.1
330154-39-7	-8.8	NOCAS_1034751	-9.1
316826-66-1	-8.8	NOCAS_1034667	-9.1
31185-69-0	-8.8	NOCAS_1034665	-9.1
308-36-1	-8.8	NOCAS_1034654	-9.1
30769-91-6	-8.8	NOCAS_1034576	-9.1
307-96-0	-8.8	NOCAS_1032377	-9.1
307-34-6	-8.8	NOCAS_1027660	-9.1
30670-30-5	-8.8	NOCAS_1027659	-9.1
305848-92-4	-8.8	NOCAS_1027002	-9.1
30320-27-5	-8.8	NOCAS_1026914	-9.1
296886-61-8	-8.8	NOCAS_1026904	-9.1
28506-33-4	-8.8	NOCAS_1009909	-9.1
27607-61-0	-8.8	98900-75-5	-9.1
26649-26-3	-8.8	96791-81-0	-9.1
2647-96-3	-8.8	96721-82-3	-9.1
26131-32-8	-8.8	94200-56-3	-9.1
250738-46-6	-8.8	94200-43-8	-9.1
#VALUE!	-8.8	94159-82-7	-9.1
24345-53-7	-8.8	94158-65-3	-9.1
240129-21-9	-8.8	#VALUE!	-9.1
235772-91-5	-8.8	93706-76-4	-9.1
2340-76-3	-8.8	93454-70-7	-9.1
#VALUE!	-8.8	92914-86-8	-9.1
203302-99-2	-8.8	928655-42-9	-9.1
195324-87-9	-8.8	90403-88-6	-9.1
192082-41-0	-8.8	#VALUE!	-9.1
185412-89-9	-8.8	89984-91-8	-9.1
184007-51-0	-8.8	89185-52-4	-9.1
1835252-03-3	-8.8	890011-12-8	-9.1
183162-43-8	-8.8	#VALUE!	-9.1
1814-80-8	-8.8	88951-17-1	-9.1
178094-70-7	-8.8	#VALUE!	-9.1
176702-74-2	-8.8	88690-51-1	-9.1
176702-73-1	-8.8	883500-11-6	-9.1
174767-06-7	-8.8	88223-41-0	-9.1
1736-47-6	-8.8	87911-17-9	-9.1
171184-16-0	-8.8	87415-31-4	-9.1
168920-97-6	-8.8	86525-43-1	-9.1
167997-08-2	-8.8	85758-71-0	-9.1
167162-27-8	-8.8	85625-25-8	-9.1
167162-23-4	-8.8	84808-63-9	-9.1
16090-14-5	-8.8	835624-47-0	-9.1
160248-96-4	-8.8	82422-25-1	-9.1
16012-83-2	-8.8	82224-38-2	-9.1
159142-65-1	-8.8	821806-48-8	-9.1
15899-31-7	-8.8	81769-56-4	-9.1
153273-33-7	-8.8	802-25-5	-9.1
15235-46-8	-8.8	79840-60-1	-9.1
1513863-99-4	-8.8	777931-73-4	-9.1
149868-74-6	-8.8	754-91-6	-9.1
1494-06-0	-8.8	745-23-3	-9.1
1463530-19-9	-8.8	72307-48-3	-9.1
145151-18-4	-8.8	#VALUE!	-9.1
144938-16-9	-8.8	#VALUE!	-9.1
144368-88-7	-8.8	67906-38-1	-9.1
143094-26-2	-8.8	65104-65-6	-9.1
142502-68-9	-8.8	649561-66-0	-9.1
142177-44-4	-8.8	64572-83-4	-9.1
141822-33-5	-8.8	63967-43-1	-9.1
141283-66-1	-8.8	63225-54-7	-9.1
141283-63-8	-8.8	6294-42-4	-9.1
13835-88-6	-8.8	62315-14-4	-9.1
137506-19-5	-8.8	6104-22-9	-9.1
135941-33-2	-8.8	60131-74-0	-9.1
1355554-94-7	-8.8	60008-51-7	-9.1
135440-42-5	-8.8	58671-32-2	-9.1
133310-72-2	-8.8	5822-85-5	-9.1
1328883-45-9	-8.8	57070-18-5	-9.1
129794-54-3	-8.8	548478-86-0	-9.1
129301-40-2	-8.8	54009-79-9	-9.1
129051-94-1	-8.8	53700-73-5	-9.1
128917-19-1	-8.8	52738-45-1	-9.1
1261990-36-6	-8.8	52481-85-3	-9.1
125370-60-7	-8.8	52299-26-0	-9.1
125034-27-7	-8.8	4980-53-4	-9.1
1244062-18-7	-8.8	41485-24-9	-9.1
1242677-00-4	-8.8	#VALUE!	-9.1
121617-11-6	-8.8	39187-47-8	-9.1
121399-88-0	-8.8	382-28-5	-9.1
119131-05-4	-8.8	38006-65-4	-9.1
117516-16-2	-8.8	376382-61-5	-9.1
117374-32-0	-8.8	376380-76-6	-9.1
1161941-02-1	-8.8	37589-57-4	-9.1
1150-36-3	-8.8	36417-26-2	-9.1
1132677-78-1	-8.8	355-68-0	-9.1
110719-86-3	-8.8	#VALUE!	-9.1
108451-32-7	-8.8	#VALUE!	-9.1
105936-30-9	-8.8	335-83-1	-9.1
103831-29-4	-8.8	335-36-4	-9.1
1033630-69-1	-8.8	332392-54-8	-9.1
1030606-42-8	-8.8	32582-75-5	-9.1
102780-89-2	-8.8	325459-91-4	-9.1
1003194-00-0	-8.8	308-28-1	-9.1
100279-18-3	-8.8	299198-90-6	-9.1
678-39-7	-8.7	29817-88-7	-9.1
66559-58-8	-8.7	29809-34-5	-9.1
66463-33-0	-8.7	292863-75-3	-9.1
66008-67-1	-8.7	2646715-01-5	-9.1
65500-50-7	-8.7	26393-26-0	-9.1
65171-20-2	-8.7	252237-39-1	-9.1
647-60-9	-8.7	242142-80-9	-9.1
630045-89-5	-8.7	20546-13-8	-9.1
626201-15-8	-8.7	200636-96-0	-9.1
62616-91-5	-8.7	192326-53-7	-9.1
62512-90-7	-8.7	188630-32-2	-9.1
61726-43-0	-8.7	185697-78-3	-9.1
58920-31-3	-8.7	1835255-24-7	-9.1
58671-35-5	-8.7	1818833-95-2	-9.1
58544-13-1	-8.7	1766-76-3	-9.1
57124-23-9	-8.7	1696259-75-2	-9.1
566929-27-9	-8.7	16753-33-6	-9.1
56682-30-5	-8.7	165618-99-5	-9.1
549549-24-8	-8.7	16486-94-5	-9.1
548478-86-0	-8.7	161975-99-1	-9.1
547748-28-7	-8.7	1610931-26-4	-9.1
547746-38-3	-8.7	1608112-39-5	-9.1
54326-26-0	-8.7	1608112-38-4	-9.1
54207-74-8	-8.7	1608112-36-2	-9.1
53826-16-7	-8.7	1608112-34-0	-9.1
53719-32-7	-8.7	157829-77-1	-9.1
#VALUE!	-8.7	15720-98-6	-9.1
52448-57-4	-8.7	1545-59-1	-9.1
52158-48-2	-8.7	1535-92-8	-9.1
52158-44-8	-8.7	152192-93-3	-9.1
51241-61-3	-8.7	151707-03-8	-9.1
50836-66-3	-8.7	1513864-14-6	-9.1
500776-78-3	-8.7	1513863-80-3	-9.1
497841-81-3	-8.7	1513863-78-9	-9.1
452912-11-7	-8.7	14670-68-9	-9.1
45291-33-6	-8.7	1464062-44-9	-9.1
41605-53-2	-8.7	1463530-19-9	-9.1
4089-58-1	-8.7	145876-00-2	-9.1
40677-94-9	-8.7	144862-39-5	-9.1
40396-83-6	-8.7	1427-89-0	-9.1
390410-82-9	-8.7	1424379-21-4	-9.1
38787-57-4	-8.7	140834-59-9	-9.1
37696-83-6	-8.7	14055-52-8	-9.1
376-27-2	-8.7	1383918-01-1	-9.1
375-89-3	-8.7	13578-86-4	-9.1
374-88-9	-8.7	1355555-15-5	-9.1
359-71-7	-8.7	1355554-53-8	-9.1
#VALUE!	-8.7	1355554-32-3	-9.1
35444-00-9	-8.7	1355554-14-1	-9.1
35443-97-1	-8.7	134695-73-1	-9.1
35443-91-5	-8.7	133299-41-9	-9.1
35192-44-0	-8.7	13252-15-8	-9.1
34649-46-2	-8.7	1308677-14-6	-9.1
346-52-1	-8.7	128917-19-1	-9.1
335-91-1	-8.7	124750-95-4	-9.1
3330-14-1	-8.7	1198297-66-3	-9.1
319490-62-5	-8.7	116392-95-1	-9.1
31339-60-3	-8.7	1161941-02-1	-9.1
313-72-4	-8.7	113999-61-4	-9.1
#VALUE!	-8.7	113443-20-2	-9.1
31143-13-2	-8.7	111641-66-8	-9.1
3108-24-5	-8.7	110035-58-0	-9.1
307-93-7	-8.7	107368-63-8	-9.1
307-30-2	-8.7	106877-15-0	-9.1
30184-88-4	-8.7	101030-73-3	-9.1
#VALUE!	-8.7	NOCAS_892720	-9
2965-52-8	-8.7	NOCAS_892611	-9
29311-67-9	-8.7	NOCAS_892573	-9
27619-89-2	-8.7	NOCAS_1036930	-9
2712-83-6	-8.7	NOCAS_1036926	-9
27041-17-4	-8.7	NOCAS_1036924	-9
#VALUE!	-8.7	NOCAS_1036862	-9
2663-96-9	-8.7	NOCAS_1036840	-9
25431-45-2	-8.7	NOCAS_1036828	-9
252669-70-8	-8.7	NOCAS_1036821	-9
234096-30-1	-8.7	NOCAS_1036694	-9
233678-24-5	-8.7	NOCAS_1036622	-9
231630-88-9	-8.7	NOCAS_1036529	-9
2254560-27-3	-8.7	NOCAS_1036469	-9
222730-41-8	-8.7	NOCAS_1036373	-9
203255-90-7	-8.7	NOCAS_1036329	-9
20120-44-9	-8.7	NOCAS_1036286	-9
200817-56-7	-8.7	NOCAS_1036217	-9
19108-36-2	-8.7	NOCAS_1036214	-9
189446-57-9	-8.7	NOCAS_1036087	-9
189039-61-0	-8.7	NOCAS_1036001	-9
1835255-24-7	-8.7	NOCAS_1035919	-9
175838-51-4	-8.7	NOCAS_1035810	-9
169331-74-2	-8.7	NOCAS_1035528	-9
1652-60-4	-8.7	NOCAS_1035472	-9
163660-53-5	-8.7	NOCAS_1035412	-9
1622868-66-9	-8.7	NOCAS_1035248	-9
153654-93-4	-8.7	NOCAS_1035164	-9
153273-32-6	-8.7	NOCAS_1035008	-9
1513864-12-4	-8.7	NOCAS_1034992	-9
1513864-01-1	-8.7	NOCAS_1034915	-9
149963-10-0	-8.7	NOCAS_1034897	-9
14814-76-7	-8.7	NOCAS_1034896	-9
147916-78-7	-8.7	NOCAS_1034831	-9
1478-61-1	-8.7	NOCAS_1034830	-9
147224-19-9	-8.7	NOCAS_1034785	-9
14670-68-9	-8.7	NOCAS_1034784	-9
142689-10-9	-8.7	NOCAS_1034743	-9
141283-83-2	-8.7	NOCAS_1034701	-9
1407514-44-6	-8.7	NOCAS_1034651	-9
1401422-22-7	-8.7	NOCAS_1028082	-9
139226-05-4	-8.7	NOCAS_1027658	-9
139175-50-1	-8.7	NOCAS_1027090	-9
138530-75-3	-8.7	NOCAS_1027072	-9
137338-41-1	-8.7	NOCAS_1027066	-9
137338-40-0	-8.7	NOCAS_1026982	-9
137338-39-7	-8.7	NOCAS_1026898	-9
1366341-52-7	-8.7	NOCAS_1026840	-9
1363391-48-3	-8.7	NOCAS_1026820	-9
136264-73-8	-8.7	NOCAS_1026757	-9
1355554-97-0	-8.7	NOCAS_1026666	-9
1355554-30-1	-8.7	NOCAS_1020689	-9
1355553-97-7	-8.7	99338-16-6	-9
1350637-12-5	-8.7	#VALUE!	-9
134174-11-1	-8.7	97539-76-9	-9
134051-92-6	-8.7	960354-19-2	-9
133911-24-7	-8.7	960315-50-8	-9
133609-46-8	-8.7	959462-55-6	-9
13252-14-7	-8.7	957209-18-6	-9
129560-96-9	-8.7	94817-79-5	-9
1268707-97-6	-8.7	943913-15-3	-9
124921-25-1	-8.7	#VALUE!	-9
124232-75-3	-8.7	932710-51-5	-9
121806-68-6	-8.7	924894-08-6	-9
1207315-39-6	-8.7	914070-83-0	-9
1207299-71-5	-8.7	90499-29-9	-9
118777-97-2	-8.7	904565-42-0	-9
116107-58-5	-8.7	90283-17-3	-9
110960-47-9	-8.7	89863-64-9	-9
1069085-51-3	-8.7	892154-76-6	-9
101913-89-7	-8.7	892154-46-0	-9
101833-13-0	-8.7	88953-13-3	-9
101221-68-5	-8.7	#VALUE!	-9
10116-92-4	-8.7	88951-27-3	-9
100482-67-5	-8.7	88951-26-2	-9
100482-54-0	-8.7	88950-98-5	-9
100341-24-0	-8.7	88752-37-8	-9
67584-57-0	-8.6	87901-77-7	-9
664326-97-0	-8.6	874280-19-0	-9
6588-63-2	-8.6	87415-32-5	-9
65104-64-5	-8.6	865758-47-0	-9
65064-82-6	-8.6	864551-34-8	-9
648-19-1	-8.6	863913-52-4	-9
63516-34-7	-8.6	85625-24-7	-9
0632-01-09	-8.6	854095-13-9	-9
62409-61-4	-8.6	83650-67-3	-9
#VALUE!	-8.6	82970-41-0	-9
610800-36-7	-8.6	821806-51-3	-9
60351-78-2	-8.6	78960-66-4	-9
602302-48-7	-8.6	77386-64-2	-9
59655-40-2	-8.6	#VALUE!	-9
59587-38-1	-8.6	74701-19-2	-9
58816-79-8	-8.6	74632-63-6	-9
57670-46-9	-8.6	72441-89-5	-9
57475-95-3	-8.6	723294-91-5	-9
572-94-1	-8.6	#VALUE!	-9
56778-56-4	-8.6	7167-31-9	-9
56349-49-6	-8.6	#VALUE!	-9
#VALUE!	-8.6	70674-76-9	-9
548455-85-2	-8.6	68299-19-4	-9
52512-15-9	-8.6	681443-29-8	-9
50598-28-2	-8.6	67990-80-1	-9
503148-24-1	-8.6	67939-61-1	-9
475630-76-3	-8.6	677324-30-0	-9
425670-75-3	-8.6	675876-48-9	-9
41860-46-2	-8.6	674786-75-5	-9
40723-66-8	-8.6	66593-23-5	-9
40143-79-1	-8.6	65975-15-7	-9
0383-07-03	-8.6	65601-41-4	-9
376-26-1	-8.6	65510-56-7	-9
370878-56-1	-8.6	649721-94-8	-9
362-57-2	-8.6	646-83-3	-9
35853-41-9	-8.6	641617-25-6	-9
35709-14-9	-8.6	6396-20-9	-9
355-50-0	-8.6	6350-80-7	-9
35449-91-3	-8.6	63295-29-4	-9
35443-93-7	-8.6	62623-17-0	-9
35443-90-4	-8.6	62261-65-8	-9
350608-60-5	-8.6	62245-51-6	-9
#VALUE!	-8.6	61577-14-8	-9
34143-74-3	-8.6	61547-75-9	-9
34065-74-2	-8.6	61547-73-7	-9
33843-80-0	-8.6	61340-73-6	-9
335-70-6	-8.6	61097-96-9	-9
32848-21-8	-8.6	61097-79-8	-9
322647-83-6	-8.6	59785-42-1	-9
322647-82-5	-8.6	58671-35-5	-9
320-23-0	-8.6	58671-28-6	-9
307-29-9	-8.6	58621-71-9	-9
306935-26-2	-8.6	#VALUE!	-9
30320-26-4	-8.6	57216-75-8	-9
30295-55-7	-8.6	57014-91-2	-9
299198-90-6	-8.6	56734-76-0	-9
2991-50-6	-8.6	567-15-7	-9
29817-88-7	-8.6	55827-95-7	-9
29803-16-5	-8.6	549549-24-8	-9
29765-95-5	-8.6	#VALUE!	-9
292165-43-6	-8.6	54009-74-4	-9
27619-94-9	-8.6	#VALUE!	-9
25600-66-2	-8.6	51667-62-0	-9
#VALUE!	-8.6	51114-14-8	-9
#VALUE!	-8.6	51081-33-5	-9
#VALUE!	-8.6	5074-57-7	-9
24120-17-0	-8.6	470678-94-5	-9
240129-42-4	-8.6	45298-90-6	-9
240129-24-2	-8.6	423-65-4	-9
238403-51-5	-8.6	40735-23-7	-9
2340-93-4	-8.6	40396-63-2	-9
231953-34-7	-8.6	39847-41-1	-9
212957-49-8	-8.6	38506-78-4	-9
2089109-51-1	-8.6	376383-49-2	-9
2089109-42-0	-8.6	374-77-6	-9
20017-54-3	-8.6	37340-18-4	-9
1980053-42-6	-8.6	370878-56-1	-9
195044-31-6	-8.6	35605-76-6	-9
193021-67-9	-8.6	35449-91-3	-9
188492-56-0	-8.6	350608-65-0	-9
1882109-78-5	-8.6	337-33-7	-9
18739-65-6	-8.6	330562-47-5	-9
1870-13-9	-8.6	32347-41-4	-9
182003-69-6	-8.6	31430-72-5	-9
17886-82-7	-8.6	307-71-1	-9
17838-67-4	-8.6	307-70-0	-9
178094-74-1	-8.6	307-46-0	-9
176719-69-0	-8.6	307-38-0	-9
17480-16-9	-8.6	3016-76-0	-9
1735-48-4	-8.6	#VALUE!	-9
1651-41-8	-8.6	296886-61-8	-9
1649-56-5	-8.6	28285-49-6	-9
1644-11-7	-8.6	281189-83-1	-9
16083-78-6	-8.6	27617-34-1	-9
1597-70-2	-8.6	2647-96-3	-9
1545-26-2	-8.6	2646714-97-6	-9
153910-97-5	-8.6	263756-45-2	-9
153463-20-8	-8.6	261503-82-6	-9
152894-12-7	-8.6	2525-83-9	-9
152128-75-1	-8.6	25080-18-6	-9
150033-28-6	-8.6	24520-19-2	-9
149981-59-9	-8.6	2355-57-9	-9
144965-22-0	-8.6	2196242-85-8	-9
1440968-24-0	-8.6	20608-39-3	-9
142946-79-0	-8.6	200636-91-5	-9
1428745-70-3	-8.6	200617-36-3	-9
142494-31-3	-8.6	191852-87-6	-9
140675-13-4	-8.6	1869-69-8	-9
138133-66-1	-8.6	18232-24-1	-9
137741-06-1	-8.6	179799-68-9	-9
13732-55-3	-8.6	17838-67-4	-9
1355554-57-2	-8.6	176719-69-0	-9
1355554-44-7	-8.6	1763-23-1	-9
1355554-39-0	-8.6	#VALUE!	-9
1355554-12-9	-8.6	171182-85-7	-9
134330-95-3	-8.6	169477-62-7	-9
134330-91-9	-8.6	169381-04-8	-9
133964-60-0	-8.6	167997-08-2	-9
133626-89-8	-8.6	16582-98-2	-9
1335014-68-0	-8.6	164796-44-5	-9
128207-26-1	-8.6	1646599-70-3	-9
128032-23-5	-8.6	1622133-36-1	-9
1240600-40-1	-8.6	161094-76-4	-9
123825-50-3	-8.6	16083-87-7	-9
1238137-65-9	-8.6	1592562-41-8	-9
1228786-80-8	-8.6	15498-46-1	-9
120464-26-8	-8.6	1543-55-1	-9
118663-63-1	-8.6	153273-33-7	-9
116486-80-7	-8.6	152682-85-4	-9
1158182-59-2	-8.6	1513863-82-5	-9
114810-52-5	-8.6	1513863-79-0	-9
111918-92-4	-8.6	150625-20-0	-9
111832-10-1	-8.6	14992-40-6	-9
110396-63-9	-8.6	149859-17-6	-9
106941-92-8	-8.6	1494-06-0	-9
105602-77-5	-8.6	1481-60-3	-9
104564-28-5	-8.6	1463530-16-6	-9
103489-99-2	-8.6	1421133-00-7	-9
1031928-53-6	-8.6	1419865-30-7	-9
10258-49-8	-8.6	14055-46-0	-9
101932-18-7	-8.6	139226-05-4	-9
1003193-99-4	-8.6	136909-85-8	-9
67990-79-8	-8.5	1355554-50-5	-9
6780-81-0	-8.5	1309378-06-0	-9
678-32-0	-8.5	129838-39-7	-9
67213-20-1	-8.5	129838-38-6	-9
66804-94-2	-8.5	128307-17-5	-9
#VALUE!	-8.5	125162-61-0	-9
64983-18-2	-8.5	1245601-26-6	-9
63967-46-4	-8.5	1244856-02-7	-9
63878-93-3	-8.5	120263-08-3	-9
#VALUE!	-8.5	116325-74-7	-9
6350-80-7	-8.5	1161156-02-0	-9
63137-87-1	-8.5	116087-09-3	-9
62245-52-7	-8.5	1144512-18-4	-9
#VALUE!	-8.5	1095-78-9	-9
61859-95-8	-8.5	105936-30-9	-9
61324-23-0	-8.5	103188-04-1	-9
610800-34-5	-8.5	100664-15-1	-9
610778-27-3	-8.5	100603-63-2	-9
59665-26-8	-8.5	100341-71-7	-9
58292-89-0	-8.5	NOCAS_1036906	-8.9
#VALUE!	-8.5	NOCAS_1036838	-8.9
57677-98-2	-8.5	NOCAS_1036802	-8.9
570420-18-7	-8.5	NOCAS_1036472	-8.9
560092-29-7	-8.5	NOCAS_1036443	-8.9
540521-01-5	-8.5	NOCAS_1036228	-8.9
54009-79-9	-8.5	NOCAS_1036218	-8.9
5386-30-1	-8.5	NOCAS_1036216	-8.9
53638-13-4	-8.5	NOCAS_1036186	-8.9
52481-85-3	-8.5	NOCAS_1036183	-8.9
51814-65-4	-8.5	NOCAS_1036091	-8.9
502619-81-0	-8.5	NOCAS_1036090	-8.9
447411-37-2	-8.5	NOCAS_1035955	-8.9
4454-57-3	-8.5	NOCAS_1035850	-8.9
42268-97-3	-8.5	NOCAS_1035780	-8.9
42175-49-5	-8.5	NOCAS_1035591	-8.9
41358-63-8	-8.5	NOCAS_1035574	-8.9
40630-61-3	-8.5	NOCAS_1035538	-8.9
405919-98-4	-8.5	NOCAS_1035534	-8.9
40396-59-6	-8.5	NOCAS_1035307	-8.9
38012-79-2	-8.5	NOCAS_1035280	-8.9
3794-51-2	-8.5	NOCAS_1035244	-8.9
37847-84-0	-8.5	NOCAS_1035198	-8.9
37819-18-4	-8.5	NOCAS_1035018	-8.9
37696-86-9	-8.5	NOCAS_1035003	-8.9
376-23-8	-8.5	NOCAS_1034800	-8.9
36871-69-9	-8.5	NOCAS_1034754	-8.9
36839-95-9	-8.5	NOCAS_1034750	-8.9
35853-45-3	-8.5	NOCAS_1034749	-8.9
35853-44-2	-8.5	NOCAS_1034705	-8.9
35605-76-6	-8.5	NOCAS_1034698	-8.9
356-47-8	-8.5	NOCAS_1034572	-8.9
35444-13-4	-8.5	NOCAS_1027558	-8.9
35443-94-8	-8.5	NOCAS_1027081	-8.9
35443-92-6	-8.5	NOCAS_1027014	-8.9
35443-89-1	-8.5	NOCAS_1026999	-8.9
35443-86-8	-8.5	NOCAS_1026961	-8.9
353272-55-6	-8.5	NOCAS_1026886	-8.9
350608-55-8	-8.5	NOCAS_1026801	-8.9
34844-16-1	-8.5	NOCAS_1026694	-8.9
34455-24-8	-8.5	NOCAS_1019133	-8.9
#VALUE!	-8.5	NOCAS_1019125	-8.9
33843-69-5	-8.5	NOCAS_1015806	-8.9
338-81-8	-8.5	NOCAS_1009912	-8.9
335-74-0	-8.5	97802-61-4	-8.9
330562-46-4	-8.5	973-17-1	-8.9
320599-24-4	-8.5	97220-62-7	-8.9
312-14-1	-8.5	958825-16-6	-8.9
30362-32-4	-8.5	94817-80-8	-8.9
30295-53-5	-8.5	94231-56-8	-8.9
284665-40-3	-8.5	94200-42-7	-8.9
27619-97-2	-8.5	94158-63-1	-8.9
27607-42-7	-8.5	93894-55-4	-8.9
26564-96-5	-8.5	92455-18-0	-8.9
261761-76-6	-8.5	922718-53-4	-8.9
250237-67-3	-8.5	919005-30-4	-8.9
247220-87-7	-8.5	89932-70-7	-8.9
242812-05-1	-8.5	89810-79-7	-8.9
238098-38-9	-8.5	89568-33-2	-8.9
23790-50-3	-8.5	89516-72-3	-8.9
233678-19-8	-8.5	89373-67-1	-8.9
223912-90-1	-8.5	88953-16-6	-8.9
2195-57-5	-8.5	88903-19-9	-8.9
21846-40-2	-8.5	88179-52-6	-8.9
215094-37-4	-8.5	87988-66-7	-8.9
2144-53-8	-8.5	87988-64-5	-8.9
210972-74-0	-8.5	871311-23-8	-8.9
2070-78-2	-8.5	0866-03-05	-8.9
2043-52-9	-8.5	865-85-0	-8.9
203303-01-9	-8.5	862133-29-7	-8.9
203200-76-4	-8.5	862130-96-9	-8.9
201936-63-2	-8.5	862130-87-8	-8.9
1996-63-0	-8.5	84551-43-9	-8.9
199465-44-6	-8.5	83701-39-7	-8.9
19847-40-6	-8.5	83558-76-3	-8.9
188715-78-8	-8.5	82959-19-1	-8.9
1881287-99-5	-8.5	80308-96-9	-8.9
1835255-18-9	-8.5	80244-65-1	-8.9
1835251-99-4	-8.5	791617-67-9	-8.9
1771743-29-3	-8.5	79049-17-5	-8.9
169132-76-7	-8.5	777011-38-8	-8.9
168632-11-9	-8.5	75860-23-0	-8.9
16621-95-7	-8.5	#VALUE!	-8.9
1643531-45-6	-8.5	753446-03-6	-8.9
161975-99-1	-8.5	73829-36-4	-8.9
160845-44-3	-8.5	#VALUE!	-8.9
16083-64-0	-8.5	71500-44-2	-8.9
159241-92-6	-8.5	71356-37-1	-8.9
158986-67-5	-8.5	70910-41-7	-8.9
155604-47-0	-8.5	70414-16-3	-8.9
1516885-18-9	-8.5	#VALUE!	-8.9
148626-04-4	-8.5	69681-37-4	-8.9
#VALUE!	-8.5	#VALUE!	-8.9
146955-23-9	-8.5	68227-97-4	-8.9
1463426-93-8	-8.5	677324-22-0	-8.9
14548-74-4	-8.5	#VALUE!	-8.9
1443258-17-0	-8.5	66008-68-2	-8.9
1440968-23-9	-8.5	649721-92-6	-8.9
1433216-60-4	-8.5	64857-70-1	-8.9
1433216-51-3	-8.5	64130-99-0	-8.9
142581-10-0	-8.5	63418-30-4	-8.9
141283-57-0	-8.5	63369-94-8	-8.9
1411713-84-2	-8.5	63295-27-2	-8.9
140647-19-4	-8.5	63238-61-9	-8.9
1383439-45-9	-8.5	#VALUE!	-8.9
1365808-06-5	-8.5	62619-31-2	-8.9
1355555-21-3	-8.5	#VALUE!	-8.9
1355555-11-1	-8.5	618092-26-5	-8.9
1355554-46-9	-8.5	61628-78-2	-8.9
1355554-41-4	-8.5	61547-70-4	-8.9
1355554-27-6	-8.5	#VALUE!	-8.9
1350637-14-7	-8.5	61340-72-5	-8.9
13406-92-3	-8.5	610800-37-8	-8.9
131320-42-8	-8.5	59778-97-1	-8.9
131320-41-7	-8.5	59483-84-0	-8.9
1257261-94-1	-8.5	58956-76-6	-8.9
125081-35-8	-8.5	58816-79-8	-8.9
1240600-41-2	-8.5	57678-90-7	-8.9
124017-53-4	-8.5	57670-46-9	-8.9
123066-64-8	-8.5	57633-50-8	-8.9
1226138-26-6	-8.5	57338-65-5	-8.9
122590-97-0	-8.5	57322-65-3	-8.9
122180-11-4	-8.5	0563-09-07	-8.9
1207727-04-5	-8.5	558-96-3	-8.9
1205020-79-6	-8.5	556050-49-8	-8.9
118454-01-6	-8.5	548470-06-0	-8.9
118334-94-4	-8.5	54207-74-8	-8.9
117516-21-9	-8.5	53826-13-4	-8.9
116671-68-2	-8.5	52999-46-9	-8.9
1146-66-3	-8.5	52999-44-7	-8.9
112281-77-3	-8.5	#VALUE!	-8.9
111864-94-9	-8.5	52299-25-9	-8.9
111712-54-0	-8.5	5121-90-4	-8.9
110388-02-8	-8.5	508194-70-5	-8.9
1095-78-9	-8.5	500776-78-3	-8.9
106877-28-5	-8.5	496032-46-3	-8.9
106376-37-8	-8.5	464-34-6	-8.9
1060-92-0	-8.5	42977-22-0	-8.9
105602-61-7	-8.5	41506-11-0	-8.9
104267-74-5	-8.5	40735-25-9	-8.9
103712-63-6	-8.5	403855-46-9	-8.9
102367-00-0	-8.5	40143-80-4	-8.9
101948-89-4	-8.5	39823-55-7	-8.9
101931-59-3	-8.5	3883-86-1	-8.9
101198-16-7	-8.5	38506-76-2	-8.9
100991-90-0	-8.5	375-97-3	-8.9
100550-11-6	-8.5	375-96-2	-8.9
100279-14-9	-8.5	374-58-3	-8.9
100221-85-0	-8.5	36839-96-0	-8.9
1000859-51-7	-8.5	355-79-3	-8.9
68025-62-7	-8.4	348639-12-3	-8.9
67905-19-5	-8.4	344580-04-7	-8.9
65537-99-7	-8.4	34451-28-0	-8.9
649727-96-8	-8.4	335-74-0	-8.9
64808-55-5	-8.4	33496-54-7	-8.9
646533-87-1	-8.4	33304-55-1	-8.9
64219-31-4	-8.4	307-79-9	-8.9
63892-79-5	-8.4	307-35-7	-8.9
63863-43-4	-8.4	29766-00-5	-8.9
63166-36-9	-8.4	29214-37-7	-8.9
62284-34-8	-8.4	28506-33-4	-8.9
61798-68-3	-8.4	2823-49-6	-8.9
61282-88-0	-8.4	27619-90-5	-8.9
61282-87-9	-8.4	2613-48-1	-8.9
610800-37-8	-8.4	254889-10-6	-8.9
60285-68-9	-8.4	253605-71-9	-8.9
59665-25-7	-8.4	25268-77-3	-8.9
58956-76-6	-8.4	#VALUE!	-8.9
58621-71-9	-8.4	24120-18-1	-8.9
58510-86-4	-8.4	240801-02-9	-8.9
58161-61-8	-8.4	229957-05-5	-8.9
573996-67-5	-8.4	2200-68-2	-8.9
57325-44-7	-8.4	21970-68-3	-8.9
56734-80-6	-8.4	21970-67-2	-8.9
0560-02-01	-8.4	21652-58-4	-8.9
559-37-5	-8.4	21132-30-9	-8.9
55591-23-6	-8.4	2089110-03-0	-8.9
548436-10-8	-8.4	2089109-44-2	-8.9
53896-18-7	-8.4	2059-15-6	-8.9
53713-87-4	-8.4	204130-95-0	-8.9
53338-42-4	-8.4	203302-98-1	-8.9
524726-48-5	-8.4	1996-88-9	-8.9
52211-78-6	-8.4	1887067-55-1	-8.9
504435-11-4	-8.4	1882109-77-4	-8.9
500776-81-8	-8.4	1835252-03-3	-8.9
49676-71-3	-8.4	1735-48-4	-8.9
48076-44-4	-8.4	173350-69-1	-8.9
45305-66-6	-8.4	171184-03-5	-8.9
444122-26-3	-8.4	165325-62-2	-8.9
434957-15-0	-8.4	1651215-26-7	-8.9
425-32-1	-8.4	162083-76-3	-8.9
423-50-7	-8.4	1608112-35-1	-8.9
41997-13-1	-8.4	1606997-41-4	-8.9
41605-52-1	-8.4	160460-04-8	-8.9
403660-62-8	-8.4	15899-32-8	-8.9
40024-22-4	-8.4	15895-67-7	-8.9
3910-82-5	-8.4	1578186-69-2	-8.9
38824-96-3	-8.4	153463-21-9	-8.9
38787-66-5	-8.4	15166-00-4	-8.9
38565-62-7	-8.4	1513864-11-3	-8.9
38424-94-1	-8.4	1513863-87-0	-8.9
3829-39-8	-8.4	144252-91-5	-8.9
376-18-1	-8.4	1440968-23-9	-8.9
36865-60-8	-8.4	143813-70-1	-8.9
36714-78-0	-8.4	1416133-88-4	-8.9
35853-48-6	-8.4	141478-89-9	-8.9
35554-24-6	-8.4	14055-51-7	-8.9
#VALUE!	-8.4	14055-48-2	-8.9
35443-98-2	-8.4	139613-90-4	-8.9
354-97-2	-8.4	138597-07-6	-8.9
3492-23-7	-8.4	138133-66-1	-8.9
[truncated: 10,996 more rows]
