# Supplementary material for: Molecular Determinants of Per- and Polyfluoroalkyl Substances Binding to Estrogen Receptors
Source: Toxics. 2025 Oct 22;13(11):903. doi: 10.3390/toxics13110903 (PMC12655904; doi:10.3390/toxics13110903)
Supplement: Supplementary file 1 [file toxics-13-00903-s001.zip › Supplementary Tables and Figures/Supplementary Table 3 (Table S3).xlsx]

## Sheet: Top 50 Alpha
CASRN	Docking Score (kcal/mol)	IC50 (nM)	pIC50	Average Mass (g/mol)	HOMO (eV)	LUMO (eV)	#Freely Rotating Bonds	#H bond acceptors	#H bond donors	ACD/LogD (pH 7.4)	Density (g/cm³)	Polar Surface Area (Å²)	Surface Tension (dyne/cm)	F+ Max	Set	Predicted pIC50
558-64-5	-13.5	0.146876	9.83305	562.097	-12.556	-1.322	1	0	0	6.23	1.8	0	15.9	0.06026	Training	8.5664
307-08-4	-13.3	0.205412	9.68737	574.108	-12.584	-1.229	0	0	0	6.35	1.9	0	17.2	0.06063	Test	8.7247
306-91-2	-13.1	0.287276	9.5417	624.116	-12.662	-1.344	0	0	0	7.56	1.9	0	17.3	0.05212	Test	8.8121
61855-74-1	-12.7	0.561888	9.25035	524.1	-11.539	-1.697	1	0	0	7.05	1.8	0	16.4	0.17742	Training	8.5267
662-28-2	-12.6	0.664488	9.17751	686.134	-12.575	-1.282	0	0	0	7.45	1.9	0	18.6	0.05472	Training	8.8958
307-07-3	-12.5	0.785822	9.10468	524.1	-12.558	-1.232	0	0	0	5.58	1.9	0	17	0.08201	Training	8.6455
306-94-5	-12.3	1.099	8.959	462.081	-12.507	-1.318	0	0	0	5.62	1.8	0	15.4	0.07416	Training	8.4956
60433-12-7	-12.3	1.099	8.959	462.081	-12.508	-1.318	0	0	0	5.62	1.8	0	15.4	0.08159	Training	8.4979
114832-09-6	-12.1	1.537	8.81333	511.086	-12.146	-1.843	1	2	0	5.12	1.9	12	18.1	0.08267	Training	8.5153
306-92-3	-12.1	1.537	8.81333	512.089	-12.655	-1.275	1	0	0	6.51	1.8	0	15.7	0.07516	Training	8.5055
306-95-6	-12.1	1.537	8.81333	512.089	-12.674	-1.324	1	0	0	6.6	1.8	0	15.7	0.07247	Training	8.5046
60433-11-6	-11.8	2.54206	8.59481	462.081	-12.568	-1.251	2	0	0	6.67	1.9	0	17	0.07722	Training	8.4067
36481-20-6	-11.8	2.54206	8.59481	524.1	-13.231	-1.092	2	0	0	6.67	1.9	0	17	0.06451	Training	8.511
54939-04-7	-11.5	4.20435	8.3763	424.084	-12.552	-2.419	0	0	0	5.34	1.8	0	16	0.19025	Training	8.4275
374-60-7	-11.5	4.20435	8.3763	500.078	-12.591	-1.315	4	0	0	6.41	1.8	0	14.4	0.08242	Test	8.2519
5492-89-7	-11.3	5.87995	8.23063	410.11	-10.429	-1.774	1	0	0	5.07	1.8	0	20.9	0.10623	Training	8.2542
64191-44-2	-11.3	5.87995	8.23063	566.085	-12.352	-1.439	6	1	0	7.36	1.8	9	15.6	0.04854	Training	8.1814
20546-16-1	-11.2	6.95362	8.15779	380.193	-10.529	-3.022	2	2	0	4.51	1.7	18	41.1	0.05767	Training	7.8739
60096-00-6	-11.2	6.95362	8.15779	474.092	-13.035	-1.061	1	0	0	5.97	1.9	0	16.9	0.05917	Training	8.5034
33021-47-5	-11.2	6.95362	8.15779	522.136	-12.455	-2.574	0	0	0	3.67	1.9	0	23.1	0.06878	Training	8.5179
400626-82-6	-11.2	6.95362	8.15779	566.085	-12.637	-1.391	6	1	0	7.85	1.8	9	15.6	0.07769	Test	8.2042
54387-09-6	-11.2	6.95362	8.15779	586.119	-12.146	-1.843	8	0	0	8.26	1.7	0	16.5	0.15558	Test	8.0064
57020-28-7	-11.1	8.22334	8.08495	420.157	-9.551	-2.086	1	0	0	5.79	1.8	0	32.2	0.05607	Training	8.1656
172155-05-4	-11.1	8.22334	8.08495	488.1	-12.441	-1.288	1	2	1	1.75	1.9	37	21.2	0.16943	Test	8.3848
446043-85-2	-11.1	8.22334	8.08495	966.57	-9.224	-2.86	13	0	0	18.04	1.7	113	25.4	0.05774	Training	8.0774
1978-24-1	-11	9.72491	8.01211	416.061	-12.465	-1.267	0	1	0	5.18	1.8	9	14.7	0.06546	Training	8.4276
112754-13-9	-11	9.72491	8.01211	424.084	-12.659	-2.401	1	0	0	5.62	1.8	0	16	0.19409	Training	8.3546
100482-56-2	-11	9.72491	8.01211	368.278	-9.466	-2.877	4	1	0	6.36	1.4	17	36.3	0.10423	Training	7.562
400626-83-7	-11	9.72491	8.01211	632.092	-12.354	-1.404	8	2	0	8.48	1.8	18	16.6	0.05744	Training	8.1375
374-80-1	-10.9	11.5007	7.93928	412.073	-12.456	-1.115	0	0	0	4.36	1.8	0	15.1	0.08627	Test	8.4135
423-03-0	-10.9	11.5007	7.93928	500.078	-12.934	-1.327	4	0	0	6.93	1.7	0	14.6	0.07416	Training	8.1986
64528-78-5	-10.8	13.6007	7.86644	384.124	-10.333	-1.831	2	0	0	5.03	1.7	0	24.3	0.08042	Training	8.0375
144898-38-4	-10.8	13.6007	7.86644	500.078	-12.816	-1.322	4	0	0	7.57	1.8	0	14.4	0.07022	Training	8.2697
106813-73-4	-10.8	13.6007	7.86644	590.113	-12.146	-0.97	3	4	2	-0.43	2	59	23.7	0.11081	Training	8.3243
3905-96-2	-10.7	16.0841	7.7936	388.13	-10.78	-2.574	3	6	0	3.64	1.8	92	44.8	0.06929	Training	7.8446
5216-23-9	-10.7	16.0841	7.7936	386.155	-10.586	-2.156	3	4	2	0.68	1.8	75	48	0.06322	Training	7.6604
335-23-9	-10.7	16.0841	7.7936	500.078	-12.668	-1.335	4	0	0	7	1.8	0	14.4	0.07436	Training	8.2592
51249-69-5	-10.7	16.0841	7.7936	662.112	-12.322	-1.339	12	0	0	9.34	1.7	0	14	0.21126	Test	7.868
5121-91-5	-10.6	19.0211	7.72076	360.135	-10.435	-1.99	2	2	1	1.55	1.8	37	37.3	0.07536	Training	7.8563
231953-37-0	-10.6	19.0211	7.72076	502.166	-9.876	-3.461	7	3	0	5.88	1.6	35	25.2	0.11285	Training	7.7061
100221-82-7	-10.6	19.0211	7.72076	569.192	-10.127	-3.225	9	3	0	7.95	1.6	46	25	0.11323	Training	7.6834
116265-66-8	-10.6	19.0211	7.72076	774.139	-12.605	-1.43	2	0	0	9.17	1.9	0	17.6	0.04809	Training	8.8921
136525-92-3	-10.5	22.4943	7.64793	390.189	-9.74	-4.262	4	2	2	2.55	1.6	40	41.4	0.06279	Training	7.4476
68156-06-9	-10.5	22.4943	7.64793	464.121	-12.449	-2.702	3	2	0	5.85	1.9	43	19.3	0.15615	Test	8.2629
325459-90-3	-10.5	22.4943	7.64793	571.031	-9.966	-3.227	8	0	0	8.53	1.7	0	19.1	0.13071	Training	7.8802
144178-02-9	-10.5	22.4943	7.64793	564.155	-10.502	-3.153	10	3	1	4.91	1.7	47	22.7	0.09279	Training	7.5688
57344-87-3	-10.5	22.4943	7.64793	614.163	-10.477	-3.223	11	3	1	5.57	1.7	47	22	0.10067	Training	7.5771
404580-53-6	-10.5	22.4943	7.64793	596.199	-10.095	-3.12	10	2	1	8.58	1.6	29	23.7	0.07506	Training	7.5968
112313-06-1	-10.4	26.6017	7.57509	282.144	-9.724	-2.404	0	0	0	5.54	1.3	0	25.4	0.09487	Training	7.7729
64400-40-4	-10.4	26.6017	7.57509	298.144	-10.553	-2.941	0	1	0	3.02	1.5	17	34.1	0.103	Training	7.8189
106876-35-1	-10.4	26.6017	7.57509	464.637	-10.419	-3.018	4	2	0	4.81	1.7	62	31.8	0.16134	Training	7.9053
1766-41-2	-10.4	26.6017	7.57509	296.1	-9.69	-1.345	0.0	0.0	0.0	6.0384	1.448	0.0	35.922	0.0579	Test	7.8507
106209-21-6	-10.4	26.6017	7.57509	522.0276	-9.7545	-1.3773	8.0	0.0	0.0	7.7955	1.561	0.0	40.4406	0.0135	Test	7.5949
104698-09-1	-10.4	26.6017	7.57509	751.8618	-9.9077	-1.4538	10.0	0.0	0.0	8.4615	1.6759	0.0	45.0372	-0.0322	Training	7.8128
2089109-46-4	-10.4	26.6017	7.57509	611.9311	-9.8194	-1.4097	9.0	2.0	1.0	0.227	1.606	54.37	47.6756	-0.0054	Training	7.4296
115249-34-8	-10.4	26.6017	7.57509	1150.0581	-9.78	-1.39	25.0	0.0	0.0	16.6672	1.875	0.0	53.0012	-0.1023	Training	7.3734
21733-14-2	-10.4	26.6017	7.57509	514.0162	-9.7485	-1.3742	7.0	3.0	0.0	6.5672	1.557	38.92	44.1723	0.0223	Training	7.625
29811-20-9	-10.4	26.6017	7.57509	637.9656	-9.7872	-1.3936	11.0	5.0	0.0	2.4637	1.619	83.5	51.1093	0.0155	Training	7.4027
307-59-5	-10.4	26.6017	7.57509	637.9585	-9.8053	-1.4026	9.0	0.0	0.0	8.464	1.619	0.0	42.7592	-0.0288	Training	7.705
649721-86-8	-10.4	26.6017	7.57509	565.0334	-9.75	-1.375	9.0	1.0	1.0	5.6662	1.5825	29.1	44.2107	0.009	Training	7.4653
141635-73-6	-10.4	26.6017	7.57509	304.0323	-9.6952	-1.3476	0.0	1.0	0.0	4.0325	1.452	17.07	37.7876	0.0583	Test	7.8199
57020-22-1	-10.4	26.6017	7.57509	371.9808	-9.75	-1.375	1.0	0.0	0.0	5.4975	1.486	0.0	37.4396	0.0358	Training	7.8809
56523-43-4	-10.4	26.6017	7.57509	663.9741	-9.795	-1.3975	10.0	0.0	0.0	9.0202	1.632	0.0	43.2795	-0.0284	Training	7.6765
62457-67-4	-10.4	26.6017	7.57509	360.0697	-9.688	-1.344	1.0	3.0	1.0	3.5293	1.48	35.83	40.7844	0.0635	Training	7.765
445258-02-6	-10.4	26.6017	7.57509	480.0507	-9.7387	-1.3694	7.0	2.0	1.0	3.5731	1.54	41.46	43.747	0.0265	Test	7.4514
424-20-4	-10.4	26.6017	7.57509	653.9534	-9.8051	-1.4026	10.0	1.0	0.0	8.3956	1.627	9.23	44.0021	-0.0287	Training	7.6479
374-76-5	-10.4	26.6017	7.57509	449.9713	-9.8	-1.4	0.0	0.0	0.0	5.7177	1.525	0.0	38.9994	0.0095	Test	8.0871
339-20-8	-10.4	26.6017	7.57509	567.0161	-9.7941	-1.3971	8.0	2.0	0.0	4.6358	1.5835	37.38	45.0783	0.0142	Training	7.5911
559-05-7	-10.4	26.6017	7.57509	574.9848	-9.7886	-1.3943	9.0	2.0	1.0	4.7844	1.5875	46.17	46.1167	0.0141	Training	7.4571
