# Supplementary material for: Molecular Determinants of Per- and Polyfluoroalkyl Substances Binding to Estrogen Receptors
Source: Toxics. 2025 Oct 22;13(11):903. doi: 10.3390/toxics13110903 (PMC12655904; doi:10.3390/toxics13110903)
Supplement: Supplementary file 1 [file toxics-13-00903-s001.zip › Supplementary Tables and Figures/Supplementary Table 4 (Table S4).xlsx]

## Sheet: Top 50 Beta
CASRN	Docking Score (kcal/mol)	IC50 (nM)	pIC50	Average Mass (g/mol)	HOMO (eV)	LUMO (eV)	#Freely Rotating Bonds	#H bond acceptors	#H bond donors	ACD/LogD(pH 7.4)	Density (g/cm³)	Polar Surface Area (Å²)	Surface Tension (dyne/cm)	F+ Max	Set	Predicted pIC50
662-28-2	-15.5	0.005131	11.2898	686.134	-12.575	-1.282	0	0	0	7.45	1.9	0	18.6	0.05472	Training	8.9117
306-91-2	-13.9	0.0750932	10.1244	624.116	-12.662	-1.344	0	0	0	7.56	1.9	0	17.3	0.05212	Test	8.8645
307-08-4	-13	0.339733	9.46886	574.108	-12.586	-1.23	0	0	0	6.35	1.9	0	17.2	0.06063	Test	8.7124
97571-69-2	-12.7	0.561888	9.25035	580.073	-13.065	-1.29	0	5	0	9.01	1.9	46	19	0.05418	Training	9.294
33021-47-5	-12.4	0.929313	9.03184	522.136	-12.455	-2.574	0	0	0	3.67	1.9	0	23.1	0.06878	Training	8.1635
558-64-5	-12.3	1.099	8.959	562.097	-12.556	-1.322	0	1	0	4.75	1.9	3	17	0.05793	Training	8.5994
307-07-3	-12.2	1.29968	8.88616	524.1	-12.558	-1.232	0	0	0	5.58	1.9	0	17	0.08201	Training	8.5765
95827-25-1	-12.2	1.29968	8.88616	495.087	-12.287	-1.831	1	0	0	7.05	1.8	0	16.4	0.06459	Training	8.3889
61855-74-1	-12.1	1.537	8.81333	524.1	-11.539	-1.697	1	2	0	3.7	1.9	12	18	0.17742	Training	8.2536
86714-34-3	-11.8	2.54206	8.59481	495.087	-12.7	-1.747	1	2	0	5.12	1.9	12	18.1	0.08816	Training	8.4389
306-92-3	-11.7	3.00624	8.52198	512.089	-12.655	-1.275	0	0	0	5.62	1.8	0	15.4	0.07516	Training	8.4645
86630-50-4	-11.6	3.55518	8.44914	595.102	-12.378	-1.852	0	0	0	5.62	1.8	0	15.4	0.05565	Training	8.4625
400626-83-7	-11.5	4.20435	8.3763	632.092	-12.354	-1.404	0	0	0	5.62	1.8	0	15.4	0.05744	Training	8.5643
306-95-6	-11.5	4.20435	8.3763	512.089	-12.674	-1.324	1	0	0	5.79	1.8	0	32.2	0.07247	Training	8.2875
114832-09-6	-11.4	4.97205	8.30346	511.086	-12.146	-1.843	0	0	0	6.13	1.8	0	38.7	0.08267	Test	8.3006
96595-38-9	-11.4	4.97205	8.30346	481.112	-10.792	-2.087	0	0	0	5.34	1.8	0	16	0.13306	Training	8.2082
86563-85-1	-11.4	4.97205	8.30346	495.087	-12.483	-1.722	0	0	0	5.21	1.9	0	42.5	0.05456	Training	8.3363
94718-25-9	-11.4	4.97205	8.30346	461.078	-12.203	-1.795	0	1	0	5.18	1.8	9	14.7	0.07935	Training	8.3527
210972-74-0	-11.3	5.87995	8.23063	816.124	-12.213	-1.497	4	4	0	4.02	1.7	41	43.5	0.20556	Training	8.0398
306-94-5	-11.2	6.95362	8.15779	462.081	-12.507	-1.318	1	0	0	5.07	1.8	0	20.9	0.07416	Training	8.2224
60433-11-6	-11	9.72491	8.01211	462.081	-12.568	-1.251	0	1	0	6.05	1.9	9	16.2	0.07722	Test	8.6337
1493-68-1	-10.9	11.5007	7.93928	382.16	-9.094	-2.55	0	0	0	3.09	1.8	0	15.7	0.06168	Test	7.8549
68155-54-4	-10.9	11.5007	7.93928	716.108	-12.274	-1.414	1	1	0	2.84	1.9	3	16.9	0.03946	Training	8.446
646533-87-1	-10.9	11.5007	7.93928	444.179	-8.72	-2.826	2	1	1	6.61	1.8	12	36.4	0.05334	Test	8.0266
610800-34-5	-10.9	11.5007	7.93928	802.087	-12.195	-1.943	0	0	0	3.75	1.8	0	14.8	0.11641	Training	8.4168
57020-28-7	-10.9	11.5007	7.93928	420.157	-9.551	-2.086	0	0	0	4.92	1.8	0	35.1	0.05607	Training	8.0569
54939-04-7	-10.9	11.5007	7.93928	424.084	-12.552	-2.419	1	3	3	1.72	1.8	55	22.6	0.19025	Training	8.0093
92942-81-9	-10.8	13.6007	7.86644	457.089	-11.868	-2.088	0	0	0	4.36	1.8	0	15.1	0.15757	Training	8.0954
919489-99-9	-10.8	13.6007	7.86644	604.146	-10.6	-2.319	6	6	0	5.98	1.8	66	40.9	0.11208	Training	7.9865
64191-44-2	-10.8	13.6007	7.86644	566.085	-12.352	-1.439	0	0	0	2.64	1.9	0	25.3	0.04854	Test	8.2832
57344-87-3	-10.8	13.6007	7.86644	614.163	-10.477	-3.223	2	0	0	8.13	1.5	56	47.2	0.09609	Training	7.7605
4314-47-0	-10.8	13.6007	7.86644	806.141	-12.216	-1.83	4	2	0	3.86	1.4	6	34.1	0.19655	Training	7.5433
325989-96-6	-10.8	13.6007	7.86644	603.158	-9.898	-3.158	0	0	0	4.78	1.5	25	44.2	0.10546	Training	7.6447
231630-89-0	-10.8	13.6007	7.86644	602.182	-9.924	-4.164	0	0	0	3.72	1.8	0	28.2	0.11141	Training	7.7889
75262-87-2	-10.7	16.0841	7.7936	412.073	-12.497	-1.047	2	1	0	3.08	1.8	27	29.8	0.08428	Training	7.9387
67905-19-5	-10.7	16.0841	7.7936	814.133	-12.066	-1.5	1	2	0	3.26	1.9	43	19.7	0.16592	Training	8.5289
36481-20-6	-10.7	16.0841	7.7936	524.1	-13.231	-1.092	2	2	0	4.51	1.7	18	41.1	0.06451	Training	8.0939
1978-24-1	-10.7	16.0841	7.7936	416.061	-12.465	-1.267	0	1	0	3.94	1.8	9	16	0.06546	Test	8.2814
99268-59-4	-10.6	19.0211	7.72076	478.205	-9.427	-2.46	1	0	0	5.49	2.1	0	35.4	0.06353	Training	8.3275
75108-51-9	-10.6	19.0211	7.72076	512.089	-12.897	-1.335	0	0	0	7.2	1.8	0	17.6	0.07229	Training	8.6025
55847-13-7	-10.6	19.0211	7.72076	486.103	-7.947	-2.141	2	0	0	5.82	1.4	56	37.1	0.18653	Training	7.4149
60096-00-6	-10.6	19.0211	7.72076	474.092	-13.035	-1.061	4	0	0	7.13	1.6	0	39.7	0.05917	Training	7.8518
5492-89-7	-10.6	19.0211	7.72076	410.11	-10.429	-1.774	0	0	0	3.74	1.8	0	14.8	0.10623	Training	8.0563
17051-14-8	-10.5	22.4943	7.64793	444.179	-9.745	-2.254	0	0	0	5.54	1.3	0	25.4	0.10889	Test	7.5621
1107-00-2	-10.5	22.4943	7.64793	438.196	-10.809	-4.086	0	1	0	4.64	1.8	9	16	0.0789	Training	7.898
124389-29-3	-10.5	22.4943	7.64793	710.156	-10.377	-3.628	0	0	0	4.6	1.4	0	36.2	0.10829	Training	7.579
75169-49-2	-10.5	22.4943	7.64793	500.078	-12.737	-1.33	0	0	0	4.24	1.7	0	13.2	0.08622	Training	8.2038
287172-67-2	-10.5	22.4943	7.64793	382.16	-10.205	-3.484	0	0	0	4.15	1.8	0	31.3	0.06598	Training	7.7535
118694-32-9	-10.4	26.6017	7.57509	738.106	-12.419	-1.486	3	0	0	4.62	1.6	0	30.1	0.05818	Training	7.9354
1555-24-4	-10.4	26.6017	7.57509	806.141	-11.958	-1.957	4	2	2	6.95	1.5	97	57.8	0.11979	Training	8.0323
355-49-7	-10.4	26.6017	7.57509	838.122	-12.234	-1.49	15	0	0	12.09	1.8	0	13.3	0.03259	Training	7.7647
1600-71-1	-10.4	26.6017	7.57509	398.974	-9.8	-1.4	1	2	0	3.347	1.4995	12	39.2265	0.0238	Test	7.683
58431-34-8	-10.4	26.6017	7.57509	805.953	-9.7918	-1.3959	12	3	0	9.7308	1.703	39	50.0111	-0.0472	Test	7.7822
1240600-40-1	-10.4	26.6017	7.57509	901.917	-9.817	-1.4085	14	1	1	11.1906	1.751	37	51.7683	-0.0748	Training	7.8007
#VALUE!	-10.4	26.6017	7.57509	737.952	-9.8045	-1.4023	9	0	0	9.7346	1.669	0	44.759	-0.0479	Training	7.8321
1870-13-9	-10.4	26.6017	7.57509	845.954	-9.7961	-1.398	16	1	1	6.9651	1.723	37	50.6491	-0.073	Training	7.1002
95658-47-2	-10.4	26.6017	7.57509	493.016	-9.7613	-1.3806	6	2	0	3.6111	1.5465	54.27	45.2873	0.02	Training	7.2948
#VALUE!	-10.4	26.6017	7.57509	615.005	-9.759	-1.3795	9	1	0	8.2383	1.6075	65.83	48.8831	0	Training	7.5341
62751-26-2	-10.4	26.6017	7.57509	585.963	-9.7833	-1.3917	9	2	0	7.9266	1.593	26.3	44.3493	0.0093	Training	7.5259
847335-91-5	-10.4	26.6017	7.57509	765.958	-9.8	-1.4	12	2	0	10.1018	1.683	24.72	47.7912	-0.0476	Training	7.7019
#VALUE!	-10.4	26.6017	7.57509	411.974	-9.792	-1.396	0	0	0	4.8773	1.506	0	38.2395	0.0189	Test	7.8377
74693-91-7	-10.4	26.6017	7.57509	373.978	-9.7826	-1.3913	0	0	0	4.7573	1.487	0	37.4796	0.028	Training	7.7671
73188-76-8	-10.4	26.6017	7.57509	499.968	-9.8	-1.4	2	0	0	6.5581	1.55	0	39.9994	0	Training	7.9186
68025-62-7	-10.4	26.6017	7.57509	765.947	-9.8	-1.4	12	1	0	9.3037	1.683	17.07	47.0259	-0.0476	Training	7.5641
87988-75-8	-10.4	26.6017	7.57509	602.98	-9.7838	-1.3919	9	3	1	4.1023	1.6015	63.24	48.3836	0.0093	Test	7.3053
213342-85-9	-10.3	31.4592	7.50225	780.893	-9.8378	-1.4189	12	4	1	5.0174	1.6904	80.31	53.6489	-0.0299	Training	7.4011
374-80-1	-10.3	31.4592	7.50225	411.974	-9.792	-1.396	0	0	0	4.8773	1.506	0	38.2395	0.0189	Test	7.8377
33843-80-0	-10.3	31.4592	7.50225	340.007	-9.7762	-1.3881	1	2	2	-1.8395	1.47	55.12	42.3121	0.0407	Training	7.2185
313366-93-7	-10.3	31.4592	7.50225	539.018	-9.7588	-1.3794	8	1	1	5.0237	1.5695	29.1	43.6904	0.0091	Training	7.2959
