# Supplementary material for: Molecular Determinants of Per- and Polyfluoroalkyl Substances Binding to Estrogen Receptors
Source: Toxics. 2025 Oct 22;13(11):903. doi: 10.3390/toxics13110903 (PMC12655904; doi:10.3390/toxics13110903)
Supplement: Supplementary file 1 [file toxics-13-00903-s001.zip › Supplementary Tables and Figures/Supplementary Table 5 (Table S5).xlsx]

## Sheet: Commonly Exposed
CASRN	ERα Docking Score (kcal/mol)	ERα IC50	ERα pIC50	ERβ Docking Score (kcal/mol)	ERβ IC50	ERβ pIC50	Average Mass (g/mol)	HOMO (eV)	LUMO (eV)	#Freely Rotating Bonds	#H bond acceptors	#H bond donors	ACD/LogD (pH 7.4)	Density (g/cm³)	Polar Surface Area (Å²)	Surface Tension (dyne/cm)	F+ Max	Set	Predicted Alpha pIC50	Predicted Beta pIC50
39239-77-5	-9.9	61.5314	7.2109	-9.7	86.0541	7.06523	660.121	-6.48166	6.35377	13	1	1	8.43	1.7	20	15.7	0.06103	Training	6.5808	6.647
67905-19-5	-9.8	72.767	7.13807	-10.4	26.6017	7.57509	814.133	-9.91297	6.8735	15	2	1	7.28	1.8	37	15.9	0.16381	Test	6.8869	7.2646
4980-53-4	-9.8	72.767	7.13807	-9.3	168.314	6.77388	832.244	-12.6313	3.6109	18	2	0	11.59	1.6	26	16.8	0.15263	Test	6.2575	7.0033
34395-24-9	-9.8	72.767	7.13807	-10	52.0307	7.28374	718.201	-7.44765	11.5592	16	2	0	9.6	1.6	26	16.9	0.1702	Training	6.381	6.888
307-55-1	-9.7	86.0541	7.06523	-9.2	199.048	6.70104	614.102	-9.95378	6.88438	11	2	1	4.58	1.8	37	16.2	0.17713	Training	6.5769	6.6839
2144-54-9	-9.6	101.768	6.99239	-9.6	101.768	6.99239	632.212	-17.5212	4.54152	14	2	0	8.6	1.6	26	17.4	0.16654	Training	5.7016	6.3972
17741-60-5	-9.6	101.768	6.99239	-9.2	199.048	6.70104	732.228	-5.60819	4.24219	14	2	0	8.13	1.6	26	17.2	0.17913	Training	6.2307	6.5077
60699-51-6	-9.5	120.35	6.91955	-9.9	61.5314	7.2109	760.137	-6.45445	6.37554	15	1	1	9.8	1.7	20	15.6	0.03551	Training	6.7439	6.9255
30046-31-2	-9.5	120.35	6.91955	-9.7	86.0541	7.06523	770.019	-6.60683	5.37689	13	0	0	10.05	1.9	0	16.9	0.24068	Training	6.9287	7.1522
307-35-7	-9.4	142.326	6.84672	-8.6	544.482	6.26402	502.118	-8.91977	7.08574	8	2	0	6.92	1.8	43	16.6	0.15856	Training	6.7141	6.2465
375-95-1	-9.3	168.314	6.77388	-8.6	544.482	6.26402	464.079	-9.94562	6.86534	8	2	1	2.84	1.8	37	16.6	0.19252	Training	6.3284	6.234
335-76-2	-9.3	168.314	6.77388	-9.1	235.394	6.6282	514.086	-9.92113	6.84629	9	2	1	3.62	1.8	37	16.4	0.18491	Training	6.4232	6.3822
31506-32-8	-9.3	168.314	6.77388	-8.4	761.479	6.11834	513.17	-2.36464	2.94967	9	3	1	6	1.7	55	18.7	0.11992	Training	6.4253	5.9112
865-86-1	-9.2	199.048	6.70104	-9	278.377	6.55537	560.106	-6.46533	6.35105	11	1	1	7.03	1.7	20	15.9	0.06686	Training	6.4222	6.3545
68758-57-6	-9.2	199.048	6.70104	-9.8	72.767	7.13807	742.626	-8.10888	3.18641	14	2	0	9.16	1.7	43	18.5	0.40645	Test	6.4475	6.8312
507-63-1	-9.2	199.048	6.70104	-8.5	643.903	6.19118	545.965	-8.44629	6.57146	7	0	0	7.26	2	0	16.2	0.36363	Training	6.7565	6.6345
2043-54-1	-9.2	199.048	6.70104	-9.4	142.326	6.84672	670.003	-6.58234	5.4041	11	0	0	8.58	1.9	0	17.2	0.25626	Training	6.7533	6.8602
4151-50-2	-9.1	235.394	6.6282	-8.4	761.479	6.11834	527.2	-6.91976	1.30069	10	3	1	6.34	1.7	55	19.3	0.11495	Training	6.219	5.9633
27619-90-5	-9.1	235.394	6.6282	-8.8	389.322	6.40969	542.595	-8.0599	3.24627	10	2	0	6.37	1.7	43	19.9	0.44544	Training	6.0131	6.1994
25268-77-3	-9.1	235.394	6.6282	-8.7	460.411	6.33685	601.191	-6.58234	3.20818	14	5	0	7.28	1.6	72	23.3	0.14176	Training	5.9215	6.0744
68957-62-0	-9	278.377	6.55537	-8.2	1064.96	5.97267	477.19	-4.32383	2.40545	9	3	1	5.55	1.7	55	19.8	0.12783	Test	6.2156	5.832
335-71-7	-9	278.377	6.55537	-8.2	1064.96	5.97267	452.11	-8.98779	7.2218	7	2	0	5.98	1.8	43	16.8	0.17486	Test	6.6104	6.1074
27905-45-9	-9	278.377	6.55537	-8.4	761.479	6.11834	518.17	-0.103402	8.33201	12	2	0	6.87	1.5	26	17.6	0.18294	Training	6.032	6.0338
2043-53-0	-9	278.377	6.55537	-8.4	761.479	6.11834	569.987	-6.61499	5.31975	9	0	0	7.24	1.9	0	17.7	0.27963	Test	6.5511	6.5549
1996-88-9	-9	278.377	6.55537	-9	278.377	6.55537	532.197	-0.171429	0.761908	12	2	0	7.28	1.5	26	17.8	0.17654	Training	5.9657	5.8928
376-14-7	-8.9	329.208	6.48253	-8.5	643.903	6.19118	625.213	-0.647622	3.1075	15	5	0	8.15	1.6	72	23.7	0.13551	Training	6.2238	6.2139
21652-58-4	-8.9	329.208	6.48253	-8.5	643.903	6.19118	618.185	-4.15512	4.86805	8	0	0	6.79	1.6	0	13.6	0.21155	Training	6.1153	5.9219
678-39-7	-8.8	389.322	6.40969	-8.4	761.479	6.11834	460.09	-6.4354	6.49254	9	1	1	5.68	1.6	20	16.1	0.08285	Training	5.9505	5.8259
335-67-1	-8.8	389.322	6.40969	-8.2	1064.96	5.97267	414.071	-10.7592	6.88438	7	2	1	1.82	1.7	37	16.8	0.20012	Training	5.8864	5.8444
68555-76-0	-8.7	460.411	6.33685	-8	1489.39	5.82699	507.21	-1.38776	2.06259	10	4	1	5.42	1.7	66	23.5	0.11703	Test	6.0732	5.7375
376-27-2	-8.7	460.411	6.33685	-7.7	2463.31	5.60848	428.097	-0.500682	4.75104	8	2	0	5.93	1.6	26	15.8	0.18923	Training	6.2176	5.7407
335-66-0	-8.7	460.411	6.33685	-8.1	1259.42	5.89983	416.062	-10.2613	6.26125	7	1	0	6.23	1.7	17	13.9	0.24118	Training	6.1971	5.978
6014-75-1	-8.6	544.482	6.26402	-10.1	43.9969	7.35658	732.228	-8.44629	15.7851	16	2	0	10.11	1.6	26	17.1	0.16151	Training	6.3554	6.9237
1691-99-2	-8.6	544.482	6.26402	-8.2	1064.96	5.97267	571.25	-4.37281	0.451703	12	4	1	6.5	1.7	66	23.1	0.10658	Training	6.1101	5.998
68084-62-8	-8.5	643.903	6.19118	-8.4	761.479	6.11834	551.183	-1.483	2.77552	13	5	0	6.38	1.6	72	24.1	0.14978	Training	5.9918	5.9156
#VALUE!	-8.5	643.903	6.19118	-10.2	37.2036	7.42942	914.149	-9.75242	6.80003	17	2	1	8.81	1.8	37	15.7	0.16279	Training	7.0513	7.5564
65104-65-6	-8.4	761.479	6.11834	-8.6	544.482	6.26402	960.168	-6.5252	6.55785	19	1	1	12.69	1.7	20	15.5	0.03533	Training	7.0239	7.4985
27619-91-6	-8.4	761.479	6.11834	-9.4	142.326	6.84672	642.61	-8.16602	3.16192	12	2	0	7.72	1.7	43	19.1	0.42217	Test	6.2382	6.5193
65104-67-8	-8.3	900.524	6.0455	-9.4	142.326	6.84672	860.153	-6.5388	6.93608	17	1	1	11.23	1.7	20	15.6	0.04554	Training	6.873	7.2211
67584-56-9	-8.2	1064.96	5.97267	-7.9	1761.35	5.75415	451.168	-0.0734697	5.34968	11	5	0	4.45	1.6	72	26.2	0.14542	Training	5.7223	5.5637
#VALUE!	-8.2	1064.96	5.97267	-8.4	761.479	6.11834	563.194	-0.0843541	8.17963	14	5	0	6.72	1.6	72	24.5	0.14566	Training	6.1205	6.1256
68555-75-9	-7.9	1761.35	5.75415	-8	1489.39	5.82699	457.21	-4.70206	11.8069	9	4	1	4.21	1.7	66	24.6	0.11806	Training	5.8047	5.6749
68958-60-1	-7.8	2082.97	5.68132	-7.9	1761.35	5.75415	579.322	-0.0843541	23.513	15	5	0	6.42	1.5	64	23.8	0.1155	Training	5.9245	6.2606
34362-49-7	-7.8	2082.97	5.68132	-9.6	101.768	6.99239	818.217	-6.00819	4.27213	18	2	0	11.06	1.6	26	16.7	0.17286	Test	6.5508	7.0771
65510-55-6	-7.6	2913.11	5.53564	-9.6	101.768	6.99239	870.034	-6.61227	5.35785	15	0	0	11.52	1.9	0	16.7	0.24456	Training	7.082	7.4475
13252-13-6	-7.2	5697.8	5.24429	-8	1489.39	5.82699	330.055	-9.98916	6.98506	6	3	1	1.34	1.7	47	18.7	0.23919	Training	5.6596	5.5613
307-24-4	-7.1	6738.21	5.17146	-7.6	2913.11	5.53564	314.055	-9.82589	6.88983	5	2	1	0.15	1.7	37	17.4	0.2259	Training	5.7123	5.5484
67584-57-0	-6.9	9423.65	5.02578	-8.3	900.524	6.0455	501.175	-14.6939	3.43403	12	5	0	5.26	1.6	72	25.1	0.13536	Training	5.2387	5.6491
423-82-5	-6.9	9423.65	5.02578	-8.3	900.524	6.0455	613.202	-0.457145	2.39457	15	5	0	7.66	1.6	72	23.7	0.14336	Training	6.2173	6.2161
68958-61-2	-6.8	11144.4	4.95294	-7.9	1761.35	5.75415	629.33	-1.54558	10.1007	16	5	0	7.29	1.5	64	23.1	0.1035	Training	5.9163	6.2158
65530-62-3	-6.2	30484.6	4.51592	-6.9	9423.65	5.02578	290.097	-6.8735	5.66261	8	4	1	-2.37	1.5	66	27.6	0.19815	Training	4.5631	4.9044
82113-65-3	-6.1	36051.1	4.44308	-6.7	13179.3	4.88011	281.145	-8.81636	6.22588	4	5	1	0.51	1.9	97	35	0.12395	Test	5.1844	4.821
375-22-4	-5.8	59625.3	4.22457	-6.5	18431.8	4.73443	214.04	-10.0218	6.87622	3	2	1	-1.13	1.7	37	18.7	0.23922	Test	5.4301	5.1888
65530-61-2	-5.3	137917	3.86038	-5.6	83388.3	4.07889	194.046	-6.68302	6.40547	4	4	2	-4.76	1.6	77	39.3	0.23867	Training	3.4349	3.9182
422-64-0	-5.3	137917	3.86038	-5.3	137917	3.86038	164.032	-10.0028	6.87622	2	2	1	-2.24	1.6	37	19.8	0.24776	Training	4.9331	4.7518
118400-71-8	-7.7	2463.31	5.60848	-7.6	2913.11	5.53564	307.123	-11.2346	-1.23458	11	0	0	5.92	1.4	51	22.3	0.16998	Training	5.3918	5.4831
27619-97-2	-8.6	544.482	6.26402	-8	1489.39	5.82699	250.234	-11.0124	-1.51213	8	3	1	-1	1.7	63	22.4	0.123456	Training	5.6456	5.5777
377-73-1	-6	42634	4.37024	-6.5	18431.8	4.73443	164.032	-12.2346	-0.718397	4	3	1	-0.58	1.7	47	20.4	0.156789	Training	5.2549	5.0026
68140-18-1	-4.8	319010	3.4962	-5	228102	3.64187	83.1234	-10.5122	-0.51373	3	0	0	2.69	1.3	39	18.2	0.26847	Training	4.7296	4.3213
68298-80-6	-6.6	15585.9	4.80727	-7.4	4074.1	5.38997	339.346	-11.5123	-2.01224	12	5	1	3.98	1.5	75	27.9	0.12286	Training	4.6518	5.1196
68298-81-7	-8.3	900.524	6.0455	-7.9	1761.35	5.75415	360.912	-11.6124	-2.11215	14	5	1	5.87	1.6	75	25.5	0.10444	Test	5.3582	5.7548
68555-74-8	-7.9	1761.35	5.75415	-7.4	4074.1	5.38997	260.235	-11.3135	-1.83829	8	4	1	3.57	1.7	66	25.9	0.12418	Training	5.2284	5.1777
97659-47-7	-9.9	61.5314	7.2109	-10.3	31.4592	7.50225	221.812	-11.4123	-1.31229	12	0	0	9.4	1.6	0	14	0.17897	Training	6.0563	6.2105
#VALUE!	-6.5	18431.8	4.73443	-6.8	11144.4	4.95294	373.612	-11.8125	-2.51359	17	6	0	7.29	1.5	73	22.3	0.10385	Training	5.5383	6.0635
65530-66-7	-5.8	59625.3	4.22457	-6	42634	4.37024	182.14	-26.1715	0.634016	5	2	0	2.26	1.1	26	22	0.201234	Test	2.6479	3.5397
78560-44-8	-6.2	30484.6	4.51592	-6.5	18431.8	4.73443	233.123	-11.7124	-2.14937	10	0	0	9.82	1.6	0	17.3	0.11708	Training	5.6228	5.6635
83048-65-1	-6	42634	4.37024	-6.3	25777.7	4.58876	250.123	-11.5124	-2.01229	13	3	0	6.25	1.5	28	16.7	0.05942	Test	5.5811	5.8265
21615-47-4	-6.5	18431.8	4.73443	-6.8	11144.4	4.95294	314.061	-11.0127	-1.21217	5	2	1	0.15	1.7	37	17.4	0.234567	Training	5.5985	5.4181
65530-63-4	-6	42634	4.37024	-6.3	25777.7	4.58876	290.123	-11.2127	-1.81173	8	4	1	-2.37	1.5	66	27.6	0.201234	Training	4.3157	4.763
