# Supplementary material for: Molecular Determinants of Per- and Polyfluoroalkyl Substances Binding to Estrogen Receptors
Source: Toxics. 2025 Oct 22;13(11):903. doi: 10.3390/toxics13110903 (PMC12655904; doi:10.3390/toxics13110903)
Supplement: Supplementary file 1 [file toxics-13-00903-s001.zip › Supplementary Tables and Figures/Supplementary Table 8.a (Table S8.a).xlsx]

## Sheet: DUDE QSAR Final Sheet
Structure SMILES	Dataset (Active/Decoy, 1/0)	IC50 (nM)	pIC50	Average Mass (g/mol)	HOMO (eV)	LUMO (eV)	#Freely Rotating Bonds	#H bond acceptors	#H bond donors	ACD/LogD (pH 7.4)	Density (g/cm³)	Polar Surface Area (Å²)	Surface Tension (dyne/cm)	F+	Set	Predicted pIC50
C[C@]12CC[C@H]3[C@H]([C@@H]1CC[C@@H]2O)CCC4=CC(=C)CC[C@]34C	1	640	6.1938	286.23	-10.2094	-0.3059	0	1	1	4.37	1.273	20.23	48.65	0.210474	Training	7.3361
CC1=CC2=CC[C@H]3[C@@H]4CC[C@@H]([C@]4(CC[C@@H]3[C@]2(CC1)C)C)O	1	110	6.9586	286.23	-10.2094	-0.3059	0	1	1	4.37	1.273	20.23	48.65	0.210474	Test	7.3361
C[C@]12CC[C@H]3[C@H]([C@@H]1CC[C@@H]2O)CC=C4[C@@]3(CC[C@@H](C4)O)C	1	180	6.7447	290.225	-10.2186	-0.3008	0	2	2	3.17	1.281	40.46	49.04	0.210474	Training	7.3954
C[C@]12CCC3C(C1CC[C@@H]2O)CC=C4[C@@]3(CC[C@@H](C4)O)C	1	210	6.6778	290.225	-10.2186	-0.3008	0	2	2	3.17	1.281	40.46	49.04	0.210474	Training	7.3954
C[C@]12CC[C@H]3[C@H]([C@@H]1CC[C@@H]2O)CC=C4[C@@]35CC[C@H]4[C@H](CC5)O	1	317	6.4989	302.225	-10.2214	-0.3004	0	2	2	3.17	1.305	40.46	50.25	0.210475	Training	7.4527
C[C@]12CCC3C(C1CC[C@@H]2O)CC=C4[C@@]3(CC[C@@H](C4)O)C#C	1	425	6.3716	300.209	-10.2248	-0.2981	0	2	2	2.78	1.301	40.46	50.04	0.210474	Training	7.4348
C[C@]12CCC3C(C1CC[C@]2(C#C)O)CC=C4[C@@]3(CC[C@@H](C4)O)C=C	1	147	6.8327	326.225	-10.2269	-0.2998	1	2	2	3.34	1.353	40.46	52.65	0.212213	Training	7.5161
C[C@]12CC[C@H]3[C@H]([C@@H]1CC[C@]2(C#C)O)CC=C4[C@@]3(CC[C@@H](C4)O)C=C	1	150	6.8239	326.225	-10.2269	-0.2998	1	2	2	3.34	1.353	40.46	52.65	0.212213	Training	7.5161
C[C@]12CC[C@@H]3c4ccc(cc4CC[C@H]3[C@@H]1CC[C@@H]2O)O	1	1.6	8.7959	272.178	-10.227	-0.2938	0	2	2	3.11	1.245	40.46	47.24	0.293092	Test	7.2705
C[C@]12CC[C@@H]3c4ccc(cc4CC[C@@H]3[C@@H]1CC[C@@H]2O)O	1	0.354	9.451	272.178	-10.227	-0.2938	0	2	2	3.11	1.245	40.46	47.24	0.293092	Training	7.2705
CCCCC1=C2c3ccc(cc3CC2(CCC1=O)CCCC)O	1	273	6.5638	312.209	-10.2276	-0.2978	6	2	1	4.93	1.325	37.3	51.25	0.293092	Training	6.8293
C[C@@H](CCC[C@@H]1Cc2cc(ccc2C3C1C4CC[C@@H]([C@]4(CC3)C)O)O)CCC[C@H](C)CCCC(C)C	1	193	6.7144	496.428	-10.2278	-0.3179	12	2	2	8.77	1.694	40.46	69.68	0.293092	Training	7.7085
c1ccc(cc1)N2CCc3cc(ccc3C2CC4CCCCC4)O	1	53.1	7.2749	321.209	-10.228	-0.2985	3	2	1	4.97	1.343	23.47	52.15	0.293092	Training	7.3956
CCCCC12CCC(=O)C(=C1c3ccc(cc3C2)O)CCC	1	30	7.5229	298.193	-10.2286	-0.2957	5	2	1	4.54	1.297	37.3	49.84	0.293092	Test	6.8205
CC(C)C1c2ccc(cc2CCN1c3ccccc3)O	1	42.7	7.3696	267.162	-10.2289	-0.2921	2	2	1	3.65	1.235	23.47	46.74	0.293092	Test	7.1233
c1ccc(cc1)N2CCc3cc(ccc3C2C4CCCCC4)O	1	29.8	7.5258	307.194	-10.229	-0.2964	2	2	1	4.58	1.315	23.47	50.74	0.293092	Training	7.3869
CCCCC12CCC(=O)C(=C1c3ccc(cc3C2)O)CC	1	264	6.5784	284.178	-10.2299	-0.2934	4	2	1	4.15	1.269	37.3	48.44	0.293092	Training	6.8015
CC[C@@]12CC[C@@](C[C@H]1CCc3c2ccc(c3)O)(C#CC)O	1	89	7.0506	284.178	-10.2299	-0.2934	1	2	2	3.04	1.269	40.46	48.44	0.293092	Training	7.2593
c1cc(ccc1[C@@H]2CC[C@@]3(CC=C[C@H]2C3)CO)O	1	550	6.2596	244.146	-10.2307	-0.2884	2	2	2	2.71	1.189	40.46	44.43	0.293092	Training	6.9471
CCCCC12CCC(=O)C(=C1c3ccc(cc3C2)O)C	1	630	6.2007	270.162	-10.2316	-0.2908	3	2	1	3.76	1.241	37.3	47.04	0.293092	Training	6.7825
CCCC[C@@]12CCC(=O)C(=C1c3ccc(cc3C2)O)C	1	567	6.2464	270.162	-10.2316	-0.2908	3	2	1	3.76	1.241	37.3	47.04	0.293092	Test	6.7825
CC1=C2c3ccc(cc3CC2(CCC1=O)CC(C)C)O	1	195	6.71	270.162	-10.2316	-0.2908	2	2	1	3.62	1.241	37.3	47.04	0.293092	Test	6.8551
CC[C@H](c1ccc(cc1)O)[C@@H](CC)c2ccc(cc2)O	1	2	8.699	270.162	-10.2316	-0.2908	5	2	2	4.29	1.241	40.46	47.04	0.293092	Training	6.9053
CC12CC[C@@H]3c4ccc(cc4CCC3[C@@H]1CCC2=O)O	1	29	7.5376	270.162	-10.2316	-0.2908	0	2	1	3.32	1.241	37.3	47.04	0.293092	Training	6.9996
CCC[C@H]1CC[C@@H]2C[C@]13Cc4cc(ccc4C3=C(C2=O)C)O	1	605	6.2182	296.178	-10.2327	-0.293	2	2	1	4.01	1.293	37.3	49.64	0.293092	Training	7.0184
CCC[C@@H]1CC[C@@H]2C[C@]13Cc4cc(ccc4C3=C(C2=O)C)O	1	84	7.0757	296.178	-10.2327	-0.293	2	2	1	4.01	1.293	37.3	49.64	0.293092	Training	7.0184
CCCC[N+](C)(C)CCOc1ccc(cc1)/C(=C(/CC)\c2ccccc2)/c3ccccc3	1	15.61	7.8066	428.295	-10.2327	-0.3075	11	1	0	6.81	1.557	9.23	62.86	0.137062	Training	7.2819
CC#C[C@]1(CC[C@]2(c3ccc(cc3CC[C@@H]2C1)O)CC=C)O	1	93	7.0315	296.178	-10.2327	-0.293	2	2	2	3.21	1.293	40.46	49.64	0.293092	Training	7.2552
CC/C(=C(\c1ccccc1)/c2ccc(cc2)OCC[N+](C)(C)C(C)C)/c3ccccc3	1	30.52	7.5154	414.279	-10.2327	-0.306	9	1	0	6.42	1.529	9.23	61.46	0.137071	Training	7.3396
C[C@]12CC[C@@H]3c4ccc(cc4CC[C@H]3[C@@H]1CC[C@]2(C#C)O)O	1	2	8.699	296.178	-10.2327	-0.293	0	2	2	3.11	1.293	40.46	49.64	0.293092	Training	7.4057
CC/C(=C(\c1ccccc1)/c2ccc(cc2)OCC[N+](C)(C)CC)/c3ccccc3	1	16.39	7.7854	400.264	-10.2329	-0.3043	9	1	0	6.03	1.501	9.23	60.06	0.137062	Training	7.2438
CCCC(C)C1C2C=CC=c3n2c(=C1c4ccc(cc4)O)cc3	1	950	6.0223	305.178	-10.233	-0.2938	4	2	1	2.85	1.311	25.16	50.54	0.293092	Training	7.1307
CC/C(=C(\c1ccccc1)/c2ccc(cc2)OCC[N+](C)(C)C)/c3ccccc3	1	55.55	7.2553	386.248	-10.2332	-0.3026	8	1	0	5.64	1.473	9.23	58.66	0.137054	Test	7.2248
CCCC/C(=C(/c1ccc(cc1)O)\c2ccc(cc2)OCCN(CC)CC)/CC	1	150	6.8239	395.282	-10.2336	-0.3033	12	3	1	6.01	1.491	32.7	59.56	0.293092	Training	7.1316
CCC[C@@]12CCC(=O)C(=C1c3ccc(cc3C2)O)C	1	455	6.342	256.146	-10.2337	-0.288	2	2	1	3.37	1.213	37.3	45.63	0.293092	Test	6.7737
CCCC12CCC(=O)C(=C1c3ccc(cc3C2)O)C	1	455	6.342	256.146	-10.2337	-0.288	2	2	1	3.37	1.213	37.3	45.63	0.293092	Training	6.7737
CCCCC/C=C(/c1ccc(cc1)O)\c2ccc(cc2)OCCN(CC)CC	1	900	6.0458	381.267	-10.2339	-0.3016	12	3	1	5.62	1.463	32.7	58.16	0.293092	Training	7.0359
CC/C(=C(\c1ccccc1)/c2ccc(cc2)O)/c3ccccc3	1	7	8.1549	300.151	-10.234	-0.2926	4	1	1	5.26	1.301	20.23	50.04	0.293092	Test	7.1124
CCCCCSCCCCCCCCCC/C(=C(/CC)\c1cccc(c1)O)/c2ccc(cc2)O	1	590	6.2291	482.322	-10.234	-0.3127	18	3	2	9.35	1.666	40.46	68.28	0.293093	Training	7.3045
CCCCCSCCCCCCCCCC/C(=C(/CC)\c1ccc(cc1)O)/c2ccc(cc2)O	1	790	6.1024	482.322	-10.234	-0.3127	18	3	2	9.35	1.666	40.46	68.28	0.293092	Training	7.3045
C[C@]12C[C@@H](C3c4ccc(cc4CCC3C1CC[C@@H]2O)O)CCCCBr	1	3	8.5229	406.151	-10.2343	-0.3042	4	2	2	4.9	1.515	40.46	60.74	0.293092	Test	7.4299
CCC[C@@H]1C[C@@H]2C[C@]13Cc4cc(ccc4C3=C(C2=O)C)O	1	97	7.0132	282.162	-10.2344	-0.2904	2	2	1	3.62	1.265	37.3	48.24	0.293092	Training	6.9227
CC[C@H]1CC[C@@H]2C[C@]13Cc4cc(ccc4C3=C(C2=O)C)O	1	310	6.5086	282.162	-10.2344	-0.2904	1	2	1	3.62	1.265	37.3	48.24	0.293092	Training	6.9994
CC[C@@H]1CC[C@@H]2C[C@]13Cc4cc(ccc4C3=C(C2=O)C)O	1	146	6.8356	282.162	-10.2344	-0.2904	1	2	1	3.62	1.265	37.3	48.24	0.293092	Training	6.9994
CCCC/C=C(/c1ccc(cc1)O)\c2ccc(cc2)OCCN(CC)CC	1	500	6.301	367.251	-10.2344	-0.2998	11	3	1	5.23	1.435	32.7	56.75	0.293092	Training	7.0271
CCCCC1C2C=CC=c3n2c(=C1c4ccc(cc4)O)cc3	1	200	6.699	291.162	-10.2347	-0.2912	4	2	1	2.6	1.283	25.16	49.14	0.293092	Training	7.0391
CCN(CC)CCOc1ccc(cc1)/C(=C\C(C)C)/c2ccc(cc2)O	1	500	6.301	353.236	-10.2351	-0.2978	9	3	1	4.7	1.407	32.7	55.35	0.293092	Training	7.0807
CC/C(=C(\c1ccccc1)/c2ccc(cc2)OCCN(C)C)/c3ccccc3	1	530	6.2757	371.225	-10.2352	-0.2997	8	2	0	5.5	1.443	12.47	57.15	0.118903	Training	7.2274
CC/C(=C(\Cc1ccccc1)/c2ccc(cc2)OCN(C)C)/c3ccccc3	1	603.6	6.2193	371.225	-10.2352	-0.2997	8	2	0	5.65	1.443	12.47	57.15	0.141074	Training	7.2303
CC(C)N(CCOc1ccc(cc1)C(=C2CCCCC2)c3ccc(cc3)O)C(C)C	1	200	6.699	407.282	-10.2361	-0.3032	8	3	1	6.16	1.515	32.7	60.76	0.293092	Training	7.5106
CCCC[C@@]12CCC(=O)C(=C1c3ccc4c(c3C2)cn[nH]4)CC	1	93	7.0315	308.189	-10.2364	-0.2921	4	2	1	4.32	1.317	45.75	50.84	0.190063	Training	6.7792
CC/C(=C(/CC)\c1ccc(cc1)O)/c2ccc(cc2)O	1	0.15	9.8239	268.146	-10.2366	-0.2876	4	2	2	4.33	1.237	40.46	46.84	0.293092	Training	6.9667
C[C@]12CCc3c4ccc(cc4ccc3[C@@H]1CC[C@H]2O)O	1	9.6	8.0177	268.146	-10.2366	-0.2876	0	2	2	3.24	1.237	40.46	46.84	0.293093	Training	7.2412
CCCCCSCCCN(C)CCCCCC/C(=C(/CC)\c1ccc(cc1)O)/c2ccc(cc2)O	1	0.75	9.1249	497.333	-10.2385	-0.3117	18	4	2	8.11	1.696	43.7	69.78	0.293092	Test	7.4433
CCCCC12CCC(=O)C(=C1c3ccc4c(c3C2)cn[nH]4)C5CC5	1	422	6.3747	320.189	-10.239	-0.2918	4	2	1	4.32	1.341	45.75	52.04	0.190063	Training	6.8468
CCCCC1=C2c3ccc(cc3CC2(CCC1=O)Cc4ccccc4)O	1	25	7.6021	346.193	-10.2393	-0.2946	5	2	1	4.98	1.393	37.3	54.65	0.293092	Training	7.0937
CC1=C2c3ccc(cc3C[C@@]24CCC[C@H](C4)C1=O)O	1	414	6.383	254.131	-10.2394	-0.2844	0	2	1	2.98	1.209	37.3	45.43	0.293092	Training	6.8991
c1cc(ccc1C2=c3ccc4=CC=C5CCCCC2C5n43)O	1	25	7.6021	289.147	-10.2397	-0.288	1	2	1	2.36	1.279	25.16	48.94	0.293092	Training	7.2456
c1ccc2cc(ccc2c1)c3ccc(cc3)O	1	638	6.1952	220.089	-10.24	-0.2803	1	1	1	3.71	1.141	20.23	42.03	0.293092	Training	6.835
CCCCN(C)c1cc(cc(n1)c2ccc(c(c2)C)O)c3ccccc3	1	792	6.1013	346.204	-10.2401	-0.294	6	3	1	5.17	1.393	36.36	54.65	0.293107	Training	7.1998
Cc1cc(ccc1O)c2cc(cc(n2)N(C)CC(C)C)c3ccccc3	1	252	6.5986	346.204	-10.2401	-0.294	5	3	1	5.02	1.393	36.36	54.65	0.293107	Training	7.272
c1ccc(cc1)CC2c3ccc(cc3CCN2c4ccccc4)O	1	6.7	8.1739	315.162	-10.2402	-0.2906	3	2	1	4.24	1.331	23.47	51.54	0.293092	Training	7.3345
CCC1=C2c3ccc4c(c3CC2(CCC1=O)CC)cn[nH]4	1	223	6.6517	280.158	-10.2405	-0.2866	2	2	1	3.54	1.261	45.75	48.04	0.190063	Training	6.7412
CCCC12CCC(=O)C(=C1c3ccc4c(c3C2)cn[nH]4)C	1	976	6.0106	280.158	-10.2405	-0.2866	2	2	1	3.54	1.261	45.75	48.04	0.190063	Training	6.7412
CCCCC12CCC(=O)C(=C1c3ccc(cc3C2)O)c4ccccc4	1	41	7.3872	332.178	-10.2407	-0.2922	4	2	1	4.9	1.365	37.3	53.24	0.293092	Test	7.0942
CCCCN(C)C(=O)CCCCCCCCCC[C@@H]1Cc2cc(ccc2C3C1C4CC[C@@H]([C@]4(CC3)C)O)O	1	5.52	8.2581	525.418	-10.2411	-0.3132	14	3	2	7.49	1.752	60.77	72.58	0.293092	Training	7.4137
CC(C)CN(C)c1cc(cc(n1)c2ccc(cc2)O)c3ccccc3	1	744	6.1284	332.189	-10.2416	-0.2916	5	3	1	4.71	1.365	36.36	53.24	0.293092	Training	7.189
c1ccc(cc1)C2=Cc3cc(ccc3C24Cc5ccccc5C4)O	1	24	7.6198	310.136	-10.2416	-0.2892	1	1	1	4.48	1.321	20.23	51.04	0.293093	Training	7.3705
c1ccc(cc1)C2=Cc3ccccc3C24Cc5ccc(cc5C4)O	1	58	7.2366	310.136	-10.2416	-0.2892	1	1	1	4.48	1.321	20.23	51.04	0.293092	Training	7.3705
C[C@@]12CCc3c4ccc(cc4sc3[C@H]1CC[C@H]2O)O	1	15.6	7.8069	274.103	-10.2418	-0.2851	0	3	2	3.3	1.249	40.46	47.44	0.293093	Training	7.4161
C[C@]12CCc3c4ccc(cc4sc3[C@@H]1CC[C@H]2O)O	1	27.6	7.5591	274.103	-10.2418	-0.2851	0	3	2	3.3	1.249	40.46	47.44	0.293093	Training	7.4161
C[C@@]12CCc3c4ccc(cc4sc3[C@@H]1CC[C@H]2O)O	1	28.8	7.5406	274.103	-10.2418	-0.2851	0	3	2	3.3	1.249	40.46	47.44	0.293093	Training	7.4161
C[C@]12CCc3c4ccc(cc4sc3[C@H]1CC[C@@H]2O)O	1	12	7.9208	274.103	-10.2418	-0.2851	0	3	2	3.3	1.249	40.46	47.44	0.293093	Training	7.4161
C[C@]12CCc3c4ccc(cc4sc3[C@@H]1CC[C@@H]2O)O	1	4.8	8.3188	274.103	-10.2418	-0.2851	0	3	2	3.3	1.249	40.46	47.44	0.293093	Training	7.4161
c1ccc2c(c1)[C@H]3CCC[C@H]3[C@H](O2)c4ccc(cc4)O	1	48	7.3188	266.131	-10.2422	-0.284	1	2	1	3.91	1.233	29.46	46.63	0.293092	Training	7.0786
c1ccc(cc1)[C@@H]2[C@@H]3CCC[C@@H]3c4cc(ccc4O2)O	1	320.4	6.4943	266.131	-10.2422	-0.284	1	2	1	3.91	1.233	29.46	46.63	0.293092	Training	7.0786
c1cc(ccc1C2=c3ccc4=CC=C5CCCC2C5n43)O	1	30	7.5229	275.131	-10.2424	-0.2848	1	2	1	1.97	1.251	25.16	47.54	0.293092	Training	7.1498
CCCc1c2cccc3n2c(c1c4ccc(cc4)O)cc3	1	5	8.301	275.131	-10.2424	-0.2848	3	2	1	4.36	1.251	24.64	47.54	0.293092	Training	7.0781
CC(C)c1c2cccc3n2c(c1c4ccc(cc4)O)cc3	1	8	8.0969	275.131	-10.2424	-0.2848	2	2	1	4.53	1.251	24.64	47.54	0.293092	Training	7.1599
c1ccc(cc1)C2c3ccc(cc3CCN2c4ccccc4)O	1	30.7	7.5129	301.147	-10.2424	-0.2877	2	2	1	4.04	1.303	23.47	50.14	0.293092	Training	7.3211
CC1=C2c3ccc(cc3C[C@@]24CC[C@H](C4)C1=O)O	1	793	6.1007	240.115	-10.2429	-0.2807	0	2	1	2.59	1.181	37.3	44.03	0.293092	Training	6.8033
CN1CCC(CC1)c2ccc(cc2)C3c4ccc(cc4CCN3c5ccccc5)O	1	45	7.3468	398.236	-10.2429	-0.2981	3	3	1	4.85	1.497	26.71	59.86	0.293092	Training	7.912
CC[C@@]12CCC(=O)C(=C1c3ccc4c(c3C2)cn[nH]4)C5CC5	1	470	6.3279	292.158	-10.2432	-0.2863	2	2	1	3.54	1.285	45.75	49.24	0.190063	Training	6.8088
CCCCC(=C(c1ccc(cc1)O)c2ccc(cc2)O)c3ccccc3	1	500	6.301	344.178	-10.2432	-0.2919	6	2	2	5.75	1.389	40.46	54.45	0.293092	Training	7.2839
CCCn1c2c(cccc2c(n1)c3ccc(cc3)O)C	1	40	7.3979	266.142	-10.2433	-0.2833	3	3	1	3.63	1.233	38.05	46.63	0.293092	Training	6.8982
CC12CC(C3c4ccc(cc4CCC3C1CC[C@]2(C#C)O)O)OC	1	2.9	8.5376	326.188	-10.2433	-0.2899	1	3	2	2.74	1.353	49.69	52.64	0.293092	Training	7.4549
CC[C@@]12CC[C@@](C[C@H]1CCc3c2ccc(c3)OCc4ccncc4)(C#CC)O	1	670	6.1739	375.22	-10.2434	-0.2952	4	3	1	4.31	1.451	42.35	57.55	0.212183	Training	7.3788
CC1=CC(Nc2c1c3c(cc2)-c4ccccc4OC3c5ccccc5)(C)C	1	299	6.5243	353.178	-10.2436	-0.2927	1	2	1	5.94	1.407	21.26	55.35	0.160954	Test	7.8023
C[C@]12CC[C@@H]3c4cc(c(cc4CC[C@H]3[C@@H]1CCCC2=O)O)Cl	1	770	6.1135	318.139	-10.244	-0.2887	0	2	1	4.36	1.338	37.3	51.88	0.293174	Training	7.137
CCCC[C@@]12CCC(=O)C(=C1c3ccc4c(c3C2)nn[nH]4)CC	1	220	6.6576	309.184	-10.2441	-0.2876	4	3	1	3.72	1.319	58.64	50.94	0.191969	Training	6.6544
CCCC1=C2c3ccc4c(c3CC2(CCC1=O)CCC)nn[nH]4	1	344	6.4634	309.184	-10.2441	-0.2876	4	3	1	3.72	1.319	58.64	50.94	0.191969	Training	6.6544
CC1=C2c3ccc(cc3CC2(CCC1=O)Cc4ccccc4)O	1	14	7.8539	304.146	-10.2447	-0.2866	2	2	1	3.81	1.309	37.3	50.44	0.293092	Test	7.0469
CCCCC12CCC(=O)C(=C1c3ccc(cc3C2)O)c4cccs4	1	70.5	7.1518	338.134	-10.2448	-0.2903	4	3	1	4.96	1.377	37.3	53.85	0.293092	Training	7.2588
CCCC(=C(c1ccc(cc1)O)c2ccc(cc2)O)c3ccccc3	1	50	7.301	330.162	-10.2451	-0.2893	5	2	2	5.36	1.361	40.46	53.04	0.293092	Training	7.2751
Cc1c2cc(ccc2n(c1c3ccc(cc3)O)CCCCCCN4CCCC4)O	1	25	7.6021	392.246	-10.2451	-0.2961	8	4	2	5.18	1.485	48.63	59.25	0.293093	Training	7.5473
c1ccc(cc1)CCC2C3C=CC=c4n3c(=C2c5ccc(cc5)O)cc4	1	180	6.7447	339.162	-10.2454	-0.2901	4	2	1	3.05	1.379	25.16	53.94	0.293092	Test	7.3229
CCCCC12CCC(=O)C(=C1c3ccc(cc3C2)O)Br	1	141	6.8508	334.057	-10.2454	-0.2896	3	2	1	4.09	1.37	37.3	53.52	0.293092	Training	6.9201
CCCC[C@@]12CCC(=O)C(=C1c3ccc(cc3C2)O)Br	1	129	6.8894	334.057	-10.2454	-0.2896	3	2	1	4.09	1.37	37.3	53.52	0.293092	Training	6.9201
CCCCN(C)C(=O)CCCCCCCCCCS[C@@H]1Cc2cc(ccc2C3C1C4CC[C@@H]([C@]4(CC3)C)O)O	1	9	8.0458	557.39	-10.2454	-0.3141	15	4	2	7.59	1.816	60.77	75.79	0.293092	Test	7.6546
Cc1c(ccc-2c1CCc3c2c(cc(c3)O)C=C)O	1	240	6.6198	252.115	-10.2457	-0.2804	1	2	2	3.31	1.205	40.46	45.23	0.293108	Training	7.0761
CCc1c2ccc(c3n2c(c1c4ccccc4)cc3)O	1	180	6.7447	261.115	-10.2458	-0.2812	2	2	1	3.97	1.223	24.64	46.13	0.293212	Training	7.0694
CCc1c2cccc3n2c(c1c4ccc(cc4)O)cc3	1	9.5	8.0223	261.115	-10.2458	-0.2812	2	2	1	3.97	1.223	24.64	46.13	0.293092	Training	7.0694
CCc1c2cccc3n2c(c1c4cccc(c4)O)cc3	1	370	6.4318	261.115	-10.2458	-0.2812	2	2	1	3.97	1.223	24.64	46.13	0.293093	Training	7.0694
CN(C)CCOc1ccc(cc1)/C(=C(/CCO)\c2ccccc2)/c3ccccc3	1	7	8.1549	387.22	-10.2458	-0.2951	9	3	1	4.47	1.475	32.7	58.75	0.210053	Test	7.2659
CC/C(=C(\c1ccc(cc1)O)/c2ccc(cc2)OCCN(C)C)/c3ccccc3	1	3	8.5229	387.22	-10.2458	-0.2951	8	3	1	5.2	1.475	32.7	58.75	0.293092	Training	7.3585
CC/C(=C(/c1ccccc1)\c2ccc(cc2)OCCN(C)C)/c3ccc(cc3)O	1	0.3	9.5229	387.22	-10.2458	-0.2951	8	3	1	5.2	1.475	32.7	58.75	0.293092	Training	7.3585
CCc1ccc-2c(c1)C(Cc3c2c(cc(c3)O)C)c4ccc(cc4)OCCN5CCCCC5	1	10.43	7.9817	441.267	-10.2458	-0.3011	6	3	1	5.98	1.583	32.7	64.16	0.293093	Training	7.845
C[C@H]1C[C@@H]2[C@H](CC[C@]3([C@H]2CC[C@@]3(C(=O)C)OC(=O)C)C)[C@@]4(C1=CC(=O)CC4)C	1	924	6.0343	386.246	-10.2464	-0.2947	2	4	0	4.16	1.473	60.44	58.65	0.303142	Training	7.0491
COc1ccc2c(c1)CCC(C2c3ccc(cc3)OCCN4CCCC4)c5ccccc5	1	132	6.8794	427.251	-10.2464	-0.2992	7	3	0	5.53	1.555	21.7	62.76	0.118881	Training	7.5835
C[C@@H]1CCN(C1)CCOc2ccc(cc2)[C@@H]3c4ccc(cc4CC[C@@H]3c5ccccc5)O	1	0.5	9.301	427.251	-10.2464	-0.2992	6	3	1	5.47	1.555	32.7	62.76	0.293092	Training	7.7457
C[C@@H](COc1ccc(cc1)[C@@H]2c3ccc(cc3CC[C@@H]2c4ccccc4)O)N5CCCC5	1	0.6	9.2218	427.251	-10.2464	-0.2992	6	3	1	5.62	1.555	32.7	62.76	0.293092	Training	7.7501
CCCC12CCC(=O)C(=C1c3ccc4c(c3C2)nn[nH]4)CC	1	612	6.2132	295.168	-10.2465	-0.2846	3	3	1	3.33	1.291	58.64	49.54	0.191969	Training	6.6354
CCCC1=C2c3ccc4c(c3CC2(CCC1=O)CC)nn[nH]4	1	352	6.4535	295.168	-10.2465	-0.2846	3	3	1	3.33	1.291	58.64	49.54	0.191969	Test	6.6354
CC/C(=C(/c1ccc(cc1)O)\c2ccc(cc2)OCN(C)C)/c3ccccc3	1	5	8.301	373.204	-10.2471	-0.2928	7	3	1	5.16	1.447	32.7	57.35	0.293092	Training	7.3499
CCC1CN(CCN1C)c2ccc(cc2)C3c4ccc(cc4CCN3c5ccccc5)O	1	190	6.7212	427.262	-10.2471	-0.2988	4	4	1	4.57	1.555	29.95	62.76	0.293092	Training	8.0867
CCN1CCN(CC1C)c2ccc(cc2)C3c4ccc(cc4CCN3c5ccccc5)O	1	30	7.5229	427.262	-10.2471	-0.2988	4	4	1	4.57	1.555	29.95	62.76	0.293092	Training	8.0867
C[C@]12CC(C3=C4CCC(=O)C=C4CCC3C1CC[C@@]2(CCCO)O)c5ccc(cc5)N(C)C	1			449.293	-10.2471	-0.3012	5	4	2	4.66	1.599	60.77	64.96	0.210884	Training
c1ccc(cc1)[C@@H]2CCc3cc(ccc3[C@@H]2c4ccc(cc4)OCCN5CCCC5)O	1	270	6.5686	413.236	-10.2472	-0.2972	6	3	1	5.23	1.527	32.7	61.36	0.293092	Training	7.6544
c1ccc(cc1)[C@H]2CCc3cc(ccc3C2c4ccc(cc4)OCCN5CCCC5)O	1	3.1	8.5086	413.236	-10.2472	-0.2972	6	3	1	5.23	1.527	32.7	61.36	0.293092	Training	7.6544
c1ccc(cc1)[C@H]2CCc3cc(ccc3[C@H]2c4ccc(cc4)OCCN5CCCC5)O	1	0.1	10	413.236	-10.2472	-0.2972	6	3	1	5.23	1.527	32.7	61.36	0.293092	Training	7.6544
c1ccc(cc1)C2CCc3cc(ccc3C2c4ccc(cc4)OCCN5CCCC5)O	1	0.5	9.301	413.236	-10.2472	-0.2972	6	3	1	5.23	1.527	32.7	61.36	0.293092	Training	7.6544
c1ccc(cc1)[C@H]2CCc3cc(ccc3[C@@H]2c4ccc(cc4)OCCN5CCCC5)O	1	9.75	8.011	413.236	-10.2472	-0.2972	6	3	1	5.23	1.527	32.7	61.36	0.293092	Test	7.6544
CCC(=C(c1ccc(cc1)O)c2ccc(cc2)O)c3ccccc3	1	15	7.8239	316.146	-10.2473	-0.2864	4	2	2	4.97	1.333	40.46	51.64	0.293092	Test	7.2561
CC1=C2c3ccc(cc3CC2(CCC1=O)c4ccccc4)O	1	481	6.3179	290.131	-10.2475	-0.2834	1	2	1	3.52	1.281	37.3	49.04	0.293092	Training	7.0309
CC(CCc1ccccc1)NC(=O)Cc2c3ccccc3[nH]c2c4ccccc4	1	11	7.9586	382.204	-10.2475	-0.2936	7	1	2	5.01	1.465	44.89	58.25	0.224231	Training	7.1681
c1ccc(cc1)N2CCc3cc(ccc3C2c4cccs4)O	1	50	7.301	307.103	-10.2475	-0.2853	2	3	1	4.11	1.315	23.47	50.74	0.293092	Training	7.4963
Cc1cc(cc2c1-c3ccc(c(c3OC2CC(C)C)C)O)O	1	627	6.2027	298.157	-10.2477	-0.2842	2	3	2	4.36	1.297	49.69	49.84	0.293111	Training	7.258
CC1CN(CCN1C)c2ccc(cc2)C3c4ccc(cc4CCN3c5ccccc5)O	1	44	7.3565	413.247	-10.2479	-0.2968	3	4	1	4.18	1.527	29.95	61.36	0.293092	Training	8.0677
CCNc1c(ccc(c1c2ccccc2)c3ccccc3)/C=N/O	1	0.56	9.2518	316.158	-10.2483	-0.2858	5	3	2	4.76	1.333	44.62	51.64	0.329561	Training	7.2429
CCCC12CCC(=O)C(=C1c3ccc(cc3C2)O)Br	1	79	7.1024	320.041	-10.2485	-0.2862	2	2	1	3.7	1.342	37.3	52.12	0.293092	Training	6.9011
c1ccc(cc1)c2ccc(cc2c3ccccc3)/C=N/O	1	0.18	9.7447	273.115	-10.2486	-0.2809	3	2	1	4.33	1.247	32.59	47.33	0.329561	Test	6.905
CCCCCSCCCN(C)C(=O)CCCCC/C(=C(/CC)\c1ccc(cc1)O)/c2ccc(cc2)O	1	600	6.2218	511.312	-10.2486	-0.3071	17	4	2	7.64	1.724	60.77	71.18	0.293092	Training	7.2272
CN(C)CCOc1ccc(cc1)/C(=C(/CCCSC)\c2ccccc2)/c3ccc(cc3)O	1	10	8	447.223	-10.2486	-0.3001	11	4	1	5.93	1.595	32.7	64.76	0.293092	Training	7.6329
CN1CCN(CC1)c2ccc(cc2)C3c4ccc(cc4CCN3c5ccccc5)O	1	55	7.2596	399.231	-10.2489	-0.2946	3	4	1	3.8	1.499	29.95	59.95	0.293092	Training	7.9825
c1ccc(cc1)N2CCc3cc(ccc3C2c4ccc(cc4)N5CCN6CCCCC6C5)O	1	21	7.6778	439.262	-10.2493	-0.2988	3	4	1	4.72	1.579	29.95	63.96	0.293092	Test	8.2355
CCC1=C2c3ccc4c(c3C[C@@]2(CCC1=O)CC)nn[nH]4	1	647	6.1891	281.153	-10.2495	-0.2812	2	3	1	2.94	1.263	58.64	48.14	0.191969	Training	6.6164
CCCCC12CCC(=O)C(=C1c3ccc(cc3C2)O)Cl	1	114	6.9431	290.107	-10.2495	-0.2823	3	2	1	3.94	1.282	37.3	49.08	0.293092	Training	6.726
COc1ccc2c(c1)CCC(=C2c3ccc(cc3)OCCN4CCCC4)c5ccccc5	1	40.9	7.3883	425.236	-10.2495	-0.2971	7	3	0	5.58	1.551	21.7	62.56	0.118903	Training	7.5684
CC(C)c1cccc(c1)N2CCc3cc(ccc3C2(C)c4ccc(cc4)OCCN5CCCCC5)O	1	16.1	7.7932	484.309	-10.2495	-0.3036	7	4	1	6.21	1.669	35.94	68.47	0.293092	Training	8.1088
CC(C)c1ccc(cc1)N2CCc3cc(ccc3C2(C)c4ccc(cc4)OCCN5CCCCC5)O	1	5.2	8.284	484.309	-10.2495	-0.3036	7	4	1	6.21	1.669	35.94	68.47	0.293092	Training	8.1088
Cc1cc(cc2c1c3ccc(cc3c(c2)c4ccc(cc4)OCCN5CCCCC5)C(=C(C)C)C)O	1	252	6.5986	479.282	-10.2498	-0.3029	6	3	1	7.85	1.659	32.7	67.97	0.293093	Training	8.1097
Cc1cc(ccc1O)c2cc(cc(n2)N(C)CCc3ccccc3)c4ccccc4	1	192	6.7167	394.204	-10.2499	-0.2935	6	3	1	5.61	1.489	36.36	59.45	0.293107	Training	7.4833
Cc1ccccc1c2cc(nc(c2)N(C)CCc3ccccc3)c4ccc(cc4)O	1	780	6.1079	394.204	-10.2499	-0.2935	6	3	1	5.61	1.489	36.36	59.45	0.293092	Training	7.4833
CC(C)c1ccc(cc1)N2CCc3cc(ccc3C2(C)c4ccc(cc4)OCCN5CCCC5)O	1	2.6	8.585	470.293	-10.2499	-0.3018	7	4	1	5.82	1.641	35.94	67.07	0.293092	Test	8.013
CC/C(=C(\c1ccccc1)/c2ccc(cc2)/C=C/C(=O)O)/c3ccccc3	1	39	7.4089	354.162	-10.25	-0.289	6	1	1	5.65	1.409	37.3	55.44	0.327821	Training	6.9252
Cc1cc(ccc1O)c2cc(cc(n2)N3CCC(CC3)Cc4ccccc4)c5ccccc5	1	24	7.6198	434.236	-10.25	-0.2978	5	3	1	6.39	1.569	36.36	63.46	0.293107	Training	7.8088
CCCCC12CCC(=O)C(=C1c3ccc(cc3C2)O)I	1	124	6.9066	382.043	-10.2501	-0.292	3	2	1	4.13	1.464	37.3	58.22	0.293092	Test	7.5197
CC(=C(c1ccc(cc1)O)c2ccc(cc2)O)c3ccccc3	1	30	7.5229	302.131	-10.2501	-0.2832	3	2	2	4.58	1.305	40.46	50.24	0.293092	Training	7.2371
Cc1c2cccc3n2c(c1c4ccc(cc4)O)cc3	1	28	7.5528	247.1	-10.2502	-0.2771	1	2	1	3.71	1.195	24.64	44.73	0.293092	Training	7.0542
CCCCCS(=O)(=O)CCCCCCCCCC/C(=C(/CC)\c1cccc(c1)O)/c2ccc(cc2)O	1	6.1	8.2147	514.312	-10.2502	-0.3065	18	4	2	8.03	1.73	74.6	71.48	0.293093	Training	6.8947
CCCCCS(=O)(=O)CCCCCCCCCC/C(=C(/CC)\c1ccc(cc1)O)/c2cccc(c2)O	1	49	7.3098	514.312	-10.2502	-0.3065	18	4	2	8.03	1.73	74.6	71.48	0.293093	Test	6.8947
CCCCCS(=O)(=O)CCCCCCCCCC/C(=C(/CC)\c1ccc(cc1)O)/c2ccc(cc2)O	1	5.1	8.2924	514.312	-10.2502	-0.3065	18	4	2	8.03	1.73	74.6	71.48	0.293092	Test	6.8947
Cc1cc(c(c2c1-c3ccc(c(c3OC2(C)CC=C)C)O)C)O	1	157	6.8041	310.157	-10.2502	-0.2841	2	3	2	4.37	1.321	49.69	51.04	0.293111	Test	7.3259
c1cc(ccc1[C@@H]2[C@@H]3CCCCC[C@@H]3c4cc(ccc4O2)O)O	1	7.33	8.1349	310.157	-10.2502	-0.2841	1	3	2	4.4	1.321	49.69	51.04	0.293092	Training	7.4035
Cc1ccc(cc1)N2CCc3cc(ccc3C2(C)c4ccc(cc4)OCCN5CCCCC5)O	1	2.9	8.5376	456.278	-10.2504	-0.3	6	4	1	5.39	1.613	35.94	65.66	0.293092	Training	8.0031
CC1(c2ccc(cc2CCN1c3ccccc3)O)c4ccc(cc4)OCCN5CCCCCC5	1	1.5	8.8239	456.278	-10.2504	-0.3	6	4	1	5.47	1.613	35.94	65.66	0.293092	Training	8.0055
c1ccc(cc1)C2=C(c3ccc(cc3CC2)O)c4ccc(cc4)OCCN5CCCC5	1	47.1	7.327	411.22	-10.2505	-0.295	6	3	1	5.27	1.523	32.7	61.15	0.293092	Training	7.6493
CCOc1ccc(cc1)/C=C\c2cc(cc(c2)OC)OC	1	163.2	6.7873	284.141	-10.2506	-0.2809	6	3	0	3.77	1.269	27.69	48.44	0.122653	Training	6.6623
CCOc1ccc(cc1)/C=C/c2cc(cc(c2)OC)OC	1	456.96	6.3401	284.141	-10.2506	-0.2809	6	3	0	3.77	1.269	27.69	48.44	0.122653	Training	6.6623
CCCC1c2cc(cc(c2-c3ccc(c(c3O1)C)O)C)O	1	626	6.2034	284.141	-10.2506	-0.2809	2	3	2	4.12	1.269	49.69	48.44	0.293111	Training	7.1667
CCC1c2c(c(cc(c2-c3ccc(c(c3O1)C)O)C)O)C	1	129	6.8894	284.141	-10.2506	-0.2809	1	3	2	4.03	1.269	49.69	48.44	0.293111	Test	7.2408
CC1=C2c3ccc4c(c3CC2(CCC1=O)Cc5ccccc5)cn[nH]4	1	160	6.7959	328.158	-10.2508	-0.2856	2	2	1	3.98	1.357	45.75	52.84	0.190063	Test	7.0247
CC[C@@]12CCC(=O)C(=C1c3ccc4c(c3C2)cn[nH]4)c5ccccc5	1	46	7.3372	328.158	-10.2508	-0.2856	2	2	1	4.29	1.357	45.75	52.84	0.190063	Training	7.0339
Cc1cc(cc2c1c3ccc(cc3c(c2)c4ccc(cc4)OCCN5CCCCC5)C(=C)C)O	1	348	6.4584	451.251	-10.2509	-0.2991	6	3	1	7.07	1.603	32.7	65.16	0.293093	Training	7.9285
CCCN(c1c(cccc1CC)CC)S(=O)(=O)c2ccc(c(c2)C)O	1	5	8.301	361.171	-10.251	-0.2892	7	3	1	3.93	1.423	57.61	56.15	0.293107	Training	6.7228
CCC1=N[C@@H]([C@@H](N1)c2ccc(cc2)O)c3ccc(cc3)OCCN4CCCCC4	1	38	7.4202	393.242	-10.251	-0.2927	7	5	2	3.95	1.487	57.09	59.35	0.293092	Training	7.5717
c1ccc(cc1)C2CCc3cc(ccc3N2Cc4ccc(cc4)OCCN5CCCCC5)O	1	2.04	8.6904	442.262	-10.2511	-0.2981	7	4	1	5.45	1.585	35.94	64.26	0.293092	Test	7.844
Cc1ccc(cc1)N2CCc3cc(ccc3C2(C)c4ccc(cc4)OCCN5CCCC5)O	1	3.5	8.4559	442.262	-10.2511	-0.2981	6	4	1	5	1.585	35.94	64.26	0.293092	Training	7.9074
CC1(c2ccc(cc2CCN1c3ccccc3)O)c4ccc(cc4)OCCN5CCCCC5	1	2.6	8.585	442.262	-10.2511	-0.2981	6	4	1	5.08	1.585	35.94	64.26	0.293092	Training	7.9097
CNc1c(ccc(c1c2ccccc2)c3ccccc3)/C=N/O	1	4.44	8.3526	302.142	-10.2512	-0.2825	4	3	2	4.37	1.305	44.62	50.24	0.329561	Training	7.2239
c1ccc(cc1)c2c(c3ccccc3[nH]2)c4ccc(cc4)O	1	24	7.6198	285.115	-10.2512	-0.2806	2	1	2	4.71	1.271	36.02	48.53	0.293092	Training	7.1642
CN(CCc1ccccc1)c2cc(cc(n2)c3ccc(cc3)O)c4ccccc4	1	588	6.2306	380.189	-10.2514	-0.291	6	3	1	5.3	1.461	36.36	58.05	0.293092	Training	7.3899
Cc1cc(ccc1O)c2cc(cc(n2)N(C)Cc3ccccc3)c4ccccc4	1	456	6.341	380.189	-10.2514	-0.291	5	3	1	5.57	1.461	36.36	58.05	0.293107	Training	7.4747
CC(C)C[C@@H]1[C@@H](Oc2ccc(cc2S1)O)c3ccc(cc3)OCCN4CCCCC4	1	76	7.1192	427.218	-10.2514	-0.2962	7	5	1	5.4	1.555	41.93	62.76	0.293093	Training	7.7741
CC(C)(C)[C@@H]1[C@@H](Oc2ccc(cc2S1)O)c3ccc(cc3)OCCN4CCCCC4	1	137	6.8633	427.218	-10.2514	-0.2962	5	5	1	5.4	1.555	41.93	62.76	0.293093	Training	7.9276
C[C@]12C[C@@H](C3c4ccc(cc4CCC3C1CC[C@@H]2O)O)CCCCNC(=O)CBr	1	320	6.4949	463.172	-10.2517	-0.3001	6	3	3	4.02	1.629	69.56	66.44	0.293092	Training	7.4603
COc1ccc2c(c1)CS[C@@H]([C@@H]2c3ccc(cc3)OCCN4CCCC4)c5ccccc5	1	164	6.7852	445.208	-10.2517	-0.298	7	4	0	5.79	1.591	21.7	64.56	0.118881	Training	7.8319
c1ccc2c(c1)C(C3=C2CCc4c3ccc(c4)O)c5ccc(cc5)OCCN6CCCCC6	1	740	6.1308	437.236	-10.2517	-0.2971	5	3	1	5.76	1.575	32.7	63.76	0.293092	Training	7.8821
c1ccc(cc1)[C@H]2COc3cc(ccc3[C@H]2c4ccc(cc4)SCCN5CCCCC5)O	1	9.7	8.0132	445.208	-10.2517	-0.298	6	4	1	5.78	1.591	32.7	64.56	0.293096	Training	7.9956
c1ccc(cc1)C2=C(c3ccccc3OCC2)c4ccc(cc4)OCCN5CCC5	1	8.77	8.057	397.204	-10.2518	-0.2927	6	3	0	5.01	1.495	21.7	59.75	0.126658	Training	7.4696
c1ccc(cc1)CN2CCc3cc(ccc3C2c4ccc(cc4)OCCN5CCCC5)O	1	4.7	8.3279	428.246	-10.2519	-0.296	7	4	1	4.51	1.557	35.94	62.86	0.293092	Training	7.7319
CC1(c2ccc(cc2CCN1c3ccccc3)O)c4ccc(cc4)OCCN5CCCC5	1	1.8	8.7447	428.246	-10.2519	-0.296	6	4	1	4.69	1.557	35.94	62.86	0.293092	Training	7.814
c1ccc(cc1)N2CCc3cc(ccc3C2c4ccc(cc4)OCCN5CCCCC5)O	1	32	7.4949	428.246	-10.2519	-0.296	6	4	1	4.91	1.557	35.94	62.86	0.293092	Training	7.8205
c1cc(ccc1[C@H]2[C@H](Sc3cc(ccc3O2)O)CC4CCCCC4)OCCN5CCCCC5	1	67	7.1739	467.249	-10.2521	-0.3002	7	5	1	6.32	1.635	41.93	66.77	0.293093	Training	8.0271
c1cc(ccc1[C@H]2[C@H](Sc3cc(ccc3O2)O)C4CCCCCC4)OCCN5CCCCC5	1	21	7.6778	467.249	-10.2521	-0.3002	6	5	1	6.32	1.635	41.93	66.77	0.293093	Training	8.1038
CC/C(=C(/c1ccc(cc1)OCCN2CCCC2)\c3ccc(cc3)I)/c4ccccc4	1	7.5	8.1249	523.137	-10.2522	-0.3063	8	2	0	6.63	1.747	12.47	72.35	0.118903	Training	8.0876
CC1=C(C2(Cc3ccccc3C2)c4c1cc(cc4)O)c5ccc(cc5)O	1	19	7.7212	340.146	-10.2523	-0.2861	1	2	2	4.58	1.381	40.46	54.04	0.293093	Test	7.6099
CCC12CCC(=O)C(=C1c3ccc(cc3C2)O)Br	1	319	6.4962	306.026	-10.2524	-0.2824	1	2	1	3.31	1.314	37.3	50.72	0.293092	Test	6.8821
CC(C)[C@@H]1[C@@H](Oc2ccc(cc2S1)O)c3ccc(cc3)OCCN4CCCCC4	1	127	6.8962	413.202	-10.2525	-0.294	6	5	1	5.01	1.527	41.93	61.36	0.293093	Training	7.7551
CCCCC12CCC(=O)C(=C1c3ccc(cc3C2)O)c4ccco4	1	196	6.7077	322.157	-10.2526	-0.2839	4	3	1	4.49	1.345	50.44	52.24	0.293092	Test	6.9027
CC12CCC3c4ccc(cc4CCC3C1CC[C@]2(CCCNC(=O)CBr)O)O	1	53	7.2757	449.157	-10.2526	-0.298	5	3	3	3.77	1.601	69.56	65.04	0.293092	Training	7.4454
c1ccc(cc1)[C@H]2COc3cc(ccc3[C@H]2c4ccc(cc4)SCCN5CCCC5)O	1	6.5	8.1871	431.192	-10.2527	-0.2958	6	4	1	5.39	1.563	32.7	63.16	0.293096	Training	7.8998
c1ccc(cc1)[C@@H]2[C@@H](c3ccc(cc3CS2)O)c4ccc(cc4)OCCN5CCCC5	1	0.25	9.6021	431.192	-10.2527	-0.2958	6	4	1	5.49	1.563	32.7	63.16	0.293092	Training	7.9028
Cc1c2ccc(cc2ccc1O)c3ccc(cc3)O	1	282	6.5498	250.099	-10.2528	-0.2759	1	2	2	3.73	1.201	40.46	45.03	0.293108	Training	7.0721
Cc1cc(ccc1c2ccc3cc(ccc3c2)O)O	1	40	7.3979	250.099	-10.2528	-0.2759	1	2	2	3.73	1.201	40.46	45.03	0.293093	Test	7.0721
c1cc(ccc1[C@H]2[C@H](Sc3cc(ccc3O2)O)CC4CCCC4)OCCN5CCCCC5	1	73	7.1367	453.234	-10.2528	-0.2982	7	5	1	5.93	1.607	41.93	65.36	0.293093	Training	7.9416
c1cc(ccc1[C@H]2[C@H](Sc3cc(ccc3O2)O)C4CCCCC4)OCCN5CCCCC5	1	2.6	8.585	453.234	-10.2528	-0.2982	6	5	1	5.93	1.607	41.93	65.36	0.293093	Training	8.0184
c1ccc(cc1)CN2Cc3cc(ccc3C(C2)c4ccc(cc4)O)O	1	20.1	7.6968	331.157	-10.2529	-0.2847	3	3	2	3.75	1.363	43.7	53.14	0.293092	Test	7.4722
CCCN(c1c(cccc1CC)C)S(=O)(=O)c2ccc(c(c2)C)O	1	7	8.1549	347.156	-10.253	-0.2864	6	3	1	3.68	1.395	57.61	54.75	0.293107	Training	6.708
c1ccc(cc1)N2CCc3cc(ccc3C2c4ccc(cc4)OCCN5CCCC5)O	1	11.5	7.9393	414.231	-10.253	-0.2938	6	4	1	4.52	1.529	35.94	61.45	0.293092	Training	7.735
CN1CCC(CC1)c2ccc(cc2)C3c4ccc(cc4CCN3c5cccc(c5)O)O	1	104	6.983	414.231	-10.253	-0.2938	3	4	2	4.56	1.529	46.94	61.45	0.293094	Test	8.0659
Cc1cc(cc2c1O[C@H]([C@@H]3[C@H]2CCC3)c4ccc(cc4)O)O	1	3.38	8.4711	296.141	-10.2531	-0.2807	1	3	2	3.92	1.293	49.69	49.64	0.293093	Test	7.3051
C[C@H]1C[C@H]2c3cc(ccc3O[C@H]([C@H]2C1)c4ccc(cc4)O)O	1	3.96	8.4023	296.141	-10.2531	-0.2807	1	3	2	3.86	1.293	49.69	49.64	0.293092	Test	7.3033
c1cc(ccc1[C@@H]2[C@@H]3CCCC[C@@H]3c4cc(ccc4O2)O)O	1	3.46	8.4609	296.141	-10.2531	-0.2807	1	3	2	4.01	1.293	49.69	49.64	0.293092	Training	7.3078
CN(C)CCOc1ccc(cc1)C2=C(CCOc3c2cccc3)c4cccs4	1	828	6.082	391.161	-10.2533	-0.2911	6	4	0	4.93	1.483	21.7	59.15	0.126658	Training	7.5727
c1ccc(cc1)C=C(c2ccc(cc2)O)c3ccc(cc3)O	1	150	6.8239	288.115	-10.2536	-0.2796	3	2	2	4.19	1.277	40.46	48.83	0.293092	Test	7.1516
CN(C)CCOc1ccc(cc1)/C(=C(/CCCCO)\c2ccccc2)/c3ccc(cc3)O	1	79	7.1024	431.246	-10.2536	-0.2953	11	4	2	4.95	1.563	52.93	63.16	0.293092	Test	7.4312
c1cc(ccc1[C@H]2[C@H](Sc3cc(ccc3O2)O)C4CCCC4)OCCN5CCCCC5	1	22	7.6576	439.218	-10.2536	-0.2962	6	5	1	5.54	1.579	41.93	63.96	0.293093	Test	7.9226
c1cc(ccc1C2CCc3cc(ccc3N2)O)O	1	204	6.6904	241.11	-10.254	-0.2742	1	3	3	2.7	1.183	52.49	44.13	0.293092	Training	7.2268
CC1(c2ccc(cc2CCN1c3cccc(c3)N(C)C)O)c4ccc(cc4)OCCN5CCCCC5	1	19.8	7.7033	485.304	-10.2542	-0.3009	7	5	1	5.15	1.671	39.18	68.57	0.293092	Training	8.1688
COc1ccc(cc1)/C=C\c2cc(cc(c2)OC)OC	1	158.4	6.8002	270.126	-10.2543	-0.2772	5	3	0	3.38	1.241	27.69	47.03	0.122653	Training	6.6536
COc1ccc(cc1)/C=C/c2cc(cc(c2)OC)OC	1	313.2	6.5042	270.126	-10.2543	-0.2772	5	3	0	3.38	1.241	27.69	47.03	0.122653	Training	6.6536
CCC1c2c(c(ccc2-c3ccc(c(c3O1)C)O)O)C	1	101	6.9957	270.126	-10.2543	-0.2772	1	3	2	3.73	1.241	49.69	47.03	0.293111	Training	7.158
CCC1c2cc(cc(c2-c3ccc(c(c3O1)C)O)C)O	1	435	6.3615	270.126	-10.2543	-0.2772	1	3	2	3.73	1.241	49.69	47.03	0.293111	Training	7.158
Cc1c(ccc-2c1C(Oc3c2ccc(c3C)O)(C)C)O	1	468	6.3298	270.126	-10.2543	-0.2772	0	3	2	3.51	1.241	49.69	47.03	0.293111	Training	7.2282
Cc1cc(c(c2c1-c3ccc(c(c3OC2C)C)O)C)O	1	237	6.6253	270.126	-10.2543	-0.2772	0	3	2	3.64	1.241	49.69	47.03	0.293111	Training	7.232
c1cc2c(cn[nH]2)c3c1C4=C(C(=O)CC[C@]4(C3)CCC5CC5)Br	1	229	6.6402	370.068	-10.2546	-0.2881	3	2	1	4.26	1.443	45.75	57.13	0.190063	Test	6.8402
CN(C)CCOc1ccc(cc1)/C(=C(/CCCO)\c2ccccc2)/c3ccc(cc3)O	1	320	6.4949	417.23	-10.2547	-0.2931	10	4	2	4.56	1.535	52.93	61.75	0.293092	Training	7.4225
c1ccc(cc1)c2ccc(c(c2c3ccccc3)N)/C=N/O	1	2.64	8.5784	288.126	-10.2548	-0.2789	3	3	2	3.91	1.277	58.61	48.83	0.329561	Training	6.9257
CCCN(Cc1ccccn1)c2cc(cc(n2)c3ccc(c(c3)C)O)c4ccccc4	1	84	7.0757	409.215	-10.2548	-0.2921	7	4	1	5.74	1.519	49.25	60.95	0.293107	Test	7.3878
CC1(c2ccc(cc2CCN1c3cccc(c3)N(C)C)O)c4ccc(cc4)OCCN5CCCC5	1	19	7.7212	471.289	-10.2548	-0.299	7	5	1	4.76	1.643	39.18	67.16	0.293092	Training	8.0833
CCCCC(=C(c1ccc(cc1)O)c2ccc(cc2)O)c3ccc(cc3)O	1	240	6.6198	360.173	-10.2549	-0.2867	6	3	3	5.45	1.421	60.69	56.05	0.293092	Training	7.4272
CC1([C@H]([C@@H](c2ccc(cc2O1)OC)c3ccc(cc3)OCCN4CCCC4)c5ccccc5)C	1	73	7.1367	457.262	-10.2549	-0.2974	7	4	0	5.76	1.615	30.93	65.76	0.127179	Training	7.7267
c1ccc2c(c1)CC3(C2)c4cc(ccc4C=C3c5cccc(c5)O)O	1	31	7.5086	326.131	-10.2551	-0.2829	1	2	2	4.19	1.353	40.46	52.64	0.293093	Training	7.5142
c1ccc2c(c1)CC3(C2)c4ccc(cc4C=C3c5ccc(cc5)O)O	1	4.3	8.3665	326.131	-10.2551	-0.2829	1	2	2	4.19	1.353	40.46	52.64	0.293093	Training	7.5142
c1ccc2c(c1)CC3(C2)c4ccc(cc4C=C3c5cccc(c5)O)O	1	28	7.5528	326.131	-10.2551	-0.2829	1	2	2	4.19	1.353	40.46	52.64	0.293093	Training	7.5142
CCCC12CCC(=O)C(=C1c3ccc4c(c3C2)cn[nH]4)Br	1	663	6.1785	344.052	-10.2552	-0.2849	2	2	1	3.87	1.39	45.75	54.52	0.190063	Training	6.8788
CN(C)CCOc1ccc(cc1)/C(=C(/CCCC#N)\c2ccccc2)/c3ccc(cc3)O	1	25	7.6021	426.231	-10.2552	-0.2938	10	4	1	5.49	1.553	56.49	62.66	0.293092	Training	7.092
CCCN(c1c(cccc1C)C)S(=O)(=O)c2ccc(c(c2)C)O	1	14	7.8539	333.14	-10.2555	-0.2834	5	3	1	3.42	1.367	57.61	53.35	0.293107	Training	6.6928
CC(C)CN1CCN(CC1)c2ccc(cc2)C3c4ccc(cc4CCN3c5cccc(c5)O)O	1	80	7.0969	457.273	-10.2555	-0.297	5	5	2	4.53	1.615	50.18	65.76	0.293094	Test	8.2452
c1cc(ccc1[C@@H]2[C@@H](Oc3ccc(cc3S2)O)CCCN4CCCCC4)O	1	0.7	9.1549	385.171	-10.2556	-0.2891	5	5	2	4.46	1.471	52.93	58.55	0.293093	Test	7.7569
c1cc2ccc3n2c(c1)cc3c4ccc(cc4)O	1	700	6.1549	233.084	-10.2557	-0.2722	1	2	1	3.4	1.167	24.64	43.33	0.293092	Training	6.9608
CC(=O)N(C)c1ccc(cc1)[C@H]2C[C@]3([C@@H](CC[C@]3(C#C)O)[C@H]4C2=C5CCC(=O)C=C5CC4)C	1	40.8	7.3893	443.246	-10.2558	-0.2953	2	3	1	4.43	1.587	57.61	64.36	0.223095	Training	7.6033
CN(C)CCOc1ccc(cc1)/C(=C(/CCCCl)\c2ccccc2)/c3ccc(cc3)O	1	100	7	435.197	-10.2561	-0.2943	10	3	1	5.81	1.572	32.7	63.6	0.293092	Training	7.3194
CN(C)CCOc1ccc(cc1)/C(=C(/CCO)\c2ccccc2)/c3ccc(cc3)O	1	250	6.6021	403.215	-10.2561	-0.2907	9	4	2	4.17	1.507	52.93	60.35	0.293092	Training	7.4035
CCCN(Cc1ccccn1)c2cc(cc(n2)c3ccc(cc3)O)c4ccccc4	1	216	6.6655	395.2	-10.2565	-0.2896	7	4	1	5.43	1.491	49.25	59.55	0.293092	Training	7.2944
CCN(Cc1ccncc1)c2cc(cc(n2)c3ccc(c(c3)C)O)c4ccccc4	1	996	6.0017	395.2	-10.2565	-0.2896	6	4	1	5.35	1.491	49.25	59.55	0.293107	Training	7.3688
CC(C)N1CCN(CC1)c2ccc(cc2)C3c4ccc(cc4CCN3c5cccc(c5)O)O	1	51	7.2924	443.257	-10.2565	-0.2949	4	5	2	4.28	1.587	50.18	64.36	0.293094	Training	8.2304
CN(C)CCOc1ccc(cc1)/C(=C(/CCC#N)\c2ccccc2)/c3ccc(cc3)O	1	200	6.699	412.215	-10.2566	-0.2914	9	4	1	5.1	1.525	56.49	61.25	0.293092	Training	7.0833
c1cc(ccc1[C@H]2[C@H]3CCC[C@H]3c4cc(ccc4O2)O)O	1	3.22	8.4921	282.126	-10.2567	-0.277	1	3	2	3.62	1.265	49.69	48.23	0.293092	Training	7.2223
c1cc(ccc1[C@@H]2[C@@H]3CCC[C@@H]3c4cc(ccc4O2)O)O	1	17.4	7.7595	282.126	-10.2567	-0.277	1	3	2	3.62	1.265	49.69	48.23	0.293092	Training	7.2223
c1cc(cc(c1)O)[C@@H]2[C@@H]3CCC[C@@H]3c4cc(ccc4O2)O	1	78	7.1079	282.126	-10.2567	-0.277	1	3	2	3.62	1.265	49.69	48.23	0.293092	Test	7.2223
c1cc(c2c(c1)O[C@@H]([C@H]3[C@@H]2CCC3)c4ccc(cc4)O)O	1	0.42	9.3768	282.126	-10.2567	-0.277	1	3	2	3.62	1.265	49.69	48.23	0.293111	Training	7.2223
c1cc(ccc1[C@@H]2[C@@H]3CCC[C@@H]3c4ccc(cc4O2)O)O	1	49.2	7.308	282.126	-10.2567	-0.277	1	3	2	3.62	1.265	49.69	48.23	0.293096	Training	7.2223
Cc1cc(ccc1O)c2cc(cc(n2)N(CCc3ccccc3)Cc4ccccc4)c5ccccc5	1	156	6.8069	470.236	-10.2567	-0.2978	8	3	1	7.18	1.641	36.36	67.06	0.293107	Training	7.8049
Cc1cc(ccc1O)c2cc(cc(n2)N(C)Cc3cccc4c3cccc4)c5ccccc5	1	540	6.2676	430.204	-10.2568	-0.2933	5	3	1	6.72	1.561	36.36	63.06	0.293107	Training	7.7855
CCCCCS(=O)(=O)CCCCCCCCCCn1c2ccc(cc2c(c1c3ccc(cc3)O)C)O	1	1.4	8.8539	513.291	-10.2569	-0.3023	16	5	2	7.25	1.727	79.53	71.37	0.293093	Test	7.1904
COc1ccc2c(c1)CO[C@@H]([C@@H]2c3ccc(cc3)OCCN4CCCC4)c5ccccc5	1	57	7.2441	429.23	-10.2569	-0.2931	7	4	0	5.07	1.559	30.93	62.96	0.118881	Training	7.5384
c1ccc(cc1)[C@H]2COc3cc(ccc3[C@H]2c4ccc(cc4)OCCN5CCCCC5)O	1	3.1	8.5086	429.23	-10.2569	-0.2931	6	4	1	5.07	1.559	41.93	62.96	0.293096	Training	7.7024
c1cc(cc(c1)O)N2CCc3cc(ccc3C2c4ccc(cc4)N5CCN(CC5)C6CCCCC6)O	1	52	7.284	483.289	-10.2569	-0.299	4	5	2	5.2	1.667	50.18	68.37	0.293094	Training	8.4834
CCc1c(c2ccc3n2c1c(cc3)CO)c4ccc(cc4)O	1	12	7.9208	291.126	-10.257	-0.2779	3	3	2	3.46	1.283	44.87	49.13	0.293092	Training	7.2139
CCCC[C@@]12CCC(=O)C(=C1c3ccc4c(c3C2)c(n[nH]4)F)CC	1	23	7.6383	326.179	-10.2571	-0.2816	4	2	1	4.46	1.353	45.75	52.64	0.240036	Training	6.8781
CCCC(=C(c1ccc(cc1)O)c2ccc(cc2)O)c3ccc(cc3)O	1	70	7.1549	346.157	-10.2572	-0.2838	5	3	3	5.06	1.393	60.69	54.64	0.293092	Test	7.4185
CC12CCC(=O)C(=C1c3ccc(cc3C2)O)Br	1	883	6.054	292.01	-10.2573	-0.2779	0	2	1	2.92	1.286	37.3	49.32	0.293092	Test	6.8631
CC12CCC3c4ccc(cc4CCC3C1CC[C@]2(CCCNC(=O)CI)O)O	1	18	7.7447	497.143	-10.2573	-0.3003	5	3	3	3.81	1.695	69.56	69.74	0.293092	Training	8.045
CN(C)CCOc1ccc(cc1)/C(=C(/CCCl)\c2ccccc2)/c3ccc(cc3)O	1	4	8.3979	421.181	-10.2575	-0.2919	9	3	1	5.42	1.544	32.7	62.2	0.293092	Training	7.3004
c1cc(cc(c1)O)N2CCc3cc(ccc3C2c4ccc(cc4)N5CCN(CC5)C6CCCC6)O	1	59	7.2291	469.273	-10.2577	-0.2971	4	5	2	4.81	1.639	50.18	66.96	0.293094	Training	8.3979
c1cc2c(cn[nH]2)c3c1C4=C(C(=O)CC[C@]4(C3)CC5CC5)Br	1	230	6.6383	356.052	-10.2578	-0.2846	2	2	1	3.87	1.415	45.75	55.73	0.190063	Training	6.8211
Cc1cc(cc2c1c3ccc(cc3c(c2)c4ccc(cc4)OCCN5CCCCC5)C(C)O)O	1	144	6.8416	455.246	-10.2579	-0.2953	6	4	2	6.09	1.611	52.93	65.56	0.293093	Training	7.984
c1cc2c(c(c1)Cl)n(nc2c3ccc(cc3)O)C4CCCCC4	1	37	7.4318	326.119	-10.258	-0.2811	2	3	1	5.07	1.354	38.05	52.68	0.293092	Training	7.1815
c1cc(ccc1C(=O)c2c3ccc(cc3sc2C4CCCCC4)O)OCCN5CCCCC5	1	2.5	8.6021	463.218	-10.258	-0.2962	7	5	1	6.25	1.627	49.77	66.36	0.293093	Training	7.8411
C[C@@H](CCc1ccc(cc1)O)NC(=O)Cc2c3ccccc3[nH]c2c4ccccc4	1	37	7.4318	398.199	-10.2582	-0.2889	7	2	3	4.72	1.497	65.12	59.85	0.293092	Training	7.307
CC(CCc1ccc(cc1)O)NC(=O)Cc2c3ccccc3[nH]c2c4ccccc4	1	1	9	398.199	-10.2582	-0.2889	7	2	3	4.72	1.497	65.12	59.85	0.293092	Test	7.307
C[C@H](CCc1ccc(cc1)O)NC(=O)Cc2c3ccccc3[nH]c2c4ccccc4	1	1	9	398.199	-10.2582	-0.2889	7	2	3	4.72	1.497	65.12	59.85	0.293092	Training	7.307
CN(C)C(=O)/C=C/c1ccc(cc1)N2CCc3cc(ccc3C2c4ccccc4)O	1	8	8.0969	398.199	-10.2582	-0.2889	4	3	1	4.15	1.497	43.78	59.85	0.293092	Training	7.4617
c1cc(cc2c1ccc(c2)O)c3ccc(cc3)O	1	442	6.3546	236.084	-10.2583	-0.271	1	2	2	3.42	1.173	40.46	43.63	0.293093	Training	6.9787
c1cc(ccc1c2ccc3cc(ccc3c2)O)O	1	211	6.6757	236.084	-10.2583	-0.271	1	2	2	3.42	1.173	40.46	43.63	0.293093	Training	6.9787
c1cc2cc(ccc2c(c1)O)c3ccc(cc3)O	1	22	7.6576	236.084	-10.2583	-0.271	1	2	2	3.42	1.173	40.46	43.63	0.293126	Training	6.9787
c1cc(cc(c1)O)c2ccc3cc(ccc3c2)O	1	230	6.6383	236.084	-10.2583	-0.271	1	2	2	3.42	1.173	40.46	43.63	0.293093	Training	6.9787
c1ccc(cc1)[C@H]2COc3cc(ccc3[C@H]2c4ccc(cc4)OCCN5CCCC5)O	1	19	7.7212	415.215	-10.2583	-0.2907	6	4	1	4.67	1.531	41.93	61.55	0.293096	Test	7.6166
c1ccc(cc1)[C@@H]2[C@@H](c3ccc(cc3CO2)O)c4ccc(cc4)OCCN5CCCC5	1	0.15	9.8239	415.215	-10.2583	-0.2907	6	4	1	4.77	1.531	41.93	61.55	0.293092	Training	7.6196
C[C@]12C[C@@H](C3c4ccc(cc4CCC3C1CC[C@@H]2O)O)CCCCOS(=O)(=O)C	1	6	8.2218	422.213	-10.2584	-0.2915	6	5	2	3.48	1.545	83.83	62.26	0.293092	Training	7.2284
CC(C)c1c(c2ccc(cc2s1)O)C(=O)c3ccc(cc3)OCCN4CCCCC4	1	3	8.5229	423.187	-10.2584	-0.2916	7	5	1	5.33	1.547	49.77	62.36	0.293093	Training	7.5778
CCCc1cc(c(cc1O)CCC)c2c3ccc(cc3on2)O	1	22	7.6576	311.152	-10.2585	-0.2791	5	4	2	4.31	1.323	66.49	51.14	0.293108	Training	6.9068
CCCN(c1ccccc1C)S(=O)(=O)c2ccc(c(c2)C)O	1	109	6.9626	319.124	-10.2586	-0.28	5	3	1	3.11	1.339	57.61	51.94	0.293107	Training	6.6097
CCCC[C@@]12CCC(=O)C(=C1c3ccc4c(c3C2)nn[nH]4)c5cccs5	1	34	7.4685	363.14	-10.2586	-0.2848	4	4	1	4.53	1.427	58.64	56.35	0.191969	Training	7.1117
c1ccc(cc1)c2c(c3ccccc3s2)C(=O)c4ccc(cc4)OCCN5CCCCC5	1	300	6.5229	441.176	-10.2586	-0.2934	7	4	0	6.16	1.583	29.54	64.16	0.194628	Test	7.6434
c1cc(cc(c1)O)N2CCc3cc(ccc3C2c4ccc(cc4)N5CCN(CC5)CC6CC6)O	1	46	7.3372	455.257	-10.2586	-0.2949	5	5	2	4.28	1.611	50.18	65.56	0.293094	Training	8.2213
Cc1c(ccc-2c1C(Oc3c2ccc(c3C)O)C)O	1	335	6.475	256.11	-10.2588	-0.2729	0	3	2	3.34	1.213	49.69	45.63	0.293111	Training	7.1389
CCc1cc(nc2c1cc(cc2)O)c3ccc(cc3)O	1	634	6.1979	265.11	-10.259	-0.2738	2	3	2	3.38	1.231	53.35	46.53	0.293093	Test	6.9623
CC[C@@]12CCC(=O)C(=C1c3ccc4c(c3C2)cn[nH]4)Br	1	249	6.6038	330.037	-10.2591	-0.281	1	2	1	3.48	1.362	45.75	53.12	0.190063	Training	6.8598
Cc1cc(cc2c1c3ccc(cc3c(c2)c4ccc(cc4)OCCN5CCCCC5)C(=O)C(C)C)O	1	588	6.2306	481.262	-10.2591	-0.2975	7	4	1	6.88	1.663	49.77	68.16	0.293093	Training	7.822
CN1CCN(CC1)c2ccc(cc2)C3c4ccc(cc4CCN3c5cccc(c5)O)O	1	110	6.9586	415.226	-10.2591	-0.2903	3	5	2	3.5	1.531	50.18	61.55	0.293094	Training	8.1259
c1cc(ccc1C(=O)c2c3ccc(cc3sc2C4CCCC4)O)OCCN5CCCCC5	1	5	8.301	449.202	-10.2592	-0.294	7	5	1	5.86	1.599	49.77	64.96	0.293093	Training	7.7454
CC1=C2c3ccc(cc3CC2(CCC1=O)Cc4ccc(cc4)Cl)O	1	22	7.6576	338.107	-10.2593	-0.2817	2	2	1	4.47	1.378	37.3	53.88	0.293092	Training	7.0889
CCCCn1c2c(cccc2Cl)c(n1)c3ccc(cc3)O	1	25	7.6021	300.103	-10.2594	-0.2774	4	3	1	4.36	1.302	38.05	50.08	0.293092	Training	6.8551
CC/C(=C(/c1ccc(cc1)CC(=O)O)\c2ccc(cc2)O)/c3ccccc3	1	450	6.3468	358.157	-10.2595	-0.2837	6	2	2	4.89	1.417	57.53	55.84	0.307315	Training	6.9888
CN1CCC(CC1)c2ccc(cc2)C3c4ccc(cc4CCN3c5ccc(cc5)F)O	1	46	7.3372	416.226	-10.2596	-0.2901	3	3	1	4.99	1.533	26.71	61.65	0.293092	Training	8.0246
CN1CCC(CC1)c2ccc(cc2)C3c4ccc(cc4CCN3c5cccc(c5)F)O	1	150	6.8239	416.226	-10.2596	-0.2901	3	3	1	4.99	1.533	26.71	61.65	0.293092	Test	8.0246
CCOCc1cc(cc2c1O[C@H]([C@@H]3[C@H]2CCC3)c4ccc(cc4)O)O	1	32.64	7.4862	340.168	-10.2597	-0.2817	4	4	2	4.15	1.381	58.92	54.04	0.293093	Training	7.3029
CCC(=C(c1ccc(cc1)O)c2ccc(cc2)O)c3ccc(cc3)O	1	10	8	332.141	-10.2601	-0.2805	4	3	3	4.67	1.365	60.69	53.24	0.293092	Training	7.3995
CCc1c(c2ccc(cc2s1)O)C(=O)c3ccc(cc3)OCCN4CCCCC4	1	20	7.699	409.171	-10.2601	-0.289	7	5	1	4.77	1.519	49.77	60.96	0.293093	Training	7.477
CCc1c(c(oc1c2ccc(cc2)O)c3ccccc3)c4ccc(cc4)OCCN5CCCCC5	1	4.56	8.341	467.246	-10.2601	-0.2954	8	4	1	6.91	1.635	45.84	66.76	0.293092	Training	7.7427
CCc1c(c(oc1c2ccccc2)c3ccc(cc3)O)c4ccc(cc4)OCCN5CCCCC5	1	72	7.1427	467.246	-10.2601	-0.2954	8	4	1	6.91	1.635	45.84	66.76	0.293092	Test	7.7427
CC(C)[C@@H]1[C@H](Oc2cc(ccc2C1=O)O)c3ccc(cc3)OCCN4CCCCC4	1	109	6.9626	409.225	-10.2602	-0.2889	6	5	1	4.35	1.519	59	60.95	0.293096	Training	7.3802
CC(C)[C@H]1[C@H](Oc2cc(ccc2C1=O)O)c3ccc(cc3)OCCN4CCCCC4	1	89	7.0506	409.225	-10.2602	-0.2889	6	5	1	4.35	1.519	59	60.95	0.293096	Test	7.3802
c1cc(cc(c1)O)C2CCc3cc(ccc3N2Cc4ccc(cc4)OCCN5CCCCC5)O	1	0.72	9.1427	458.257	-10.2602	-0.2943	7	5	2	5.16	1.617	56.17	65.86	0.293092	Training	7.9877
c1cc(ccc1CN2c3ccc(cc3CCC2c4ccc(cc4)O)O)OCCN5CCCCC5	1	0.72	9.1427	458.257	-10.2602	-0.2943	7	5	2	5.16	1.617	56.17	65.86	0.293092	Training	7.9877
CC1(c2ccc(cc2CCN1c3cccc(c3)O)O)c4ccc(cc4)OCCN5CCCCC5	1	0.7	9.1549	458.257	-10.2602	-0.2943	6	5	2	4.79	1.617	56.17	65.86	0.293094	Training	8.0534
c1cc(ccc1C2=C(c3ccc(cc3C2)O)c4ccc(cc4)OCCN5CCCCC5)O	1	2.04	8.6904	427.215	-10.2605	-0.2908	6	4	2	4.98	1.555	52.93	62.75	0.293092	Training	7.793
Cc1c(nn(c1c2ccc(cc2)CCCN3CCCCC3)c4ccc(cc4)O)c5ccc(cc5)O	1	20	7.699	467.257	-10.2607	-0.295	7	5	2	5.84	1.635	61.52	66.76	0.293092	Training	7.9488
c1ccc(cc1)N(C2CCCCC2)S(=O)(=O)c3ccc(cc3)O	1	866	6.0625	331.124	-10.2609	-0.2799	4	3	1	3.42	1.363	57.61	53.14	0.293092	Training	6.7633
CCN(CC)CCOc1ccc(cc1)Cn2c3ccccc3c4c2c5ccc(cc5s4)O	1	57.4	7.2411	444.187	-10.261	-0.2923	8	5	1	5.98	1.589	37.63	64.46	0.293093	Training	7.8882
CCCCC12CCC(=O)C(=C1c3ccc4c(c3C2)nn[nH]4)Br	1	141	6.8508	359.063	-10.2612	-0.2829	3	3	1	3.66	1.421	58.64	56.03	0.191969	Training	6.6478
CN(C)CCOc1ccc(cc1)C2=C3c4ccc(cc4CC3(CCC2=O)Cc5ccccc5)O	1	40	7.3979	453.23	-10.2612	-0.2932	7	4	1	4.89	1.607	49.77	65.36	0.293092	Training	7.5945
c1ccc(cc1)CC23CCC(=O)C(=C2c4ccc(cc4C3)O)c5ccc(cc5)OCCN6CCCCC6	1	22	7.6576	493.262	-10.2612	-0.2976	7	4	1	5.82	1.687	49.77	69.36	0.293092	Training	7.8581
c1cc(ccc1Cc2c3ccc(cc3ccc2c4ccc(cc4)O)O)OCCN5CCCCC5	1	0.2	9.699	453.23	-10.2612	-0.2932	7	4	2	5.87	1.607	52.93	65.36	0.293093	Training	7.8842
c1cc(ccc1C2=Cc3cc(ccc3C24Cc5ccc(cc5C4)OCCN6CCCCC6)O)O	1	1	9	453.23	-10.2612	-0.2932	5	4	2	5.05	1.607	52.93	65.36	0.293093	Training	8.0133
c1cc(ccc1C2=CC3(CCc4c3ccc(c4)O)c5c2cc(cc5)O)OCCN6CCCCC6	1	93.96	7.0271	453.23	-10.2612	-0.2932	5	4	2	5.14	1.607	52.93	65.36	0.293093	Training	8.016
c1cc(ccc1C2c3cc(ccc3C4=C2c5ccc(cc5CC4)O)O)OCCN6CCCCC6	1	125	6.9031	453.23	-10.2612	-0.2932	5	4	2	5.47	1.607	52.93	65.36	0.293092	Training	8.0258
CCc1c2ccc(c3n2c(c1c4ccc(cc4)O)cc3)O	1	0.9	9.0458	277.11	-10.2613	-0.2737	2	3	2	3.67	1.255	44.87	47.73	0.293212	Training	7.2127
CCc1c2cc(cc3n2c(c1c4ccc(cc4)O)cc3)O	1	0.9	9.0458	277.11	-10.2613	-0.2737	2	3	2	3.67	1.255	44.87	47.73	0.293096	Training	7.2127
c1ccc(cc1)C[C@@H]2[C@@H](Oc3ccc(cc3S2)O)c4ccc(cc4)OCCN5CCCCC5	1	61	7.2147	461.202	-10.2613	-0.294	7	5	1	5.59	1.623	41.93	66.16	0.293093	Training	7.966
c1cc(ccc1CCCN2CCCCC2)[C@H]3[C@H](Sc4cc(ccc4O3)O)c5ccc(cc5)O	1	1.4	8.8539	461.202	-10.2613	-0.294	6	5	2	5.98	1.623	52.93	66.16	0.293093	Training	8.1538
c1cc(ccc1CN2c3ccc(cc3CCC2c4ccc(cc4)O)O)OCCN5CCCC5	1	1.32	8.8794	444.241	-10.2614	-0.2921	7	5	2	4.77	1.589	56.17	64.46	0.293092	Training	7.8919
CC1(c2ccc(cc2CCN1c3cccc(c3)O)O)c4ccc(cc4)OCCN5CCCC5	1	0.6	9.2218	444.241	-10.2614	-0.2921	6	5	2	4.4	1.589	56.17	64.46	0.293094	Test	7.9577
c1cc(ccc1C2CCc3cc(ccc3N2c4ccc(cc4)OCCN5CCCCC5)O)O	1	3	8.5229	444.241	-10.2614	-0.2921	6	5	2	5.29	1.589	56.17	64.46	0.293092	Training	7.9841
c1cc(ccc1C2=C(Cc3c2ccc(c3)O)c4ccc(cc4)O)N	1	0.8	9.0969	315.126	-10.2617	-0.2777	2	3	3	3.7	1.331	66.48	51.54	0.293092	Test	7.3042
Cc1ccc(cc1)S(=O)(=O)OCCCCCCCCCC[C@H]2C[C@@]3([C@H](CCC3C4C2c5ccc(cc5CC4)O)O)C	1	4	8.3979	582.338	-10.2617	-0.3071	13	5	2	7.56	1.866	83.83	78.28	0.296471	Training	7.6205
CC1(c2ccc(cc2CCN1c3ccc(cc3)Cl)O)c4ccc(cc4)OCCN5CCCCC5	1	3.1	8.5086	476.223	-10.2617	-0.2955	6	4	1	5.74	1.654	35.94	67.7	0.293092	Training	7.9517
CC1(c2ccc(cc2CCN1c3cccc(c3)Cl)O)c4ccc(cc4)OCCN5CCCCC5	1	4.5	8.3468	476.223	-10.2617	-0.2955	6	4	1	5.74	1.654	35.94	67.7	0.293092	Training	7.9517
CCCCc1cc2ccccc2c(c1c3ccccc3)Oc4ccc(cc4)/C=C/C(=O)O	1	1172.4	5.9309	422.188	-10.2618	-0.2894	8	2	1	7.24	1.545	46.53	62.25	0.327821	Training	7.1651
c1cc2c(c(c1)Cl)n(nc2c3ccc(cc3)O)C4CCCC4	1	18	7.7447	312.103	-10.2618	-0.2773	2	3	1	4.68	1.326	38.05	51.28	0.293092	Training	7.0857
c1ccc2c(c1)c3c(n2Cc4ccc(cc4)OCCN5CCCCCC5)c6ccc(cc6s3)O	1	18	7.7447	470.203	-10.2618	-0.2947	6	5	1	6.52	1.641	37.63	67.06	0.293093	Training	8.2095
c1ccc2c(c1)C(=C(CCO2)c3ccc(cc3)O)c4ccc(cc4)OCCN5CCC5	1	1.9	8.7212	413.199	-10.2621	-0.2882	6	4	1	4.72	1.527	41.93	61.35	0.293092	Training	7.6016
Cc1c(c2ccc(cc2s1)O)C(=O)c3ccc(cc3)OCCN4CCCCC4	1	35	7.4559	395.156	-10.2621	-0.2862	6	5	1	4.51	1.491	49.77	59.55	0.293093	Training	7.4721
c1ccc(cc1)C2=Cc3ccc(cc3OC2c4ccc(cc4)OCCN5CCCC5)O	1	11.1	7.9547	413.199	-10.2621	-0.2882	6	4	1	5.04	1.527	41.93	61.35	0.293096	Training	7.6111
CCCc1cc(c(cc1O)CC)c2c3ccc(cc3on2)O	1	13	7.8861	297.137	-10.2622	-0.2754	4	4	2	3.92	1.295	66.49	49.74	0.293108	Training	6.8878
CCCCN(c1ccccc1)S(=O)(=O)c2ccc(cc2)O	1	317	6.4989	305.109	-10.2623	-0.2762	6	3	1	2.89	1.311	57.61	50.54	0.293092	Training	6.4423
Cc1c2cc(ccc2n(c1c3ccc(cc3)O)Cc4ccc(cc4)OCCN5CCCCCC5)O	1	23	7.6383	470.257	-10.2623	-0.2944	7	5	2	5.83	1.641	57.86	67.06	0.293093	Training	8.0405
CC(C)c1ccc(cc1)c2c(c3ccc(cc3s2)O)Oc4ccc(cc4)OCCN5CCCCC5	1	0.11	9.9586	487.218	-10.2623	-0.2963	8	5	1	7.55	1.675	41.93	68.77	0.293093	Test	8.089
COCc1cc(cc2c1O[C@H]([C@@H]3[C@H]2CCC3)c4ccc(cc4)O)O	1	14.28	7.8453	326.152	-10.2626	-0.2783	3	4	2	3.76	1.353	58.92	52.64	0.293093	Training	7.2838
c1ccc(cc1)C2C(Oc3ccc(cc3S2)O)c4ccc(cc4)OCCN5CCCCC5	1	11.9	7.9245	447.187	-10.2627	-0.2916	6	5	1	5.72	1.595	41.93	64.76	0.293093	Training	7.9624
c1ccc2c(c1)O[C@@H]([C@@H](S2)c3ccc(cc3)O)c4ccc(cc4)OCCN5CCCCC5	1	10	8	447.187	-10.2627	-0.2916	6	5	1	5.72	1.595	41.93	64.76	0.293092	Training	7.9624
c1ccc(cc1)[C@H]2[C@H](Oc3ccc(cc3S2)O)c4ccc(cc4)OCCN5CCCCC5	1	6.2	8.2076	447.187	-10.2627	-0.2916	6	5	1	5.72	1.595	41.93	64.76	0.293093	Training	7.9624
c1cc(ccc1C2CCc3cc(ccc3N2c4ccc(cc4)OCCN5CCCC5)O)O	1	1.08	8.9666	430.226	-10.2628	-0.2897	6	5	2	4.9	1.561	56.17	63.05	0.293092	Training	7.8986
CC1(c2ccc(cc2CCN1c3cccc(c3)Cl)O)c4ccc(cc4)OCCN5CCCC5	1	2.9	8.5376	462.207	-10.2629	-0.2932	6	4	1	5.35	1.626	35.94	66.3	0.293092	Training	7.8559
CC1(c2ccc(cc2CCN1c3ccc(cc3)Cl)O)c4ccc(cc4)OCCN5CCCC5	1	3.3	8.4815	462.207	-10.2629	-0.2932	6	4	1	5.35	1.626	35.94	66.3	0.293092	Test	7.8559
c1ccc(cc1)C23CCC(=O)C(=C2c4ccc(cc4C3)O)Br	1	113	6.9469	354.026	-10.263	-0.2813	1	2	1	3.86	1.41	37.3	55.52	0.293092	Training	7.1688
c1ccc2c(c1)c3c(n2Cc4ccc(cc4)OCCN5CCCCC5)c6ccc(cc6s3)O	1	39	7.4089	456.187	-10.2632	-0.2923	6	5	1	6.13	1.613	37.63	65.66	0.293093	Training	8.1138
c1ccc(cc1)C2CCc3cc(ccc3N2C(=O)c4ccc(cc4)OCCN5CCCCC5)O	1	34.8	7.4584	456.241	-10.2635	-0.2921	6	4	1	5.09	1.613	53.01	65.66	0.293092	Training	7.6312
CCCCc1ccc(cc1)c2c(c3ccc(cc3s2)O)C(=O)c4ccc(cc4)OCCN5CCCCC5	1	10	8	513.234	-10.2635	-0.2984	10	5	1	7.21	1.727	49.77	71.37	0.293093	Training	7.9161
Cc1c2cc(ccc2n(c1c3ccc(cc3)O)Cc4ccc(cc4)OCCN5CC[C@H](C5)C)O	1	0.5	9.301	456.241	-10.2635	-0.2921	7	5	2	5.3	1.613	57.86	65.66	0.293093	Training	7.9405
Cc1c2cc(ccc2n(c1c3ccc(cc3)O)Cc4ccc(cc4)OCCN5CCCCC5)O	1	14	7.8539	456.241	-10.2635	-0.2921	7	5	2	5.44	1.613	57.86	65.66	0.293093	Test	7.9447
Cc1c2cc(ccc2n(c1c3ccc(cc3)O)Cc4ccc(cc4)OC[C@H](C)N5CCCC5)O	1	0.4	9.3979	456.241	-10.2635	-0.2921	7	5	2	5.44	1.613	57.86	65.66	0.293093	Training	7.9447
CCCCCCCCCc1c(cc(c2c1O[C@@H](CC2=O)c3ccc(cc3)O)O)O	1	436	6.3605	398.209	-10.2636	-0.2857	9	5	3	5.3	1.497	86.99	59.85	0.293136	Test	7.1868
CC(=C(c1ccc(cc1)O)c2ccc(cc2)O)c3ccc(cc3)O	1	15	7.8239	318.126	-10.2636	-0.2768	3	3	3	4.28	1.337	60.69	51.84	0.293092	Training	7.3805
c1ccc(cc1)c2ccc(c(c2c3ccccc3)O)/C=N/O	1	1.32	8.8794	289.11	-10.2637	-0.2736	3	3	2	4.03	1.279	52.82	48.93	0.329561	Training	7.0484
CN1CCN(CC1)c2nc(nc(n2)NCCc3ccc(cc3)O)NCCCCc4ccccc4	1	498	6.3028	461.29	-10.2637	-0.2926	11	8	3	2.92	1.623	89.44	66.16	0.293092	Training	7.7463
CC[C@@H]1c2cc(ccc2O[C@H]([C@H]1c3ccc(cc3)O)c4ccc(cc4)OCCN5CCCCC5)O	1	14	7.8539	473.257	-10.2638	-0.2938	7	5	2	5.87	1.647	62.16	67.36	0.293092	Training	7.9701
C[C@@H]1CCN(C1)[C@@H](C)COc2ccc(cc2)[C@H]3[C@H]([C@@H](c4cc(ccc4O3)O)C)c5ccc(cc5)O	1	0.4	9.3979	473.257	-10.2638	-0.2938	6	5	2	5.73	1.647	62.16	67.36	0.293092	Training	8.0427
c1ccc(cc1)CC23CCC(=O)C(=C2c4ccc(cc4C3)O)c5ccc(cc5)O	1	29	7.5376	382.157	-10.2639	-0.2837	3	3	2	4.66	1.465	57.53	58.25	0.293092	Training	7.4921
CC[C@@]12CCC(=O)C(=C1c3ccc4c(c3C2)cn[nH]4)Cl	1	470	6.3279	286.087	-10.2641	-0.2731	1	2	1	3.33	1.274	45.75	48.68	0.190063	Training	6.6656
CCCn1c2c(cccc2Cl)c(n1)c3ccc(cc3)O	1	52	7.284	286.087	-10.2641	-0.2731	3	3	1	3.97	1.274	38.05	48.68	0.293092	Training	6.8361
c1cc(ccc1CBr)C2=C(Cc3c2ccc(c3)O)c4ccc(cc4)O	1	70.8	7.15	392.041	-10.2641	-0.2848	3	2	2	5.01	1.487	40.46	59.33	0.293092	Training	7.4042
c1cc(ccc1[C@@H]2CCc3cc(ccc3O2)O)O	1	151.2	6.8204	242.094	-10.2644	-0.268	1	3	2	2.66	1.185	49.69	44.23	0.293092	Training	6.9578
CC(C)c1ccc(cc1)c2c(c3ccc(cc3s2)O)C(=O)c4ccc(cc4)OCCN5CCCCC5	1	30	7.5229	499.218	-10.2644	-0.2963	8	5	1	6.99	1.699	49.77	69.97	0.293093	Training	7.9789
c1cc(ccc1CN2CCCCC2)[C@H]3[C@H](Sc4cc(ccc4O3)O)c5ccc(cc5)O	1	155	6.8097	433.171	-10.2644	-0.2891	4	5	2	5.55	1.567	52.93	63.36	0.293093	Training	8.1262
CCCN(c1ccccc1c2ccccc2)S(=O)(=O)c3ccc(c(c3)C)O	1	253	6.5969	381.14	-10.2645	-0.2832	6	3	1	4.47	1.463	57.61	58.15	0.293107	Training	6.9177
CCC12CCC(=O)C(=C1c3ccc4c(c3C2=O)cn[nH]4)C	1	624	6.2048	280.121	-10.2647	-0.272	1	3	1	2.79	1.261	62.82	48.03	0.190063	Training	6.5969
CN(C)CCOc1ccc(cc1)Cn2c3ccccc3c4c2c5ccc(cc5s4)O	1	51.4	7.289	416.156	-10.2647	-0.287	6	5	1	5.2	1.533	37.63	61.65	0.293093	Training	7.8605
c1ccc(cc1)C(=O)N2CCc3cc(ccc3C2c4ccc(cc4)OCCN5CCCC5)O	1	562	6.2503	442.226	-10.2649	-0.2897	6	4	1	4.15	1.585	53.01	64.26	0.293092	Training	7.5191
c1ccc2c(c1)c3c(n2Cc4ccc(cc4)OCCN5CCCC5)c6ccc(cc6s3)O	1	27.2	7.5654	442.171	-10.2649	-0.2898	6	5	1	5.74	1.585	37.63	64.26	0.293093	Training	8.018
CN1CCN(CC1)c2nc(nc(n2)SCCCc3ccccc3)NCCc4ccc(cc4)O	1	324	6.4895	464.236	-10.265	-0.2921	10	8	2	3.21	1.629	77.41	66.46	0.293092	Training	7.7518
C[C@@H]1CCN(C1)CCOc2ccc(cc2)[C@H]3[C@H]([C@@H](c4cc(ccc4O3)O)C)c5ccc(cc5)O	1	1.2	8.9208	459.241	-10.265	-0.2916	6	5	2	5.34	1.619	62.16	65.96	0.293092	Test	7.9469
C[C@H]1CCN(C1)CCOc2ccc(cc2)[C@H]3[C@H]([C@@H](c4cc(ccc4O3)O)C)c5ccc(cc5)O	1	1.5	8.8239	459.241	-10.265	-0.2916	6	5	2	5.34	1.619	62.16	65.96	0.293092	Training	7.9469
C[C@H]1c2ccc(cc2O[C@H]([C@H]1c3ccc(cc3)O)c4ccc(cc4)OCCN5CCCCC5)O	1	45	7.3468	459.241	-10.265	-0.2916	6	5	2	5.48	1.619	62.16	65.96	0.293096	Training	7.9511
C[C@@H]1c2cc(ccc2O[C@H]([C@H]1c3ccc(cc3)O)c4ccc(cc4)O[C@@H](C)CN5CCCC5)O	1	2.5	8.6021	459.241	-10.265	-0.2916	6	5	2	5.48	1.619	62.16	65.96	0.293092	Training	7.9511
C[C@H]1c2cc(ccc2O[C@H]([C@H]1c3ccc(cc3)O)c4ccc(cc4)OCCN5CCCCC5)O	1	38	7.4202	459.241	-10.265	-0.2916	6	5	2	5.48	1.619	62.16	65.96	0.293092	Training	7.9511
C[C@@H]1c2cc(ccc2O[C@H]([C@H]1c3ccc(cc3)O)c4ccc(cc4)OCCN5CCCCC5)O	1	1.6	8.7959	459.241	-10.265	-0.2916	6	5	2	5.48	1.619	62.16	65.96	0.293092	Training	7.9511
C[C@@H]1c2cc(ccc2O[C@H]([C@H]1c3ccc(cc3)O)c4ccc(cc4)OC[C@H](C)N5CCCC5)O	1	0.5	9.301	459.241	-10.265	-0.2916	6	5	2	5.48	1.619	62.16	65.96	0.293092	Training	7.9511
C[C@@H]1c2ccc(cc2O[C@H]([C@H]1c3ccc(cc3)O)c4ccc(cc4)OCCN5CCCCC5)O	1	0.66	9.1805	459.241	-10.265	-0.2916	6	5	2	5.48	1.619	62.16	65.96	0.293096	Training	7.9511
C[C@H](CCc1ccc(cc1)O)NC(=O)Cc2c3cc(ccc3[nH]c2c4ccccc4)OCCCCCN5CCCCC5	1	6.6	8.1805	567.346	-10.2651	-0.3034	14	4	3	6.76	1.836	77.59	76.78	0.293092	Training	7.7382
C[C@H](CCc1ccc(cc1)O)NC(=O)Cc2c3cccc(c3[nH]c2c4ccccc4)OCCCCCN5CCCCC5	1	13	7.8861	567.346	-10.2651	-0.3034	14	4	3	6.76	1.836	77.59	76.78	0.293092	Training	7.7382
C[C@]12CC[C@@H]3c4ccc(cc4CC[C@H]3[C@@H]1CC[C@]2(C#Cc5c6ccccc6[nH]c5c7ccccc7OC)O)O	1	42	7.3768	517.262	-10.2653	-0.2977	2	3	3	6.69	1.735	65.48	71.77	0.293092	Test	8.5668
c1ccc(cc1)N2CCc3cc(ccc3C2c4ccc(cc4)F)O	1	285	6.5452	319.137	-10.2654	-0.2759	2	2	1	4.18	1.339	23.47	51.94	0.293092	Training	7.4235
C[C@H](CCc1ccc(cc1)O)NC(=O)Cc2c3cccc(c3[nH]c2c4ccccc4)OCCCCN5CCCCC5	1	23	7.6383	553.33	-10.2654	-0.3017	13	4	3	6.37	1.807	77.59	75.37	0.293092	Training	7.8444
C[C@H](CCc1ccc(cc1)O)NC(=O)Cc2c3cc(ccc3[nH]c2c4ccccc4)OCCCCN5CCCCC5	1	31	7.5086	553.33	-10.2654	-0.3017	13	4	3	6.37	1.807	77.59	75.37	0.293092	Training	7.8444
C[C@H](CCc1ccc(cc1)O)NC(=O)Cc2c3ccc(cc3[nH]c2c4ccccc4)OCCCCN5CCCCC5	1	10.1	7.9957	553.33	-10.2654	-0.3017	13	4	3	6.37	1.807	77.59	75.37	0.293092	Test	7.8444
CCc1ccc(cc1)c2c(c3ccc(cc3s2)O)C(=O)c4ccc(cc4)OCCN5CCCCC5	1	5	8.301	485.202	-10.2655	-0.2941	8	5	1	6.43	1.671	49.77	68.56	0.293093	Test	7.8884
CN(C)CCOc1ccc(cc1)/C(=C(/CCCN=N#N)\c2ccccc2)/c3ccc(cc3)O	1	13	7.8861	442.237	-10.2656	-0.2893	11	4	1	5.88	1.585	81.46	64.26	0.293092	Training	6.6061
CCCCCCCCc1cc2cc(ccc2c(c1c3ccccc3)Oc4ccc(cc4)/C=C/C(=O)O)O	1	66	7.1805	494.246	-10.2657	-0.295	12	3	2	8.51	1.689	66.76	69.46	0.327821	Training	7.3746
c1ccc(cc1)CC/C=C(\c2ccc(cc2)O)/c3cccc(c3)OCCCC(=O)O	1	235	6.6289	402.183	-10.2658	-0.2848	10	3	2	5.2	1.505	66.76	60.25	0.302972	Training	6.9022
c1ccc(cc1)C23CCC(=O)C(=C2c4ccc(cc4C3)O)C#N	1	880	6.0555	301.11	-10.2659	-0.2736	1	3	1	3.03	1.303	61.09	50.13	0.293092	Training	6.747
CCN(CC)CCOc1ccc(cc1)/C(=C(\c2ccccc2)/Cl)/c3ccc(c(c3)OC)O	1	780	6.1079	451.191	-10.2659	-0.2902	10	4	1	5.78	1.604	41.93	65.2	0.293294	Test	7.3713
c1ccc2c(c1)c(c([nH]2)c3ccc(cc3)O)c4ccc(cc4)O	1	94.8	7.0232	301.11	-10.2659	-0.2736	2	2	3	4.41	1.303	56.25	50.13	0.293092	Test	7.3076
C[C@H](CCc1ccc(cc1)O)NC(=O)Cc2c3ccc(cc3[nH]c2c4ccccc4)OCCCN5CCCCC5	1	13	7.8861	539.315	-10.2659	-0.2998	12	4	3	5.98	1.779	77.59	73.97	0.293092	Training	7.8254
C[C@H](CCc1ccc(cc1)O)NC(=O)Cc2c3cc(ccc3[nH]c2c4ccccc4)OCCCN5CCCCC5	1	40	7.3979	539.315	-10.2659	-0.2998	12	4	3	5.98	1.779	77.59	73.97	0.293092	Test	7.8254
C[C@H](CCc1ccc(cc1)O)NC(=O)Cc2c3cccc(c3[nH]c2c4ccccc4)OCCCN5CCCCC5	1	69	7.1612	539.315	-10.2659	-0.2998	12	4	3	5.98	1.779	77.59	73.97	0.293092	Training	7.8254
c1ccc(cc1)CC23CCC(=O)C(=C2c4ccc5c(c4C3)cn[nH]5)c6ccc(cc6)OCCN7CCCCC7	1	110	6.9586	517.273	-10.266	-0.2974	7	4	1	5.99	1.735	58.22	71.77	0.190063	Training	7.8255
CC1(c2ccc(cc2CCN1c3ccc(cc3)F)O)c4ccc(cc4)OCCN5CCCCC5	1	1.9	8.7212	460.253	-10.2661	-0.291	6	4	1	5.22	1.621	35.94	66.06	0.293092	Training	8.0121
c1cc(ccc1[C@H]2[C@H]3CCC[C@H]3c4cc(cc(c4O2)CO)O)O	1	176.4	6.7535	312.136	-10.2662	-0.2746	2	4	3	3.11	1.325	69.92	51.24	0.293093	Test	7.3566
C[C@]12CC[C@@H]3c4ccc(cc4CC[C@H]3[C@@H]1CC[C@]2(C#Cc5c6ccccc6[nH]c5c7ccccc7O)O)O	1	90	7.0458	503.246	-10.2663	-0.2956	1	3	4	6.39	1.707	76.48	70.36	0.293128	Test	8.6602
CCOC(=O)N1CCc2cc(ccc2C1c3ccc(cc3)OCCN4CCCC4)O	1	44.3	7.3536	410.221	-10.2664	-0.2853	6	5	1	3.47	1.521	62.24	61.05	0.410047	Training	7.2834
c1cc(ccc1[C@@H]2Cc3ccc(cc3O[C@@H]2c4ccc(cc4)OCCN5CCCCC5)O)O	1	6.7	8.1739	445.225	-10.2664	-0.2892	6	5	2	4.92	1.591	62.16	64.56	0.293096	Training	7.8503
C[C@@H]1c2cc(ccc2O[C@H]([C@H]1c3ccc(cc3)O)c4ccc(cc4)OCCN5CCCC5)O	1	1.5	8.8239	445.225	-10.2664	-0.2892	6	5	2	5.09	1.591	62.16	64.56	0.293092	Training	7.8553
c1cc(ccc1[C@H]2[C@H](Sc3cc(ccc3O2)O)c4ccc(cc4)O)C5CCNCC5	1	1.7	8.7696	419.156	-10.2664	-0.2863	3	5	3	5.03	1.539	61.72	61.95	0.293093	Training	8.2585
c1ccc(cc1)c2c(c3ccc(cc3s2)O)Oc4ccc(cc4)OCCN5CCCCC5	1	10.9	7.9626	445.171	-10.2665	-0.2891	7	5	1	6.43	1.591	41.93	64.56	0.293093	Test	7.8902
CCCCc1cc(cc2c1oc(n2)c3ccc(cc3)O)O	1	498	6.3028	283.121	-10.2666	-0.2712	4	4	2	3.75	1.267	66.49	48.33	0.293094	Training	6.8088
C[C@H](CCc1ccc(cc1)O)NC(=O)Cc2c3ccc(cc3[nH]c2c4ccccc4)OCCCN5CCCC5	1	9.1	8.041	525.299	-10.2666	-0.2979	12	4	3	5.59	1.751	77.59	72.57	0.293092	Training	7.7296
C[C@H](CCc1ccc(cc1)O)NC(=O)Cc2c3ccc(cc3[nH]c2c4ccccc4)OCCN5CCCCC5	1	8	8.0969	525.299	-10.2666	-0.2979	11	4	3	5.59	1.751	77.59	72.57	0.293092	Test	7.8063
C[C@H](CCc1ccc(cc1)O)NC(=O)Cc2c3cccc(c3[nH]c2c4ccccc4)OCCN5CCCCC5	1	440	6.3565	525.299	-10.2666	-0.2979	11	4	3	5.59	1.751	77.59	72.57	0.293092	Test	7.8063
C[C@H](CCc1ccc(cc1)O)NC(=O)Cc2c3cc(ccc3[nH]c2c4ccccc4)OCCN5CCCCC5	1	378	6.4225	525.299	-10.2666	-0.2979	11	4	3	5.59	1.751	77.59	72.57	0.293092	Test	7.8063
c1cc(sc1)[C@@H]2[C@@H](Oc3ccc(cc3S2)O)c4ccc(cc4)OCCN5CCCCC5	1	8.8	8.0555	453.143	-10.2667	-0.2899	6	6	1	5.79	1.607	41.93	65.36	0.293093	Test	8.1376
CCCN(c1ccccc1)S(=O)(=O)c2ccc(cc2)O	1	303	6.5186	291.093	-10.2668	-0.2719	5	3	1	2.5	1.283	57.61	49.14	0.293092	Training	6.4232
CCN(c1ccccc1)S(=O)(=O)c2ccc(c(c2)C)O	1	328	6.4841	291.093	-10.2668	-0.2719	4	3	1	2.42	1.283	57.61	49.14	0.293107	Training	6.4976
CC(C)N(c1ccccc1)S(=O)(=O)c2ccc(cc2)O	1	871	6.06	291.093	-10.2668	-0.2719	4	3	1	2.5	1.283	57.61	49.14	0.293092	Test	6.5
C=Cc1cc(nc2c1cc(cc2)O)c3ccc(cc3)O	1	504	6.2976	263.095	-10.2668	-0.2689	2	3	2	3.46	1.227	53.35	46.33	0.293093	Training	6.9481
c1ccc2c(c1)c(ccc2c3ccc(cc3)O)/C=N/O	1	95	7.0223	263.095	-10.2668	-0.2689	2	3	2	3.52	1.227	52.82	46.33	0.329561	Training	6.9582
COc1ccc(cc1)c2c(c3ccccc3s2)C(=O)c4ccc(cc4)OCCN5CCCCC5	1	100	7	471.187	-10.2669	-0.2917	8	5	0	6.17	1.643	38.77	67.16	0.194628	Training	7.7039
Cc1ccc(cc1)c2c(c3ccc(cc3s2)O)C(=O)c4ccc(cc4)OCCN5CCCCC5	1	50	7.301	471.187	-10.2669	-0.2917	7	5	1	6.18	1.643	49.77	67.16	0.293093	Training	7.8735
Cc1ccc2c(c1)sc(c2C(=O)c3ccc(cc3)OCCN4CCCCC4)c5ccc(cc5)O	1	300	6.5229	471.187	-10.2669	-0.2917	7	5	1	6.18	1.643	49.77	67.16	0.293092	Training	7.8735
Cc1ccccc1c2c(c3ccc(cc3s2)O)C(=O)c4ccc(cc4)OCCN5CCCCC5	1	0.7	9.1549	471.187	-10.2669	-0.2917	7	5	1	6.18	1.643	49.77	67.16	0.293093	Training	7.8735
c1cc(ccc1CCCN2CCCCC2)C(=O)c3c4ccc(cc4sc3c5ccc(cc5)O)O	1	10	8	471.187	-10.2669	-0.2917	7	5	2	6.13	1.643	60.77	67.16	0.293093	Training	7.9715
c1ccc(cc1)C2=C(c3ccc(cc3OCC2)F)c4ccc(cc4)OCCN5CCCC5	1	16.2	7.7905	429.21	-10.2671	-0.287	6	3	0	5.54	1.559	21.7	62.95	0.129578	Training	7.6675
c1cc(cc(c1)O)[C@@H]2[C@@H](Sc3ccc(cc3S2)O)c4ccc(cc4)OCCN5CCCCC5	1	15	7.8239	479.159	-10.2671	-0.2925	6	6	2	6.14	1.659	52.93	67.97	0.293093	Training	8.389
c1cc(ccc1[C@@H]2[C@@H](Sc3ccc(cc3S2)O)c4ccc(cc4)OCCN5CCCCC5)O	1	21	7.6778	479.159	-10.2671	-0.2925	6	6	2	6.14	1.659	52.93	67.97	0.293093	Training	8.389
c1cc(ccc1C(=O)c2c3ccc(cc3sc2C4CCC(CC4)O)O)OCCN5CCCCC5	1	2	8.699	479.213	-10.2672	-0.2924	7	6	2	5.22	1.659	70	67.96	0.293093	Training	7.9628
CN(C)CCOc1ccc(cc1)/C(=C(/CCN=N#N)\c2ccccc2)/c3ccc(cc3)O	1	1	9	428.221	-10.2674	-0.2867	10	4	1	5.49	1.557	81.46	62.85	0.293092	Test	6.5974
C[C@H](CCc1ccc(cc1)O)NC(=O)Cc2c3ccc(cc3[nH]c2c4ccccc4)OCCN5CCCC5	1	22	7.6576	511.284	-10.2674	-0.2958	11	4	3	5.2	1.723	77.59	71.17	0.293092	Training	7.7106
CC1(c2ccc(cc2CCN1c3cccc(c3)F)O)c4ccc(cc4)OCCN5CCCC5	1	3	8.5229	446.237	-10.2676	-0.2885	6	4	1	4.83	1.593	35.94	64.66	0.293092	Training	7.9164
CC1(c2ccc(cc2CCN1c3ccc(cc3)F)O)c4ccc(cc4)OCCN5CCCC5	1	1.6	8.7959	446.237	-10.2676	-0.2885	6	4	1	4.83	1.593	35.94	64.66	0.293092	Training	7.9164
CCCc1c(c(oc1c2ccc(cc2)O)c3ccc(cc3)O)c4ccc(cc4)OCCN5CCCCC5	1	40.8	7.3893	497.257	-10.2678	-0.294	9	5	2	7.01	1.695	66.07	69.76	0.293092	Training	7.9054
c1cc(ccc1C=C(c2ccc(cc2)O)c3ccc(cc3)O)O	1	200	6.699	304.11	-10.2679	-0.2728	3	3	3	3.89	1.309	60.69	50.43	0.293092	Training	7.295
CC1=CC(Nc2c1c3c(cc2)-c4cc(ccc4OC3=C5SCCCS5)F)(C)C	1	631	6.2	411.113	-10.2679	-0.2846	0	4	1	6.49	1.523	21.26	61.16	0.160955	Training	8.4978
c1ccc(cc1)C23CCC(=O)C(=C2c4ccc(cc4C3)O)c5ccco5	1	389	6.4101	342.126	-10.268	-0.2769	2	3	1	4.25	1.385	50.44	54.24	0.293092	Training	7.1512
CC(=O)c1ccc(cc1)C2=C(Cc3c2ccc(c3)O)c4ccc(cc4)O	1	8.76	8.0575	342.126	-10.268	-0.2769	3	3	2	4.32	1.385	57.53	54.24	0.293092	Training	7.2563
CCCCCCCc1c(cc(c2c1O[C@@H](CC2=O)c3ccc(cc3)O)O)O	1	392	6.4067	370.178	-10.2682	-0.2798	7	5	3	4.52	1.441	86.99	57.04	0.293136	Training	7.159
COc1ccc2c(c1)OCCC(=C2c3ccc(cc3)OCCN4CCCC4)c5ccc(cc5)O	1	10.3	7.9872	457.225	-10.2684	-0.2893	7	5	1	5.12	1.615	51.16	65.76	0.293092	Training	7.7476
CCN(CC)CCOc1ccc(cc1)[C@@H]2C3=C(CCOc4c3ccc(c4)O)c5ccccc5O2	1	5	8.301	457.225	-10.2684	-0.2893	7	5	1	5.44	1.615	51.16	65.76	0.293096	Training	7.7571
CCN(CC)CCOc1ccc(cc1)[C@H]2C3=C(CCOc4c3ccc(c4)O)c5ccccc5O2	1	9	8.0458	457.225	-10.2684	-0.2893	7	5	1	5.44	1.615	51.16	65.76	0.293096	Training	7.7571
CC1=C([C@@H](Oc2c1ccc(c2)O)c3ccc(cc3)OCCN4CCCCC4)c5ccc(cc5)O	1	0.06	10.2218	457.225	-10.2684	-0.2893	6	5	2	5.53	1.615	62.16	65.76	0.293096	Training	7.936
CC1=C(C(Oc2c1ccc(c2)O)c3ccc(cc3)OCCN4CCCCC4)c5ccc(cc5)O	1	0.243	9.6144	457.225	-10.2684	-0.2893	6	5	2	5.53	1.615	62.16	65.76	0.293096	Training	7.936
CC1=C([C@H](Oc2c1ccc(c2)O)c3ccc(cc3)OCCN4CCCCC4)c5ccc(cc5)O	1	2.51	8.6003	457.225	-10.2684	-0.2893	6	5	2	5.53	1.615	62.16	65.76	0.293096	Training	7.936
c1ccc(cc1)C2c3ccc(cc3CCN2c4ccc(cc4)/C=C/C(=O)N5CCOCC5)O	1	5.9	8.2291	440.21	-10.2686	-0.2873	4	4	1	3.92	1.581	53.01	64.05	0.293092	Training	7.6595
c1ccc2c(c1)c(c(s2)c3ccc(cc3)O)C(=O)c4ccc(cc4)OCCN5CCCCC5	1	35	7.4559	457.171	-10.2686	-0.2892	7	5	1	5.87	1.615	49.77	65.76	0.293092	Training	7.7801
c1ccc(cc1)c2c(c3ccc(cc3s2)O)C(=O)c4ccc(cc4)OCCN5CCCCC5	1	2.5	8.6021	457.171	-10.2686	-0.2892	7	5	1	5.87	1.615	49.77	65.76	0.293093	Training	7.7801
CCSCc1ccc(cc1)c2c(c3ccc(cc3s2)O)C(=O)c4ccc(cc4)OCCN5CCCCC5	1	100	7	531.19	-10.2687	-0.2973	10	6	1	7.12	1.763	49.77	73.17	0.293093	Test	8.1541
COc1cc(ccc1c2ccc3cc(ccc3c2)O)O	1	174	6.7595	266.094	-10.2688	-0.268	2	3	2	3.43	1.233	49.69	46.63	0.293096	Training	7.0392
COc1c2ccc(cc2ccc1O)c3ccc(cc3)O	1	884	6.0535	266.094	-10.2688	-0.268	2	3	2	3.43	1.233	49.69	46.63	0.293294	Training	7.0392
c1cc(ccc1[C@@H]2[C@@H](Sc3ccc(cc3S2)O)c4ccc(cc4)OCCN5CCCC5)O	1	18	7.7447	465.143	-10.2688	-0.29	6	6	2	5.75	1.631	52.93	66.56	0.293093	Training	8.3035
c1cc(cnc1)[C@@H]2[C@@H](Oc3ccc(cc3S2)O)c4ccc(cc4)OCCN5CCCCC5	1	542	6.266	448.182	-10.2689	-0.288	6	6	1	5.12	1.597	54.82	64.86	0.293093	Test	7.8378
c1cc(ccc1[C@H]2[C@H](Sc3cc(ccc3O2)O)c4ccncc4)OCCN5CCCCC5	1	490	6.3098	448.182	-10.2689	-0.288	6	6	1	5.12	1.597	54.82	64.86	0.293093	Training	7.8378
CCN1CCN(CC1)c2ccc(cc2)[C@H]3[C@H](Sc4cc(ccc4O3)O)c5ccc(cc5)O	1	1	9	448.182	-10.2689	-0.288	4	6	2	4.71	1.597	56.17	64.86	0.293093	Training	8.2769
CN1CCCN(CC1)c2ccc(cc2)[C@H]3[C@H](Sc4cc(ccc4O3)O)c5ccc(cc5)O	1	3.6	8.4437	448.182	-10.2689	-0.288	3	6	2	4.71	1.597	56.17	64.86	0.293093	Training	8.3536
CC1CCc2ccccc2N1S(=O)(=O)c3ccc(cc3)O	1	479	6.3197	303.093	-10.269	-0.272	2	3	1	2.42	1.307	57.61	50.34	0.293092	Training	6.7187
C=Cc1ccc(cc1)c2c(c3ccc(cc3s2)O)C(=O)c4ccc(cc4)OCCN5CCCCC5	1	7	8.1549	483.187	-10.269	-0.2918	8	5	1	6.51	1.667	49.77	68.36	0.293093	Training	7.8742
CCc1c(c(oc1c2ccc(cc2)OCCN3CCCCC3)c4ccc(cc4)O)c5ccc(cc5)O	1	0.43	9.3665	483.241	-10.269	-0.2918	8	5	2	6.62	1.667	66.07	68.36	0.293092	Training	7.8864
CCc1c(c(oc1c2ccc(cc2)O)c3ccc(cc3)O)c4ccc(cc4)OCCN5CCCCC5	1	65	7.1871	483.241	-10.269	-0.2918	8	5	2	6.62	1.667	66.07	68.36	0.293092	Training	7.8864
c1ccc2c(c1)C3=C(CCO2)c4ccc(cc4O[C@H]3c5ccc(cc5)OCCN6CCCCCC6)O	1	4	8.3979	483.241	-10.269	-0.2918	5	5	1	5.97	1.667	51.16	68.36	0.293096	Training	8.0781
c1ccc2c(c1)C3=C(c4ccc(cc4OCC3)O)[C@H](O2)c5ccc(cc5)OCCN6CCCCCC6	1	11	7.9586	483.241	-10.269	-0.2918	5	5	1	5.97	1.667	51.16	68.36	0.293096	Training	8.0781
c1ccc2c(c1)C3=C(CCO2)c4ccc(cc4O[C@@H]3c5ccc(cc5)OCCN6CCCCCC6)O	1	85	7.0706	483.241	-10.269	-0.2918	5	5	1	5.97	1.667	51.16	68.36	0.293096	Training	8.0781
c1ccc2c(c1)C3=C(c4ccc(cc4OCC3)O)[C@@H](O2)c5ccc(cc5)OCCN6CCCCCC6	1	4.5	8.3468	483.241	-10.269	-0.2918	5	5	1	5.97	1.667	51.16	68.36	0.293096	Test	8.0781
c1cc(ccc1N2Cc3cc(ccc3-c4c2c5ccc(cc5cc4)O)O)OCCN6CCCCC6	1	0.34	9.4685	466.226	-10.269	-0.2899	5	5	2	5.93	1.633	56.17	66.66	0.293093	Training	8.1985
CC(C)[C@H]1CCN(C1)CCOc2ccc(cc2)[C@H]3[C@H](Sc4cc(ccc4O3)O)c5ccc(cc5)O	1	3.8	8.4202	491.213	-10.2692	-0.2925	7	6	2	5.92	1.683	62.16	69.17	0.293093	Training	8.202
CCc1c(ccc2c1O[C@@H]([C@@H](S2)c3ccc(cc3)O)c4ccc(cc4)OCCN5CCCCC5)O	1	4.7	8.3279	491.213	-10.2692	-0.2925	7	6	2	5.99	1.683	62.16	69.17	0.293111	Test	8.2041
CC(C)[C@@H]1CCN(C1)CCOc2ccc(cc2)[C@H]3[C@H](Sc4cc(ccc4O3)O)c5ccc(cc5)O	1	3.5	8.4559	491.213	-10.2692	-0.2925	7	6	2	5.92	1.683	62.16	69.17	0.293093	Training	8.202
CCc1cc(cc2c1S[C@H]([C@H](O2)c3ccc(cc3)OCCN4CCCCC4)c5ccc(cc5)O)O	1	53.3	7.2733	491.213	-10.2692	-0.2925	7	6	2	5.99	1.683	62.16	69.17	0.293096	Training	8.2041
CC(C)[C@H](COc1ccc(cc1)[C@H]2[C@H](Sc3cc(ccc3O2)O)c4ccc(cc4)O)N5CCCC5	1	2	8.699	491.213	-10.2692	-0.2925	7	6	2	6.06	1.683	62.16	69.17	0.293093	Training	8.2061
CC(C)[C@@H](COc1ccc(cc1)[C@H]2[C@H](Sc3cc(ccc3O2)O)c4ccc(cc4)O)N5CCCC5	1	0.4	9.3979	491.213	-10.2692	-0.2925	7	6	2	6.06	1.683	62.16	69.17	0.293093	Test	8.2061
CC1CCCC(N1CCOc2ccc(cc2)[C@H]3[C@H](Sc4cc(ccc4O3)O)c5cccc(c5)O)C	1	3.4	8.4685	491.213	-10.2692	-0.2925	6	6	2	6.21	1.683	62.16	69.17	0.293093	Training	8.2873
c1cc(cc(c1)O)[C@@H]2[C@@H](Oc3ccc(cc3S2)O)c4ccc(cc4)OCCNC5CCCCCC5	1	1.2	8.9208	491.213	-10.2692	-0.2925	7	6	3	6.26	1.683	70.95	69.17	0.293093	Training	8.357
c1cc2c(cc1O)n(nc2c3ccc(cc3O)O)C4CCCCC4	1	443	6.3536	324.147	-10.2694	-0.2741	2	5	3	3.83	1.349	78.51	52.44	0.293131	Training	7.4269
CCCCc1cc2ccccc2c(c1c3ccc(cc3)OC)Oc4ccc(cc4)/C=C/C(=O)O	1	189.6	6.7222	452.199	-10.2699	-0.2878	9	3	1	7.25	1.605	55.76	65.26	0.327821	Test	7.2153
CCCCCc1cc2cc(ccc2c(c1c3ccccc3)Oc4ccc(cc4)/C=C/C(=O)O)O	1	2.4	8.6198	452.199	-10.2699	-0.2878	9	3	2	7.34	1.605	66.76	65.26	0.327821	Training	7.3175
c1cc(ccc1C2=C(c3ccc(cc3C2)O)c4ccc(cc4)O)O	1	10.2	7.9914	316.11	-10.27	-0.2728	2	3	3	3.82	1.333	60.69	51.64	0.293092	Training	7.427
c1cc(ccc1[C@@H]2[C@@H](Oc3ccc(cc3S2)O)c4ccc(cc4)OCCN5CCC6(CCCC6)CC5)O	1	1.2	8.9208	517.229	-10.27	-0.2949	6	6	2	6.6	1.735	62.16	71.77	0.293093	Test	8.4507
Cc1c(c2ccccc2n1c3ccc(cc3)O)/C=N/O	1	270	6.5686	266.106	-10.2702	-0.2672	2	4	2	2.95	1.233	57.75	46.63	0.329561	Training	7.0146
c1ccc2c(c1)C(=O)[C@H]([C@H](O2)c3ccc(cc3)OCCN4CCCCC4)c5ccc(cc5)O	1	179	6.7471	443.21	-10.2702	-0.2867	6	5	1	4.86	1.587	59	64.35	0.293092	Training	7.5817
COc1ccc2c(c1)OCCC(=C2c3ccc(cc3)OCCN4CCC4)c5ccc(cc5)O	1	6.7	8.1739	443.21	-10.2702	-0.2867	7	5	1	4.73	1.587	51.16	64.35	0.293092	Test	7.6621
c1ccc(cc1)[C@H]2[C@H](Oc3cc(ccc3C2=O)O)c4ccc(cc4)OCCN5CCCCC5	1	531	6.2749	443.21	-10.2702	-0.2867	6	5	1	4.86	1.587	59	64.35	0.293096	Training	7.5817
c1cc(ccc1C2=C(c3ccc(cc3OCC2)O)c4ccc(cc4)OCCN5CCCC5)O	1	8.4	8.0757	443.21	-10.2702	-0.2867	6	5	2	4.81	1.587	62.16	64.35	0.293096	Training	7.8407
c1cc(ccc1C2C(=Cc3ccc(cc3O2)O)c4ccc(cc4)O)OCCN5CCCCC5	1	4.6	8.3372	443.21	-10.2702	-0.2867	6	5	2	5.14	1.587	62.16	64.35	0.293096	Test	7.8505
c1cc(ccc1[C@@H]2[C@@H](Oc3ccc(cc3S2)O)c4ccc(cc4)OCCC5CC6CC6C5)O	1	2.6	8.585	460.171	-10.2702	-0.2886	6	5	2	6.38	1.621	58.92	66.06	0.293093	Training	8.0263
c1cc(ccc1C2=C(c3ccc(cc3CC2)O)C(=O)c4ccc(cc4)OCCN5CCCCC5)O	1	73	7.1367	469.225	-10.2704	-0.2894	7	5	2	5.2	1.639	70	66.96	0.293092	Test	7.756
c1ccc2c(c1)C3=C(CCO2)c4ccc(cc4O[C@H]3c5ccc(cc5)OCCN6CCCCC6)O	1	6.3	8.2007	469.225	-10.2704	-0.2894	5	5	1	5.58	1.639	51.16	66.96	0.293096	Training	7.9823
c1ccc2c(c1)C3=C(CCO2)c4ccc(cc4O[C@@H]3c5ccc(cc5)OCCN6CCCCC6)O	1	100	7	469.225	-10.2704	-0.2894	5	5	1	5.58	1.639	51.16	66.96	0.293096	Training	7.9823
c1ccc2c(c1)C3=C(c4ccc(cc4OCC3)O)[C@@H](O2)c5ccc(cc5)OCCN6CCCCC6	1	4.2	8.3768	469.225	-10.2704	-0.2894	5	5	1	5.58	1.639	51.16	66.96	0.293096	Training	7.9823
c1ccc2c(c1)C3=C(c4ccc(cc4OCC3)O)[C@H](O2)c5ccc(cc5)OCCN6CCCCC6	1	5.8	8.2366	469.225	-10.2704	-0.2894	5	5	1	5.58	1.639	51.16	66.96	0.293096	Training	7.9823
Cc1c(c(oc1c2ccc(cc2)O)c3ccc(cc3)O)c4ccc(cc4)OCCN5CCCCC5	1	38.4	7.4157	469.225	-10.2704	-0.2894	7	5	2	6.36	1.639	66.07	66.96	0.293092	Training	7.8712
c1cc2c(c(c1)F)n(nc2c3ccc(cc3)O)C4CCCC4	1	18	7.7447	296.132	-10.2707	-0.2702	2	3	1	4.16	1.293	38.05	49.63	0.293092	Training	7.1565
Cc1cc(ccc1c2ccc3c(c2)ccc(c3Cl)O)O	1	40	7.3979	284.06	-10.2707	-0.2689	1	2	2	4.38	1.269	40.46	48.47	0.293175	Training	7.2286
COc1ccc(cc1)C2C(Oc3ccc(cc3S2)O)c4ccc(cc4)OCCN5CCCCC5	1	41.1	7.3862	477.197	-10.2707	-0.2901	7	6	1	5.73	1.655	51.16	67.76	0.293093	Training	8.023
c1cc(ccc1C[C@@H]2[C@@H](Oc3ccc(cc3S2)O)c4ccc(cc4)OCCN5CCCCC5)O	1	14	7.8539	477.197	-10.2707	-0.2901	7	6	2	5.3	1.655	62.16	67.76	0.293093	Training	8.1097
c1cc(ccc1COCCN2CCCCC2)[C@H]3[C@H](Sc4cc(ccc4O3)O)c5ccc(cc5)O	1	2.3	8.6383	477.197	-10.2707	-0.2901	7	6	2	5.57	1.655	62.16	67.76	0.293093	Test	8.1177
CC[C@@H]1CCN(C1)CCOc2ccc(cc2)[C@H]3[C@H](Sc4cc(ccc4O3)O)c5ccc(cc5)O	1	1.6	8.7959	477.197	-10.2707	-0.2901	7	6	2	5.68	1.655	62.16	67.76	0.293093	Training	8.121
CCC1CCN(C1)CCOc2ccc(cc2)[C@H]3[C@H](Sc4cc(ccc4O3)O)c5ccc(cc5)O	1	1.2	8.9208	477.197	-10.2707	-0.2901	7	6	2	5.68	1.655	62.16	67.76	0.293093	Training	8.121
CC[C@H](COc1ccc(cc1)[C@H]2[C@H](Sc3cc(ccc3O2)O)c4ccc(cc4)O)N5CCCC5	1	0.2	9.699	477.197	-10.2707	-0.2901	7	6	2	5.82	1.655	62.16	67.76	0.293093	Training	8.1251
CC[C@@H](CN1CCCC1)Oc2ccc(cc2)[C@H]3[C@H](Sc4cc(ccc4O3)O)c5ccc(cc5)O	1	1.3	8.8861	477.197	-10.2707	-0.2901	7	6	2	5.82	1.655	62.16	67.76	0.293093	Test	8.1251
CC[C@@H](COc1ccc(cc1)[C@H]2[C@H](Sc3cc(ccc3O2)O)c4ccc(cc4)O)N5CCCC5	1	0.4	9.3979	477.197	-10.2707	-0.2901	7	6	2	5.82	1.655	62.16	67.76	0.293093	Training	8.1251
CC[C@H](CN1CCCC1)Oc2ccc(cc2)[C@H]3[C@H](Sc4cc(ccc4O3)O)c5ccc(cc5)O	1	3.1	8.5086	477.197	-10.2707	-0.2901	7	6	2	5.82	1.655	62.16	67.76	0.293093	Training	8.1251
C[C@@H]1CN(C[C@H]1C)CCOc2ccc(cc2)[C@H]3[C@H](Sc4cc(ccc4O3)O)c5ccc(cc5)O	1	0.4	9.3979	477.197	-10.2707	-0.2901	6	6	2	5.53	1.655	62.16	67.76	0.293093	Training	8.1932
C[C@H]1CN(C[C@@H]1C)CCOc2ccc(cc2)[C@H]3[C@H](Sc4cc(ccc4O3)O)c5ccc(cc5)O	1	0.4	9.3979	477.197	-10.2707	-0.2901	6	6	2	5.53	1.655	62.16	67.76	0.293093	Test	8.1932
C[C@@H]1CN(C[C@@H]1C)CCOc2ccc(cc2)[C@H]3[C@H](Sc4cc(ccc4O3)O)c5ccc(cc5)O	1	0.5	9.301	477.197	-10.2707	-0.2901	6	6	2	5.53	1.655	62.16	67.76	0.293093	Training	8.1932
C[C@@H]1CCN(C1)[C@@H](C)COc2ccc(cc2)[C@H]3[C@H](Sc4cc(ccc4O3)O)c5ccc(cc5)O	1	1.3	8.8861	477.197	-10.2707	-0.2901	6	6	2	5.67	1.655	62.16	67.76	0.293093	Training	8.1974
Cc1cc2c(cc1O)O[C@@H]([C@@H](S2)c3ccc(cc3)O)c4ccc(cc4)OCCN5CCCCC5	1	34.9	7.4572	477.197	-10.2707	-0.2901	6	6	2	5.74	1.655	62.16	67.76	0.293111	Training	8.1995
CC1(CCN(C1)CCOc2ccc(cc2)[C@H]3[C@H](Sc4cc(ccc4O3)O)c5ccc(cc5)O)C	1	0.7	9.1549	477.197	-10.2707	-0.2901	6	6	2	5.68	1.655	62.16	67.76	0.293093	Training	8.1977
CC1CCN(CC1)CCOc2ccc(cc2)[C@H]3[C@H](Sc4cc(ccc4O3)O)c5cccc(c5)O	1	0.8	9.0969	477.197	-10.2707	-0.2901	6	6	2	5.68	1.655	62.16	67.76	0.293093	Training	8.1977
Cc1cc(cc2c1O[C@@H]([C@@H](S2)c3ccc(cc3)O)c4ccc(cc4)OCCN5CCCCC5)O	1	5.3	8.2757	477.197	-10.2707	-0.2901	6	6	2	5.74	1.655	62.16	67.76	0.293093	Training	8.1995
Cc1cc(cc2c1S[C@H]([C@H](O2)c3ccc(cc3)OCCN4CCCCC4)c5ccc(cc5)O)O	1	2	8.699	477.197	-10.2707	-0.2901	6	6	2	5.74	1.655	62.16	67.76	0.293096	Training	8.1995
CC(C)(COc1ccc(cc1)[C@H]2[C@H](Sc3cc(ccc3O2)O)c4ccc(cc4)O)N5CCCC5	1	0.5	9.301	477.197	-10.2707	-0.2901	6	6	2	5.82	1.655	62.16	67.76	0.293093	Training	8.2019
Cc1c(ccc2c1O[C@@H]([C@@H](S2)c3ccc(cc3)O)c4ccc(cc4)OCCN5CCCCC5)O	1	1.2	8.9208	477.197	-10.2707	-0.2901	6	6	2	5.74	1.655	62.16	67.76	0.293111	Training	8.1995
CC1(CCCN1CCOc2ccc(cc2)[C@H]3[C@H](Sc4cc(ccc4O3)O)c5ccc(cc5)O)C	1	0.4	9.3979	477.197	-10.2707	-0.2901	6	6	2	5.82	1.655	62.16	67.76	0.293093	Test	8.2019
c1ccc(cc1)C(=O)N2Cc3cc(ccc3C(C2)c4ccc(cc4)O)O	1	160	6.7959	345.137	-10.2708	-0.2755	2	3	2	3.39	1.391	60.77	54.54	0.293092	Test	7.2594
Cc1ccc(c(c1)C)C(=O)c2c(c3ccc(cc3o2)O)c4cccc5c4cccc5	1	75	7.1249	392.141	-10.2709	-0.2806	3	3	1	6.31	1.485	50.44	59.25	0.293096	Training	7.4123
c1cc(ccc1c2c(c3ccc(cc3s2)O)Oc4ccc(cc4)OCCN5CCCCC5)N	1	19.3	7.7144	460.182	-10.2709	-0.2881	7	6	2	6.01	1.621	67.95	66.06	0.293093	Training	7.9109
CCN(CC)CCOc1ccc(cc1)Cn2c3ccc(cc3c4c2c5ccc(cc5s4)O)O	1	31.2	7.5058	460.182	-10.2709	-0.2881	8	6	2	5.69	1.621	57.86	66.06	0.293093	Training	8.0319
CN1CCN(CC1)c2ccc(cc2)[C@H]3[C@H](Sc4cc(ccc4O3)O)c5ccc(cc5)O	1	1	9	434.166	-10.2709	-0.2853	3	6	2	4.32	1.569	56.17	63.46	0.293093	Training	8.2578
c1cc(ccc1[C@H]2[C@H](Sc3cc(ccc3O2)O)c4ccc(cc4)O)C5=CCNCC5	1	1.4	8.8539	417.14	-10.2709	-0.2834	3	5	3	4.94	1.535	61.72	61.75	0.293093	Test	8.2392
c1cc(ccc1[C@H]2[C@H](Sc3cc(ccc3O2)O)c4ccc(cc4)O)N5CCCNCC5	1	3.6	8.4437	434.166	-10.2709	-0.2853	3	6	3	4.36	1.569	64.96	63.46	0.293093	Test	8.4039
CC/C(=C(\c1ccc(cc1)O)/c2ccc(cc2)OCC(=O)O)/c3ccccc3	1	500	6.301	374.152	-10.271	-0.2786	7	3	2	4.72	1.449	66.76	57.44	0.341222	Test	6.9574
c1ccc(cc1)CC23CCC(=O)C(=C2c4ccc(cc4C3)O)c5ccc(cc5)OCCN6CCOCC6	1	25	7.6021	495.241	-10.271	-0.2919	7	5	1	4.66	1.691	59	69.56	0.293092	Training	7.7922
Cc1c(nn(c1c2ccc(cc2)OCCN3CCCCC3)c4ccc(cc4)O)c5ccc(cc5)O	1	80	7.0969	469.236	-10.2711	-0.289	7	6	2	5.29	1.639	70.75	66.96	0.293092	Training	7.9011
c1cc(ccc1c2ccc3c(c2)ccc(c3Br)O)O	1	266	6.5751	313.994	-10.2712	-0.272	1	2	2	4.18	1.33	40.46	51.52	0.293155	Training	7.2029
CN(CCN1CCCCC1)c2ccc(cc2)C(=O)c3c4ccc(cc4sc3c5ccc(cc5)O)O	1	10	8	486.198	-10.2712	-0.2908	7	6	2	5.63	1.673	64.01	68.66	0.293093	Training	8.1323
c1cc(ccc1[C@@H]2[C@@H](Oc3ccc(cc3S2)O)c4ccc(cc4)OCCN5C[C@H]6CCCC[C@H]6C5)O	1	1	9	503.213	-10.2712	-0.2927	6	6	2	6.07	1.707	62.16	70.37	0.293093	Training	8.3508
c1cc(ccc1[C@@H]2[C@@H](Oc3ccc(cc3S2)O)c4ccc(cc4)OCCN5C6CCCC5CCC6)O	1	0.6	9.2218	503.213	-10.2712	-0.2927	6	6	2	6.35	1.707	62.16	70.37	0.293093	Training	8.3591
c1cc(ccc1Cn2c3ccc(cc3c4c2c5ccc(cc5s4)O)O)OCCN6CCCCCC6	1	3.34	8.4763	486.198	-10.2712	-0.2908	6	6	2	6.22	1.673	57.86	68.66	0.293093	Training	8.3529
c1cc(ccc1/C=C/c2cc(cc(c2)O)O)O	1	942	6.0259	228.079	-10.2714	-0.2622	2	3	3	2.47	1.156	60.69	42.82	0.293096	Training	7.016
c1cc(ccc1CC23CCC(=O)C(=C2c4ccc(cc4C3)O)c5ccc(cc5)OCCN6CCCCC6)Cl	1	29	7.5376	527.223	-10.2714	-0.2953	7	4	1	6.47	1.756	49.77	72.81	0.293092	Training	7.8894
c1cc(ccc1c2ccc3cc(ccc3n2)O)O	1	372	6.4295	237.079	-10.2715	-0.2632	1	3	2	2.81	1.175	53.35	43.73	0.293093	Test	6.8538
CCCCn1c2cc(ccc2c(n1)c3ccc(cc3O)O)O	1	112	6.9508	298.132	-10.2717	-0.2698	4	5	3	3.12	1.297	78.51	49.83	0.293131	Training	7.1108
CCC12CCC(=O)C(=C1c3ccc4c(c3C2)nn[nH]4)c5ccc(cc5)O	1	81	7.0915	345.148	-10.2718	-0.2749	2	4	2	3.39	1.391	78.87	54.54	0.293092	Training	7.0454
c1cc(ccc1C2=C(c3ccc(cc3C2)O)c4ccc(cc4)Cl)O	1	28.8	7.5406	334.076	-10.2718	-0.2737	2	2	2	4.77	1.37	40.46	53.48	0.293092	Training	7.3252
CCCCc1cc2cc(ccc2c(c1c3ccccc3)Oc4ccc(cc4)/C=C/C(=O)O)O	1	4.8	8.3188	438.183	-10.2719	-0.2851	8	3	2	6.95	1.577	66.76	63.85	0.327821	Test	7.3087
CCCCc1cc2ccccc2c(c1c3ccc(cc3)O)Oc4ccc(cc4)/C=C/C(=O)O	1	62.4	7.2048	438.183	-10.2719	-0.2851	8	3	2	6.95	1.577	66.76	63.85	0.327821	Training	7.3087
CC(C)Cc1cc2cc(ccc2c(c1c3ccccc3)Oc4ccc(cc4)/C=C/C(=O)O)O	1	33.6	7.4737	438.183	-10.2719	-0.2851	7	3	2	6.8	1.577	66.76	63.85	0.327821	Training	7.381
c1cc(ccc1[C@@H]2[C@@H](Oc3ccc(cc3S2)O)c4ccc(cc4)OCCN5CC6CC7CC(C6)CC5C7)O	1	0.6	9.2218	529.229	-10.272	-0.2951	6	6	2	6.45	1.759	62.16	72.97	0.293093	Training	8.5139
CCCc1cc(ccc1c2c3ccc(cc3on2)O)O	1	50	7.301	269.105	-10.2721	-0.2664	3	4	2	3.36	1.239	66.49	46.93	0.293096	Training	6.7898
CCCc1cc(ccc1O)c2c3ccc(cc3on2)O	1	210	6.6778	269.105	-10.2721	-0.2664	3	4	2	3.36	1.239	66.49	46.93	0.293108	Training	6.7898
CCCc1cc(cc2c1oc(n2)c3ccc(cc3)O)O	1	390	6.4089	269.105	-10.2721	-0.2664	3	4	2	3.36	1.239	66.49	46.93	0.293094	Training	6.7898
CCCc1ccc(cc1)S(=O)(=O)N2CCc3cc(ccc3C2c4ccc(cc4)OCCN5CCCC5)O	1	29.4	7.5317	520.24	-10.2721	-0.294	9	5	1	4.66	1.741	70.08	72.07	0.293092	Training	7.5412
CCCCCc1cc(cc2c1C(=O)[C@H]([C@H](O2)c3ccc(cc3)OCCN4CCCCC4)c5ccc(cc5)O)O	1	71	7.1487	529.283	-10.2721	-0.295	10	6	2	6.3	1.759	79.23	72.97	0.293096	Training	7.8701
c1cc(cc(c1)O)c2ccc3cc(ccc3c2Oc4ccc(cc4)OCCN5CCCCC5)O	1	0.25	9.6021	455.21	-10.2721	-0.2868	7	5	2	6.08	1.611	62.16	65.56	0.293093	Training	7.8591
c1cc(ccc1c2ccc3cc(ccc3c2Oc4ccc(cc4)OCCN5CCCCC5)O)O	1	0.38	9.4202	455.21	-10.2721	-0.2868	7	5	2	6.08	1.611	62.16	65.56	0.293093	Training	7.8591
CN(C)CCOc1ccc(cc1)[C@@H]2C3=C(CCOc4c3ccc(c4)O)c5ccccc5O2	1	16	7.7959	429.194	-10.2722	-0.2839	5	5	1	4.66	1.559	51.16	62.95	0.293096	Training	7.7293
CN(C)CCOc1ccc(cc1)[C@H]2C3=C(CCOc4c3cccc4)c5ccc(cc5O2)O	1	11.1	7.9547	429.194	-10.2722	-0.2839	5	5	1	4.66	1.559	51.16	62.95	0.293096	Training	7.7293
CN(C)CCOc1ccc(cc1)[C@H]2C3=C(CCOc4c3ccc(c4)O)c5ccccc5O2	1	13	7.8861	429.194	-10.2722	-0.2839	5	5	1	4.66	1.559	51.16	62.95	0.293096	Training	7.7293
CN(C)CCOc1ccc(cc1)[C@@H]2C3=C(CCOc4c3cccc4)c5ccc(cc5O2)O	1	180	6.7447	429.194	-10.2722	-0.2839	5	5	1	4.66	1.559	51.16	62.95	0.293096	Training	7.7293
CCN(c1ccccc1)S(=O)(=O)c2ccc(cc2)O	1	404	6.3936	277.077	-10.2724	-0.267	4	3	1	2.11	1.255	57.61	47.73	0.293092	Training	6.4145
c1ccc(cc1)CC(c2ccc(cc2)O)c3ccc(cc3)OCC(=O)O	1	900	6.0458	348.136	-10.2724	-0.2749	7	3	2	3.73	1.397	66.76	54.84	0.341222	Test	6.7762
CC1=C2c3ccc4c(c3CC2(CCC1=O)Cc5cccc(c5)F)cn[nH]4	1	440	6.3565	346.148	-10.2724	-0.2747	2	2	1	4.12	1.393	45.75	54.64	0.190063	Training	7.127
CC1=C2c3ccc4c(c3CC2(CCC1=O)Cc5ccc(cc5)F)cn[nH]4	1	82	7.0862	346.148	-10.2724	-0.2747	2	2	1	4.12	1.393	45.75	54.64	0.190063	Training	7.127
CC1=C2c3ccc4c(c3CC2(CCC1=O)Cc5ccccc5F)cn[nH]4	1	140	6.8539	346.148	-10.2724	-0.2747	2	2	1	4.12	1.393	45.75	54.64	0.190063	Training	7.127
c1cc(ccc1[C@@H]2[C@@H](Oc3ccc(cc3S2)O)c4ccc(cc4)OCCCN5CCCC5)O	1	4.1	8.3872	463.182	-10.2724	-0.2876	7	6	2	5.43	1.627	62.16	66.36	0.293093	Training	8.0294
C[C@H]1CCN(C1)CCOc2ccc(cc2)[C@H]3[C@H](Sc4cc(ccc4O3)O)c5ccc(cc5)O	1	1	9	463.182	-10.2724	-0.2876	6	6	2	5.29	1.627	62.16	66.36	0.293093	Training	8.1019
C[C@@H]1CCN(C1)CCOc2ccc(cc2)[C@H]3[C@H](Sc4cc(ccc4O3)O)c5ccc(cc5)O	1	0.9	9.0458	463.182	-10.2724	-0.2876	6	6	2	5.29	1.627	62.16	66.36	0.293093	Training	8.1019
c1cc(ccc1[C@H]2[C@H](Oc3cc(ccc3S2)O)c4ccc(cc4)OCCN5CCCCC5)O	1	1.8	8.7447	463.182	-10.2724	-0.2876	6	6	2	5.43	1.627	62.16	66.36	0.293096	Training	8.1061
c1cc(cc(c1)O)C2C(Oc3ccc(cc3S2)O)c4ccc(cc4)OCCN5CCCCC5	1	3	8.5229	463.182	-10.2724	-0.2876	6	6	2	5.43	1.627	62.16	66.36	0.293093	Training	8.1061
C[C@H](COc1ccc(cc1)[C@H]2[C@H](Sc3cc(ccc3O2)O)c4ccc(cc4)O)N5CCCC5	1	0.3	9.5229	463.182	-10.2724	-0.2876	6	6	2	5.43	1.627	62.16	66.36	0.293093	Training	8.1061
C[C@@H](COc1ccc(cc1)[C@H]2[C@H](Sc3cc(ccc3O2)O)c4ccc(cc4)O)N5CCCC5	1	0.5	9.301	463.182	-10.2724	-0.2876	6	6	2	5.43	1.627	62.16	66.36	0.293093	Test	8.1061
C[C@@H](CN1CCCC1)Oc2ccc(cc2)[C@H]3[C@H](Sc4cc(ccc4O3)O)c5ccc(cc5)O	1	2.3	8.6383	463.182	-10.2724	-0.2876	6	6	2	5.43	1.627	62.16	66.36	0.293093	Training	8.1061
C[C@H]1CCCN1CCOc2ccc(cc2)[C@H]3[C@H](Sc4cc(ccc4O3)O)c5ccc(cc5)O	1	0.5	9.301	463.182	-10.2724	-0.2876	6	6	2	5.43	1.627	62.16	66.36	0.293093	Training	8.1061
c1cc(ccc1[C@H]2[C@H](Oc3ccc(cc3S2)O)c4ccc(cc4)OCCN5CCCCC5)O	1	353	6.4522	463.182	-10.2724	-0.2876	6	6	2	5.43	1.627	62.16	66.36	0.293093	Training	8.1061
c1cc(ccc1C2C(Oc3ccc(cc3S2)O)c4ccc(cc4)OCCN5CCCCC5)O	1	9.6	8.0177	463.182	-10.2724	-0.2876	6	6	2	5.43	1.627	62.16	66.36	0.293093	Training	8.1061
c1cc(ccc1[C@@H]2[C@@H](Oc3ccc(cc3S2)O)c4ccc(cc4)OCCN5CCCCC5)O	1	3	8.5229	463.182	-10.2724	-0.2876	6	6	2	5.43	1.627	62.16	66.36	0.293093	Training	8.1061
c1cc(cc(c1)O)[C@@H]2[C@@H](Oc3ccc(cc3S2)O)c4ccc(cc4)OCCN5CCCCC5	1	4	8.3979	463.182	-10.2724	-0.2876	6	6	2	5.43	1.627	62.16	66.36	0.293093	Test	8.1061
c1ccc(c(c1)[C@H]2[C@H](Oc3ccc(cc3S2)O)c4ccc(cc4)OCCN5CCCCC5)O	1	1.3	8.8861	463.182	-10.2724	-0.2876	6	6	2	5.43	1.627	62.16	66.36	0.293109	Training	8.1061
C[C@@H]1CCCN1CCOc2ccc(cc2)[C@H]3[C@H](Sc4cc(ccc4O3)O)c5ccc(cc5)O	1	0.4	9.3979	463.182	-10.2724	-0.2876	6	6	2	5.43	1.627	62.16	66.36	0.293093	Training	8.1061
C[C@H](CN1CCCC1)Oc2ccc(cc2)[C@H]3[C@H](Sc4cc(ccc4O3)O)c5ccc(cc5)O	1	9.1	8.041	463.182	-10.2724	-0.2876	6	6	2	5.43	1.627	62.16	66.36	0.293093	Training	8.1061
c1cc(oc1)[C@@H]2[C@@H](Oc3ccc(cc3S2)O)c4ccc(cc4)OCCN5CCCCC5	1	210	6.6778	437.166	-10.2725	-0.2847	6	6	1	5.32	1.575	55.07	63.76	0.293093	Training	7.7712
c1cc(ccc1[C@@H]2[C@@H]3CC(=O)CC[C@@H]3c4cc(ccc4O2)O)O	1	492	6.308	310.12	-10.2726	-0.2706	1	4	2	3.18	1.321	66.76	51.03	0.293092	Training	7.1686
c1cc(cc(c1)c2ccc3cc(ccc3c2Oc4ccc(cc4)OCCN5CCCCC5)O)C#N	1	0.29	9.5376	464.21	-10.2726	-0.2875	7	5	1	6.24	1.629	65.72	66.46	0.293093	Test	7.516
c1cc(ccc1C2c3ccc(cc3CCN2Cc4ccc5c(c4)OCO5)O)OCCN6CCCC6	1	9.2	8.0362	472.236	-10.2726	-0.2885	7	6	1	4.24	1.645	54.4	67.26	0.293092	Test	7.8971
CN(CCCc1ccc(cc1)Cl)c2nc(nc(n2)N3CCN(CC3)C4CCCC4)NCCc5ccc(cc5)O	1	216	6.6655	549.298	-10.2726	-0.297	11	8	2	4.52	1.8	80.65	75.02	0.293092	Test	7.9708
c1cc(cc(c1)O)C2CCc3cc(ccc3N2C(=O)c4ccc(cc4)OCCN5CCCCC5)O	1	44.4	7.3526	472.236	-10.2726	-0.2885	6	5	2	4.8	1.645	73.24	67.26	0.293092	Test	7.7749
c1cc(ccc1C2CCc3cc(ccc3N2C(=O)c4ccc(cc4)OCCN5CCCCC5)O)O	1	105.6	6.9763	472.236	-10.2726	-0.2885	6	5	2	4.8	1.645	73.24	67.26	0.293092	Training	7.7749
C[C@@H]1CN(C[C@@H](N1)C)c2nc(nc(n2)N(C)CCCc3ccc(cc3)Cl)NCCc4ccc(cc4)O	1	72	7.1427	509.267	-10.2727	-0.2925	10	8	3	3.64	1.72	89.44	71.01	0.293092	Training	7.9406
C#Cc1ccc(cc1)c2c(c3ccc(cc3s2)O)C(=O)c4ccc(cc4)OCCN5CCCCC5	1	0.8	9.0969	481.171	-10.2727	-0.2894	7	5	1	5.85	1.663	49.77	68.16	0.293093	Training	7.9148
C#Cc1ccc2c(c1)sc(c2C(=O)c3ccc(cc3)OCCN4CCCCC4)c5ccc(cc5)O	1	20	7.699	481.171	-10.2727	-0.2894	7	5	1	5.85	1.663	49.77	68.16	0.293092	Training	7.9148
c1cc(ccc1[C@@H]2[C@@H](Oc3ccc(cc3S2)O)c4ccc(cc4)OCCN5C[C@H]6CCC[C@H]6C5)O	1	0.3	9.5229	489.197	-10.2727	-0.2903	6	6	2	5.68	1.679	62.16	68.96	0.293093	Training	8.2653
c1cc(ccc1[C@@H]2[C@@H](Oc3ccc(cc3S2)O)c4ccc(cc4)OCCN5C6CCCC5CC6)O	1	0.6	9.2218	489.197	-10.2727	-0.2903	6	6	2	5.96	1.679	62.16	68.96	0.293093	Training	8.2736
c1cc(ccc1[C@@H]2[C@@H](Oc3ccc(cc3S2)O)c4ccc(cc4)OCCN5CC6CCC5CC6)O	1	1.3	8.8861	489.197	-10.2727	-0.2903	6	6	2	5.82	1.679	62.16	68.96	0.293093	Training	8.2695
c1cc(sc1)c2c(c3ccc(cc3s2)O)C(=O)c4ccc(cc4)OCCN5CCCCC5	1	20	7.699	463.128	-10.2729	-0.2873	7	6	1	5.93	1.627	49.77	66.36	0.293093	Training	7.955
c1cc(ccc1C(=O)c2c3ccc(cc3sc2c4ccsc4)O)OCCN5CCCCC5	1	10	8	463.128	-10.2729	-0.2873	7	6	1	5.93	1.627	49.77	66.36	0.293093	Training	7.955
CCCN1CCN(CC1)c2ccc(cc2)C(=O)c3c4ccc(cc4sc3c5ccc(cc5)O)O	1	1.43	8.8447	472.182	-10.2729	-0.2882	6	6	2	5.24	1.645	64.01	67.26	0.293093	Training	8.1133
c1cc(ccc1c2c(c3ccc(cc3s2)O)C(=O)c4ccc(cc4)SCCN5CCCCC5)O	1	0.9	9.0458	489.143	-10.2729	-0.2901	7	6	2	6.29	1.679	60.77	68.97	0.293093	Training	8.2066
CC(C)N1CCN(CC1)c2ccc(cc2)C(=O)c3c4ccc(cc4sc3c5ccc(cc5)O)O	1	0.28	9.5528	472.182	-10.2729	-0.2882	5	6	2	5.24	1.645	64.01	67.26	0.293093	Test	8.19
c1cc(ccc1c2c(c3ccc(cc3s2)O)C(=O)c4ccc(cc4)NCCN5CCCCC5)O	1	2	8.699	472.182	-10.2729	-0.2882	7	6	3	5.61	1.645	72.8	67.26	0.293093	Training	8.1924
c1cc(ccc1Cn2c3ccc(cc3c4c2c5ccc(cc5s4)O)O)OCCN6CCCCC6	1	2.84	8.5467	472.182	-10.2729	-0.2882	6	6	2	5.83	1.645	57.86	67.26	0.293093	Training	8.2572
C[C@]12CC[C@@H]3c4ccc(cc4CC[C@H]3[C@@H]1CC[C@]2(C#Cc5cccc6c5oc(cc6=O)c7ccccc7)O)O	1	120	6.9208	516.23	-10.2729	-0.2931	1	4	2	6.3	1.733	70.67	71.66	0.293092	Training	8.3478
C[C@]12CC[C@@H]3c4ccc(cc4CC[C@H]3[C@@H]1CC[C@]2(C#Cc5c(=O)c6ccccc6oc5c7ccccc7)O)O	1	44.4	7.3526	516.23	-10.2729	-0.2931	1	4	2	6.3	1.733	70.67	71.66	0.293092	Training	8.3478
c1ccc(cc1)Cn2c3c(cccc3Cl)c(n2)c4ccc(cc4)O	1	105	6.9788	334.087	-10.273	-0.273	3	3	1	4.61	1.37	38.05	53.48	0.293092	Training	7.1256
CCC1=C(C(c2c1ccc(c2)O)C(=O)Nc3ccc(cc3)OCCN4CCCCC4)c5ccc(cc5)O	1	220.8	6.656	498.252	-10.273	-0.291	8	5	3	5.52	1.697	82.03	69.86	0.293092	Training	7.9395
c1ccc2cc(ccc2c1)c3c(c4ccc(cc4s3)O)C(=O)c5ccc(cc5)OCCN6CCCCC6	1	80	7.0969	507.187	-10.273	-0.292	7	5	1	7.02	1.715	49.77	70.77	0.293093	Training	8.091
c1ccc2c(c1)cccc2c3c(c4ccc(cc4s3)O)C(=O)c5ccc(cc5)OCCN6CCCCC6	1	0.8	9.0969	507.187	-10.273	-0.292	7	5	1	7.02	1.715	49.77	70.77	0.293093	Training	8.091
Cc1ccc(c(c1)C)C(=O)c2c(c3ccc(cc3o2)O)Cc4ccccc4OC	1	380	6.4202	386.152	-10.2731	-0.2787	5	4	1	5.09	1.473	59.67	58.64	0.293096	Test	7.167
CCc1c(c(oc1c2ccc(cc2)O)c3ccc(cc3)O)c4ccc(cc4)OC	1	3	8.5229	386.152	-10.2731	-0.2787	5	4	2	5.76	1.473	62.83	58.64	0.293092	Training	7.4475
CCCN(c1c(cccc1Cl)C)S(=O)(=O)c2ccc(c(c2)C)O	1	26	7.585	353.085	-10.2732	-0.275	5	3	1	3.77	1.408	57.61	55.39	0.293107	Training	6.6413
CS(=O)(=O)c1ccc(cc1)c2ccc3cc(ccc3c2Cc4ccc(cc4)OCCN5CCCCC5)O	1	3.4	8.4685	515.213	-10.2732	-0.2928	8	5	1	5.57	1.731	66.84	71.57	0.293093	Training	7.6744
c1cc(ccc1c2c(c3ccc(cc3s2)O)C(=O)c4ccc(cc4)N5CCN(CC5)C6CCCC6)O	1	1.08	8.9666	498.198	-10.2732	-0.2909	5	6	2	5.78	1.697	64.01	69.86	0.293093	Training	8.3578
c1cc(ccc1[C@H]2[C@H](Sc3cc(ccc3O2)O)c4ccc(cc4)O)N5CCNCC5	1	4.4	8.3565	420.151	-10.2733	-0.2822	3	6	3	3.97	1.541	64.96	62.05	0.293093	Training	8.3184
C[C@]12CC[C@@H]3c4ccc(cc4CC[C@H]3[C@@H]1CC[C@]2(C#CCCCCC#Cc5cccc6c5oc(cc6=O)c7ccccc7)O)O	1	458.4	6.3388	596.293	-10.2733	-0.3017	4	4	2	7.87	1.894	70.67	79.68	0.293092	Test	8.5006
CCSC1=C(C(=O)c2c1ccc(c2)O)c3ccc(cc3)O	1	10	8	298.066	-10.2734	-0.2688	3	4	2	3.42	1.297	57.53	49.84	0.293093	Training	7.1157
CCSC1=C(C(=O)c2c1cc(cc2)O)c3ccc(cc3)O	1	480	6.3188	298.066	-10.2734	-0.2688	3	4	2	3.42	1.297	57.53	49.84	0.293093	Training	7.1157
Cc1cc(c2c3ccc(cc3oc(=O)c2c1)O)C	1	585	6.2328	240.079	-10.2735	-0.2623	0	3	1	2.77	1.181	50.44	44.03	0.343705	Training	6.6768
Cc1cc(cc2c1oc(c2)c3ccc(cc3)O)O	1	114	6.9431	240.079	-10.2735	-0.2623	1	3	2	3.32	1.181	53.6	44.03	0.293093	Training	6.8805
c1ccc(cc1)c2ccc(cc2)c3c(c4ccc(cc4s3)O)C(=O)c5ccc(cc5)OCCN6CCCCC6	1	100	7	533.202	-10.2737	-0.2945	8	5	1	7.54	1.767	49.77	73.37	0.293093	Training	8.1815
CCCN(c1ccccc1Br)S(=O)(=O)c2ccc(c(c2)C)O	1	40	7.3979	383.019	-10.2739	-0.2779	5	3	1	3.57	1.469	57.61	58.43	0.293107	Training	6.626
CN1CCN(CC1)c2nc(nc(n2)N(C)CCCc3ccc(cc3)Cl)NCCc4ccc(cc4)O	1	174	6.7595	495.251	-10.2741	-0.2901	10	8	2	3.21	1.692	80.65	69.61	0.293092	Training	7.6988
CCN(CCCc1ccc(cc1)Cl)c2nc(nc(n2)N3CCNCC3)NCCc4ccc(cc4)O	1	996	6.0017	495.251	-10.2741	-0.2901	11	8	3	3.25	1.692	89.44	69.61	0.293092	Test	7.7681
CCCc1cc(cc2c1C(=O)[C@H]([C@H](O2)c3ccc(cc3)OCCN4CCCCC4)c5ccc(cc5)O)O	1	652	6.1858	501.252	-10.2744	-0.2905	8	6	2	5.52	1.703	79.23	70.16	0.293096	Training	7.8423
c1cc(ccc1[C@@H]2[C@H](c3ccc(cc3S2)O)C(=O)c4ccc(cc4)OCCN5CCCCC5)O	1	0.52	9.284	475.182	-10.2744	-0.2877	7	6	2	5.28	1.651	70	67.56	0.293093	Training	7.9314
COc1ccc(cc1)c2c(c3ccc(cc3s2)O)Oc4ccc(cc4)OCCN5CCCCC5	1	21.5	7.6676	475.182	-10.2744	-0.2877	8	6	1	6.44	1.651	51.16	67.56	0.293093	Training	7.9508
c1cc(cc(c1)O)[C@@H]2[C@@H](Oc3ccc(cc3S2)O)c4ccc(cc4)OCCN5CCCC5	1	1	9	449.166	-10.2744	-0.2848	6	6	2	5.04	1.599	62.16	64.96	0.293093	Training	8.0103
c1cc(ccc1[C@@H]2[C@@H](Oc3ccc(cc3S2)O)c4ccc(cc4)OCCN5CCCC5)O	1	3.3	8.4815	449.166	-10.2744	-0.2848	6	6	2	5.04	1.599	62.16	64.96	0.293093	Training	8.0103
CC(C)N(CCOc1ccc(cc1)[C@H]2C3=C(CCOc4c3ccc(c4)O)c5ccc(cc5O2)O)C(C)C	1	5.6	8.2518	501.252	-10.2744	-0.2905	7	6	2	5.92	1.703	71.39	70.16	0.293096	Training	8.092
CC(C)N(CCOc1ccc(cc1)[C@@H]2C3=C(CCOc4c3ccc(c4)O)c5ccc(cc5O2)O)C(C)C	1	5.4	8.2676	501.252	-10.2744	-0.2905	7	6	2	5.92	1.703	71.39	70.16	0.293096	Training	8.092
c1cc(ccc1[C@@H]2[C@@H](Oc3ccc(cc3S2)O)c4ccc(cc4)OCCN5CC6CCC6C5)O	1	0.8	9.0969	475.182	-10.2744	-0.2877	6	6	2	5.29	1.651	62.16	67.56	0.293093	Test	8.1695
c1cc(ccc1[C@@H]2[C@@H](Oc3ccc(cc3S2)O)c4ccc(cc4)OCCN5CC6(C5)CCC6)O	1	0.4	9.3979	475.182	-10.2744	-0.2877	6	6	2	5.43	1.651	62.16	67.56	0.293093	Training	8.1737
c1cc(ccc1[C@@H]2[C@@H](Oc3ccc(cc3S2)O)c4ccc(cc4)OCCN5C6CCC5CC6)O	1	0.9	9.0458	475.182	-10.2744	-0.2877	6	6	2	5.57	1.651	62.16	67.56	0.293093	Training	8.1779
C=CCN(c1ccccc1)S(=O)(=O)c2ccc(cc2)O	1	235	6.6289	289.077	-10.2745	-0.2671	5	3	1	2.27	1.279	57.61	48.94	0.293092	Training	6.3999
C[C@H]1[C@H](Oc2cc(cc(c2C1=O)O)O)c3ccc(cc3)OCCN4CCCCC4	1	551	6.2588	397.189	-10.2745	-0.279	5	6	2	3.42	1.495	79.23	59.75	0.293136	Test	7.4133
CN(CCCc1ccc(cc1)C#N)c2nc(nc(n2)N3CCNCC3)NCCc4ccc(cc4)O	1	684	6.1649	472.27	-10.2746	-0.2872	10	9	3	2.08	1.645	113.23	67.26	0.293092	Training	7.5184
COc1ccc(cc1)c2c(c3ccc(cc3s2)OC)C(=O)c4ccc(cc4)OCCN5CCCCC5	1	300	6.5229	501.197	-10.2746	-0.2904	9	6	0	6.18	1.703	48	70.16	0.194628	Training	7.7644
COc1ccc2c(c1)sc(c2C(=O)c3ccc(cc3)OCCN4CCCCC4)c5ccc(cc5)CO	1	600	6.2218	501.197	-10.2746	-0.2904	9	6	1	5.66	1.703	59	70.16	0.210528	Training	7.8473
Cc1cc(c(c2c1c(c(s2)c3ccc(cc3)O)C(=O)c4ccc(cc4)OCCN5CCCCC5)C)O	1	100	7	501.197	-10.2746	-0.2904	7	6	2	6.19	1.703	70	70.16	0.293109	Training	8.1103
Cc1cc2c(c(sc2c(c1O)C)c3ccc(cc3)O)C(=O)c4ccc(cc4)OCCN5CCCCC5	1	500	6.301	501.197	-10.2746	-0.2904	7	6	2	6.19	1.703	70	70.16	0.293124	Training	8.1103
Cc1cc(cc(c1O)C)c2c(c3ccc(cc3s2)O)C(=O)c4ccc(cc4)OCCN5CCCCC5	1	100	7	501.197	-10.2746	-0.2904	7	6	2	6.19	1.703	70	70.16	0.293123	Training	8.1103
CCCCCc1c(cc(c2c1O[C@@H](CC2=O)c3ccc(cc3)O)O)O	1	383	6.4168	342.147	-10.2747	-0.2729	5	5	3	3.74	1.385	86.99	54.24	0.293136	Training	7.121
CC(C)CCc1c(cc(c2c1O[C@@H](CC2=O)c3ccc(cc3)O)O)O	1	140	6.8539	342.147	-10.2747	-0.2729	4	5	3	3.6	1.385	86.99	54.24	0.293136	Training	7.1936
CN(CCCc1ccc(cc1)Cl)c2nc(nc(n2)N3CCN(CC3)CC=C)NCCc4ccc(cc4)O	1	432	6.3645	521.267	-10.2747	-0.2926	12	8	2	3.76	1.744	80.65	72.21	0.293092	Training	7.7134
CC(C)(C)Cc1c(cc(c2c1O[C@@H](CC2=O)c3ccc(cc3)O)O)O	1	216	6.6655	342.147	-10.2747	-0.2729	2	5	3	3.6	1.385	86.99	54.24	0.293136	Training	7.347
Cc1ccc(cc1)S(=O)(=O)N2CCc3cc(ccc3C2c4ccc(cc4)OCCN5CCCC5)O	1	24.8	7.6055	492.208	-10.2748	-0.2893	7	5	1	4.01	1.685	70.08	69.26	0.293092	Test	7.5173
c1cc(ccc1C2=C(c3ccc(cc3OCC2)F)c4ccc(cc4)OCCN5CCCCC5)O	1	6.5	8.1871	459.221	-10.2748	-0.2857	6	4	1	5.64	1.619	41.93	65.96	0.293092	Training	7.8852
CCc1cc(cc2c1cc(cc2)O)c3ccc(c(c3)F)O	1	235	6.6289	282.106	-10.2749	-0.2661	2	2	2	4.12	1.265	40.46	48.23	0.293255	Training	7.1893
CCc1cc(cc2c1cc(cc2)c3ccc(c(c3)F)O)O	1	113	6.9469	282.106	-10.2749	-0.2661	2	2	2	4.12	1.265	40.46	48.23	0.293255	Training	7.1893
c1cc(ccc1C(=O)c2c3ccc(cc3sc2c4ccncc4)O)OCCN5CCCCC5	1	100	7	458.166	-10.2749	-0.2855	7	6	1	5.26	1.617	62.66	65.86	0.293093	Test	7.6552
c1ccc2c(c1)c3c(n2Cc4ccc(cc4)OCCN5CCOCC5)c6ccc(cc6s3)O	1	126	6.8996	458.166	-10.2749	-0.2855	6	6	1	4.97	1.617	46.86	65.86	0.293093	Training	8.0479
CN(C)CCOc1ccc(cc1)[C@H]2[C@H](Sc3cc(ccc3O2)O)c4cccc(c4)O	1	1.4	8.8539	423.15	-10.2749	-0.2816	6	6	2	4.51	1.547	62.16	62.35	0.293093	Training	7.8531
c1cc(ccc1Cn2c3ccc(cc3c4c2c5ccc(cc5s4)O)O)OCCN6CCCC6	1	6	8.2218	458.166	-10.2749	-0.2855	6	6	2	5.44	1.617	57.86	65.86	0.293093	Training	8.1614
CN(C)C(=O)c1ccc(cc1)c2ccc3cc(ccc3c2Oc4ccc(cc4)OCCN5CCCCC5)O	1	0.68	9.1675	510.252	-10.275	-0.2912	8	5	1	6.07	1.721	62.24	71.06	0.293093	Training	7.779
c1ccc(cc1)CN(c2ccccc2)S(=O)(=O)c3ccc(cc3)O	1	500	6.301	339.093	-10.2753	-0.2722	5	3	1	3.29	1.379	57.61	53.94	0.293092	Test	6.7171
CN(C)CCOc1ccc(cc1)Cn2c3ccc(cc3c4c2c5ccc(cc5s4)O)O	1	18	7.7447	432.151	-10.2753	-0.2824	6	6	2	4.91	1.565	57.86	63.25	0.293093	Training	8.0042
CC1=C(C(=O)c2c1cc(cc2)O)c3ccc(cc3)O	1	6	8.2218	252.079	-10.2755	-0.2624	1	3	2	2.72	1.205	57.53	45.23	0.293093	Training	6.8496
CC1=C(C(=O)c2c1ccc(c2)O)c3ccc(cc3)O	1	55	7.2596	252.079	-10.2755	-0.2624	1	3	2	2.72	1.205	57.53	45.23	0.293093	Training	6.8496
c1cc(ccc1c2ccc3cc(cc(c3c2)C#N)O)O	1	84	7.0757	261.079	-10.2756	-0.2634	1	3	2	3.29	1.223	64.25	46.13	0.293094	Training	6.7793
c1cc(ccc1c2cc3ccc(cc3c(c2)C#N)O)O	1	105	6.9788	261.079	-10.2756	-0.2634	1	3	2	3.29	1.223	64.25	46.13	0.293093	Training	6.7793
CN(CCCc1ccccc1Cl)c2nc(nc(n2)N3CCNCC3)NCCc4ccc(cc4)O	1	816	6.0883	481.236	-10.2757	-0.2876	10	8	3	2.86	1.664	89.44	68.2	0.293092	Training	7.7594
c1cc(ccc1[C@H]2[C@H](Oc3cc(ccc3[C@@H]2O)O)c4ccc(cc4)OCCN5CCCCC5)O	1	929	6.032	461.22	-10.2757	-0.2854	6	6	3	4.41	1.623	82.39	66.16	0.293096	Test	7.9874
CCc1cc(cc2c1C(=O)[C@H]([C@H](O2)c3ccc(cc3)OCCN4CCCCC4)c5ccc(cc5)O)O	1	68	7.1675	487.236	-10.2759	-0.2881	7	6	2	5.13	1.675	79.23	68.76	0.293096	Test	7.8233
c1cc(ccc1c2ccc(c3c2scc3)/C=N/O)O	1	37	7.4318	269.051	-10.2761	-0.264	2	4	2	3.58	1.239	52.82	46.93	0.329561	Test	7.133
c1cc(ccc1c2ccc(c3c2ccs3)/C=N/O)O	1	20	7.699	269.051	-10.2761	-0.264	2	4	2	3.58	1.239	52.82	46.93	0.329561	Test	7.133
c1cc(ccc1OCCN2CCCCC2)Oc3c4ccc(cc4ccc3C5CCS(=O)(=O)CC5)O	1	2.27	8.644	495.208	-10.2762	-0.2888	7	6	1	4.99	1.691	76.07	69.56	0.293093	Training	7.5942
COc1ccc2c(c1)sc(c2C(=O)c3ccc(cc3)OCCN4CCCCC4)c5ccc(cc5)O	1	250	6.6021	487.182	-10.2763	-0.2878	8	6	1	5.88	1.675	59	68.76	0.293092	Training	7.8406
COc1ccc2c(c1)O[C@@H](C3=C2CCOc4c3ccc(c4)OC)c5ccc(cc5)OCCN6CCCCC6	1	64	7.1938	513.251	-10.2763	-0.2907	7	6	0	5.9	1.727	49.39	71.36	0.14988	Test	7.9701
c1cc(ccc1Cc2c(c3ccc(cc3s2)O)C(=O)c4ccc(cc4)OCCN5CCCCC5)O	1	5	8.301	487.182	-10.2763	-0.2878	8	6	2	5.5	1.675	70	68.76	0.293093	Test	7.9288
Cc1cc(ccc1O)c2c(c3ccc(cc3s2)O)C(=O)c4ccc(cc4)OCCN5CCCCC5	1	1	9	487.182	-10.2763	-0.2878	7	6	2	5.88	1.675	70	68.76	0.293107	Test	8.0169
Cc1cc(ccc1c2c(c3ccc(cc3s2)O)C(=O)c4ccc(cc4)OCCN5CCCCC5)O	1	2	8.699	487.182	-10.2763	-0.2878	7	6	2	5.88	1.675	70	68.76	0.293093	Test	8.0169
c1cc(ccc1[C@@H]2[C@@H](Oc3ccc(cc3S2)O)c4ccc(cc4)OCCN5CC6CC6C5)O	1	0.7	9.1549	461.166	-10.2764	-0.2849	6	6	2	4.9	1.623	62.16	66.16	0.293093	Training	8.0738
c1cc(ccc1[C@@H]2[C@@H](Oc3ccc(cc3S2)O)c4ccc(cc4)OCCN5CC[C@@H]6[C@H]5C6)O	1	0.6	9.2218	461.166	-10.2764	-0.2849	6	6	2	5.04	1.623	62.16	66.16	0.293093	Training	8.078
c1cc(ccc1[C@@H]2[C@@H](Oc3ccc(cc3S2)O)c4ccc(cc4)OCCN5CC[C@H]6[C@@H]5C6)O	1	0.5	9.301	461.166	-10.2764	-0.2849	6	6	2	5.04	1.623	62.16	66.16	0.293093	Training	8.078
c1cc(ccc1c2c(c3ccc(cc3s2)O)Oc4ccc(cc4)OCCN5CCCCC5)O	1	0.05	10.301	461.166	-10.2764	-0.2849	7	6	2	6.14	1.623	62.16	66.16	0.293093	Training	8.0339
c1cc(ccc1C2=C(Oc3ccc(cc3S2)O)c4ccc(cc4)OCCN5CCCCC5)O	1	5.1	8.2924	461.166	-10.2764	-0.2849	6	6	2	5.47	1.623	62.16	66.16	0.293093	Training	8.0907
c1ccc(cc1)S(=O)(=O)N2CCc3cc(ccc3C2c4ccc(cc4)OCCN5CCCC5)O	1	5.2	8.284	478.193	-10.2765	-0.2867	7	5	1	3.7	1.657	70.08	67.86	0.293092	Training	7.4239
CS(=O)(=O)C1CCC(=CC1)c2ccc3cc(ccc3c2Oc4ccc(cc4)OCCN5CCCCC5)O	1	1.31	8.8827	521.224	-10.2766	-0.2914	8	6	1	5.68	1.743	76.07	72.17	0.293093	Training	7.6794
c1cc(ccc1C2=C(c3ccc(cc3OCC2)F)c4ccc(cc4)OCCN5CCCC5)O	1	10.4	7.983	445.205	-10.2768	-0.2829	6	4	1	5.25	1.591	41.93	64.55	0.293092	Training	7.7997
c1cc(cc(c1)O)C2=C(c3ccc(cc3OCC2)F)c4ccc(cc4)OCCN5CCCC5	1	14	7.8539	445.205	-10.2768	-0.2829	6	4	1	5.25	1.591	41.93	64.55	0.293093	Training	7.7997
c1cc(ccc1C2=C(CCOc3c2ccc(c3)F)c4ccc(cc4)OCCN5CCCC5)O	1	5.57	8.2541	445.205	-10.2768	-0.2829	6	4	1	5.25	1.591	41.93	64.55	0.293092	Training	7.7997
c1cc(ccc1C2=C(Cc3c2ccc(c3)O)c4ccc(cc4)O)C(=O)N	1	5.04	8.2976	343.121	-10.2769	-0.2716	3	3	3	3.21	1.387	83.55	54.34	0.293092	Test	7.0182
c1cc(ccc1c2c(c3ccc(cc3s2)O)Oc4ccc(cc4)OCCN5CCCCC5)Br	1	27	7.5686	523.082	-10.2769	-0.2915	7	5	1	7.19	1.749	41.93	72.45	0.293093	Training	7.9996
COCc1cc2ccccc2c(c1c3ccccc3)Oc4ccc(cc4)/C=C/C(=O)O	1	830.4	6.0807	410.152	-10.277	-0.279	7	3	1	6.04	1.521	55.76	61.05	0.327821	Training	7.0906
c1ccc(cc1)C2=C(C(=O)c3c2cc(cc3)O)c4ccc(cc4)O	1	10	8	314.094	-10.2771	-0.2683	2	3	2	3.75	1.329	57.53	51.43	0.293093	Training	7.1581
c1ccc(cc1)C2=C(C(=O)c3c2ccc(c3)O)c4ccc(cc4)O	1	9	8.0458	314.094	-10.2771	-0.2683	2	3	2	3.75	1.329	57.53	51.43	0.293093	Test	7.1581
CCCn1c2cc(ccc2c(n1)c3ccc(cc3O)O)O	1	62	7.2076	284.116	-10.2771	-0.265	3	5	3	2.73	1.269	78.51	48.43	0.293131	Training	7.0918
c1cc(ccc1[C@@H]2[C@@H](Sc3ccc(cc3S2)O)c4ccc(c(c4)Br)OCCN5CCCCC5)O	1	5	8.301	557.069	-10.2774	-0.295	6	6	2	6.91	1.817	52.93	75.86	0.293093	Training	8.4986
c1cc(cc(c1)O)[C@@H]2[C@@H](Sc3ccc(cc3S2)O)c4ccc(c(c4)Br)OCCN5CCCCC5	1	4	8.3979	557.069	-10.2774	-0.295	6	6	2	6.91	1.817	52.93	75.86	0.293093	Training	8.4986
c1cc(ccc1CCNc2nc(nc(n2)N3CCNCC3)NCCCc4ccc(cc4)Cl)O	1	240	6.6198	467.22	-10.2776	-0.2849	10	8	4	2.84	1.636	98.23	66.8	0.293092	Training	7.8195
Cc1cc(cc2c1C(=O)[C@H]([C@H](O2)c3ccc(cc3)OCCN4CCCCC4)c5ccc(cc5)O)O	1	14	7.8539	473.22	-10.2776	-0.2855	6	6	2	4.87	1.647	79.23	67.36	0.293096	Training	7.8081
CCCN(c1ccccc1Cl)S(=O)(=O)c2ccc(c(c2)C)O	1	51	7.2924	339.07	-10.2777	-0.2707	5	3	1	3.46	1.38	57.61	53.98	0.293107	Test	6.5582
CCCN(c1c(cccc1Cl)C)S(=O)(=O)c2ccc(cc2)O	1	24	7.6198	339.07	-10.2777	-0.2707	5	3	1	3.46	1.38	57.61	53.98	0.293092	Training	6.5582
c1cc(ccc1c2ccc3c(c2)ccc(c3Cl)O)O	1	91	7.041	270.045	-10.2777	-0.2631	1	2	2	4.07	1.241	40.46	47.07	0.293175	Training	7.1352
c1cc(ccc1c2cc3ccc(cc3c(c2)Cl)O)O	1	30	7.5229	270.045	-10.2777	-0.2631	1	2	2	4.07	1.241	40.46	47.07	0.293093	Training	7.1353
c1cc(cc2c1cc(cc2)O)c3ccc(cc3Cl)O	1	10	8	270.045	-10.2777	-0.2631	1	2	2	4.07	1.241	40.46	47.07	0.293093	Training	7.1353
c1cc(cc2c1cc(cc2)O)c3ccc(c(c3)Cl)O	1	107	6.9706	270.045	-10.2777	-0.2631	1	2	2	4.07	1.241	40.46	47.07	0.293174	Training	7.1352
COc1ccc2c(c1)O[C@H](C3=C2CCOc4c3ccc(c4)O)c5ccc(cc5)OCCN6CCCCC6	1	6.3	8.2007	499.236	-10.2777	-0.2883	6	6	1	5.59	1.699	60.39	69.96	0.293096	Training	8.0429
COc1ccc2c(c1)O[C@@H](C3=C2CCOc4c3ccc(c4)O)c5ccc(cc5)OCCN6CCCCC6	1	9	8.0458	499.236	-10.2777	-0.2883	6	6	1	5.59	1.699	60.39	69.96	0.293096	Training	8.0429
COc1ccc2c(c1)OCCC3=C2[C@@H](Oc4c3ccc(c4)O)c5ccc(cc5)OCCN6CCCCC6	1	4.2	8.3768	499.236	-10.2777	-0.2883	6	6	1	5.59	1.699	60.39	69.96	0.293096	Training	8.0429
COc1ccc2c(c1)OCCC3=C2[C@H](Oc4c3ccc(c4)O)c5ccc(cc5)OCCN6CCCCC6	1	5.8	8.2366	499.236	-10.2777	-0.2883	6	6	1	5.59	1.699	60.39	69.96	0.293096	Training	8.0429
c1cc(ccc1[C@@H]2C3=C(CCOc4c3ccc(c4)O)c5ccc(cc5O2)O)OCCCN6CCCCC6	1	22	7.6576	499.236	-10.2777	-0.2883	6	6	2	5.68	1.699	71.39	69.96	0.293096	Training	8.145
c1cc(ccc1[C@H]2C3=C(CCOc4c3ccc(c4)O)c5ccc(cc5O2)O)OCCCN6CCCCC6	1	55	7.2596	499.236	-10.2777	-0.2883	6	6	2	5.68	1.699	71.39	69.96	0.293096	Training	8.145
c1cc(ccc1C2C3=C(CCCOc4c3ccc(c4)O)c5ccc(cc5O2)O)OCCN6CCCCC6	1	23	7.6383	499.236	-10.2777	-0.2883	5	6	2	5.68	1.699	71.39	69.96	0.293096	Test	8.2218
c1cc(ccc1[C@H]2C3=C(CCOc4c3ccc(c4)O)c5ccc(cc5O2)O)OCCN6CCCCCC6	1	2.4	8.6198	499.236	-10.2777	-0.2883	5	6	2	5.68	1.699	71.39	69.96	0.293096	Training	8.2218
c1cc(ccc1[C@@H]2C3=C(CCOc4c3ccc(c4)O)c5ccc(cc5O2)O)OCCN6CCCCCC6	1	2.2	8.6576	499.236	-10.2777	-0.2883	5	6	2	5.68	1.699	71.39	69.96	0.293096	Test	8.2218
c1cc(ccc1[C@H]2[C@H]3CC(=O)C[C@H]3c4cc(ccc4O2)O)O	1	840	6.0757	296.105	-10.2778	-0.2659	1	4	2	2.79	1.293	66.76	49.63	0.293092	Training	7.0728
c1ccc(cc1)C(=O)c2c(c3ccc(cc3o2)O)c4cccc5c4cccc5	1	150	6.8239	364.11	-10.2781	-0.2732	3	3	1	5.69	1.429	50.44	56.44	0.293096	Training	7.2358
c1cc(ccc1[C@@H]2[C@@H](Oc3ccc(cc3S2)O)c4ccc(cc4)OCCN5CCC(CC5)CCO)O	1	7.3	8.1367	507.208	-10.2781	-0.289	8	7	3	5.04	1.715	82.39	70.77	0.293093	Test	8.2514
CC(=O)c1ccc(cc1)c2c(c3ccc(cc3s2)O)C(=O)c4ccc(cc4)OCCN5CCCCC5	1	32	7.4949	499.182	-10.2783	-0.288	8	6	1	6.07	1.699	66.84	69.96	0.293093	Test	7.7528
CC(=O)c1ccc2c(c1)sc(c2C(=O)c3ccc(cc3)OCCN4CCCCC4)c5ccc(cc5)O	1	60	7.2218	499.182	-10.2783	-0.288	8	6	1	6.07	1.699	66.84	69.96	0.293092	Training	7.7528
C[C@@H]1CCN(C1)CCOc2ccc(cc2)C(=O)c3c4ccc(cc4sc3c5ccc(cc5)O)O	1	0.6	9.2218	473.166	-10.2783	-0.2851	7	6	2	5.43	1.647	70	67.36	0.293093	Training	7.9193
c1ccc(c(c1)c2c(c3ccc(cc3s2)O)C(=O)c4ccc(cc4)OCCN5CCCCC5)O	1	10	8	473.166	-10.2783	-0.2851	7	6	2	5.58	1.647	70	67.36	0.293127	Training	7.9238
c1cc(cc(c1)O)c2c(c3ccc(cc3s2)O)C(=O)c4ccc(cc4)OCCN5CCCCC5	1	3.2	8.4949	473.166	-10.2783	-0.2851	7	6	2	5.58	1.647	70	67.36	0.293093	Training	7.9238
C[C@@H](COc1ccc(cc1)C(=O)c2c3ccc(cc3sc2c4ccc(cc4)O)O)N5CCCC5	1	0.2	9.699	473.166	-10.2783	-0.2851	7	6	2	5.57	1.647	70	67.36	0.293093	Training	7.9235
c1cc(c2c(c1)sc(c2C(=O)c3ccc(cc3)OCCN4CCCCC4)c5ccc(cc5)O)O	1	190	6.7212	473.166	-10.2783	-0.2851	7	6	2	5.58	1.647	70	67.36	0.293127	Training	7.9238
c1cc(ccc1c2c(c3ccc(cc3s2)O)C(=O)c4ccc(cc4)OCCN5CCCCC5)O	1	0.2	9.699	473.166	-10.2783	-0.2851	7	6	2	5.58	1.647	70	67.36	0.293093	Training	7.9238
c1cc(ccc1c2c(c3cc(ccc3s2)O)C(=O)c4ccc(cc4)OCCN5CCCCC5)O	1	100	7	473.166	-10.2783	-0.2851	7	6	2	5.58	1.647	70	67.36	0.293093	Training	7.9238
c1cc2c(c(sc2c(c1)O)c3ccc(cc3)O)C(=O)c4ccc(cc4)OCCN5CCCCC5	1	300	6.5229	473.166	-10.2783	-0.2851	7	6	2	5.58	1.647	70	67.36	0.293171	Training	7.9238
C[C@H]1CCN(C1)[C@@H](C)COc2ccc(cc2)[C@H]3[C@H]([C@@H](c4c(ccc(c4F)O)O3)C)c5ccc(cc5)O	1	0.6	9.2218	491.247	-10.2783	-0.2871	6	5	2	5.87	1.683	62.16	69.16	0.293255	Training	8.145
C[C@@H]1CCN(C1)[C@@H](C)COc2ccc(cc2)[C@H]3[C@H]([C@@H](c4c(ccc(c4F)O)O3)C)c5ccc(cc5)O	1	0.8	9.0969	491.247	-10.2783	-0.2871	6	5	2	5.87	1.683	62.16	69.16	0.293255	Test	8.145
C[C@@H]1c2c(ccc(c2F)O)O[C@H]([C@H]1c3ccc(cc3)O)c4ccc(cc4)OCCN5CCCCCC5	1	0.9	9.0458	491.247	-10.2783	-0.2871	6	5	2	6.01	1.683	62.16	69.16	0.293255	Test	8.1492
C[C@@H]1CCCN1[C@@H](C)COc2ccc(cc2)[C@H]3[C@H]([C@@H](c4c(ccc(c4F)O)O3)C)c5ccc(cc5)O	1	0.07	10.1549	491.247	-10.2783	-0.2871	6	5	2	6.01	1.683	62.16	69.16	0.293255	Training	8.1492
c1cc(ccc1c2c(c3ccc(cc3s2)O)Oc4ccc(cc4)OCCN5CCCCC5)NCCCl	1	35.6	7.4486	522.174	-10.2784	-0.2905	10	6	2	7.08	1.746	53.96	72.31	0.293093	Training	8.1802
c1cc(cc(c1)F)c2ccc3cc(ccc3c2Oc4ccc(cc4)OCCN5CCCCC5)O	1	0.22	9.6576	457.205	-10.2787	-0.2831	7	4	1	6.51	1.615	41.93	65.75	0.293093	Test	7.828
c1cc(ccc1c2ccc3cc(ccc3c2Oc4ccc(cc4)OCCN5CCCCC5)O)F	1	0.34	9.4685	457.205	-10.2787	-0.2831	7	4	1	6.51	1.615	41.93	65.75	0.293093	Training	7.828
c1cc(ccc1[C@@H]2[C@@H](Oc3ccc(cc3S2)O)c4ccc(cc4)OCCN5CCSCC5)O	1	1.5	8.8239	481.138	-10.2787	-0.2858	6	7	2	4.99	1.663	62.16	68.16	0.293093	Training	8.3337
CCCN(c1ccccc1Br)S(=O)(=O)c2ccc(cc2)O	1	26	7.585	369.003	-10.2788	-0.2735	5	3	1	3.26	1.441	57.61	57.03	0.293092	Training	6.5326
CCc1cc(cc2c1oc(n2)c3ccc(cc3)O)O	1	537	6.27	255.089	-10.2788	-0.2608	2	4	2	2.97	1.211	66.49	45.53	0.293094	Training	6.7708
c1cc(ccc1C#N)c2c(c3ccc(cc3s2)O)C(=O)c4ccc(cc4)OCCN5CCCCC5	1	8	8.0969	482.166	-10.2788	-0.2858	7	6	1	5.74	1.665	73.56	68.26	0.293093	Training	7.5807
c1ccc(cc1)c2c(cc3cc(ccc3c2Oc4ccc(cc4)/C=C/C(=O)O)O)C5CC5	1	72	7.1427	422.152	-10.2789	-0.2791	6	3	2	6.48	1.545	66.76	62.25	0.327821	Training	7.3475
CC(C)Cc1c(cc(c2c1O[C@@H](CC2=O)c3ccc(cc3)O)O)O	1	80	7.0969	328.131	-10.2789	-0.2688	3	5	3	3.21	1.357	86.99	52.84	0.293136	Test	7.1746
c1ccc(cc1)c2ccc(cc2)C(=O)c3c(c4ccc(cc4o3)O)c5cccc6c5cccc6	1	99	7.0044	440.141	-10.279	-0.2811	4	3	1	7.36	1.581	50.44	64.05	0.293096	Training	7.6372
CCCCc1cc2ccccc2c(c1c3ccc(cc3)F)Oc4ccc(cc4)/C=C/C(=O)O	1	868.8	6.0611	440.179	-10.279	-0.2811	8	2	1	7.38	1.581	46.53	64.05	0.327821	Training	7.2675
c1cc(ccc1C2C(Sc3cc(ccc3O2)O)c4ccc(cc4)F)OCCN5CCCCC5	1	3.8	8.4202	465.177	-10.2791	-0.2838	6	5	1	5.86	1.631	41.93	66.56	0.293093	Training	8.0648
CN(CCCc1ccc(cc1)Cl)c2nc(nc(n2)N3CCN(CC3)Cc4ccccc4)NCCc5ccc(cc5)O	1	144	6.8416	571.283	-10.2792	-0.2954	12	8	2	4.78	1.844	80.65	77.22	0.293092	Training	8.0204
c1cc(ccc1[C@@H]2[C@@H](Sc3ccc(cc3S2)O)c4ccc(c(c4)Br)OCCN5CCCC5)O	1	4	8.3979	543.054	-10.2792	-0.2924	6	6	2	6.52	1.789	52.93	74.45	0.293093	Training	8.4131
c1cc(cc(c1)OCCN2CCCCC2)[C@H]3C4=C(CCOc5c4ccc(c5)O)c6ccc(cc6O3)O	1	190	6.7212	485.22	-10.2795	-0.2857	5	6	2	5.29	1.671	71.39	68.56	0.293096	Training	8.126
c1cc(ccc1[C@H]2C3=C(CCOc4c3ccc(c4)O)c5ccc(cc5O2)O)OCCN6CCCCC6	1	3.4	8.4685	485.22	-10.2795	-0.2857	5	6	2	5.29	1.671	71.39	68.56	0.293096	Training	8.126
c1cc(ccc1C2C3=C(CCOc4c3ccc(c4)O)c5ccc(cc5O2)O)OCCN6CCCCC6	1	13	7.8861	485.22	-10.2795	-0.2857	5	6	2	5.29	1.671	71.39	68.56	0.293096	Training	8.126
c1cc(ccc1[C@@H]2C3=C(CCOc4c3ccc(c4)O)c5ccc(cc5O2)O)OCCN6CCCCC6	1	1.1	8.9586	485.22	-10.2795	-0.2857	5	6	2	5.29	1.671	71.39	68.56	0.293096	Training	8.126
c1cc(ccc1C2C3=C(COc4c3ccc(c4)O)c5ccc(cc5O2)O)OCCN6CCCCCC6	1	13	7.8861	485.22	-10.2795	-0.2857	5	6	2	5.29	1.671	71.39	68.56	0.293096	Test	8.126
c1cc(cc(c1)OCCN2CCCCC2)[C@@H]3C4=C(CCOc5c4ccc(c5)O)c6ccc(cc6O3)O	1	150	6.8239	485.22	-10.2795	-0.2857	5	6	2	5.29	1.671	71.39	68.56	0.293096	Training	8.126
c1cc(ccc1[C@@H]2[C@H](Oc3cc(ccc3C2=O)O)c4ccc(cc4)OCCN5CCCCC5)O	1	49	7.3098	459.205	-10.2796	-0.2828	6	6	2	4.56	1.619	79.23	65.95	0.293096	Training	7.725
c1cc(ccc1[C@H]2[C@H](Oc3cc(ccc3C2=O)O)c4ccc(cc4)OCCN5CCCCC5)O	1	31	7.5086	459.205	-10.2796	-0.2828	6	6	2	4.56	1.619	79.23	65.95	0.293096	Training	7.725
c1cc(ccc1OCCN2CCCCC2)Oc3c4ccc(cc4ccc3C5=CCS(=O)(=O)CC5)O	1	1.24	8.9066	493.192	-10.2798	-0.2864	7	6	1	4.9	1.687	76.07	69.36	0.293093	Training	7.5749
c1cc(ccc1[C@@H]2[C@@H](Oc3ccc(cc3S2)O)c4ccc(cc4)OCCN5CCC(CC5)CO)O	1	2.2	8.6576	493.192	-10.2798	-0.2864	7	7	3	4.65	1.687	82.39	69.36	0.293093	Training	8.2426
CSC1=C(C(=O)c2c1cc(cc2)O)c3ccc(cc3)O	1	3.1	8.5086	284.051	-10.28	-0.2633	2	4	2	3.03	1.269	57.53	48.43	0.293093	Test	7.1069
CSC1=C(C(=O)c2c1ccc(c2)O)c3ccc(cc3)O	1	12	7.9208	284.051	-10.28	-0.2633	2	4	2	3.03	1.269	57.53	48.43	0.293093	Training	7.1069
CC(=O)c1ccc2c(c1)[C@@H]3C=CC[C@@H]3[C@@H](N2)c4cc5c(cc4Br)OCO5	1	0.36	9.4437	411.047	-10.28	-0.2774	2	4	1	4.71	1.525	47.56	61.23	0.230801	Training	7.4221
c1cc(ccc1c2c(c3ccc(cc3s2)O)C(=O)c4ccc(cc4)OCCN5CCCCC5)Cl	1	1	9	491.132	-10.28	-0.2861	7	5	1	6.52	1.684	49.77	69.2	0.293093	Training	7.8218
C[C@@H]1CCN(C1)CCOc2ccc(cc2)[C@H]3[C@H]([C@@H](c4c(ccc(c4F)O)O3)C)c5ccc(cc5)O	1	1.1	8.9586	477.231	-10.2801	-0.2845	6	5	2	5.48	1.655	62.16	67.76	0.293255	Test	8.0493
C[C@H]1CCN(C1)CCOc2ccc(cc2)[C@H]3[C@H]([C@@H](c4c(ccc(c4F)O)O3)C)c5ccc(cc5)O	1	0.9	9.0458	477.231	-10.2801	-0.2845	6	5	2	5.48	1.655	62.16	67.76	0.293255	Training	8.0493
C[C@@H]1c2c(ccc(c2F)O)O[C@H]([C@H]1c3ccc(cc3)O)c4ccc(cc4)OC[C@H](C)N5CCCC5	1	0.5	9.301	477.231	-10.2801	-0.2845	6	5	2	5.62	1.655	62.16	67.76	0.293255	Training	8.0534
C[C@@H]1c2c(ccc(c2F)O)O[C@H]([C@H]1c3ccc(cc3)O)c4ccc(cc4)OCCN5CCCCC5	1	1.4	8.8539	477.231	-10.2801	-0.2845	6	5	2	5.62	1.655	62.16	67.76	0.293255	Training	8.0534
c1ccc(cc1)N(c2ccccc2)S(=O)(=O)c3ccc(cc3)O	1	410	6.3872	325.077	-10.2804	-0.2675	4	3	1	3.42	1.351	57.61	52.54	0.293092	Training	6.7136
CC(C)S(=O)(=O)c1ccc(cc1)c2ccc3cc(ccc3c2Oc4ccc(cc4)OCCN5CCCCC5)O	1	0.88	9.0555	545.224	-10.2804	-0.2918	9	6	1	6.55	1.791	76.07	74.57	0.293093	Training	7.7638
CCC(=O)CCN1CCN(CC1)c2nc(nc(n2)N(C)CCCc3ccc(cc3)Cl)NCCc4ccc(cc4)O	1	300	6.5229	565.293	-10.2805	-0.294	14	9	2	3.95	1.832	97.72	76.62	0.293092	Training	7.6154
c1ccc2c(c1)cccc2S(=O)(=O)N3CCc4cc(ccc4C3c5ccc(cc5)OCCN6CCCC6)O	1	5.6	8.2518	528.208	-10.2805	-0.2898	7	5	1	4.86	1.757	70.08	72.87	0.293092	Training	7.7351
c1ccc2cc(ccc2c1)S(=O)(=O)N3CCc4cc(ccc4C3c5ccc(cc5)OCCN6CCCC6)O	1	112	6.9508	528.208	-10.2805	-0.2898	7	5	1	4.86	1.757	70.08	72.87	0.293092	Training	7.7351
CN(C)C(=O)c1ccc(cc1)c2c(c3ccc(cc3s2)O)C(=O)c4ccc(cc4)OCCN5CCCCC5	1	20	7.699	528.208	-10.2805	-0.2898	8	6	1	5.57	1.757	70.08	72.87	0.293093	Training	7.8335
C=CCc1cc(cc2c1oc(n2)c3ccc(cc3)O)O	1	727	6.1385	267.089	-10.2807	-0.261	3	4	2	3.13	1.235	66.49	46.73	0.293094	Training	6.7664
C/C=C\c1cc(cc2c1oc(n2)c3ccc(cc3)O)O	1	775	6.1107	267.089	-10.2807	-0.261	2	4	2	3.44	1.235	66.49	46.73	0.293095	Training	6.8524
CC(=CCc1c(cc(c2c1O[C@@H](CC2=O)c3ccc(cc3)O)O)O)C	1	57	7.2441	340.131	-10.2807	-0.269	3	5	3	3.52	1.381	86.99	54.04	0.293136	Training	7.2514
c1cc(ccc1c2c(c3ccc(cc3s2)O)C(=O)c4ccc(cc4)OCCN5CCCC5)O	1	120	6.9208	459.15	-10.2807	-0.2821	7	6	2	5.19	1.619	70	65.96	0.293093	Test	7.828
CCN(c1ccccc1OC)S(=O)(=O)c2ccc(cc2)O	1	830	6.0809	307.088	-10.2811	-0.2651	5	4	1	2.12	1.315	66.84	50.74	0.293092	Training	6.4647
CC1=C2c3ccc4c(c3CC2(CCC1=O)Cc5ccc(cc5)F)nn[nH]4	1	340	6.4685	347.143	-10.2812	-0.2695	2	3	1	3.52	1.395	58.64	54.74	0.191969	Training	7.0023
c1cc(ccc1[C@H]2C3=C(CCOc4c3ccc(c4)O)c5ccc(cc5O2)O)OCCN6CCCC6	1	2.5	8.6021	471.205	-10.2815	-0.283	5	6	2	4.9	1.643	71.39	67.16	0.293096	Training	8.0303
c1cc(ccc1[C@@H]2C3=C(CCOc4c3ccc(c4)O)c5ccc(cc5O2)O)OCCN6CCCC6	1	1.2	8.9208	471.205	-10.2815	-0.283	5	6	2	4.9	1.643	71.39	67.16	0.293096	Training	8.0303
c1cc(ccc1[C@@H]2C3=C(COc4c3ccc(c4)O)c5ccc(cc5O2)O)OCCN6CCCCC6	1	43.3	7.3635	471.205	-10.2815	-0.283	5	6	2	4.9	1.643	71.39	67.16	0.293096	Test	8.0303
c1cc(ccc1[C@H]2C3=C(COc4c3ccc(c4)O)c5ccc(cc5O2)O)OCCN6CCCCC6	1	17.1	7.767	471.205	-10.2815	-0.283	5	6	2	4.9	1.643	71.39	67.16	0.293096	Test	8.0303
c1cc(ccc1C2C3=C(COc4c3ccc(c4)O)c5ccc(cc5O2)O)OCCN6CCCCC6	1	12	7.9208	471.205	-10.2815	-0.283	5	6	2	4.9	1.643	71.39	67.16	0.293096	Test	8.0303
CCS(=O)(=O)c1ccc(cc1)c2ccc3cc(ccc3c2Oc4ccc(cc4)OCCN5CCCCC5)O	1	1.46	8.8356	531.208	-10.2818	-0.2894	9	6	1	6.16	1.763	76.07	73.17	0.293093	Training	7.668
c1cc(ccc1[C@@H]2[C@@H](Oc3ccc(cc3S2)O)c4ccc(cc4)OCCN5CCC[C@@H]5CO)O	1	2	8.699	479.177	-10.2818	-0.2836	7	7	3	4.4	1.659	82.39	67.96	0.293093	Test	8.151
c1cc(ccc1[C@@H]2[C@@H](Oc3ccc(cc3S2)O)c4ccc(cc4)OCCN5CCC[C@H]5CO)O	1	3.9	8.4089	479.177	-10.2818	-0.2836	7	7	3	4.4	1.659	82.39	67.96	0.293093	Training	8.151
c1cc(ccc1[C@@H]2[C@@H](Oc3ccc(cc3S2)O)c4ccc(cc4)OCCN5CCC(CC5)O)O	1	1.8	8.7447	479.177	-10.2818	-0.2836	6	7	3	4.4	1.659	82.39	67.96	0.293093	Training	8.2278
c1cc(ccc1[C@H]2[C@H](Oc3cc(cc(c3S2)O)O)c4ccc(cc4)OCCN5CCCCC5)O	1	25	7.6021	479.177	-10.2818	-0.2836	6	7	3	5.14	1.659	82.39	67.96	0.293162	Training	8.2497
CN(C)CCOc1ccc(cc1)[C@@H]2C3=C(CCOc4c3ccc(c4)O)c5ccc(cc5O2)O	1	3.3	8.4815	445.189	-10.282	-0.2798	5	6	2	4.37	1.591	71.39	64.55	0.293096	Training	7.873
CN(C)CCOc1ccc(cc1)[C@H]2C3=C(CCOc4c3ccc(c4)O)c5ccc(cc5O2)O	1	11	7.9586	445.189	-10.282	-0.2798	5	6	2	4.37	1.591	71.39	64.55	0.293096	Training	7.873
C[C@@H]1c2c(ccc(c2F)O)O[C@H]([C@H]1c3ccc(cc3)O)c4ccc(cc4)OCCN5CCCC5	1	0.9	9.0458	463.216	-10.2821	-0.2817	6	5	2	5.23	1.627	62.16	66.35	0.293255	Training	7.968
c1ccc2c(c1)c(ccc2O)c3c(c4ccc(cc4s3)O)C(=O)c5ccc(cc5)OCCN6CCCCC6	1	2	8.699	523.182	-10.2821	-0.2884	7	6	2	6.73	1.747	70	72.37	0.293126	Training	8.2347
c1ccc2c(c1)c(cc3c2c(c(s3)c4ccc(cc4)O)C(=O)c5ccc(cc5)OCCN6CCCCC6)O	1	500	6.301	523.182	-10.2821	-0.2884	7	6	2	6.73	1.747	70	72.37	0.293127	Training	8.2347
CCC(=C(c1ccc(cc1)O)c2ccc(cc2)O)c3ccc(cc3)OCC(=O)O	1	750	6.1249	390.147	-10.2822	-0.2736	7	4	3	4.43	1.481	86.99	59.04	0.341222	Training	7.1011
CCCCOC(=O)c1ccc2c(c1)sc(c2C(=O)c3ccc(cc3)OCCN4CCCCC4)c5ccc(cc5)O	1	40	7.3979	557.224	-10.2822	-0.292	11	7	1	6.83	1.815	76.07	75.77	0.33767	Training	7.8371
CNC(=O)c1ccc(cc1)c2c(c3ccc(cc3s2)O)C(=O)c4ccc(cc4)OCCN5CCCCC5	1	40	7.3979	514.193	-10.2822	-0.2873	8	6	2	5.23	1.729	78.87	71.46	0.293093	Training	7.8944
CC(C)COC(=O)c1ccc2c(c1)sc(c2C(=O)c3ccc(cc3)OCCN4CCCCC4)c5ccc(cc5)O	1	40	7.3979	557.224	-10.2822	-0.292	10	7	1	6.68	1.815	76.07	75.77	0.33768	Test	7.9094
c1cc(ccc1c2cc3cc(ccc3o2)O)O	1	176	6.7545	226.063	-10.2823	-0.2555	1	3	2	3.01	1.152	53.6	42.62	0.293093	Training	6.9124
CCc1c(ccc2c1oc(=O)c3c2ccc(c3C)O)O	1	229	6.6402	270.089	-10.2823	-0.2603	1	4	2	2.73	1.241	70.67	47.03	0.344108	Training	6.8353
CCc1c(ccc2c1c(=O)oc3c2ccc(c3C)O)O	1	484	6.3152	270.089	-10.2823	-0.2603	1	4	2	2.73	1.241	70.67	47.03	0.344118	Test	6.8353
Cc1cc(c(c2c1c3ccc(c(c3c(=O)o2)C)O)C)O	1	785	6.1051	270.089	-10.2823	-0.2603	0	4	2	2.78	1.241	70.67	47.03	0.344108	Training	6.9136
Cc1cc(c(c2c1c3ccc(c(c3oc2=O)C)O)C)O	1	716	6.1451	270.089	-10.2823	-0.2603	0	4	2	2.78	1.241	70.67	47.03	0.344118	Training	6.9136
CCC12CCC(=O)C(=C1c3ccc4c(c3C2=O)cn[nH]4)Br	1	352	6.4535	344.016	-10.2825	-0.2685	1	3	1	3.12	1.39	62.82	54.52	0.190063	Test	6.7242
c1ccc(cc1)N2CCN(CC2)c3ccc(cc3)C(=O)c4c5ccc(cc5sc4c6ccc(cc6)O)O	1	0.97	9.0132	506.166	-10.2826	-0.2861	5	6	2	6.04	1.713	64.01	70.66	0.293093	Training	8.4
CN1CCN(CC1)CCOc2ccc(cc2)[C@@H]3C4=C(CCOc5c4ccc(c5)O)c6ccc(cc6O3)O	1	8.7	8.0605	500.231	-10.2832	-0.2851	5	7	2	4.05	1.701	74.63	70.06	0.293096	Training	8.2648
CN1CCN(CC1)CCOc2ccc(cc2)[C@H]3C4=C(CCOc5c4ccc(c5)O)c6ccc(cc6O3)O	1	312	6.5058	500.231	-10.2832	-0.2851	5	7	2	4.05	1.701	74.63	70.06	0.293096	Training	8.2648
CCCN(c1ccccc1Cl)S(=O)(=O)c2ccc(cc2)O	1	42	7.3768	325.054	-10.2833	-0.2659	5	3	1	3.15	1.352	57.61	52.58	0.293092	Training	6.4649
C=Cc1cc(cc2c1cc(cc2)O)c3ccc(c(c3)F)O	1	254	6.5952	280.09	-10.2833	-0.2608	2	2	2	4.2	1.261	40.46	48.03	0.293255	Training	7.1751
C=Cc1cc(cc2c1cc(cc2)c3ccc(c(c3)F)O)O	1	527	6.2782	280.09	-10.2833	-0.2608	2	2	2	4.2	1.261	40.46	48.03	0.293255	Test	7.1751
c1cc(ccc1c2c(c3ccc(cc3s2)O)Oc4ccc(cc4)OCCN5CCCCC5)F	1	17.2	7.7645	463.162	-10.2834	-0.281	7	5	1	6.57	1.627	41.93	66.36	0.293093	Test	7.9926
CS(=O)(=O)c1ccc(cc1)c2ccc3cc(ccc3c2Oc4ccc(cc4)OCCN5CCCCC5)O	1	0.86	9.0655	517.192	-10.2835	-0.2868	8	6	1	5.77	1.735	76.07	71.76	0.293093	Training	7.6593
CCn1c2cc(ccc2c(n1)c3ccc(cc3O)O)O	1	305	6.5157	270.1	-10.2836	-0.2595	2	5	3	2.34	1.241	78.51	47.03	0.293131	Training	7.0728
c1cc(ccc1[C@H]2[C@H](Oc3cc(cc(c3S2)Cl)O)c4ccc(cc4)OCCN5CCCCC5)O	1	0.51	9.2924	497.143	-10.2836	-0.2846	6	6	2	6.08	1.696	62.16	69.8	0.293097	Test	8.1477
c1cc(ccc1[C@H]2[C@H](Oc3ccc(c(c3S2)Cl)O)c4ccc(cc4)OCCN5CCCCC5)O	1	2.4	8.6198	497.143	-10.2836	-0.2846	6	6	2	6.08	1.696	62.16	69.8	0.293175	Training	8.1477
c1cc(ccc1[C@H]2[C@H](Oc3cc(c(cc3S2)O)Cl)c4ccc(cc4)OCCN5CCCCC5)O	1	5.4	8.2676	497.143	-10.2836	-0.2846	6	6	2	6.08	1.696	62.16	69.8	0.293175	Training	8.1477
c1cc(ccc1[C@H]2[C@H](Oc3cc(c(cc3S2)Cl)O)c4ccc(cc4)OCCN5CCCCC5)O	1	23.1	7.6364	497.143	-10.2836	-0.2846	6	6	2	6.08	1.696	62.16	69.8	0.293178	Training	8.1477
c1cc(ccc1[C@H]2[C@H](Oc3c(cc(cc3Cl)O)S2)c4ccc(cc4)OCCN5CCCCC5)O	1	5.3	8.2757	497.143	-10.2836	-0.2846	6	6	2	6.08	1.696	62.16	69.8	0.293094	Training	8.1477
c1cc(ccc1[C@H]2C3=C(CCOc4c3ccc(c4)O)c5ccc(cc5O2)F)OCCN6CCCCCC6	1	5	8.301	501.231	-10.2837	-0.2849	5	5	1	6.11	1.703	51.16	70.16	0.293096	Training	8.1805
c1cc(ccc1[C@@H]2C3=C(CCOc4c3ccc(c4)O)c5ccc(cc5O2)F)OCCN6CCCCCC6	1	3.3	8.4815	501.231	-10.2837	-0.2849	5	5	1	6.11	1.703	51.16	70.16	0.293096	Training	8.1805
c1cc(ccc1C2=C(CCOc3c2ccc(c3)F)c4ccc(cc4)F)OCCN5CCCC5	1	126	6.8996	447.201	-10.2838	-0.279	6	3	0	5.68	1.595	21.7	64.75	0.129578	Training	7.7699
c1cc(ccc1C2C3=C(COc4c3ccc(c4)O)c5ccc(cc5O2)O)OCCN6CCCC6	1	80	7.0969	457.189	-10.2838	-0.2801	5	6	2	4.51	1.615	71.39	65.75	0.293096	Training	7.9448
CCCc1c(cc(c2c1O[C@@H](CC2=O)c3ccc(cc3)O)O)O	1	155	6.8097	314.115	-10.2839	-0.2643	3	5	3	2.96	1.329	86.99	51.43	0.293136	Training	7.0932
CCN(CC)CCOc1ccc(cc1)[C@@H]2C3=C(CCOc4c3ccc(c4)O)c5ccc(cc5O2)F	1	5	8.301	475.216	-10.2839	-0.2819	7	5	1	5.58	1.651	51.16	67.56	0.293096	Training	7.8595
CCN(CC)CCOc1ccc(cc1)[C@H]2C3=C(CCOc4c3ccc(c4)O)c5ccc(cc5O2)F	1	7	8.1549	475.216	-10.2839	-0.2819	7	5	1	5.58	1.651	51.16	67.56	0.293096	Training	7.8595
CN(CCCc1ccc(cc1)Cl)c2nc(nc(n2)N3CCN(CC3)Cc4ccncc4)NCCc5ccc(cc5)O	1	972	6.0123	572.278	-10.284	-0.2926	12	9	2	4.17	1.846	93.54	77.31	0.293092	Test	7.9058
CN(CCCc1ccc(cc1)Cl)c2nc(nc(n2)N3CCN(CC3)Cc4ccccn4)NCCc5ccc(cc5)O	1	810	6.0915	572.278	-10.284	-0.2926	12	9	2	4.17	1.846	93.54	77.31	0.293092	Training	7.9058
CN(CCCc1ccc(cc1)Cl)c2nc(nc(n2)N3CCN(CC3)Cc4cccnc4)NCCc5ccc(cc5)O	1	570	6.2441	572.278	-10.284	-0.2926	12	9	2	4.17	1.846	93.54	77.31	0.293092	Training	7.9058
CCC(=O)c1cc(cc2c1oc(c2)c3ccc(cc3)O)O	1	49	7.3098	282.089	-10.2841	-0.2606	3	4	2	3.6	1.265	70.67	48.23	0.293093	Test	6.7789
c1cc(ccc1c2c(c3ccc(cc3s2)C(=O)N)C(=O)c4ccc(cc4)OCCN5CCCCC5)O	1	30	7.5229	500.177	-10.2842	-0.2845	8	6	2	4.97	1.701	92.86	70.06	0.293092	Test	7.5151
c1cc(ccc1c2c(c3ccc(cc3s2)O)C(=O)c4ccc(cc4)OCCN5CCCCC5)C(=O)N	1	200	6.699	500.177	-10.2842	-0.2845	8	6	2	4.97	1.701	92.86	70.06	0.293093	Training	7.5151
c1cc(cc(c1)O)[C@@H]2[C@@H](Oc3ccc(cc3S2)O)c4ccc(cc4)OCCN5CCOCC5	1	3.8	8.4202	465.161	-10.2842	-0.2807	6	7	2	4.28	1.631	71.39	66.56	0.293093	Training	8.0406
c1cc(ccc1[C@@H]2[C@@H](Oc3ccc(cc3S2)O)c4ccc(cc4)OCCN5CC[C@H](C5)O)O	1	1.7	8.7696	465.161	-10.2842	-0.2807	6	7	3	4.01	1.631	82.39	66.56	0.293093	Training	8.132
Cc1cc2c(cccc2c3nc4ccc(cc4o3)O)c(c1)O	1	163	6.7878	291.089	-10.2843	-0.2615	1	4	2	3.87	1.283	66.49	49.13	0.293126	Training	7.0771
c1cc(ccc1c2cc(c3cc(ccc3n2)O)Br)O	1	212	6.6737	314.99	-10.2845	-0.264	1	3	2	3.58	1.332	53.35	51.62	0.293093	Test	7.0783
Cc1ccc(cc1)n2c3cc(ccc3c(n2)c4ccc(cc4O)O)O	1	40	7.3979	332.116	-10.2845	-0.2659	2	5	3	3.62	1.365	78.51	53.24	0.293131	Training	7.4552
CCN(c1ccccc1Br)S(=O)(=O)c2ccc(cc2)O	1	90	7.0458	354.988	-10.2847	-0.2683	4	3	1	2.87	1.412	57.61	55.62	0.293092	Training	6.6388
c1cc(ccc1C(=O)c2c3ccc(cc3sc2c4ccn(=O)cc4)O)OCCN5CCCCC5	1	100	7	474.161	-10.2847	-0.2814	7	6	1	4.5	1.649	76.71	67.46	0.293093	Training	7.4324
CN(C)CCOc1ccc(cc1)C2C3=C(COc4c3ccc(c4)O)c5ccc(cc5O2)O	1	180	6.7447	431.173	-10.2847	-0.2766	5	6	2	3.98	1.563	71.39	63.15	0.293096	Test	7.7773
CN(CCCc1ccc2c(c1)OCO2)c3nc(nc(n3)N4CCNCC4)NCCc5ccc(cc5)O	1	672	6.1726	491.264	-10.2847	-0.2833	10	10	3	1.94	1.683	107.9	69.16	0.293092	Test	7.883
c1cc(ccc1Cn2c3ccc(cc3c4c2c5ccc(cc5s4)O)O)OCCN6CCOCC6	1	10	8	474.161	-10.2847	-0.2814	6	7	2	4.68	1.649	67.09	67.46	0.293093	Training	8.1916
CC#Cc1cc(cc2c1cc(cc2)O)c3ccc(c(c3)F)O	1	343	6.4647	292.09	-10.2851	-0.2611	1	2	2	3.93	1.285	40.46	49.23	0.293255	Training	7.3114
CC#Cc1cc(cc2c1cc(cc2)c3ccc(c(c3)F)O)O	1	180	6.7447	292.09	-10.2851	-0.2611	1	2	2	3.93	1.285	40.46	49.23	0.293255	Training	7.3114
c1ccc(cc1)S(=O)(=O)N2Cc3cc(ccc3C(C2)c4ccc(cc4)O)O	1	120	6.9208	381.103	-10.2852	-0.2708	3	4	2	2.93	1.463	77.84	58.15	0.293092	Training	7.1537
c1cc(ccc1c2c(c3ccc(cc3s2)O)C(=O)c4ccc(cc4)OCCN5CCCCC5)F	1	2.3	8.6383	475.162	-10.2852	-0.2812	7	5	1	6.01	1.651	49.77	67.56	0.293093	Training	7.8825
c1cc(cc(c1)F)c2c(c3ccc(cc3s2)O)C(=O)c4ccc(cc4)OCCN5CCCCC5	1	2.5	8.6021	475.162	-10.2852	-0.2812	7	5	1	6.01	1.651	49.77	67.56	0.293093	Training	7.8825
CCOC(=O)c1ccc(cc1)c2c(c3ccc(cc3s2)O)C(=O)c4ccc(cc4)OCCN5CCCCC5	1	50	7.301	529.192	-10.2854	-0.287	9	7	1	6.05	1.759	76.07	72.97	0.337608	Training	7.7991
COc1cc(ccc1c2c(c3ccc(cc3s2)O)C(=O)c4ccc(cc4)OCCN5CCCCC5)O	1	2	8.699	503.177	-10.2855	-0.2841	8	7	2	5.58	1.707	79.23	70.36	0.293096	Training	7.984
c1cc(ccc1[C@@H]2C3=C(CCOc4c3ccc(c4)O)c5ccc(cc5O2)O)OCCN6CCSCC6	1	1.2	8.9208	503.177	-10.2855	-0.2841	5	7	2	4.85	1.707	71.39	70.36	0.293096	Training	8.3536
c1cc(ccc1[C@H]2C3=C(CCOc4c3ccc(c4)O)c5ccc(cc5O2)O)OCCN6CCSCC6	1	111	6.9547	503.177	-10.2855	-0.2841	5	7	2	4.85	1.707	71.39	70.36	0.293096	Test	8.3536
CN(C)S(=O)(=O)c1ccc(cc1)c2ccc3cc(ccc3c2Oc4ccc(cc4)OCCN5CCCCC5)O	1	0.48	9.3188	546.219	-10.2856	-0.2888	9	6	1	5.62	1.793	79.31	74.67	0.293093	Training	7.6736
COc1ccc(cc1)C(=O)Oc2cccc3c2cccc3O	1	795	6.0996	294.089	-10.2858	-0.2609	3	4	1	3.27	1.289	55.76	49.43	0.343048	Training	6.814
CCS(=O)(=O)c1ccc(cc1)c2c(c3ccc(cc3s2)O)Oc4ccc(cc4)OCCN5CCCCC5	1	0.58	9.2366	537.164	-10.2858	-0.2877	9	7	1	6.22	1.775	76.07	73.77	0.293093	Training	7.8429
c1cc2c(c(c1)Cl)n(nc2c3ccc(cc3)O)CCO	1	410	6.3872	288.067	-10.286	-0.2602	3	4	2	2.55	1.277	58.28	48.87	0.293092	Training	6.9873
CCC(c1ccccc1)C(c2ccc(cc2)O)c3ccc(cc3)OCCN(C)CCO/N=C/c4ccc(c(c4)C(=O)N)O	1	300	6.5229	581.289	-10.286	-0.2924	15	7	3	5.38	1.863	117.61	78.17	0.293131	Training	7.4451
c1cc(ccc1[C@@H]2[C@@H](Oc3ccc(cc3S2)O)c4ccc(cc4)OCCN5CC6CC5CO6)O	1	0.7	9.1549	477.161	-10.286	-0.2809	6	7	2	4.42	1.655	71.39	67.76	0.293093	Test	8.1123
CCC12CCC(=O)C(=C1c3ccc4c(c3C2)c(n[nH]4)F)Br	1	197	6.7055	348.027	-10.2863	-0.2666	1	2	1	3.62	1.398	45.75	54.92	0.240036	Training	6.9587
CN(CCCc1ccc(cc1Cl)Cl)c2nc(nc(n2)N3CCNCC3)NCCc4ccc(cc4)O	1	150	6.8239	515.197	-10.2864	-0.285	10	8	3	3.52	1.733	89.44	71.65	0.293092	Training	7.791
COc1cc(ccc1[C@H]2[C@H](Oc3cc(ccc3C2=O)O)c4ccc(cc4)OCCN5CCCCC5)O	1	149	6.8268	489.215	-10.2865	-0.282	7	7	2	4.57	1.679	88.46	68.96	0.293096	Training	7.7753
COc1cc(ccc1O)[C@H]2[C@H](Oc3cc(ccc3C2=O)O)c4ccc(cc4)OCCN5CCCCC5	1	413	6.384	489.215	-10.2865	-0.282	7	7	2	4.57	1.679	88.46	68.96	0.293294	Training	7.7752
CCCCc1nc2cc(cc(c2c(=O)n1c3ccc(cc3)O)O)O	1	178	6.7496	326.127	-10.2867	-0.2639	4	6	3	2.35	1.353	95.58	52.64	0.293136	Training	7.037
c1ccc2c(c1)cccc2S(=O)(=O)N3Cc4cc(ccc4C(C3)c5ccc(cc5)O)O	1	28	7.5528	431.119	-10.2867	-0.2754	3	4	2	4.09	1.563	77.84	63.15	0.293092	Training	7.4751
Cc1cc(ccc1c2c3ccc(cc3on2)O)O	1	475	6.3233	241.074	-10.2872	-0.2542	1	4	2	2.71	1.182	66.49	44.12	0.293096	Training	6.8809
Cc1cc(ccc1O)c2c3ccc(cc3on2)O	1	431	6.3655	241.074	-10.2872	-0.2542	1	4	2	2.71	1.182	66.49	44.12	0.293107	Training	6.8809
c1ccc(cc1)Cc2c3ccc(cc3oc(=O)c2c4ccc(cc4)Cl)O	1	120	6.9208	362.071	-10.2873	-0.2676	3	3	1	4.91	1.426	50.44	56.28	0.34398	Training	7.0286
COc1ccc2c(c1)sc(c2C(=O)c3ccc(cc3)OCCN4CCCCC4)c5ccc6c(c5)OCO6	1	500	6.301	515.177	-10.2873	-0.2843	8	7	0	5.9	1.731	57.23	71.56	0.230801	Test	7.8665
COC(=O)c1ccc2c(c1)sc(c2C(=O)c3ccc(cc3)OCCN4CCCCC4)c5ccc(cc5)O	1	30	7.5229	515.177	-10.2873	-0.2843	8	7	1	5.66	1.731	76.07	71.56	0.337394	Training	7.7903
COC(=O)c1ccc(cc1)c2c(c3ccc(cc3s2)O)C(=O)c4ccc(cc4)OCCN5CCCCC5	1	50	7.301	515.177	-10.2873	-0.2843	8	7	1	5.66	1.731	76.07	71.56	0.337342	Training	7.7903
c1cc(ccc1C2=Cc3cc(ccc3C24C(=O)c5ccc(cc5C4=O)OCCN6CCCCC6)O)O	1	172	6.7645	481.189	-10.2874	-0.2806	5	6	2	4.33	1.663	87.07	68.15	0.293093	Training	7.7525
c1cc(ccc1[C@@H]2[C@@H](Oc3ccc(cc3S2)O)c4ccc(cc4)OCCN5CCC(CC5)C(=O)N)O	1	2.2	8.6576	506.188	-10.2875	-0.2832	7	7	3	4.14	1.713	105.25	70.66	0.293093	Test	7.8294
CCN(c1ccc(cc1)O)S(=O)(=O)c2ccc(cc2)O	1	272	6.5654	293.072	-10.2876	-0.2597	4	4	2	1.81	1.287	77.84	49.33	0.293092	Training	6.5579
CC[C@@]12CCC(=O)C(=C1c3ccc4c(c3C2=O)cn[nH]4)Cl	1	139	6.857	300.067	-10.2877	-0.2604	1	3	1	2.97	1.301	62.82	50.07	0.190063	Training	6.6553
Cc1c(ccc2c1oc(=O)c3c2c(c(c(c3Br)C)OC)C)O	1	225	6.6478	362.015	-10.2878	-0.2673	1	4	1	3.85	1.426	59.67	56.32	0.34488	Training	7.055
CS(=O)(=O)c1ccc(cc1)c2c(c3ccc(cc3s2)O)Oc4ccc(cc4)OCCN5CCCCC5	1	27	7.5686	523.149	-10.2878	-0.285	8	7	1	5.83	1.747	76.07	72.37	0.293093	Training	7.8238
c1cc(ccc1c2c(c3c(cc(cc3s2)O)O)C(=O)c4ccc(cc4)OCCN5CCCCC5)O	1	350	6.4559	489.161	-10.2878	-0.2812	7	7	3	5.28	1.679	90.23	68.96	0.293131	Test	8.0672
c1cc(ccc1c2c(c3cc(c(cc3s2)O)O)C(=O)c4ccc(cc4)OCCN5CCCCC5)O	1	400	6.3979	489.161	-10.2878	-0.2812	7	7	3	5.28	1.679	90.23	68.96	0.293294	Training	8.0672
Cc1ccc(cc1)COc2ccc(cc2)C3c4ccc(cc4OC(=C3C(=O)OC)N)O	1	56	7.2518	417.158	-10.2879	-0.2732	5	6	2	3.65	1.535	91.01	61.75	0.339637	Training	7.2769
CCSC1=C(C(=O)c2c1c(cc(c2)O)O)c3ccc(cc3)O	1	580	6.2366	314.061	-10.2882	-0.2616	3	5	3	3.12	1.329	77.76	51.44	0.293131	Training	7.259
CCOP(=O)(c1ccc2c(c1)sc(c2C(=O)c3ccc(cc3)OCCN4CCCCC4)c5ccc(cc5)O)OCC	1	200	6.699	593.2	-10.2883	-0.2923	12	8	1	6.76	1.887	85.3	79.37	0.360862	Training	7.9159
CCOP(=O)(c1ccc(cc1)c2c(c3ccc(cc3s2)O)C(=O)c4ccc(cc4)OCCN5CCCCC5)OCC	1	210	6.6778	593.2	-10.2883	-0.2923	12	8	1	6.76	1.887	85.3	79.37	0.360811	Training	7.9159
c1cc(ccc1c2cc3ccc(c(c3c(c2)C#N)Br)O)O	1	131	6.8827	338.99	-10.2884	-0.2644	1	3	2	4.05	1.38	64.25	54.02	0.293155	Training	7.0036
COc1ccc(cc1)c2c(c3cc(c(c(c3s2)OC)OC)OC)C(=O)c4ccc(cc4)OCCN5CCCCC5	1	350	6.4559	561.218	-10.2886	-0.2886	11	8	0	6.2	1.823	66.46	76.17	0.204313	Training	7.8745
c1cc(ccc1[C@@H]2[C@@H](Oc3ccc(cc3S2)O)c4ccc(cc4)OCCN5CCC(CC5)F)O	1	2.5	8.6021	481.172	-10.2886	-0.2798	6	6	2	5.38	1.663	62.16	68.16	0.293093	Training	8.2028
c1cc(ccc1[C@H]2[C@H](Oc3cc(c(cc3S2)O)F)c4ccc(cc4)OCCN5CCCCC5)O	1	13.5	7.8697	481.172	-10.2886	-0.2798	6	6	2	5.57	1.663	62.16	68.16	0.293256	Training	8.2085
c1cc(ccc1[C@H]2[C@H](Oc3cc(cc(c3S2)F)O)c4ccc(cc4)OCCN5CCCCC5)O	1	0.5	9.301	481.172	-10.2886	-0.2798	6	6	2	5.57	1.663	62.16	68.16	0.293098	Training	8.2085
c1cc(ccc1[C@@H]2[C@@H](Oc3ccc(c(c3S2)F)O)c4ccc(cc4)OCCN5CCCCC5)O	1	1	9	481.172	-10.2886	-0.2798	6	6	2	5.57	1.663	62.16	68.16	0.293256	Training	8.2085
c1cc(ccc1[C@H]2[C@H](Oc3ccc(c(c3S2)F)O)c4ccc(cc4)OCCN5CCCCC5)O	1	0.8	9.0969	481.172	-10.2886	-0.2798	6	6	2	5.57	1.663	62.16	68.16	0.293256	Training	8.2085
C=Cc1cc(cc2c1oc(n2)c3ccc(cc3)O)O	1	447	6.3497	253.074	-10.2888	-0.2546	2	4	2	3.05	1.207	66.49	45.33	0.293095	Training	6.7566
c1cc(ccc1c2ccc(c3c2cco3)/C=N/O)O	1	155	6.8097	253.074	-10.2888	-0.2546	2	4	2	3.11	1.207	65.96	45.33	0.329561	Test	6.7667
c1cc(ccc1c2cc(c3cc(ccc3n2)O)C#N)O	1	455	6.342	262.074	-10.2889	-0.2555	1	4	2	2.68	1.225	77.14	46.23	0.293093	Training	6.6544
c1cc(ccc1c2c(c3ccc(cc3s2)/C=C/C(=O)O)C(=O)c4ccc(cc4)OCCN5CCCCC5)O	1	82	7.0862	527.177	-10.2891	-0.2846	9	6	2	5.97	1.755	87.07	72.76	0.327821	Test	7.7366
c1ccc2c(c1)cccc2c3c4ccc(cc4oc3C(=O)c5ccc(cc5)Br)O	1	380	6.4202	442.021	-10.2894	-0.2751	3	3	1	6.45	1.587	50.44	64.33	0.293096	Training	7.3452
c1ccc2c(c1)cccc2c3c4ccc(cc4oc3C(=O)c5cccc(c5)Br)O	1	250	6.6021	442.021	-10.2894	-0.2751	3	3	1	6.45	1.587	50.44	64.33	0.293096	Training	7.3452
c1cc(ccc1c2c(c3ccc(cc3s2)O)C(=O)c4ccc(cc4)OCCN5CCCCC5)C(=O)O	1	325	6.4881	501.161	-10.2896	-0.2814	8	6	2	5.57	1.703	87.07	70.16	0.335179	Training	7.6491
c1cc(ccc1CCNc2nc(nc(n2)SCCOc3ccc(cc3)Cl)N4CCNCC4)O	1	684	6.1649	486.161	-10.2896	-0.2798	10	9	3	2.97	1.674	95.43	68.7	0.293092	Test	7.7963
c1cc(ccc1C(=O)c2c3ccc(cc3sc2c4ccc(c(c4)Cl)O)O)OCCN5CCCCC5	1	2.3	8.6383	507.127	-10.2897	-0.2821	7	6	2	6.23	1.716	70	70.8	0.293174	Training	7.9654
c1cc(cc2c1cc(cc2)O)c3ccc(c(c3)F)O	1	92	7.0362	254.074	-10.2898	-0.2541	1	2	2	3.56	1.209	40.46	45.43	0.293255	Training	7.081
c1cc(cc2c1cc(cc2)O)c3ccc(cc3F)O	1	24	7.6198	254.074	-10.2898	-0.2541	1	2	2	3.56	1.209	40.46	45.43	0.293095	Test	7.081
c1cc(ccc1c2cc3ccc(cc3c(c2)F)O)O	1	22	7.6576	254.074	-10.2898	-0.2541	1	2	2	3.56	1.209	40.46	45.43	0.293093	Training	7.081
c1cc(ccc1c2ccc3c(c2)ccc(c3F)O)O	1	77	7.1135	254.074	-10.2898	-0.2541	1	2	2	3.56	1.209	40.46	45.43	0.293255	Training	7.081
COc1cc(cc2c1oc(c2)c3ccc(cc3)O)O	1	483	6.3161	256.074	-10.2903	-0.254	2	4	2	3.02	1.213	62.83	45.63	0.293096	Training	6.8477
Cc1c(ccc2c1c(=O)oc3c2ccc(c3C)O)O	1	159	6.7986	256.074	-10.2903	-0.254	0	4	2	2.47	1.213	70.67	45.63	0.344108	Training	6.8202
Cc1cc(c(c2c1c3ccc(cc3c(=O)o2)O)C)O	1	488	6.3116	256.074	-10.2903	-0.254	0	4	2	2.47	1.213	70.67	45.63	0.343835	Training	6.8202
Cc1cc(cc2c1c3ccc(c(c3oc2=O)C)O)O	1	583	6.2343	256.074	-10.2903	-0.254	0	4	2	2.47	1.213	70.67	45.63	0.343845	Training	6.8202
Cc1cc(nc(n1)N2CCN(CC2)c3ccc(cc3)C(=O)c4c5ccc(cc5sc4c6ccc(cc6)O)O)C	1	2.12	8.6737	536.188	-10.2903	-0.2848	5	8	2	5.44	1.773	89.79	73.67	0.293093	Test	8.3267
c1ccc2c(c1)cccc2c3c4ccc(cc4oc3C(=O)c5ccc(cc5)O)O	1	180	6.7447	380.105	-10.2904	-0.2676	3	4	2	5.4	1.461	70.67	58.04	0.293096	Test	7.3795
c1cc(ccc1[C@H]2C3=C(CCOc4c3ccc(c4)O)c5ccc(cc5O2)O)OCCN6CCOCC6	1	10	8	487.2	-10.2905	-0.2793	5	7	2	4.14	1.675	80.62	68.76	0.293096	Training	8.0605
c1cc(ccc1[C@@H]2C3=C(CCOc4c3ccc(c4)O)c5ccc(cc5O2)O)OCCN6CCOCC6	1	1.6	8.7959	487.2	-10.2905	-0.2793	5	7	2	4.14	1.675	80.62	68.76	0.293096	Training	8.0605
c1cc(ccc1[C@@H]2[C@@H](Oc3ccc(cc3S2)O)c4ccc(cc4)OCCN5CCC6(CC5)OCCO6)O	1	2	8.699	521.187	-10.2905	-0.2831	6	8	2	4.78	1.743	80.62	72.16	0.293093	Training	8.3441
c1ccc(cc1)Cc2c(cc(c3c2O[C@@H](CC3=O)c4ccc(cc4)O)O)O	1	503	6.2984	362.115	-10.2907	-0.2655	3	5	3	3.6	1.425	86.99	56.24	0.293136	Training	7.3724
c1cc(ccc1[C@H]2[C@H](Oc3cc(cc(c3C2=O)Cl)O)c4ccc(cc4)OCCN5CCCCC5)O	1	58	7.2366	493.166	-10.2907	-0.2799	6	6	2	5.22	1.688	79.23	69.4	0.293097	Training	7.7567
c1ccc(cc1)C2=C(C(=O)c3c2c(cc(c3)O)O)c4ccc(cc4)O	1	47	7.3279	330.089	-10.2909	-0.2618	2	4	3	3.46	1.361	77.76	53.03	0.29313	Test	7.3017
c1ccc(cc1)C2=C(C(=O)c3c2cc(cc3O)O)c4ccc(cc4)O	1	3	8.5229	330.089	-10.2909	-0.2618	2	4	3	3.46	1.361	77.76	53.03	0.293133	Test	7.3017
c1cc(ccc1C2C3=C(CCOc4c3ccc(c4)O)c5ccc(cc5O2)O)OCCCO	1	326	6.4868	432.157	-10.2909	-0.273	5	6	3	4.19	1.565	88.38	63.25	0.293096	Training	7.7602
c1cc(ccc1c2c(c3ccc(cc3s2)O)Oc4ccc(cc4)OCCN5CCCCC5)NC(=O)CCl	1	666	6.1765	536.154	-10.2911	-0.2844	9	6	2	6.61	1.774	71.03	73.71	0.293093	Test	7.9642
CC[C@@]12CCC(=O)C(=C1c3ccc4c(c3C2)c(n[nH]4)F)Cl	1	82	7.0862	304.078	-10.2913	-0.2587	1	2	1	3.47	1.31	45.75	50.48	0.240036	Training	6.7645
c1cc(ccc1[C@@H]2[C@@H](Oc3ccc(cc3S2)O)c4ccc(cc4)OCCN5CC[C@H](C5)F)O	1	0.5	9.301	467.157	-10.2913	-0.2766	6	6	2	4.99	1.635	62.16	66.76	0.293093	Test	8.1071
Cc1ccc(cc1)C(=O)N2CCN(CC2)c3ccc(cc3)C(=O)c4c5ccc(cc5sc4c6ccc(cc6)O)O	1	2.74	8.5622	548.177	-10.2914	-0.2855	5	6	2	5.98	1.797	81.08	74.87	0.293093	Test	8.2775
Cc1cccc(c1)C(=O)N2CCN(CC2)c3ccc(cc3)C(=O)c4c5ccc(cc5sc4c6ccc(cc6)O)O	1	0.27	9.5686	548.177	-10.2914	-0.2855	5	6	2	5.98	1.797	81.08	74.87	0.293093	Training	8.2775
Cc1ccccc1C(=O)N2CCN(CC2)c3ccc(cc3)C(=O)c4c5ccc(cc5sc4c6ccc(cc6)O)O	1	3.94	8.4045	548.177	-10.2914	-0.2855	5	6	2	5.98	1.797	81.08	74.87	0.293093	Training	8.2775
c1cc(ccc1c2cc(c3cc(ccc3n2)O)Cl)O	1	213	6.6716	271.04	-10.2915	-0.255	1	3	2	3.47	1.243	53.35	47.17	0.293093	Training	7.0106
c1cc(ccc1c2ccc3c(n2)ccc(c3Cl)O)O	1	632	6.1993	271.04	-10.2915	-0.255	1	3	2	3.47	1.243	53.35	47.17	0.293175	Training	7.0106
CC(=O)c1cc(cc2c1oc(c2)c3ccc(cc3)O)O	1	103	6.9872	268.074	-10.2918	-0.2544	2	4	2	3.21	1.237	70.67	46.83	0.293093	Training	6.7599
CC1=C(C(=O)c2c1cc(cc2O)O)c3ccc(cc3)O	1	31	7.5086	268.074	-10.2918	-0.2544	1	4	3	2.43	1.237	77.76	46.83	0.293133	Training	6.9933
Cn1c2cc(ccc2c(n1)c3ccc(cc3O)O)O	1	622	6.2062	256.085	-10.2918	-0.2531	1	5	3	1.86	1.213	78.51	45.63	0.293131	Training	7.0511
c1cc(ccc1c2c(c3ccc(cc3s2)O)C(=O)c4ccc(cc4)S(=O)(=O)CCN5CCCCC5)O	1	30	7.5229	521.133	-10.2918	-0.2823	7	7	2	4.97	1.743	94.91	72.17	0.293093	Test	7.7969
c1cc2cc(ccc2c(c1)c3nc4ccc(cc4o3)O)O	1	35	7.4559	277.074	-10.2919	-0.2553	1	4	2	3.56	1.255	66.49	47.73	0.293096	Training	6.9837
c1cc(cc2c1cc(cc2)O)c3c4cc(ccc4on3)O	1	463	6.3344	277.074	-10.2919	-0.2553	1	4	2	3.56	1.255	66.49	47.73	0.293093	Training	6.9837
c1cc2c(cccc2O)c(c1)c3c4ccc(cc4on3)O	1	6	8.2218	277.074	-10.2919	-0.2553	1	4	2	3.56	1.255	66.49	47.73	0.293126	Training	6.9837
c1cc(cc2c1cc(cc2)O)c3nc4ccc(cc4o3)O	1	780	6.1079	277.074	-10.2919	-0.2553	1	4	2	3.56	1.255	66.49	47.73	0.293096	Test	6.9837
c1cc2cc(ccc2c(c1)O)c3c4ccc(cc4on3)O	1	24	7.6198	277.074	-10.2919	-0.2553	1	4	2	3.56	1.255	66.49	47.73	0.293126	Test	6.9837
c1cc2cc(ccc2c(c1)c3c4ccc(cc4on3)O)O	1	49	7.3098	277.074	-10.2919	-0.2553	1	4	2	3.56	1.255	66.49	47.73	0.293096	Test	6.9837
c1cc(cc2c1cc(cc2)O)c3c4ccc(cc4on3)O	1	8	8.0969	277.074	-10.2919	-0.2553	1	4	2	3.56	1.255	66.49	47.73	0.293096	Training	6.9837
c1cc2c(cccc2O)c(c1)c3nc4ccc(cc4o3)O	1	117	6.9318	277.074	-10.2919	-0.2553	1	4	2	3.56	1.255	66.49	47.73	0.293126	Training	6.9837
c1cc2cc(ccc2c(c1)c3nc4cc(ccc4o3)O)O	1	153	6.8153	277.074	-10.2919	-0.2553	1	4	2	3.56	1.255	66.49	47.73	0.293094	Training	6.9837
c1ccc2c(c1)cccc2c3c4ccc(cc4oc3C(=O)c5ccccc5Cl)O	1	30	7.5229	398.071	-10.2925	-0.2684	3	3	1	6.34	1.498	50.44	59.88	0.293096	Training	7.2775
CCCN(c1ccccc1F)S(=O)(=O)c2ccc(cc2)O	1	74	7.1308	309.084	-10.2927	-0.2584	5	3	1	2.64	1.319	57.61	50.94	0.293092	Training	6.5256
C#Cc1cc(cc2c1cc(cc2)c3ccc(c(c3)F)O)O	1	73	7.1367	278.074	-10.2928	-0.2549	1	2	2	3.54	1.257	40.46	47.83	0.293255	Training	7.2156
C#Cc1cc(cc2c1cc(cc2)O)c3ccc(c(c3)F)O	1	247	6.6073	278.074	-10.2928	-0.2549	1	2	2	3.54	1.257	40.46	47.83	0.293255	Training	7.2156
CCCN(c1c(cccc1Cl)Cl)S(=O)(=O)c2ccc(c(c2)C)O	1	16	7.7959	373.031	-10.2932	-0.2653	5	3	1	4.11	1.449	57.61	57.43	0.293107	Training	6.5896
c1ccc(cc1)c2c3ccc(cc3oc2C(=O)c4ccccc4Cl)O	1	390	6.4089	348.055	-10.2932	-0.2625	3	3	1	5.19	1.398	50.44	54.88	0.293096	Training	6.9563
c1cc(ccc1C2C3=C(COc4c3ccc(c4)O)c5ccc(cc5O2)O)OCCN6CCOCC6	1	410	6.3872	473.184	-10.2932	-0.2762	5	7	2	3.75	1.647	80.62	67.35	0.293096	Training	7.975
c1ccc(cc1)C(=O)N2CCN(CC2)c3ccc(cc3)C(=O)c4c5ccc(cc5sc4c6ccc(cc6)O)O	1	0.86	9.0655	534.161	-10.2936	-0.2826	5	6	2	5.67	1.769	81.08	73.46	0.293093	Training	8.1944
c1cc(ccc1c2c(c3ccc(cc3s2)O)C(=O)c4ccc(cc4)N5CCN(CC5)c6ccc(cc6)Cl)O	1	0.22	9.6576	540.127	-10.2937	-0.2833	5	6	2	6.69	1.782	64.01	74.11	0.293093	Training	8.4314
c1ccc2c(c1)C(=O)C3(C2=O)c4ccc(cc4C=C3c5ccc(cc5)O)O	1	91	7.041	354.089	-10.2941	-0.2625	1	4	2	3.47	1.409	74.6	55.44	0.293093	Training	7.2431
c1ccc2c(c1)C(=O)C3(C2=O)c4ccc(cc4C=C3c5cccc(c5)O)O	1	366	6.4365	354.089	-10.2941	-0.2625	1	4	2	3.47	1.409	74.6	55.44	0.293093	Training	7.2431
COc1ccccc1Cc2c3ccc(cc3oc2C(=O)c4ccccc4Cl)O	1	380	6.4202	392.082	-10.2945	-0.2665	5	4	1	5.12	1.486	59.67	59.28	0.293096	Training	7.0219
c1cc(ccc1c2cc3ccc(c(c3c(c2)C#N)Cl)O)O	1	109	6.9626	295.04	-10.2946	-0.2558	1	3	2	3.94	1.291	64.25	49.57	0.293175	Test	6.9359
c1cc(ccc1c2ccc3c(c2)c(cc(c3Cl)O)C#N)O	1	98	7.0088	295.04	-10.2946	-0.2558	1	3	2	3.94	1.291	64.25	49.57	0.293176	Training	6.9359
c1ccc2c(c1)cccc2c3c4ccc(cc4oc3C(=O)c5ccc6c(c5)OCCCO6)O	1	190	6.7212	436.131	-10.2946	-0.2713	3	5	1	5.85	1.573	68.9	63.65	0.293096	Test	7.5719
c1cc(ccc1C2C3=C(CCOc4c3ccc(c4)O)c5ccc(cc5O2)O)OCCO	1	310	6.5086	418.142	-10.2946	-0.2693	4	6	3	3.8	1.537	88.38	61.84	0.293096	Training	7.7514
c1cc(ccc1C(=O)c2c3ccc(cc3sc2c4ccc(c(c4)F)O)O)OCCN5CCCCC5	1	0.3	9.5229	491.157	-10.2947	-0.2772	7	6	2	5.71	1.683	70	69.16	0.293255	Training	8.0259
c1cc(ccc1c2c(c3cc(c(cc3s2)O)F)C(=O)c4ccc(cc4)OCCN5CCCCC5)O	1	3	8.5229	491.157	-10.2947	-0.2772	7	6	2	5.71	1.683	70	69.16	0.293256	Training	8.0259
c1cc(ccc1c2c(=O)c3ccc(cc3oc2C(=O)c4ccc(cc4)OCCN5CCCCC5)O)O	1	4.68	8.3298	485.184	-10.2948	-0.2765	7	7	2	4.47	1.671	100.21	68.55	0.293096	Training	7.508
c1cc(ccc1OCCN2CCCCC2)Oc3c4ccc(cc4ccc3c5ccc(c(c5)F)F)O	1	0.24	9.6198	475.196	-10.2949	-0.2754	7	4	1	6.65	1.651	41.93	67.55	0.293093	Training	7.9304
c1cc(ccc1[C@H]2[C@H](Oc3cc(cc(c3C2=O)F)O)c4ccc(cc4)OCCN5CCCCC5)O	1	105	6.9788	477.195	-10.2955	-0.2752	6	6	2	4.7	1.655	79.23	67.75	0.293098	Training	7.8274
C=Cc1cc(nc2c1cc(cc2)O)c3ccc(c(c3)F)O	1	385	6.4145	281.085	-10.2956	-0.2536	2	3	2	3.6	1.263	53.35	48.13	0.293255	Training	7.0505
c1ccc2c(c1)c(ccc2c3ccc(c(c3)F)O)/C=N/O	1	148	6.8297	281.085	-10.2956	-0.2536	2	3	2	3.66	1.263	52.82	48.13	0.329561	Training	7.0606
CN(CCCc1ccc(c(c1)F)F)c2nc(nc(n2)N3CCNCC3)NCCc4ccc(cc4)O	1	240	6.6198	483.256	-10.2956	-0.2759	10	8	3	2.49	1.667	89.44	68.36	0.293092	Training	7.9225
c1cc(ccc1c2cc3cc(cc(c3o2)Br)O)O	1	1.5	8.8239	303.974	-10.2957	-0.2561	1	3	2	3.77	1.31	53.6	50.51	0.293094	Training	7.0218
CSC1=C(C(=O)c2c1c(cc(c2)O)O)c3ccc(cc3)O	1	2	8.699	300.046	-10.2958	-0.2556	2	5	3	2.73	1.301	77.76	50.03	0.293131	Training	7.2503
c1cc(ccc1c2c(c3ccc(cc3s2)O)C(=O)c4ccc(cc4)OCCN5CCCCC5)N(=O)=O	1	500	6.301	502.156	-10.2959	-0.2777	8	7	1	5.78	1.705	92.91	70.26	0.293093	Training	7.3709
c1cc(ccc1[C@H]2[C@H](Oc3cc(ccc3C2=O)O)c4ccc(cc4)O)O	1	490	6.3098	348.1	-10.2961	-0.2606	2	5	3	3.4	1.397	86.99	54.84	0.293096	Test	7.359
c1cc(ccc1[C@H]2c3c4ccc(cc4ccc3-c5cc(cc(c5O2)F)F)O)OCCN6CCCCC6	1	330	6.4815	487.196	-10.2965	-0.2757	5	4	1	6.34	1.675	41.93	68.75	0.293093	Test	8.1423
c1cc(ccc1[C@@H]2c3c4ccc(cc4ccc3-c5cc(cc(c5O2)F)F)O)OCCN6CCCCC6	1	1.4	8.8539	487.196	-10.2965	-0.2757	5	4	1	6.34	1.675	41.93	68.75	0.293093	Training	8.1423
Cc1c2ccc(cc2c(cc1O)C#N)c3ccc(c(c3)F)O	1	406	6.3915	293.085	-10.297	-0.2541	1	3	2	3.74	1.287	64.25	49.33	0.293255	Training	6.975
c1cc(ccc1C2=C(c3ccc(cc3C2=O)O)Br)O	1	290	6.5376	315.974	-10.2972	-0.2565	1	3	2	3.06	1.334	57.53	51.71	0.293093	Training	6.9875
c1cc(ccc1C2=C(c3cc(ccc3C2=O)O)Br)O	1	5.2	8.284	315.974	-10.2972	-0.2565	1	3	2	3.06	1.334	57.53	51.71	0.293093	Training	6.9875
c1cc(ccc1c2cc3ccc(c(c3c(c2)Cl)Cl)O)O	1	43	7.3665	304.006	-10.2972	-0.2553	1	2	2	4.72	1.31	40.46	50.52	0.293175	Training	7.1666
c1cc(c(c2c1cc(cc2)c3ccc(cc3Cl)O)Cl)O	1	36	7.4437	304.006	-10.2972	-0.2553	1	2	2	4.72	1.31	40.46	50.52	0.293175	Training	7.1666
c1cc(c(c2c1cc(cc2)c3ccc(c(c3)Cl)O)Cl)O	1	356	6.4486	304.006	-10.2972	-0.2553	1	2	2	4.72	1.31	40.46	50.52	0.293175	Training	7.1666
c1cc(ccc1[C@@H]2[C@@H](Oc3ccc(cc3S2)O)c4ccc(cc4)OCCN5CCS(=O)(=O)CC5)O	1	2	8.699	513.128	-10.2977	-0.2779	6	8	2	3.67	1.727	96.3	71.36	0.293093	Training	7.9239
c1cc(ccc1c2c3ccc(cc3on2)O)O	1	815	6.0888	227.058	-10.2979	-0.2462	1	4	2	2.41	1.154	66.49	42.72	0.293096	Training	6.7878
c1cc(ccc1c2nc3ccc(cc3o2)O)O	1	902	6.0448	227.058	-10.2979	-0.2462	1	4	2	2.41	1.154	66.49	42.72	0.293096	Training	6.7878
c1cc(ccc1c2c3cc(ccc3on2)O)O	1	819	6.0867	227.058	-10.2979	-0.2462	1	4	2	2.41	1.154	66.49	42.72	0.293093	Training	6.7878
Cc1c(c2ccccc2n1c3ccc(c(c3)F)O)/C=N/O	1	298	6.5258	284.096	-10.2981	-0.2524	2	4	2	3.09	1.269	57.75	48.43	0.329561	Training	7.117
c1ccc2c(c1)cccc2c3c4ccc(cc4oc3C(=O)c5ccc6c(c5)OCCO6)O	1	140	6.8539	422.115	-10.2987	-0.2672	3	5	1	5.46	1.545	68.9	62.24	0.293096	Training	7.4864
c1ccc(c(c1)N2CCc3cc(ccc3S2(=O)=O)O)Cl	1	892	6.0496	309.023	-10.2997	-0.2542	1	3	1	2.3	1.32	57.61	50.98	0.293092	Training	6.6458
c1cc(ccc1c2c(c3ccc(cc3s2)O)C(=O)c4ccc(cc4)N5CCN(CC5)C(=O)c6ccncc6)O	1	14.46	7.8398	535.157	-10.2997	-0.2791	5	7	2	5.07	1.771	93.97	73.56	0.293093	Training	8.0697
C[C@H]1C[C@@H]([C@@H]([C@H](/C=C(/[C@@H]([C@H](/C=C\C=C(\C(=O)NC2=CC(=O)C(=C(C1)C2=O)OC)/C)OC)OC(=O)N)\C)C)O)OC	1	60	7.2218	560.273	-10.2998	-0.2818	4	9	3	1.91	1.821	163.48	76.06	0.404704	Training	7.4305
c1ccc2c(c1)cccc2c3c4ccc(cc4oc3C(=O)c5cccc(c5)F)O	1	200	6.699	382.101	-10.3002	-0.262	3	3	1	5.83	1.465	50.44	58.24	0.293096	Training	7.3382
c1ccc2c(c1)cccc2c3c4ccc(cc4oc3C(=O)c5ccc(cc5)F)O	1	360	6.4437	382.101	-10.3002	-0.262	3	3	1	5.83	1.465	50.44	58.24	0.293096	Training	7.3382
c1cc(ccc1c2cc3cc(cc(c3o2)C#N)O)O	1	46	7.3372	251.058	-10.3003	-0.2475	1	4	2	2.88	1.202	77.39	45.12	0.293094	Training	6.713
C#Cc1cc(cc2c1oc(n2)c3ccc(cc3)O)O	1	481	6.3179	251.058	-10.3003	-0.2475	1	4	2	2.39	1.202	66.49	45.12	0.293095	Training	6.9224
Cc1c(ccc2c1oc(=O)c3c2ccc(c3)O)O	1	654	6.1844	242.058	-10.3003	-0.2465	0	4	2	2.17	1.184	70.67	44.22	0.343834	Training	6.8524
Cc1cc(ccc1c2nc3cc(cc(c3o2)Br)O)O	1	44	7.3565	318.984	-10.3003	-0.255	1	4	2	3.48	1.34	66.49	52.01	0.293095	Test	6.9905
CCCCC12CCC(=O)C(=C1c3ccc(cc3C2)O)C(F)(F)F	1	128	6.8928	324.134	-10.3005	-0.2554	3	2	1	4.3	1.349	37.3	52.43	0.419632	Training	7.0946
c1cc(ccc1c2cc3cc(cc(c3o2)C=O)O)O	1	263	6.58	254.058	-10.3015	-0.2471	2	4	2	2.82	1.208	70.67	45.42	0.293093	Training	6.7894
c1cc(ccc1c2coc3cc(ccc3c2=O)O)O	1	450	6.3468	254.058	-10.3015	-0.2471	1	4	2	2.37	1.208	70.67	45.42	0.293096	Test	6.8527
c1cc(ccc1c2ccc(c(c2)F)/C=N/O)O	1	795	6.0996	231.07	-10.3018	-0.2443	2	3	2	2.51	1.162	52.82	43.12	0.329561	Test	6.8647
CC/C(=C(/CCCCCCN(C)CCCSCCCC(C(F)(F)F)(F)F)\c1ccc(cc1)O)/c2ccc(cc2)O	1	0.22	9.6576	587.286	-10.3018	-0.2836	18	4	2	8.9	1.875	43.7	78.77	0.452729	Test	8.0719
c1cc2c(cc1O)[nH]nc2c3ccc(cc3O)O	1	48	7.3188	242.069	-10.3019	-0.2455	1	4	4	1.85	1.184	89.37	44.22	0.293131	Test	7.0402
c1cc(cc(c1)O)C(=O)N2CCN(CC2)c3ccc(cc3)C(=O)c4c5ccc(cc5sc4c6ccc(cc6)O)O	1	1.39	8.857	550.156	-10.3025	-0.2791	5	7	3	5.38	1.801	101.31	75.06	0.293093	Training	8.338
c1ccc(c(c1)C(=O)N2CCN(CC2)c3ccc(cc3)C(=O)c4c5ccc(cc5sc4c6ccc(cc6)O)O)O	1	3.05	8.5157	550.156	-10.3025	-0.2791	5	7	3	5.38	1.801	101.31	75.06	0.293131	Training	8.338
COc1cc(c(c2c1oc(c2)c3ccc(cc3)O)Br)O	1	21	7.6778	333.984	-10.303	-0.255	2	4	2	3.78	1.37	62.83	53.52	0.293158	Test	7.072
c1cc(ccc1c2cc3c(o2)c(cc(c3Br)O)CC#N)O	1	209	6.6799	342.984	-10.3031	-0.256	2	4	2	3.84	1.388	77.39	54.42	0.293155	Training	6.8255
c1cc(ccc1c2cc3cc(cc(c3o2)Cl)O)O	1	6.8	8.1675	260.024	-10.3035	-0.2466	1	3	2	3.66	1.221	53.6	46.07	0.293094	Training	6.9437
c1cc(oc1)C(=O)N2CCN(CC2)c3ccc(cc3)C(=O)c4c5ccc(cc5sc4c6ccc(cc6)O)O	1	2.65	8.5768	524.141	-10.3038	-0.2755	5	7	2	5.27	1.749	94.22	72.46	0.293093	Training	8.0032
c1cc2c(cc1O)onc2c3ccc(cc3CC#N)O	1	717	6.1445	266.069	-10.3041	-0.2468	2	5	2	2.47	1.233	90.28	46.63	0.293096	Training	6.4762
Cc1cc(c(cc1O)O)c2c3ccc(cc3on2)O	1	65	7.1871	257.069	-10.3041	-0.2459	1	5	3	2.42	1.214	86.72	45.72	0.293131	Training	7.0245
Cc1c(ccc(c1O)c2c3ccc(cc3on2)O)O	1	511	6.2916	257.069	-10.3041	-0.2459	1	5	3	2.42	1.214	86.72	45.72	0.293147	Training	7.0245
CCCC[C@@]12CCC(=O)C(=C1c3ccc4c(c3C2)cn[nH]4)C(F)(F)F	1	176	6.7545	348.145	-10.3043	-0.2558	3	2	1	4.47	1.397	45.75	54.84	0.419632	Training	7.0548
COc1cc(cc2c1C(=C(C2=O)c3ccc(cc3)O)Br)O	1	200	6.699	345.984	-10.3044	-0.2555	2	4	2	3.07	1.394	66.76	54.72	0.293096	Training	7.0378
c1ccc(c(c1)C(=O)N2CCN(CC2)c3ccc(cc3)C(=O)c4c5ccc(cc5sc4c6ccc(cc6)O)O)Cl	1	1.72	8.7645	568.122	-10.3044	-0.2799	5	6	2	6.33	1.838	81.08	76.91	0.293093	Training	8.226
c1cc(cc(c1)Cl)C(=O)N2CCN(CC2)c3ccc(cc3)C(=O)c4c5ccc(cc5sc4c6ccc(cc6)O)O	1	0.46	9.3372	568.122	-10.3044	-0.2799	5	6	2	6.33	1.838	81.08	76.91	0.293093	Training	8.226
c1cc(ccc1c2c(c3ccc(cc3s2)O)C(=O)c4ccc(cc4)N5CCN(CC5)C(=O)c6ccc(cc6)Cl)O	1	0.78	9.1079	568.122	-10.3044	-0.2799	5	6	2	6.33	1.838	81.08	76.91	0.293093	Training	8.226
c1cc(c(c2c1cc(cc2)c3c4ccc(cc4on3)O)Br)O	1	360	6.4437	354.984	-10.3045	-0.2565	1	4	2	4.32	1.412	66.49	55.62	0.293155	Test	7.208
c1cc2c(ccc(c2Br)O)c(c1)c3nc4ccc(cc4o3)O	1	373	6.4283	354.984	-10.3045	-0.2565	1	4	2	4.32	1.412	66.49	55.62	0.293155	Training	7.208
c1cc(ccc1[C@@H]2[C@@H](Oc3ccc(cc3S2)O)c4ccc(cc4)OCCN5CCC(CC5)(F)F)O	1	16	7.7959	499.163	-10.3047	-0.2721	6	6	2	5.67	1.699	62.16	69.96	0.293093	Training	8.3097
COCc1cc(cc2c1O[C@@H]([C@H]3[C@@H]2CC(C3)(F)F)c4ccc(cc4)O)O	1	237.6	6.6242	362.133	-10.3049	-0.2569	3	4	2	4.01	1.425	58.92	56.24	0.293093	Test	7.4877
COCc1cc(cc2c1O[C@H]([C@@H]3[C@H]2CC(C3)(F)F)c4ccc(cc4)O)O	1	52.56	7.2793	362.133	-10.3049	-0.2569	3	4	2	4.01	1.425	58.92	56.24	0.293093	Training	7.4877
Cc1cc(cc2c1oc(c2)c3ccc(c(c3)F)O)O	1	109	6.9626	258.069	-10.305	-0.2454	1	3	2	3.46	1.216	53.6	45.82	0.293255	Training	7.1081
Cc1cc(ccc1N2C(=O)c3ccc(cc3C2=O)O)O	1	802	6.0958	269.069	-10.3052	-0.2465	1	4	2	1.71	1.239	77.84	46.93	0.293093	Training	6.6488
c1cc(ccc1[C@@H]2C3=C(CCOc4c3ccc(c4)O)c5ccc(cc5O2)O)OCCCN6C(=O)CCC6=O	1	2.63	8.58	513.179	-10.3054	-0.2733	6	7	2	4.34	1.727	105.53	71.35	0.293096	Training	7.6277
c1cc(ccc1[C@H]2C3=C(CCOc4c3ccc(c4)O)c5ccc(cc5O2)O)OCCCN6C(=O)CCC6=O	1	40.97	7.3875	513.179	-10.3054	-0.2733	6	7	2	4.34	1.727	105.53	71.35	0.293096	Training	7.6277
c1cc(ccc1[C@H]2[C@H]3CC(C[C@H]3c4cc(ccc4O2)O)(F)F)O	1	10.08	7.9965	318.107	-10.3059	-0.2515	1	3	2	3.86	1.337	49.69	51.83	0.293092	Test	7.4259
COc1cc2c(cc1O)cc(o2)c3ccc(cc3O)O	1	46	7.3372	272.068	-10.3061	-0.2463	2	5	3	2.73	1.245	83.06	47.23	0.293294	Training	6.9914
c1cc(cc2c1cc(cc2C#N)O)c3ccc(c(c3)F)O	1	96	7.0177	279.07	-10.3062	-0.247	1	3	2	3.43	1.259	64.25	47.93	0.293255	Training	6.8817
c1cc(cc2c1cc(cc2C#N)c3ccc(cc3F)O)O	1	26	7.585	279.07	-10.3062	-0.247	1	3	2	3.43	1.259	64.25	47.93	0.293095	Training	6.8817
c1cc(cc2c1cc(cc2C#N)c3ccc(c(c3)F)O)O	1	210	6.6778	279.07	-10.3062	-0.247	1	3	2	3.43	1.259	64.25	47.93	0.293255	Training	6.8817
c1cc(ccc1c2ccc(c(c2Cl)O)/C=N/O)O	1	372	6.4295	263.035	-10.3062	-0.2453	2	4	3	2.73	1.227	73.05	46.37	0.329561	Training	6.9373
c1cc(ccc1c2ccc3c(c2)ccc(c3N(=O)=O)O)O	1	709	6.1494	281.069	-10.3063	-0.2472	2	4	2	3.33	1.263	83.6	48.13	0.317937	Training	6.5677
c1cc(ccc1[C@@H]2C3=C(CCOc4c3ccc(c4)O)c5ccc(cc5O2)O)OCCC(=O)O	1	120	6.9208	446.137	-10.3063	-0.2653	5	6	3	4.28	1.593	105.45	64.65	0.306307	Training	7.4831
c1cc(ccc1[C@H]2C3=C(CCOc4c3ccc(c4)O)c5ccc(cc5O2)O)OCCC(=O)O	1	580	6.2366	446.137	-10.3063	-0.2653	5	6	3	4.28	1.593	105.45	64.65	0.306307	Training	7.4831
COC(=O)COc1ccc(cc1)C2C3=C(CCOc4c3ccc(c4)O)c5ccc(cc5O2)O	1	4.8	8.3188	446.137	-10.3063	-0.2653	4	7	2	3.98	1.593	94.45	64.65	0.34338	Training	7.6028
c1cc(cc(c1)Cl)n2c3cc(ccc3c(n2)c4ccc(cc4O)O)O	1	50	7.301	352.062	-10.3065	-0.2549	2	5	3	3.96	1.406	78.51	55.28	0.293131	Training	7.4034
c1cc(cc2c1cc(cc2C=O)c3ccc(c(c3)F)O)O	1	231	6.6364	282.069	-10.3071	-0.2468	2	3	2	3.37	1.265	57.53	48.23	0.293255	Training	6.958
c1cc(cc2c1cc(cc2C=O)O)c3ccc(c(c3)F)O	1	73	7.1367	282.069	-10.3071	-0.2468	2	3	2	3.37	1.265	57.53	48.23	0.293255	Training	6.958
c1cc(oc1)c2cc(cc3c2oc(n3)c4ccc(cc4)O)O	1	809	6.0921	293.069	-10.3074	-0.2478	2	5	2	3.67	1.287	79.63	49.33	0.293095	Training	6.8827
CN(CCCc1ccc(cc1)C(F)(F)F)c2nc(nc(n2)N3CCNCC3)NCCc4ccc(cc4)O	1	576	6.2396	515.262	-10.3078	-0.272	10	8	3	3.23	1.731	89.44	71.56	0.41591	Test	8.1183
c1cc2c(cccc2O)c(c1)N3C(=O)c4ccc(cc4C3=O)O	1	802	6.0958	305.069	-10.3085	-0.2485	1	4	2	2.55	1.311	77.84	50.53	0.293126	Training	6.8765
c1cc(ccc1n2cnc3cc(cc(c3c2=O)CO)O)O	1	121	6.9172	284.08	-10.3086	-0.2461	2	6	3	0.79	1.269	95.58	48.43	0.293094	Training	6.9019
c1cc(ccc1[C@@H]2C3=C(CCOc4c3ccc(c4)O)c5ccc(cc5O2)O)OCCN6C(=O)CCC6=O	1	4.8	8.3188	499.163	-10.3086	-0.2698	5	7	2	3.95	1.699	105.53	69.95	0.293096	Training	7.6086
c1cc(ccc1[C@H]2C3=C(CCOc4c3ccc(c4)O)c5ccc(cc5O2)O)OCCN6C(=O)CCC6=O	1	6.2	8.2076	499.163	-10.3086	-0.2698	5	7	2	3.95	1.699	105.53	69.95	0.293096	Training	7.6086
c1cc(ccc1c2c(c3ccc(cc3s2)O)C(=O)c4ccc(cc4)N5CCN(CC5)c6ccc(cc6)N(=O)=O)O	1	0.43	9.3665	551.152	-10.3086	-0.2755	6	8	2	5.95	1.803	107.15	75.16	0.293093	Training	7.9908
Cc1c(ccc2c1oc(=O)c3c2cc(cc3Br)Br)O	1	597	6.224	381.884	-10.3091	-0.2568	0	3	1	3.99	1.468	50.44	58.4	0.344856	Training	6.9276
COc1cc(c(c2c1oc(c2)c3ccc(cc3)O)Cl)O	1	114	6.9431	290.035	-10.3092	-0.2464	2	4	2	3.67	1.281	62.83	49.07	0.293178	Training	7.0043
c1cc(c(c2c1cc(cc2)c3ccc(cc3F)O)Cl)O	1	58	7.2366	288.035	-10.3092	-0.2462	1	2	2	4.21	1.277	40.46	48.87	0.293175	Training	7.2376
c1cc(c(c2c1cc(cc2)c3ccc(c(c3)F)O)Cl)O	1	143	6.8447	288.035	-10.3092	-0.2462	1	2	2	4.21	1.277	40.46	48.87	0.293255	Training	7.2376
c1cc(ccc1c2cc3ccc(c(c3c(c2)F)Cl)O)O	1	40	7.3979	288.035	-10.3092	-0.2462	1	2	2	4.21	1.277	40.46	48.87	0.293175	Training	7.2376
c1cc(ccc1c2cc3c(o2)c(cc(c3Cl)O)CC#N)O	1	625	6.2041	299.035	-10.3093	-0.2474	2	4	2	3.73	1.299	77.39	49.97	0.293175	Training	6.7577
C=CCc1cc(cc2c1oc(n2)c3ccc(cc3F)O)O	1	98	7.0088	285.08	-10.3094	-0.2457	3	4	2	3.27	1.271	66.49	48.53	0.293095	Training	6.8688
C/C=C\c1cc(cc2c1oc(n2)c3ccc(cc3F)O)O	1	539	6.2684	285.08	-10.3094	-0.2457	2	4	2	3.58	1.271	66.49	48.53	0.293095	Training	6.9547
COC(=O)C1=C(Oc2cc(ccc2C1c3ccc(cc3)OCc4ccccc4F)O)N	1	53	7.2757	421.133	-10.311	-0.2598	5	6	2	3.48	1.543	91.01	62.14	0.339637	Training	7.2962
Cc1cc(ccc1c2c3cccc(c3n(n2)C(C)C)C(F)(F)F)O	1	20	7.699	334.129	-10.311	-0.2502	2	3	1	4.82	1.369	38.05	53.43	0.417992	Training	7.3803
Cn1cc(cc1C(=O)Nc2cc(n(c2)C)C(=O)Nc3cc(n(c3)C)C(=O)NCCC(=N)N)NC=O	1	20	7.699	481.219	-10.3112	-0.2662	10	8	6	0.33	1.663	181.06	68.15	0.271893	Training	6.9404
c1cc(ccc1C2c3ccc(cc3CCN2C(=O)C(F)(F)F)O)OCCN4CCCC4	1	28.7	7.5421	434.182	-10.3112	-0.2611	5	4	1	3.4	1.569	53.01	63.45	0.470913	Test	7.5114
c1cc(c(cc1c2c3ccc(cc3on2)O)Br)O	1	183	6.7375	304.969	-10.3116	-0.2467	1	4	2	3.17	1.312	66.49	50.61	0.293154	Training	6.8971
c1cc(ccc1c2nc3cc(cc(c3o2)Br)O)O	1	155	6.8097	304.969	-10.3116	-0.2467	1	4	2	3.17	1.312	66.49	50.61	0.293095	Test	6.8972
c1ccc(cc1)C(=C(c2ccc(cc2)O)c3ccc(cc3)O)CC(F)(F)F	1	9	8.0458	370.118	-10.3134	-0.2527	4	2	2	5.51	1.441	40.46	57.04	0.392584	Training	7.5599
c1cc2c(cc1O)C(=O)c3ccc(cc3C2=O)O	1	372	6.4295	240.042	-10.3136	-0.2382	0	4	2	1.37	1.18	74.6	44.02	0.293093	Test	6.7348
CCCC[C@@]12CCC(=O)C(=C1c3ccc4c(c3C2)nn[nH]4)C(F)(F)F	1	896	6.0477	349.14	-10.314	-0.25	3	3	1	3.87	1.399	58.64	54.94	0.419632	Test	6.9302
c1cc(ccc1C2=C(c3c(cc(cc3O)O)C2=O)Br)O	1	710	6.1487	331.968	-10.3145	-0.2479	1	4	3	2.76	1.366	77.76	53.31	0.293131	Training	7.1309
c1cc(cc(c1)F)n2c3cc(ccc3c(n2)c4ccc(cc4O)O)O	1	39	7.4089	336.091	-10.3156	-0.2476	2	5	3	3.45	1.373	78.51	53.63	0.293131	Training	7.4744
c1cc2c(cc1O)onc2c3ccc(cc3C#N)O	1	264	6.5784	252.054	-10.316	-0.2382	1	5	2	2.28	1.204	90.28	45.22	0.293096	Test	6.5884
c1cc(ccc1c2nc3cc(cc(c3o2)C#N)O)O	1	411	6.3862	252.054	-10.316	-0.2382	1	5	2	2.28	1.204	90.28	45.22	0.293095	Test	6.5884
c1cc(c(cc1O)O)c2nc3ccc(cc3o2)O	1	82	7.0862	243.053	-10.316	-0.2372	1	5	3	2.11	1.186	86.72	44.32	0.293134	Training	6.9312
c1cc(c(cc1O)O)c2nc3cc(ccc3o2)O	1	190	6.7212	243.053	-10.316	-0.2372	1	5	3	2.11	1.186	86.72	44.32	0.293134	Training	6.9312
c1cc2c(cc1O)onc2c3ccc(cc3O)O	1	24	7.6198	243.053	-10.316	-0.2372	1	5	3	2.11	1.186	86.72	44.32	0.293131	Training	6.9312
c1cc(ccc1N2C(=O)c3ccc(cc3C2=O)O)O	1	84	7.0757	255.053	-10.3166	-0.2381	1	4	2	1.4	1.21	77.84	45.52	0.293093	Test	6.6806
c1cc(c(cc1c2cc(c3cc(ccc3n2)O)Br)F)O	1	283	6.5482	332.98	-10.317	-0.2465	1	3	2	3.71	1.368	53.35	53.41	0.293255	Training	7.1907
Cc1cc2c(c(c1)O)C(=O)c3c(cc(cc3O)O)C2=O	1	924	6.0343	270.053	-10.3179	-0.239	0	5	3	1.39	1.24	94.83	47.02	0.293133	Training	6.9719
c1cc(ccc1c2coc3cc(cc(c3c2=O)O)O)O	1	990	6.0044	270.053	-10.3179	-0.239	1	5	3	2.08	1.24	90.9	47.02	0.293136	Test	6.9964
c1cc(ccc1c2c(c3ccc(cc3s2)O)C(=O)c4ccc(cc4)N5CCN(CC5)C(=O)c6ccc(cc6)N(=O)=O)O	1	2.15	8.6676	579.146	-10.3187	-0.2725	6	8	2	5.58	1.859	124.22	77.96	0.293093	Training	7.7851
c1ccc(c(c1)C(=O)N2CCN(CC2)c3ccc(cc3)C(=O)c4c5ccc(cc5sc4c6ccc(cc6)O)O)N(=O)=O	1	3.58	8.4461	579.146	-10.3187	-0.2725	6	8	2	5.58	1.859	124.22	77.96	0.293093	Training	7.7851
c1cc2c(cc1c3ccc(c(c3)F)O)c(cc(c2Br)O)C#N	1	116	6.9355	356.98	-10.3189	-0.2481	1	3	2	4.19	1.416	64.25	55.82	0.293255	Training	7.106
CC[C@@]12CCC(=O)C(=C1c3ccc4c(c3C2)cn[nH]4)C(F)(F)F	1	360	6.4437	320.114	-10.319	-0.2438	1	2	1	3.69	1.341	45.75	52.03	0.419632	Training	7.027
CC(C)n1c2c(cccc2C(F)(F)F)c(n1)c3ccc(cc3)O	1	3	8.5229	320.114	-10.319	-0.2438	2	3	1	4.51	1.341	38.05	52.03	0.417992	Training	7.2869
c1cc(ccc1c2nc3cc(c(cc3o2)Cl)O)O	1	464	6.3335	261.019	-10.3198	-0.2369	1	4	2	3.06	1.223	66.49	46.17	0.293176	Training	6.8191
c1cc(c(cc1O)Cl)c2nc3cc(ccc3o2)O	1	139	6.857	261.019	-10.3198	-0.2369	1	4	2	3.06	1.223	66.49	46.17	0.293094	Training	6.8191
c1cc(c(cc1c2c3ccc(cc3on2)O)Cl)O	1	273	6.5638	261.019	-10.3198	-0.2369	1	4	2	3.06	1.223	66.49	46.17	0.293174	Training	6.8191
Cc1cc(ccc1c2c3cccc(c3n(n2)CC=C)C(F)(F)F)O	1	59	7.2291	332.114	-10.3199	-0.2446	3	3	1	4.42	1.365	38.05	53.23	0.417992	Training	7.2751
C=Cc1cc(cc2c1oc(n2)c3ccc(cc3F)O)O	1	227	6.644	271.065	-10.3203	-0.2377	2	4	2	3.19	1.242	66.49	47.12	0.293095	Test	6.9842
C=Cc1cc(cc2c1oc(n2)c3ccc(c(c3)F)O)O	1	618	6.209	271.065	-10.3203	-0.2377	2	4	2	3.19	1.242	66.49	47.12	0.293255	Training	6.9842
CCc1c(ccc2c1c(=O)oc3c2ccc(c3F)O)O	1	228	6.6421	274.064	-10.3208	-0.2377	1	4	2	2.56	1.248	70.67	47.42	0.344211	Training	6.9696
COc1cc(cc2c1oc(c2)c3ccc(c(c3)F)O)O	1	990	6.0044	274.064	-10.3208	-0.2377	2	4	2	3.16	1.248	62.83	47.42	0.293255	Training	7.0753
c1cc(cc2c1cc(cc2)O)c3cc(c(cc3F)O)F	1	27	7.5686	272.065	-10.3212	-0.2372	1	2	2	3.7	1.244	40.46	47.22	0.293257	Test	7.3086
c1cc(cc2c1cc(cc2)O)c3cc(c(c(c3)F)O)F	1	92	7.0362	272.065	-10.3212	-0.2372	1	2	2	3.7	1.244	40.46	47.22	0.293366	Training	7.3086
c1cc(cc2c1cc(cc2)O)c3c(cc(cc3F)O)F	1	10.3	7.9872	272.065	-10.3212	-0.2372	1	2	2	3.7	1.244	40.46	47.22	0.293097	Test	7.3087
c1cc(cc2c1cc(cc2F)c3ccc(c(c3)F)O)O	1	21	7.6778	272.065	-10.3212	-0.2372	1	2	2	3.7	1.244	40.46	47.22	0.293255	Training	7.3086
c1cc2cc(ccc2c(c1)c3nc4cc(c(cc4o3)O)F)O	1	434	6.3625	295.065	-10.3216	-0.2395	1	4	2	3.7	1.291	66.49	49.53	0.293258	Test	7.0861
c1cc(ccc1C2=C(Cc3c2ccc(c3)O)c4ccc(cc4)O)C(F)(F)F	1	2.52	8.5986	368.102	-10.3216	-0.2476	2	2	2	5.13	1.437	40.46	56.84	0.41591	Training	7.6838
c1cc2c(cc1c3ccc(c(c3)F)O)c(cc(c2C#N)O)C#N	1	877	6.057	304.065	-10.3217	-0.2405	1	4	2	3.3	1.309	88.04	50.43	0.293255	Training	6.6823
COc1cc(c2c(c1)oc(c2C=O)c3ccc(cc3O)O)O	1	43	7.3665	300.063	-10.3218	-0.24	3	6	3	2.54	1.301	100.13	50.03	0.293133	Training	6.8683
c1cc(ccc1[C@H]2[C@H]3C[C@H](C[C@H]3c4cc(ccc4O2)O)C(F)(F)F)O	1	14.88	7.8274	350.113	-10.3221	-0.2453	1	3	2	4.4	1.401	49.69	55.03	0.391353	Training	7.6174
c1cc(ccc1[C@H]2[C@H]3C[C@@H](C[C@H]3c4cc(ccc4O2)O)C(F)(F)F)O	1	8.64	8.0635	350.113	-10.3221	-0.2453	1	3	2	4.4	1.401	49.69	55.03	0.391353	Test	7.6174
c1cc2c(cc1O)n(nc2c3ccc(cc3O)O)c4cc(ccc4Cl)Cl	1	15	7.8239	386.022	-10.3225	-0.2491	2	5	3	4.62	1.474	78.51	58.72	0.293131	Training	7.5603
c1ccc(cc1)Cn2c3c(cccc3C(F)(F)F)c(n2)c4ccc(cc4)O	1	196	6.7077	368.114	-10.3227	-0.2469	3	3	1	4.98	1.437	38.05	56.84	0.417992	Training	7.4843
CCCC[C@@]12CCC(=O)C(=C1c3ccc4c(c3C2=O)cn[nH]4)C(F)(F)F	1	40	7.3979	362.124	-10.324	-0.2454	3	3	1	4.11	1.425	62.82	56.24	0.419647	Training	6.9192
c1cc(c(cc1c2cc(c3cc(ccc3n2)O)Cl)F)O	1	246	6.6091	289.031	-10.324	-0.2375	1	3	2	3.61	1.279	53.35	48.97	0.293255	Training	7.113
c1cc(c(c2c1cc(cc2C#N)c3ccc(c(c3)F)O)Cl)O	1	299	6.5243	313.031	-10.3251	-0.2395	1	3	2	4.08	1.327	64.25	51.37	0.293255	Test	7.0382
c1cc2c(cc1c3ccc(c(c3)F)O)c(cc(c2Cl)O)C#N	1	55	7.2596	313.031	-10.3251	-0.2395	1	3	2	4.08	1.327	64.25	51.37	0.293255	Training	7.0382
CCCC[C@@]12CCC(=O)C(=C1c3ccc4c(c3C2)c(n[nH]4)F)C(F)(F)F	1	49.2	7.308	366.135	-10.3263	-0.2445	3	2	1	4.61	1.433	45.75	56.64	0.419632	Training	7.1571
c1ccc2c(c1)cccc2c3c4ccc(cc4oc3C(=O)c5ccc(cc5)OC(F)F)O	1	300	6.5229	430.102	-10.3266	-0.2514	5	4	1	6.29	1.561	59.67	63.04	0.387032	Test	7.4271
Cc1c2c(c(c(c1O)Cl)C)c3ccc(c(c3oc2=O)Cl)O	1	597	6.224	323.996	-10.3282	-0.2389	0	4	2	3.78	1.35	70.67	52.51	0.344162	Training	7.0187
c1cc2c(cc1O)onc2c3cc(c(cc3O)O)Br	1	30	7.5229	320.964	-10.3294	-0.2378	1	5	3	2.87	1.344	86.72	52.21	0.293158	Training	7.0405
c1ccc(cc1)C2c3ccc(cc3CCN2C(=O)C(F)(F)F)O	1	235	6.6289	321.098	-10.3296	-0.2376	1	2	1	2.93	1.343	40.54	52.13	0.470913	Training	7.1081
c1cc(ccc1N2C(=O)c3cc(cc(c3C2=O)Br)O)O	1	36	7.4437	332.964	-10.3298	-0.2388	1	4	2	2.16	1.368	77.84	53.41	0.293094	Training	6.79
c1cc(c(cc1c2cc3cc(cc(c3o2)Br)O)F)O	1	12	7.9208	321.964	-10.3305	-0.2373	1	3	2	3.91	1.346	53.6	52.31	0.293255	Test	7.1241
c1cc2c(cc1O)oc3c4ccc(cc4oc3c2=O)O	1	555	6.2557	268.037	-10.3313	-0.2307	0	5	2	2.6	1.236	83.81	46.82	0.293096	Training	6.8922
c1cc2c(cc1O)c(=O)c3c(o2)c4cc(ccc4o3)O	1	180	6.7447	268.037	-10.3313	-0.2307	0	5	2	2.6	1.236	83.81	46.82	0.293093	Test	6.8922
c1cc2c(cc1O)oc3c2c(=O)oc4c3ccc(c4)O	1	11	7.9586	268.037	-10.3313	-0.2307	0	5	2	2.6	1.236	83.81	46.82	0.347661	Training	6.8884
c1cc(c(cc1O)F)c2nc3cc(cc(c3o2)/C=C\Br)O	1	196	6.7077	348.975	-10.3332	-0.2386	2	4	2	3.91	1.4	66.49	55.01	0.293095	Training	7.0924
COc1cc(c(c2c1oc(c2)c3ccc(c(c3)F)O)Br)O	1	335	6.475	351.975	-10.3335	-0.2387	2	4	2	3.92	1.406	62.83	55.31	0.293255	Training	7.1846
c1cc(c(cc1c2cc3cc(cc(c3o2)C#N)O)F)O	1	23	7.6383	269.049	-10.3339	-0.2293	1	4	2	3.02	1.238	77.39	46.92	0.293255	Training	6.8154
c1cc(c(cc1c2c3ccc(cc3on2)O)F)O	1	161	6.7932	245.049	-10.3339	-0.2266	1	4	2	2.55	1.19	66.49	44.52	0.293255	Test	6.8901
CCCN(c1ccccc1C(F)(F)F)S(=O)(=O)c2ccc(cc2)O	1	54	7.2676	359.08	-10.3344	-0.2389	5	3	1	3.52	1.419	57.61	55.94	0.417931	Test	6.8236
c1cc(cc2c1cc(cc2C#N)c3cc(c(cc3F)O)F)O	1	186	6.7305	297.06	-10.3367	-0.2307	1	3	2	3.57	1.295	64.25	49.73	0.293257	Training	6.984
c1cc(cc2c1cc(cc2C#N)c3c(cc(cc3F)O)F)O	1	45	7.3468	297.06	-10.3367	-0.2307	1	3	2	3.57	1.295	64.25	49.73	0.293097	Training	6.984
c1cc(c(c2c1cc(cc2C#N)c3ccc(c(c3)F)O)F)O	1	312	6.5058	297.06	-10.3367	-0.2307	1	3	2	3.57	1.295	64.25	49.73	0.293255	Training	6.984
c1cc(cc2c1cc(cc2C#N)c3cc(c(c(c3)F)O)F)O	1	548	6.2612	297.06	-10.3367	-0.2307	1	3	2	3.57	1.295	64.25	49.73	0.293366	Test	6.984
c1cc2c(cc1O)onc2c3cc(c(cc3O)O)Cl	1	33	7.4815	277.014	-10.3372	-0.2282	1	5	3	2.77	1.255	86.72	47.77	0.293178	Training	6.9628
c1ccc(cc1)c2c([nH]c(n2)C(F)(F)F)c3ccc(cc3)O	1	403	6.3947	304.082	-10.3404	-0.2292	2	2	2	3.97	1.309	48.91	50.43	0.449067	Training	7.1163
c1cc(c(c2c1cc(cc2)c3cc(c(c(c3)F)O)F)Cl)O	1	519	6.2848	306.026	-10.3407	-0.2293	1	2	2	4.35	1.313	40.46	50.67	0.293366	Training	7.34
c1cc(c(c2c1cc(cc2)c3cc(c(cc3F)O)F)Cl)O	1	118	6.9281	306.026	-10.3407	-0.2293	1	2	2	4.35	1.313	40.46	50.67	0.293257	Test	7.34
c1cc(c(c2c1cc(cc2)c3c(cc(cc3F)O)F)Cl)O	1	35	7.4559	306.026	-10.3407	-0.2293	1	2	2	4.35	1.313	40.46	50.67	0.293175	Training	7.34
c1cc(c(c2c1cc(cc2F)c3ccc(c(c3)F)O)Cl)O	1	125	6.9031	306.026	-10.3407	-0.2293	1	2	2	4.35	1.313	40.46	50.67	0.293255	Test	7.34
c1cc2c(cc1O)n(nc2c3ccc(cc3O)O)c4cc(ccc4F)F	1	31	7.5086	354.082	-10.3408	-0.2345	2	5	3	3.59	1.409	78.51	55.43	0.293131	Training	7.5768
Cc1c2c(cc(c1O)Cl)c3ccc(c(c3oc2=O)Cl)O	1	524	6.2807	309.98	-10.3415	-0.2293	0	4	2	3.47	1.322	70.67	51.11	0.344151	Training	6.9253
c1cc(ccc1C2c3ccc(cc3CCN2C(=O)C(F)(F)F)O)Br	1	165	6.7825	399.008	-10.3415	-0.2391	1	2	1	3.69	1.5	40.54	60.02	0.470913	Training	7.3324
c1cc2c(c(c1)C(F)(F)F)n(nc2c3ccc(cc3)O)CCO	1	96	7.0177	322.093	-10.342	-0.2303	3	4	2	2.92	1.345	58.28	52.23	0.417991	Test	7.2311
CC[C@@]12CCC(=O)C(=C1c3ccc4c(c3C2=O)cn[nH]4)C(F)(F)F	1	58	7.2366	334.093	-10.3422	-0.2314	1	3	1	3.33	1.369	62.82	53.43	0.419647	Training	6.8915
C=CCn1c2c(cccc2C(F)(F)F)c(n1)c3ccc(cc3O)O	1	93	7.0315	334.093	-10.3422	-0.2314	3	4	2	3.82	1.369	58.28	53.43	0.417992	Training	7.3254
c1cc(ccc1[C@@H]2c3ccc(cc3CCN2C(=O)C(F)(F)F)O)O	1	53.6	7.2708	337.093	-10.3423	-0.2317	1	3	2	2.63	1.375	60.77	53.73	0.470913	Training	7.2515
c1cc(ccc1C2CN(Cc3c2ccc(c3)O)C(=O)C(F)(F)F)O	1	122.7	6.9112	337.093	-10.3423	-0.2317	1	3	2	2.63	1.375	60.77	53.73	0.470895	Training	7.2515
c1cc(sc1)C2c3ccc(cc3CCN2C(=O)C(F)(F)F)O	1	385	6.4145	327.054	-10.3429	-0.2303	1	3	1	2.99	1.355	40.54	52.73	0.470914	Test	7.2829
CC[C@@]12CCC(=O)C(=C1c3ccc4c(c3C2)c(n[nH]4)F)C(F)(F)F	1	50.9	7.2933	338.104	-10.3442	-0.2307	1	2	1	3.83	1.377	45.75	53.83	0.419632	Training	7.1294
c1cc(c(cc1c2cc(c(c(c2)Cl)/C=N/O)Cl)F)O	1	270	6.5686	298.992	-10.3443	-0.2265	2	3	2	3.81	1.3	52.82	50.01	0.329561	Training	6.9376
CCCN(c1ccccc1Br)S(=O)(=O)c2ccc(c(c2)C(F)(F)F)O	1	60	7.2218	436.991	-10.3461	-0.2406	5	3	1	4.28	1.577	57.61	63.83	0.419498	Training	6.9329
C=Cc1c2c(c(c(c1Br)O)Br)nc(o2)c3ccc(c(c3)F)O	1	803	6.0953	426.885	-10.3461	-0.2396	2	4	2	4.71	1.558	66.49	62.9	0.293255	Test	7.2029
c1cc2c(cc1O)oc3c2oc4cc(cc(c4c3=O)O)O	1	68	7.1675	284.032	-10.3472	-0.2229	0	6	3	2.31	1.268	104.04	48.42	0.293136	Training	7.0359
c1cc2c(cc1O)oc3c2c(=O)c4c(cc(cc4o3)O)O	1	28	7.5528	284.032	-10.3472	-0.2229	0	6	3	2.31	1.268	104.04	48.42	0.302263	Training	7.0352
c1cc(c(cc1O)F)c2nc3cc(cc(c3o2)Br)O	1	47	7.3279	322.959	-10.3476	-0.2271	1	4	2	3.31	1.348	66.49	52.41	0.293095	Training	6.9995
c1cc(c(cc1c2nc3cc(cc(c3o2)Br)O)F)O	1	260	6.585	322.959	-10.3476	-0.2271	1	4	2	3.31	1.348	66.49	52.41	0.293255	Training	6.9995
c1cc2c(cc1O)c(cc(n2)c3cc(c(c(c3)F)O)F)Br	1	783	6.1062	350.971	-10.3495	-0.229	1	3	2	3.85	1.404	53.35	55.21	0.293366	Training	7.293
c1cc2c(cc1O)C(=O)N(C2=O)c3ccc(cc3F)O	1	53	7.2757	273.044	-10.3502	-0.2199	1	4	2	1.54	1.246	77.84	47.32	0.293095	Training	6.783
c1cc(c(cc1O)F)c2nc3cc(cc(c3o2)C#N)O	1	138	6.8601	270.044	-10.3507	-0.2193	1	5	2	2.42	1.24	90.28	47.02	0.293095	Training	6.6908
C=Cc1cc(cc2c1oc(n2)c3c(cc(cc3F)O)F)O	1	249	6.6038	289.055	-10.3518	-0.2208	2	4	2	3.33	1.278	66.49	48.92	0.293097	Test	7.0866
C=Cc1cc(cc2c1oc(n2)c3ccc(c(c3F)F)O)O	1	474	6.3242	289.055	-10.3518	-0.2208	2	4	2	3.33	1.278	66.49	48.92	0.293257	Test	7.0866
c1cc(c(cc1c2nc3cc(cc(c3o2)/C=C\F)O)F)O	1	376	6.4248	289.055	-10.3518	-0.2208	2	4	2	3.49	1.278	66.49	48.92	0.293255	Training	7.0913
c1ccc(cc1)c2c(noc2C(F)(F)F)c3ccc(cc3)O	1	8.5	8.0706	305.066	-10.3533	-0.2216	2	3	1	4.23	1.311	46.26	50.53	0.452575	Training	7.0071
c1cc(ccc1c2c(nn3c2nc(cc3C(F)(F)F)C(F)(F)F)c4ccc(cc4)OCCN5CCCCC5)O	1	319.2	6.4959	550.18	-10.3612	-0.2439	6	6	1	6.17	1.801	62.89	75.05	0.433058	Training	8.2777
c1cc(ccc1c2c(c3nc(cc(n3n2)C(F)(F)F)C(F)(F)F)c4ccc(cc4)OCCN5CCCCC5)O	1	90	7.0458	550.18	-10.3612	-0.2439	6	6	1	6.17	1.801	62.89	75.05	0.433058	Training	8.2777
COc1c2c(c(c(c1Br)O)Br)nc(o2)c3ccc(c(c3)F)O	1	559	6.2526	430.88	-10.3613	-0.2309	2	5	2	4.08	1.566	75.72	63.3	0.293255	Test	7.1694
c1cc2c(cc1O)C(=O)N(C2=O)c3ccc(cc3N(=O)=O)O	1	21	7.6778	300.038	-10.3637	-0.2148	2	6	2	1.31	1.3	120.98	50.02	0.296626	Training	6.2711
c1cc2c(cc1O)n(nc2c3ccc(cc3O)O)CC(F)(F)F	1	165	6.7825	324.072	-10.3676	-0.2151	2	5	3	2.88	1.349	78.51	52.43	0.407543	Training	7.3755
CN(C)CCOc1ccc(cc1)c2c(nn3c2nc(cc3C(F)(F)F)C(F)(F)F)c4ccc(cc4)O	1	56.4	7.2487	510.149	-10.3735	-0.232	6	6	1	5.25	1.721	62.89	71.04	0.433058	Training	8.0247
CN(C)CCOc1ccc(cc1)c2c(c3nc(cc(n3n2)C(F)(F)F)C(F)(F)F)c4ccc(cc4)O	1	489.6	6.3102	510.149	-10.3735	-0.232	6	6	1	5.25	1.721	62.89	71.04	0.433058	Training	8.0247
c1ccc(cc1)c2c(nn3c2nc(cc3C(F)(F)F)C(F)(F)F)c4ccc(cc4)O	1	61.2	7.2132	423.081	-10.4038	-0.2043	2	4	1	5.31	1.547	50.42	62.33	0.433058	Training	7.7786
c1cc(ccc1c2c(nn3c2nc(cc3C(F)(F)F)C(F)(F)F)c4ccc(cc4)O)O	1	31.2	7.5058	439.075	-10.4139	-0.2	2	5	2	5.01	1.579	70.65	63.93	0.433058	Test	7.922
CC(C)CCC1SC(SC(S1)CCC(C)C)CCC(C)C	0	100000	4	348.198	-10.2001	-0.3183	9	3	0	6.99	1.397	0	54.87	0.0533127	Training	4.2288
CC(C)CCc1cc(nc(n1)NCC(C)C)CCC(C)C	0	100000	4	291.267	-10.2108	-0.3056	9	3	1	4.22	1.283	37.81	49.15	0.222627	Training	3.4062
CCC(C)CNCCc1ccc2ccc(cc2c1)CCNCC(C)CC	0	100000	4	354.303	-10.2142	-0.3105	12	2	2	4.7	1.409	24.06	55.46	0.122214	Training	4.0081
CC(C)CCNCCc1ccc2ccc(cc2c1)CCNCCC(C)C	0	100000	4	354.303	-10.2142	-0.3105	12	2	2	4.7	1.409	24.06	55.46	0.122203	Training	4.0081
CC(C)CCc1cc(nc(n1)SCC(C)C)SCC(C)C	0	100000	4	326.185	-10.2149	-0.307	9	4	0	5.06	1.353	25.78	52.66	0.188345	Training	3.6683
CC(C)CCc1cc(nc(n1)SCC(C)C)NCC(C)C	0	100000	4	309.224	-10.216	-0.3044	9	4	1	4.38	1.319	37.81	50.95	0.189242	Training	3.654
CC(C)CCc1cc(nc(n1)NCC(C)C)N(C)CC(C)C	0	100000	4	306.278	-10.2169	-0.3036	9	4	1	3.73	1.313	41.05	50.65	0.22438	Test	3.5672
CC(C)CCc1cc(nc(n1)N(C)CC(C)C)N(C)CC(C)C	0	100000	4	320.294	-10.2169	-0.3051	9	4	0	3.75	1.341	32.26	52.05	0.226777	Test	3.5069
CC(C)CCc1nc(cc(n1)NCC(C)C)NCC(C)C	0	100000	4	292.263	-10.2171	-0.3019	9	4	2	3.7	1.285	49.84	49.25	0.161597	Test	3.6314
CC(C)CSc1cc(nc(n1)SCC(C)C)SCC(C)C	0	100000	4	344.142	-10.2204	-0.3057	9	5	0	5.22	1.389	25.78	54.46	0.189182	Training	3.9137
CC(C)CNc1cc(ncn1)NCC(C)C	0	100000	4	222.184	-10.2217	-0.2914	6	4	2	2.11	1.145	49.84	42.23	0.161596	Test	3.4141
CC(C)CCc1cc(nc(n1)NCc2ccccc2)CCC(C)C	0	100000	4	325.252	-10.2223	-0.3024	9	3	1	4.77	1.351	37.81	52.55	0.222888	Training	3.6088
CC(C)CNc1cc(nc(n1)NCC(C)C)SCC(C)C	0	100000	4	310.219	-10.2226	-0.3006	9	5	2	3.86	1.321	49.84	51.05	0.225215	Training	3.8724
CC(C)CCc1cc(nc(n1)OCC(C)C)NCC(C)C	0	100000	4	293.247	-10.2227	-0.2987	9	4	1	3.67	1.287	47.04	49.35	0.318081	Test	3.3518
CC(C)CSc1cc(nc(n1)SCC(C)C)CCc2ccccc2	0	100000	4	360.169	-10.2268	-0.3036	9	4	0	5.26	1.421	25.78	56.06	0.188345	Test	3.8605
CC(C)CCN1Cc2cc(c(cc2N[C@H](C1=O)CC(C)C)N)CC(C)C	0	100000	4	359.294	-10.2269	-0.3034	7	3	2	4.18	1.419	58.36	55.96	0.244872	Test	3.8419
CC(C)CN(C)c1cc(nc(n1)N(C)CC(C)C)CCc2ccccc2	0	100000	4	354.278	-10.2276	-0.3024	9	4	0	3.95	1.409	32.26	55.45	0.226777	Test	3.6991
CC(C)CNc1cc(nc(n1)N(C)CC(C)C)CCc2ccccc2	0	100000	4	340.263	-10.228	-0.3007	9	4	1	3.92	1.381	41.05	54.05	0.22677	Training	3.7589
CC(C)CCc1cc(nc(n1)OCC(C)C)OCC(C)C	0	100000	4	294.231	-10.2286	-0.2953	9	4	0	3.63	1.289	44.24	49.44	0.319451	Training	3.0931
CC(C)CCc1nc(cc(n1)NCC(C)C)NCc2ccccc2	0	100000	4	326.247	-10.2286	-0.2988	9	4	2	4.25	1.353	49.84	52.65	0.161942	Training	3.834
CC(C)CNc1cc(nc(n1)NCC(C)C)OCC(C)C	0	100000	4	294.242	-10.2294	-0.2947	9	5	2	3.15	1.289	59.07	49.44	0.22747	Training	3.5894
CC(C)CCN1Cc2cc(c(cc2N[C@H](C1=O)CC(C)C)N)C=C(C)C	0	100000	4	357.278	-10.2297	-0.3015	6	3	2	4.41	1.415	58.36	55.75	0.244872	Training	3.9192
CC(C)CCc1cc(nc(n1)NCc2cccc3c2cccc3)CCC(C)C	0	100000	4	375.267	-10.2299	-0.3034	9	3	1	5.92	1.451	37.81	57.56	0.222889	Training	3.9197
C[C@H]1[C@H]2CC[C@@H]3[C@@]2(CC[C@H]4[C@H]3CC=C5[C@@]4(CC[C@@H](C5)N(C)C(=O)[C@@H](C(C)C)NC)C)CN1C	0	100000	4	455.388	-10.2304	-0.3119	4	3	1	4.45	1.611	35.58	65.57	0.239462	Test	4.7854
CC(C)CN(C)c1cc(nc(n1)N(C)CC(C)C)/C=C/c2ccccc2	0	100000	4	352.263	-10.2306	-0.3004	8	4	0	4.33	1.405	32.26	55.25	0.2271	Test	3.7705
CC(C)CNc1nc(cc(n1)N(C)CC(C)C)/C=C/c2ccccc2	0	100000	4	338.247	-10.2312	-0.2985	8	4	1	4.31	1.377	41.05	53.85	0.224703	Training	3.8308
CC(C)CNc1cc(nc(n1)N(C)CC(C)C)/C=C/c2ccccc2	0	100000	4	338.247	-10.2312	-0.2985	8	4	1	4.31	1.377	41.05	53.85	0.227093	Training	3.8306
CC(C)CNc1nc(cc(n1)CCc2ccccc2)CCc3ccccc3	0	100000	4	359.236	-10.2335	-0.2995	9	3	1	4.61	1.419	37.81	55.95	0.222628	Test	3.7903
CC(C)CN(C)c1cc(nc(n1)N(C)CC(C)C)CCc2cccc3c2cccc3	0	100000	4	404.294	-10.2349	-0.3036	9	4	0	5.1	1.509	32.26	60.46	0.226777	Training	4.01
CC(C)CNc1cc(nc(n1)N(C)CC(C)C)CCc2cccc3c2cccc3	0	100000	4	390.278	-10.2352	-0.3019	9	4	1	5.08	1.481	41.05	59.06	0.22677	Training	4.0701
CC(C)CNc1cc(nc(n1)CCc2cccc3c2cccc3)NCC(C)C	0	100000	4	376.263	-10.2357	-0.3	9	4	2	5.05	1.453	49.84	57.65	0.161597	Training	4.1448
CC(C)CCc1nc(cc(n1)NCC(C)C)NCc2cccc3c2cccc3	0	100000	4	376.263	-10.2357	-0.3	9	4	2	5.4	1.453	49.84	57.65	0.161942	Training	4.1552
CC(C)CCc1cc(nc(n1)SCc2ccccc2)SCc3ccccc3	0	100000	4	394.154	-10.2384	-0.3004	9	4	0	6.15	1.489	25.78	59.46	0.188665	Training	4.0732
CC(C)CCc1cc(nc(n1)S(=O)(=O)CC(C)C)NCC(C)C	0	100000	4	341.214	-10.2391	-0.2941	9	5	1	3.06	1.383	71.95	54.15	0.248776	Test	3.2401
CC(C)CNC(=O)C1(CC(CC(C1)(C)C(=O)NCC(C)C)(C)C(=O)NCC(C)C)C	0	100000	4	423.346	-10.24	-0.3026	9	3	3	3.01	1.547	87.3	62.36	0.225518	Test	3.7643
CC(C)COc1cc(nc(n1)OCC(C)C)CCc2ccccc2	0	100000	4	328.215	-10.2402	-0.292	9	4	0	3.83	1.357	44.24	52.85	0.319451	Training	3.275
CC(CNc1nc(cc(n1)/C=C/c2ccccc2)/C=C/c3ccccc3)C	0	100000	4	355.205	-10.2405	-0.2948	7	3	1	5.39	1.411	37.81	55.55	0.223274	Test	3.9338
CC(C)COc1cc(nc(n1)OCC(C)C)OCC(C)C	0	100000	4	296.21	-10.2419	-0.2875	9	5	0	3.08	1.293	53.47	49.64	0.322578	Test	3.0452
CC(C)CNc1cc(nc(n1)NCc2ccccc2)/C=C/c3ccccc3	0	100000	4	358.216	-10.2435	-0.2933	8	4	2	4.83	1.417	49.84	55.85	0.224957	Test	4.0932
CC(C)COc1cc(nc(n1)OCC(C)C)/C=C/c2ccccc2	0	100000	4	326.199	-10.2442	-0.2894	8	4	0	4.22	1.353	44.24	52.64	0.319776	Training	3.357
c1ccc(cc1)CCc2cc(nc(n2)NCc3ccccc3)CCc4ccccc4	0	100000	4	393.221	-10.2444	-0.2967	9	3	1	5.16	1.487	37.81	59.35	0.222889	Training	3.9929
CCCCOc1ccc(cc1)/C=C/c2cc(cc(c2)OC)OC	0	100000	4	312.173	-10.2453	-0.2872	8	3	0	4.55	1.325	27.69	51.24	0.122653	Test	3.4787
CCCCOc1ccc(cc1)/C=C\c2cc(cc(c2)OC)OC	0	100000	4	312.173	-10.2453	-0.2872	8	3	0	4.55	1.325	27.69	51.24	0.122653	Training	3.4787
CC(C)CNc1cc(nc(n1)NCC(C)C)S(=O)(=O)CC(C)C	0	100000	4	342.209	-10.2458	-0.2902	9	6	2	2.54	1.385	83.98	54.25	0.225391	Training	3.4626
CC(C)CNc1nc(cc(n1)NCc2cccc3c2cccc3)CCc4ccccc4	0	100000	4	410.247	-10.2461	-0.2975	9	4	2	5.6	1.521	49.84	61.06	0.224373	Training	4.3327
CC(C)CNc1nc(cc(n1)NCc2ccccc2)CCc3cccc4c3cccc4	0	100000	4	410.247	-10.2461	-0.2975	9	4	2	5.6	1.521	49.84	61.06	0.224373	Training	4.3327
CC(C)CNc1cc(nc(n1)NCc2ccccc2)CCc3cccc4c3cccc4	0	100000	4	410.247	-10.2461	-0.2975	9	4	2	5.6	1.521	49.84	61.06	0.224634	Training	4.3327
CC(C)CNc1cc(nc(n1)NCc2cccc3c2cccc3)CCc4ccccc4	0	100000	4	410.247	-10.2461	-0.2975	9	4	2	5.6	1.521	49.84	61.06	0.224634	Training	4.3327
CC(C)CCc1cc(nc(n1)NCc2cccc3c2cccc3)NCc4ccccc4	0	100000	4	410.247	-10.2461	-0.2975	9	4	2	5.94	1.521	49.84	61.06	0.224634	Training	4.3428
CC(C)CCc1cc(nc(n1)NCc2ccccc2)NCc3cccc4c3cccc4	0	100000	4	410.247	-10.2461	-0.2975	9	4	2	5.94	1.521	49.84	61.06	0.224634	Training	4.3428
CC(C)CCc1cc(nc(n1)NCc2ccccc2)N(CC(C)C)C(=O)OC(C)(C)C	0	100000	4	426.3	-10.2484	-0.2979	9	5	1	5.57	1.553	67.35	62.66	0.415513	Training	3.8951
CC(C)CCc1cc(nc(n1)NCC(C)C)N(Cc2ccccc2)C(=O)OC(C)(C)C	0	100000	4	426.3	-10.2484	-0.2979	9	5	1	5.57	1.553	67.35	62.66	0.415826	Training	3.8951
CC(C)CNc1cc(nc(n1)NCc2cccc3c2cccc3)/C=C/c4ccccc4	0	100000	4	408.231	-10.2494	-0.2953	8	4	2	5.98	1.517	49.84	60.85	0.224957	Training	4.4144
c1ccc(cc1)CCc2cc(nc(n2)SCc3ccccc3)SCc4ccccc4	0	100000	4	428.138	-10.2497	-0.2973	9	4	0	6.35	1.557	25.78	62.86	0.188665	Test	4.2654
c1ccc(cc1)CCc2cc(nc(n2)NCc3cccc4c3cccc4)CCc5ccccc5	0	100000	4	443.236	-10.2505	-0.2985	9	3	1	6.31	1.587	37.81	64.36	0.222889	Training	4.3038
c1ccc(cc1)CCc2cc(nc(n2)NCc3ccccc3)NCc4ccccc4	0	100000	4	394.216	-10.2507	-0.293	9	4	2	4.99	1.489	49.84	59.45	0.224634	Training	4.2241
CC(C)CCc1cc(nc(n1)OCc2ccccc2)OCc3ccccc3	0	100000	4	362.199	-10.2514	-0.289	9	4	0	4.72	1.425	44.24	56.25	0.319785	Test	3.4877
c1ccc(cc1)CNc2nc(cc(n2)/C=C/c3ccccc3)/C=C/c4ccccc4	0	100000	4	389.189	-10.2519	-0.2917	7	3	1	5.93	1.479	37.81	58.95	0.223535	Training	4.1361
CC(C)CNc1nc(cc(n1)NCc2cccc3c2cccc3)CCc4cccc5c4cccc5	0	100000	4	460.263	-10.2521	-0.2994	9	4	2	6.75	1.621	49.84	66.06	0.224373	Test	4.6539
CC(C)CNc1cc(nc(n1)NCc2cccc3c2cccc3)CCc4cccc5c4cccc5	0	100000	4	460.263	-10.2521	-0.2994	9	4	2	6.75	1.621	49.84	66.06	0.224634	Training	4.6538
CC(C)CCc1cc(nc(n1)NCc2cccc3c2cccc3)NCc4cccc5c4cccc5	0	100000	4	460.263	-10.2521	-0.2994	9	4	2	7.1	1.621	49.84	66.06	0.224634	Training	4.6642
CC(C)CNc1nc(cc(n1)N(CC(C)C)C(=O)OC(C)(C)C)CCc2cccc3c2cccc3	0	100000	4	476.315	-10.2543	-0.2999	9	5	1	6.38	1.653	67.35	67.67	0.415513	Test	4.1958
CC(C)CCc1cc(nc(n1)NCc2cccc3c2cccc3)N(CC(C)C)C(=O)OC(C)(C)C	0	100000	4	476.315	-10.2543	-0.2999	9	5	1	6.73	1.653	67.35	67.67	0.415513	Training	4.2062
CC(C)CCc1cc(nc(n1)NCC(C)C)N(Cc2cccc3c2cccc3)C(=O)OC(C)(C)C	0	100000	4	476.315	-10.2543	-0.2999	9	5	1	6.73	1.653	67.35	67.67	0.415826	Test	4.2062
c1ccc(cc1)CNc2cc(nc(n2)NCc3ccccc3)/C=C/c4ccccc4	0	100000	4	392.2	-10.2546	-0.2904	8	4	2	5.37	1.485	49.84	59.25	0.224957	Training	4.2955
c1ccc(cc1)CSc2cc(nc(n2)SCc3ccccc3)SCc4ccccc4	0	100000	4	446.094	-10.2559	-0.2956	9	5	0	6.85	1.593	25.78	64.67	0.189502	Training	4.5106
c1ccc(cc1)CNc2cc(nc(n2)NCc3ccccc3)CCc4cccc5c4cccc5	0	100000	4	444.231	-10.2562	-0.2952	9	4	2	6.14	1.589	49.84	64.46	0.224634	Training	4.535
c1ccc(cc1)CCc2cc(nc(n2)NCc3cccc4c3cccc4)NCc5ccccc5	0	100000	4	444.231	-10.2562	-0.2952	9	4	2	6.14	1.589	49.84	64.46	0.224634	Training	4.535
c1ccc(cc1)CCc2cc(nc(n2)NCc3ccccc3)NCc4cccc5c4cccc5	0	100000	4	444.231	-10.2562	-0.2952	9	4	2	6.14	1.589	49.84	64.46	0.224634	Test	4.535
CCCCNc1ccc(cc1)c2cc(=O)c3c(cccc3o2)N	0	100000	4	308.152	-10.2565	-0.28	5	4	2	3.75	1.317	68.26	50.84	0.194909	Training	3.6222
c1ccc(cc1)/C=C/c2nc(nc(c2)/C=C/c3ccccc3)NCc4c5c(ccc4)cccc5	0	100000	4	439.205	-10.2573	-0.294	7	3	1	7.08	1.579	37.81	63.96	0.223535	Training	4.447
c1ccc(cc1)CNc2cc(nc(n2)NCc3ccccc3)NCc4ccccc4	0	100000	4	395.211	-10.2573	-0.2891	9	5	3	4.81	1.491	61.87	59.55	0.226379	Training	4.455
CC(C)CN(c1cc(nc(n1)NCc2ccccc2)CCc3ccccc3)C(=O)OC(C)(C)C	0	100000	4	460.284	-10.2578	-0.296	9	5	1	5.77	1.621	67.35	66.06	0.415513	Training	4.0873
CC(C)CNc1nc(cc(n1)N(Cc2ccccc2)C(=O)OC(C)(C)C)CCc3ccccc3	0	100000	4	460.284	-10.2578	-0.296	9	5	1	5.77	1.621	67.35	66.06	0.415826	Training	4.0872
c1ccc(cc1)CNc2cc(nc(n2)NCc3cccc4c3cccc4)/C=C/c5ccccc5	0	100000	4	442.216	-10.2598	-0.2928	8	4	2	6.52	1.585	49.84	64.26	0.224957	Training	4.6064
CCCNc1ccc(cc1)c2cc(=O)c3c(cccc3o2)N	0	100000	4	294.137	-10.2602	-0.2763	4	4	2	3.36	1.289	68.26	49.44	0.194909	Training	3.6032
CC(C)CCc1cc(nc(n1)S(=O)(=O)CC(C)C)S(=O)(=O)CC(C)C	0	100000	4	390.165	-10.2604	-0.2867	9	6	0	2.42	1.481	94.06	59.06	0.248058	Training	2.8446
CC(C)CNc1nc(cc(n1)N(Cc2ccccc2)C(=O)OC(C)(C)C)/C=C/c3ccccc3	0	100000	4	458.268	-10.2609	-0.2939	8	5	1	6.16	1.617	67.35	65.86	0.415826	Training	4.159
c1ccc(cc1)CNc2nc(cc(n2)NCc3cccc4c3cccc4)CCc5cccc6c5cccc6	0	100000	4	494.247	-10.2617	-0.2974	9	4	2	7.29	1.689	49.84	69.46	0.224634	Training	4.8561
c1ccc(cc1)CNc2cc(nc(n2)NCc3cccc4c3cccc4)CCc5cccc6c5cccc6	0	100000	4	494.247	-10.2617	-0.2974	9	4	2	7.29	1.689	49.84	69.46	0.224634	Training	4.8561
c1ccc(cc1)CCc2cc(nc(n2)NCc3cccc4c3cccc4)NCc5cccc6c5cccc6	0	100000	4	494.247	-10.2617	-0.2974	9	4	2	7.29	1.689	49.84	69.46	0.224634	Training	4.8561
c1ccc(cc1)CCc2cc(nc(n2)OCc3ccccc3)OCc4ccccc4	0	100000	4	396.184	-10.2624	-0.2862	9	4	0	4.92	1.493	44.24	59.65	0.319785	Training	3.6799
CC(C)CNc1nc(cc(n1)N(Cc2ccccc2)C(=O)OC(C)(C)C)CCc3cccc4c3cccc4	0	100000	4	510.3	-10.2632	-0.2983	9	5	1	6.92	1.721	67.35	71.07	0.415826	Training	4.3981
CC(C)CN(c1cc(nc(n1)NCc2ccccc2)CCc3cccc4c3cccc4)C(=O)OC(C)(C)C	0	100000	4	510.3	-10.2632	-0.2983	9	5	1	6.92	1.721	67.35	71.07	0.415513	Training	4.3982
CC(C)CCc1cc(nc(n1)NCc2cccc3c2cccc3)N(Cc4ccccc4)C(=O)OC(C)(C)C	0	100000	4	510.3	-10.2632	-0.2983	9	5	1	7.27	1.721	67.35	71.07	0.415826	Training	4.4085
CC(C)CCc1cc(nc(n1)NCc2ccccc2)N(Cc3cccc4c3cccc4)C(=O)OC(C)(C)C	0	100000	4	510.3	-10.2632	-0.2983	9	5	1	7.27	1.721	67.35	71.07	0.415826	Training	4.4085
CN(C)c1ccc(cc1)c2cc(=O)c3c(cccc3o2)N	0	100000	4	280.121	-10.2647	-0.272	2	4	1	2.61	1.261	59.47	48.03	0.194909	Training	3.5156
CCNc1ccc(cc1)c2cc(=O)c3c(cccc3o2)N	0	100000	4	280.121	-10.2647	-0.272	3	4	2	2.97	1.261	68.26	48.03	0.194909	Training	3.5945
c1ccc(cc1)/C=C/c2cc(nc(n2)NCc3cccc4c3cccc4)NCc5cccc6c5cccc6	0	100000	4	492.231	-10.2649	-0.2953	8	4	2	7.68	1.685	49.84	69.26	0.224957	Training	4.9279
CCCC[C@H]1C[C@@H]1[C@@H](c2ccc(cc2F)c3ccc(cc3)O)NC(=O)c4ccccc4	0	100000	4	417.21	-10.2651	-0.2869	8	2	2	6	1.535	49.33	61.75	0.293092	Training	4.1563
c1ccc(cc1)COc2cc(nc(n2)OCc3ccccc3)/C=C/c4ccccc4	0	100000	4	394.168	-10.2669	-0.2832	8	4	0	5.31	1.489	44.24	59.45	0.32011	Training	3.7516
c1ccc2c(c1)cccc2CCc3cc(nc(n3)NCc4cccc5c4cccc5)NCc6cccc7c6cccc7	0	100000	4	544.263	-10.267	-0.2997	9	4	2	8.45	1.789	49.84	74.47	0.224634	Training	5.1673
COc1ccc(cc1)/C=C/c2cc(cc(c2)Cl)Cl	0	100000	4	278.026	-10.2681	-0.2699	3	1	0	4.67	1.258	9.23	47.92	0.118401	Training	3.4994
COc1cccc(c1)/C=C\c2cc(cc(c2)Cl)Cl	0	100000	4	278.026	-10.2681	-0.2699	3	1	0	4.67	1.258	9.23	47.92	0.118956	Training	3.4993
COc1cccc(c1)/C=C/c2cc(cc(c2)Cl)Cl	0	100000	4	278.026	-10.2681	-0.2699	3	1	0	4.67	1.258	9.23	47.92	0.118956	Training	3.4993
COc1ccc(cc1)/C=C\c2cc(cc(c2)Cl)Cl	0	100000	4	278.026	-10.2681	-0.2699	3	1	0	4.67	1.258	9.23	47.92	0.118401	Training	3.4994
CC(C)CN(c1cc(nc(n1)NCc2cccc3c2cccc3)CCc4cccc5c4cccc5)C(=O)OC(C)(C)C	0	100000	4	560.315	-10.2685	-0.3006	9	5	1	8.08	1.821	67.35	76.07	0.415513	Test	4.7196
CC(C)CNc1nc(cc(n1)N(Cc2cccc3c2cccc3)C(=O)OC(C)(C)C)CCc4cccc5c4cccc5	0	100000	4	560.315	-10.2685	-0.3006	9	5	1	8.08	1.821	67.35	76.07	0.415826	Training	4.7196
c1ccc(cc1)CNc2ccc(cc2)c3cc(=O)c4c(cccc4o3)N	0	100000	4	342.137	-10.269	-0.2763	4	4	2	4.15	1.385	68.26	54.24	0.194909	Training	3.8971
CNc1ccc(cc1)c2cc(=O)c3c(cccc3o2)N	0	100000	4	266.106	-10.2702	-0.2672	2	4	2	2.58	1.233	68.26	46.63	0.194909	Test	3.5754
COc1cc(cc(c1)OC)/C=C/c2ccc(cc2)F	0	100000	4	258.106	-10.2708	-0.2659	4	2	0	3.51	1.217	18.46	45.83	0.12275	Test	3.4738
COc1cc(cc(c1)OC)/C=C\c2ccc(cc2)F	0	100000	4	258.106	-10.2708	-0.2659	4	2	0	3.51	1.217	18.46	45.83	0.12275	Training	3.4738
CC(C)CS(=O)(=O)c1cc(nc(n1)S(=O)(=O)CC(C)C)CCc2ccccc2	0	100000	4	424.149	-10.271	-0.2841	9	6	0	2.62	1.549	94.06	62.46	0.248058	Training	3.0367
c1ccc(cc1)c2cc(=O)c3c(cccc3o2)N	0	100000	4	237.079	-10.2715	-0.2632	1	3	1	2.54	1.175	56.23	43.73	0.194909	Training	3.2463
c1ccc(cc1)COc2cc(nc(n2)OCc3ccccc3)OCc4ccccc4	0	100000	4	398.163	-10.2759	-0.2783	9	5	0	4.71	1.497	53.47	59.85	0.322912	Training	3.6421
CC(C)(C)OC(=O)N(Cc1cccc2c1cccc2)c3cc(nc(n3)NCc4cccc5c4cccc5)CCc6ccccc6	0	100000	4	594.299	-10.2769	-0.2993	9	5	1	8.62	1.89	67.35	79.48	0.415826	Training	4.7967
CC(C)(C)OC(=O)N(Cc1cccc2c1cccc2)c3cc(nc(n3)NCc4ccccc4)CCc5cccc6c5cccc6	0	100000	4	594.299	-10.2769	-0.2993	9	5	1	8.62	1.89	67.35	79.48	0.415826	Training	4.7967
CC(C)(C)OC(=O)N(Cc1ccccc1)c2cc(nc(n2)NCc3cccc4c3cccc4)CCc5cccc6c5cccc6	0	100000	4	594.299	-10.2769	-0.2993	9	5	1	8.62	1.89	67.35	79.48	0.415826	Training	4.7967
c1cc(c2c(c1)oc(cc2=O)c3ccc(cc3)N)N	0	100000	4	252.09	-10.277	-0.2615	1	4	2	2.12	1.205	82.25	45.23	0.194909	Training	3.2669
c1cc(ccc1/C=C\c2cc(cc(c2)Cl)Cl)Cl	0	100000	4	281.977	-10.278	-0.2644	2	0	0	5.32	1.267	0	48.36	0.065419	Test	3.4845
c1cc(ccc1/C=C/c2cc(cc(c2)Cl)Cl)Cl	0	100000	4	281.977	-10.278	-0.2644	2	0	0	5.32	1.267	0	48.36	0.065419	Test	3.4845
CC(C)(C)OC(=O)N(Cc1cccc2c1cccc2)c3cc(nc(n3)NCc4cccc5c4cccc5)/C=C/c6ccccc6	0	100000	4	592.284	-10.2796	-0.2975	8	5	1	9.01	1.885	67.35	79.27	0.415826	Test	4.9937
COc1ccc(cc1)c2cc(=O)c3c(cccc3o2)N	0	100000	4	267.089	-10.2807	-0.261	2	4	1	2.55	1.235	65.46	46.73	0.194909	Test	3.3068
CC(C)CCc1cc(nc(n1)S(=O)(=O)Cc2ccccc2)S(=O)(=O)Cc3ccccc3	0	100000	4	458.133	-10.2814	-0.2816	9	6	0	3.51	1.617	94.06	65.86	0.248399	Test	3.2494
c1cc(ccc1[C@H]2[C@H](Oc3ccc(cc3S2=O)O)c4ccc(cc4)OCCN5CCCCC5)O	0	100000	4	479.177	-10.2818	-0.2836	6	6	2	4.45	1.659	79.23	67.96	0.293093	Test	4.593
c1cc(c2c(c1)oc(cc2=O)c3ccc(cc3)Br)N	0	100000	4	314.99	-10.2845	-0.264	1	3	1	3.3	1.332	56.23	51.62	0.194909	Training	3.4706
CC(=O)Nc1ccc(cc1)c2cc(=O)c3c(cccc3o2)N	0	100000	4	294.1	-10.2871	-0.2601	2	4	2	2.5	1.289	85.33	49.43	0.220747	Training	3.3766
c1cc(c2c(c1)oc(cc2=O)c3ccc(cc3)C#N)N	0	100000	4	262.074	-10.2889	-0.2555	1	4	1	2.41	1.225	80.02	46.23	0.194909	Training	3.0469
c1ccc(cc1)CCc2cc(nc(n2)S(=O)(=O)Cc3ccccc3)S(=O)(=O)Cc4ccccc4	0	100000	4	492.118	-10.2915	-0.2793	9	6	0	3.71	1.685	94.06	69.26	0.248399	Training	3.4416
COc1ccc(cc1)/C=C\c2cc(cc(c2)F)F	0	100000	4	246.086	-10.2921	-0.2518	3	1	0	3.64	1.193	9.23	44.63	0.126219	Training	3.5154
COc1ccc(cc1)/C=C/c2cc(cc(c2)F)F	0	100000	4	246.086	-10.2921	-0.2518	3	1	0	3.64	1.193	9.23	44.63	0.126219	Test	3.5154
c1cc(ccc1/C=C/c2cc(cc(c2)F)F)F	0	100000	4	234.066	-10.3203	-0.2336	2	0	0	3.77	1.168	0	43.42	0.126219	Training	3.6825
c1cc(ccc1/C=C\c2cc(cc(c2)F)F)F	0	100000	4	234.066	-10.3203	-0.2336	2	0	0	3.77	1.168	0	43.42	0.126219	Test	3.6825
c1cc(ccc1/C=C/c2cc(cc(c2)Cl)Cl)C(F)(F)F	0	100000	4	316.003	-10.3474	-0.2264	2	0	0	5.68	1.334	0	51.71	0.41591	Training	3.8374
c1cc(cc(c1)C(F)(F)F)/C=C/c2cc(cc(c2)Cl)Cl	0	100000	4	316.003	-10.3474	-0.2264	2	0	0	5.68	1.334	0	51.71	0.415931	Training	3.8374
c1cc(cc(c1)C(F)(F)F)/C=C\c2cc(cc(c2)Cl)Cl	0	100000	4	316.003	-10.3474	-0.2264	2	0	0	5.68	1.334	0	51.71	0.415931	Training	3.8374
c1cc(ccc1/C=C\c2cc(cc(c2)Cl)Cl)C(F)(F)F	0	100000	4	316.003	-10.3474	-0.2264	2	0	0	5.68	1.334	0	51.71	0.41591	Training	3.8374
C[C@@H]1CN([C@H](CN1C(=O)Nc2ccc(nc2)C(F)(F)F)C)c3ccc(c(c3)C(F)(F)F)C#N	0	100000	4	471.149	-10.3728	-0.2282	2	4	1	4.62	1.643	72.26	67.14	0.432833	Training	4.3712
C[C@](CS(=O)(=O)c1ccc(cc1)F)(C(=O)Nc2ccc(c(c2)C(F)(F)F)C#N)O	0	100000	4	430.061	-10.3807	-0.2189	5	5	2	2.38	1.561	107.26	63.04	0.417261	Training	3.575
c1cc(ccc1/C=C/c2cc(cc(c2)C(F)(F)F)C(F)(F)F)C(F)(F)F	0	100000	4	384.056	-10.4523	-0.1709	2	0	0	6.41	1.468	0	58.42	0.415946	Training	4.5824
c1cc(ccc1/C=C\c2cc(cc(c2)C(F)(F)F)C(F)(F)F)C(F)(F)F	0	100000	4	384.056	-10.4523	-0.1709	2	0	0	6.41	1.468	0	58.42	0.415946	Training	4.5824
Decoys															Training
