# Supplementary material for: Molecular Determinants of Per- and Polyfluoroalkyl Substances Binding to Estrogen Receptors
Source: Toxics. 2025 Oct 22;13(11):903. doi: 10.3390/toxics13110903 (PMC12655904; doi:10.3390/toxics13110903)
Supplement: Supplementary file 1 [file toxics-13-00903-s001.zip › Supplementary Tables and Figures/Supplementary Table 8.b (Table S8.b).xlsx]

## Sheet: DUDE Beta Final Sheet
Structure SMILES	Dataset (Active/Decoy, 1/0)	IC50 (nM)	pIC50	Average Mass (g/mol)	HOMO (eV)	LUMO (eV)	#Freely Rotating Bonds	#H bond acceptors	#H bond donors	ACD/LogD (pH 7.4)	Density (g/cm³)	Polar Surface Area (Å²)	Surface Tension (dyne/cm)	F+	Set	Predicted pIC50
CN(C)C(=O)CN1CCN(CC1)c2nc(nc(n2)N(C)CCCc3ccc(cc3)Cl)NCCc4ccc(cc4)O	1	540	6.268	567.138	-10.285	-0.291	12	9	2	2.66	1.834	100.96	76.71	0.2931	Training	6.7693
CN(CCCc1ccc(cc1)Cl)c2nc(nc(n2)N3CCN(CC3)C(=O)N4CCOCC4)NCCc5ccc(cc5)O	1	800	6.097	595.148	-10.295	-0.289	10	9	2	3.03	1.89	110.19	79.51	0.3198	Test	6.8698
CN(CCCc1ccc(cc1)Cl)c2nc(nc(n2)N3CCN(CC3)CCO)NCCc4ccc(cc4)O	1	15	7.824	526.085	-10.281	-0.289	12	9	3	2.57	1.752	100.88	72.61	0.2931	Training	6.9397
CC(C)S(=O)(=O)N1CCN(CC1)c2nc(nc(n2)N(C)CCCc3ccc(cc3)Cl)NCCc4ccc(cc4)O	1	1200	5.921	588.178	-10.292	-0.29	12	9	2	3.31	1.876	114.79	78.82	0.2931	Training	6.9069
CN(CCCc1ccc2c(c1)OCO2)c3nc(nc(n3)N4CCNCC4)NCCc5ccc(cc5)O	1	60	7.222	491.596	-10.285	-0.283	10	10	3	1.94	1.683	107.9	69.16	0.2931	Training	6.8674
CCC(=O)CCN1CCN(CC1)c2nc(nc(n2)N(C)CCCc3ccc(cc3)Cl)NCCc4ccc(cc4)O	1	80	7.097	566.15	-10.28	-0.294	14	9	2	3.95	1.832	97.72	76.62	0.2931	Training	6.9736
CN1CCN(CC1)c2nc(nc(n2)N(C)CCCc3ccc(cc3)Cl)NCCc4ccc(cc4)O	1	30	7.523	496.059	-10.274	-0.29	10	8	2	3.21	1.692	80.65	69.61	0.2931	Training	6.9796
CN(CCOc1ccc(cc1)Cl)c2nc(nc(n2)N3CCNCC3)NCCc4ccc(cc4)O	1	340	6.469	484.004	-10.287	-0.281	10	9	3	2.31	1.668	98.67	68.4	0.2931	Training	6.9302
CC(C)(C)C(=O)CN1CCN(CC1)c2nc(nc(n2)N(C)CCCc3ccc(cc3)Cl)NCCc4ccc(cc4)O	1	420	6.377	580.177	-10.28	-0.296	12	9	2	4.19	1.86	97.72	78.02	0.2931	Test	7.0541
CN(CCCc1ccc(cc1)Cl)c2nc(nc(n2)N3CCN(CC3)CC=C)NCCc4ccc(cc4)O	1	60	7.222	522.097	-10.275	-0.293	12	8	2	3.76	1.744	80.65	72.21	0.2931	Training	7.0429
CN(CCCc1ccc(cc1)Cl)c2nc(nc(n2)N3CCN(CC3)Cc4cccnc4)NCCc5ccc(cc5)O	1	70	7.155	573.145	-10.284	-0.293	12	9	2	4.17	1.846	93.54	77.31	0.2931	Training	7.04
CN(CCCc1ccc(cc1)Cl)c2nc(nc(n2)N3CCN(CC3)Cc4ccccn4)NCCc5ccc(cc5)O	1	100	7	573.145	-10.284	-0.293	12	9	2	4.17	1.846	93.54	77.31	0.2931	Training	7.04
CN(CCCc1ccc(cc1)Cl)c2nc(nc(n2)N3CCN(CC3)Cc4ccncc4)NCCc5ccc(cc5)O	1	230	6.638	573.145	-10.284	-0.293	12	9	2	4.17	1.846	93.54	77.31	0.2931	Training	7.04
CCN(CC)C(=O)N1CCN(CC1)c2nc(nc(n2)N(C)CCCc3ccc(cc3)Cl)NCCc4ccc(cc4)O	1	1580	5.801	581.165	-10.284	-0.293	12	8	2	4.04	1.862	100.96	78.12	0.3196	Test	7.1005
Cc1nc(cs1)CN2CCN(CC2)c3nc(nc(n3)N(C)CCCc4ccc(cc4)Cl)NCCc5ccc(cc5)O	1	5	8.301	593.201	-10.286	-0.294	12	10	2	4.54	1.886	93.54	79.32	0.2931	Test	7.0475
CN(CCCc1ccc(cc1)C#N)c2nc(nc(n2)N3CCNCC3)NCCc4ccc(cc4)O	1	180	6.745	472.597	-10.275	-0.287	10	9	3	2.08	1.645	113.23	67.26	0.2931	Training	7.0026
CN(CCCc1ccc(c(c1)F)F)c2nc(nc(n2)N3CCNCC3)NCCc4ccc(cc4)O	1	40	7.398	483.567	-10.296	-0.276	10	8	3	2.49	1.667	89.44	68.36	0.2931	Training	7.0549
CN(CCCc1ccc(cc1Cl)Cl)c2nc(nc(n2)N3CCNCC3)NCCc4ccc(cc4)O	1	50	7.301	516.477	-10.286	-0.285	10	8	3	3.52	1.733	89.44	71.65	0.2931	Training	7.1312
CN(CCCc1ccc(cc1)F)c2nc(nc(n2)N3CCNCC3)NCCc4ccc(cc4)O	1	15	7.824	465.577	-10.28	-0.283	10	8	3	2.35	1.631	89.44	66.56	0.2931	Training	7.067
c1cc(ccc1C2c3ccc(cc3CCN2C(=O)C(F)(F)F)O)OCCN4CCCC4	1	93.3	7.03	434.458	-10.311	-0.261	5	4	1	3.4	1.569	53.01	63.45	0.4709	Training	7.2695
CN(CCCc1ccc(cc1)Cl)c2nc(nc(n2)N3CCN(CC3)Cc4ccccc4)NCCc5ccc(cc5)O	1	16	7.796	572.157	-10.279	-0.295	12	8	2	4.78	1.844	80.65	77.22	0.2931	Test	7.1945
CCN(CCCc1ccc(cc1)Cl)c2nc(nc(n2)N3CCNCC3)NCCc4ccc(cc4)O	1	200	6.699	496.059	-10.274	-0.29	11	8	3	3.25	1.692	89.44	69.61	0.2931	Test	7.1557
CN(CCCc1ccc(cc1)Cl)c2nc(nc(n2)N3CCNCC3)NCCc4ccc(cc4)O	1	5	8.301	482.032	-10.276	-0.288	10	8	3	2.86	1.664	89.44	68.2	0.2931	Training	7.1118
CN(CCCc1ccccc1Cl)c2nc(nc(n2)N3CCNCC3)NCCc4ccc(cc4)O	1	80	7.097	482.032	-10.276	-0.288	10	8	3	2.86	1.664	89.44	68.2	0.2931	Training	7.1118
CN(CCCc1ccc(cc1)Cl)c2nc(nc(n2)N3C[C@H]4C[C@@H]3CN4)NCCc5ccc(cc5)O	1	210	6.678	494.043	-10.278	-0.288	10	8	3	3	1.688	89.44	69.4	0.2931	Training	7.1287
CN(C[C@@H]1C[C@@H]1c2ccccc2)c3nc(nc(n3)N4CCNCC4)NCCc5ccc(cc5)O	1	20	7.699	459.598	-10.267	-0.29	9	8	3	2.38	1.619	89.44	65.96	0.2931	Training	7.1183
CN(CCCc1ccc(cc1)Cl)c2nc(nc(n2)N3CCN(CC3)C4CCCC4)NCCc5ccc(cc5)O	1	80	7.097	550.151	-10.273	-0.297	11	8	2	4.52	1.8	80.65	75.02	0.2931	Test	7.1923
c1cc(ccc1CCNc2nc(nc(n2)SCCOc3ccc(cc3)Cl)N4CCNCC4)O	1	180	6.745	487.029	-10.29	-0.28	10	9	3	2.97	1.674	95.43	68.7	0.2931	Training	7.0678
Cc1ccc(cc1)CCCN(C)c2nc(nc(n2)N3CCNCC3)NCCc4ccc(cc4)O	1	200	6.699	461.614	-10.264	-0.293	10	8	3	2.52	1.623	89.44	66.16	0.2931	Training	7.1396
C[C@H]1C[C@@H]([C@@H]([C@H](/C=C(/[C@@H]([C@H](/C=C\C=C(\C(=O)NC2=CC(=O)C(=C(C1)C2=O)OC)/C)OC)OC(=O)N)\C)C)O)OC	1	60	7.222	560.644	-10.3	-0.282	4	9	3	1.91	1.821	163.48	76.06	0.4047	Training	7.1306
CN1CCN(CC1)c2nc(nc(n2)SCCCc3ccccc3)NCCc4ccc(cc4)O	1	100	7	464.639	-10.265	-0.292	10	8	2	3.21	1.629	77.41	66.46	0.2931	Training	7.0978
CN1CCN(CC1)c2nc(nc(n2)NCCc3ccc(cc3)O)NCCCc4ccccc4	1	980	6.009	447.587	-10.265	-0.29	10	8	3	2.53	1.595	89.44	64.76	0.2931	Training	7.1402
CN(CCCc1ccc(cc1)C(F)(F)F)c2nc(nc(n2)N3CCNCC3)NCCc4ccc(cc4)O	1	150	6.824	515.584	-10.308	-0.272	10	8	3	3.23	1.731	89.44	71.56	0.4159	Training	7.2309
CN(CCCc1ccc(cc1)Cl)c2nc(nc(n2)N3CCN(CC3)c4ccccc4)NCCc5ccc(cc5)O	1	1780	5.75	558.13	-10.28	-0.293	11	8	2	4.78	1.816	80.65	75.81	0.2931	Training	7.2251
C[C@@H]1CN(C[C@@H](N1)C)c2nc(nc(n2)N(C)CCCc3ccc(cc3)Cl)NCCc4ccc(cc4)O	1	30	7.523	510.086	-10.273	-0.292	10	8	3	3.64	1.72	89.44	71.01	0.2931	Test	7.2483
c1cc(ccc1C2=c3ccc4=CC=C5CCCC2C5n43)O	1	30	7.523	275.351	-10.242	-0.285	1	2	1	1.97	1.251	25.16	47.54	0.2931	Training	7.2166
c1cc(ccc1n2cnc3cc(cc(c3c2=O)CO)O)O	1	24	7.62	284.271	-10.309	-0.246	2	6	3	0.79	1.269	95.58	48.43	0.2931	Training	7.1129
CN1CCN(CC1)c2nc(nc(n2)NCCc3ccc(cc3)O)NCCCCc4ccccc4	1	980	6.009	461.614	-10.264	-0.293	11	8	3	2.92	1.623	89.44	66.16	0.2931	Test	7.1995
CN1CCN(CC1)c2nc(nc(n2)NC3CCc4cc(ccc4C3)O)NCCCc5ccccc5	1	340	6.469	473.625	-10.266	-0.293	8	8	3	2.84	1.647	89.44	67.36	0.2931	Training	7.2242
c1ccc(cc1)CCC2C3C=CC=c4n3c(=C2c5ccc(cc5)O)cc4	1	180	6.745	339.438	-10.245	-0.29	4	2	1	3.05	1.379	25.16	53.94	0.2931	Training	7.3463
c1cc(ccc1C2c3ccc(cc3CCN2Cc4ccc5c(c4)OCO5)O)OCCN6CCCC6	1	220	6.658	472.585	-10.273	-0.288	7	6	1	4.24	1.645	54.4	67.26	0.2931	Test	7.201
c1cc(ccc1CCNc2nc(nc(n2)SCCCc3ccc(cc3)Cl)N4CCNCC4)O	1	6	8.222	485.057	-10.278	-0.287	10	8	3	3.52	1.67	86.2	68.51	0.2931	Training	7.2341
CCC12CCC(=O)C(=C1c3ccc4c(c3C2)cn[nH]4)C(=O)OC	1	207	6.684	310.353	-10.274	-0.27	2	4	1	2.3	1.321	72.05	51.04	0.3413	Training	7.1954
c1cc(ccc1C2=c3ccc4=CC=C5CCCCC2C5n43)O	1	25	7.602	289.378	-10.24	-0.288	1	2	1	2.36	1.279	25.16	48.94	0.2931	Training	7.2925
CC(C(=O)OC)N1C(=O)/C(=C\c2ccc(c(c2)Cl)O)/SC1=O	1	49.7	7.304	341.772	-10.329	-0.24	3	6	1	2.14	1.384	83.91	54.18	0.3283	Training	6.9221
CCCCC1C2C=CC=c3n2c(=C1c4ccc(cc4)O)cc3	1	200	6.699	291.394	-10.235	-0.291	4	2	1	2.6	1.283	25.16	49.14	0.2931	Training	7.2997
c1ccc(cc1)S(=O)(=O)N2CCc3cc(ccc3C2c4ccc(cc4)OCCN5CCCC5)O	1	18.5	7.733	478.614	-10.277	-0.287	7	5	1	3.7	1.657	70.08	67.86	0.2931	Training	7.2104
c1ccc(cc1)CCCNc2nc(nc(n2)N3CCNCC3)NCCc4ccc(cc4)O	1	400	6.398	433.56	-10.267	-0.288	10	8	4	2.19	1.567	98.23	63.36	0.2931	Training	7.259
CN(CCCC1CCCCC1)c2nc(nc(n2)N3CCNCC3)NCCc4ccc(cc4)O	1	1640	5.785	453.635	-10.256	-0.297	10	8	3	2.94	1.607	89.44	65.36	0.2931	Training	7.2522
COc1ccc(cc1)c2c(c3cc(c(c(c3s2)OC)OC)OC)C(=O)c4ccc(cc4)OCCN5CCCCC5	1	350	6.456	561.7	-10.289	-0.289	11	8	0	6.2	1.823	66.46	76.17	0.2043	Training	7.1233
CN(C)CCOc1ccc(cc1)c2c(c3nc(cc(n3n2)C(F)(F)F)C(F)(F)F)c4ccc(cc4)O	1	312	6.506	510.438	-10.374	-0.232	6	6	1	5.25	1.721	62.89	71.04	0.4331	Training	7.344
CN(C)CCOc1ccc(cc1)c2c(nn3c2nc(cc3C(F)(F)F)C(F)(F)F)c4ccc(cc4)O	1	356	6.449	510.438	-10.374	-0.232	6	6	1	5.25	1.721	62.89	71.04	0.4331	Training	7.344
CCCC(C)C1C2C=CC=c3n2c(=C1c4ccc(cc4)O)cc3	1	950	6.022	305.421	-10.233	-0.294	4	2	1	2.85	1.311	25.16	50.54	0.2931	Training	7.3488
c1cc(ccc1CCNc2nc(nc(n2)N3CCNCC3)NCCCc4ccc(cc4)Cl)O	1	110	6.959	468.005	-10.278	-0.285	10	8	4	2.84	1.636	98.23	66.8	0.2931	Test	7.2918
CN(C)CCOc1ccc(cc1)C2C3=C(COc4c3ccc(c4)O)c5ccc(cc5O2)O	1	180	6.745	431.488	-10.285	-0.277	5	6	2	3.98	1.563	71.39	63.15	0.2931	Training	7.3809
COC(=O)COc1ccc(cc1)C2C3=C(CCOc4c3ccc(c4)O)c5ccc(cc5O2)O	1	16	7.796	446.455	-10.306	-0.265	4	7	2	3.98	1.593	94.45	64.65	0.3434	Training	7.3516
CS(=O)(=O)N1CC(Cc2c1cc(cc2)O)c3ccc(cc3)O	1	520	6.284	319.382	-10.283	-0.265	2	4	2	1.7	1.339	77.84	51.94	0.2931	Training	7.2432
COC(=O)C1=C(Oc2cc(ccc2C1c3ccc(cc3)OCc4ccccc4F)O)N	1	780	6.108	421.424	-10.311	-0.26	5	6	2	3.48	1.543	91.01	62.14	0.3396	Training	7.3247
Cc1ccc(cc1)S(=O)(=O)N2CCc3cc(ccc3C2c4ccc(cc4)OCCN5CCCC5)O	1	71.2	7.148	492.641	-10.275	-0.289	7	5	1	4.01	1.685	70.08	69.26	0.2931	Training	7.2711
Cc1ccc(cc1)COc2ccc(cc2)C3c4ccc(cc4OC(=C3C(=O)OC)N)O	1	915	6.039	417.461	-10.288	-0.273	5	6	2	3.65	1.535	91.01	61.75	0.3396	Training	7.382
CCCc1ccc(cc1)S(=O)(=O)N2CCc3cc(ccc3C2c4ccc(cc4)OCCN5CCCC5)O	1	133	6.876	520.695	-10.272	-0.294	9	5	1	4.66	1.741	70.08	72.07	0.2931	Training	7.3495
CN1CCN(CC1)CCOc2ccc(cc2)[C@@H]3C4=C(CCOc5c4ccc(c5)O)c6ccc(cc6O3)O	1	86	7.066	500.595	-10.283	-0.285	5	7	2	4.05	1.701	74.63	70.06	0.2931	Training	7.3026
CN1CCN(CC1)CCOc2ccc(cc2)[C@H]3C4=C(CCOc5c4ccc(c5)O)c6ccc(cc6O3)O	1	580	6.237	500.595	-10.283	-0.285	5	7	2	4.05	1.701	74.63	70.06	0.2931	Training	7.3026
c1cc(ccc1[C@@H]2[C@@H](Oc3ccc(cc3S2)O)c4ccc(cc4)OCCN5CCS(=O)(=O)CC5)O	1	247	6.607	513.637	-10.298	-0.278	6	8	2	3.67	1.727	96.3	71.36	0.2931	Training	7.2064
CCCC[C@@]12CCC(=O)C(=C1c3ccc4c(c3C2)cn[nH]4)C(=O)OC	1	5.2	8.284	338.407	-10.266	-0.278	4	4	1	3.09	1.377	72.05	53.84	0.3413	Test	7.3159
c1ccc(cc1)CC23CCC(=O)C(=C2c4ccc(cc4C3)O)c5ccc(cc5)OCCN6CCOCC6	1	230	6.638	495.619	-10.271	-0.292	7	5	1	4.66	1.691	59	69.56	0.2931	Training	7.3489
Cn1cc(cc1C(=O)Nc2cc(n(c2)C)C(=O)Nc3cc(n(c3)C)C(=O)NCCC(=N)N)NC=O	1	20	7.699	481.517	-10.311	-0.266	10	8	6	0.33	1.663	181.06	68.15	0.2719	Training	7.2857
CCOC(=O)N1CCc2cc(ccc2C1c3ccc(cc3)OCCN4CCCC4)O	1	293	6.533	410.514	-10.266	-0.285	6	5	1	3.47	1.521	62.24	61.05	0.41	Training	7.2733
c1ccc2c(c1)cccc2S(=O)(=O)N3CCc4cc(ccc4C3c5ccc(cc5)OCCN6CCCC6)O	1	21.3	7.672	528.674	-10.281	-0.29	7	5	1	4.86	1.757	70.08	72.87	0.2931	Training	7.3887
Cc1c(ccc2c1oc(=O)c3c2ccc(c3)OC)O	1	308	6.511	256.257	-10.29	-0.254	1	4	1	2.47	1.213	59.67	45.63	0.3438	Training	7.2394
COc1ccc2c(c1)sc(c2C(=O)c3ccc(cc3)OCCN4CCCCC4)c5ccc6c(c5)OCO6	1	500	6.301	515.631	-10.287	-0.284	8	7	0	5.9	1.731	57.23	71.56	0.2308	Training	7.2078
COC(=O)c1cc(cc2c1oc(n2)c3ccc(cc3)O)O	1	356	6.449	285.255	-10.321	-0.239	2	6	2	2.19	1.271	92.79	48.53	0.3414	Training	7.2193
c1cc(ccc1C2C3=C(COc4c3ccc(c4)O)c5ccc(cc5O2)O)OCCN6CCOCC6	1	410	6.387	473.525	-10.293	-0.276	5	7	2	3.75	1.647	80.62	67.35	0.2931	Training	7.2534
c1ccc(cc1)C2c3ccc(cc3CCN2C(=O)C(F)(F)F)O	1	27.4	7.562	321.298	-10.33	-0.238	1	2	1	2.93	1.343	40.54	52.13	0.4709	Training	7.4256
c1ccc(cc1)S(=O)(=O)N2Cc3cc(ccc3C(C2)c4ccc(cc4)O)O	1	41.7	7.38	381.453	-10.285	-0.271	3	4	2	2.93	1.463	77.84	58.15	0.2931	Training	7.4083
c1cc(ccc1[C@H]2C3=C(CCOc4c3ccc(c4)O)c5ccc(cc5O2)O)OCCN6CCOCC6	1	11	7.959	487.552	-10.291	-0.279	5	7	2	4.14	1.675	80.62	68.76	0.2931	Training	7.314
c1cc(ccc1[C@@H]2C3=C(CCOc4c3ccc(c4)O)c5ccc(cc5O2)O)OCCN6CCOCC6	1	35	7.456	487.552	-10.291	-0.279	5	7	2	4.14	1.675	80.62	68.76	0.2931	Training	7.314
Cc1c(ccc2c1c(=O)oc3c2ccc(c3C)O)NS(=O)(=O)C	1	433	6.364	333.365	-10.305	-0.254	2	5	2	2.14	1.367	96.61	53.34	0.344	Training	7.2895
COc1ccc2c(c1)CO[C@@H]([C@@H]2c3ccc(cc3)OCCN4CCCC4)c5ccccc5	1	57	7.244	429.56	-10.257	-0.293	7	4	0	5.07	1.559	30.93	62.96	0.1189	Training	7.2238
c1cc(ccc1C(=O)c2c3ccc(cc3sc2c4ccn(=O)cc4)O)OCCN5CCCCC5	1	100	7	474.582	-10.285	-0.281	7	6	1	4.5	1.649	76.71	67.46	0.2931	Training	7.2883
Cc1c(ccc2c1oc(=O)c3c2ccc(c3C)OC)O	1	117	6.932	270.284	-10.282	-0.26	1	4	1	2.78	1.241	59.67	47.03	0.3441	Training	7.3002
CCOC(=O)c1cc(cc2c1oc(n2)c3ccc(cc3)O)O	1	190	6.721	299.282	-10.31	-0.247	3	6	2	2.58	1.299	92.79	49.93	0.3417	Training	7.2788
c1ccc(cc1)C2c3ccc(cc3CCN2c4ccc(cc4)/C=C/C(=O)N5CCOCC5)O	1	4.8	8.319	440.543	-10.269	-0.287	4	4	1	3.92	1.581	53.01	64.05	0.2931	Training	7.3486
c1cc(sc1)C2c3ccc(cc3CCN2C(=O)C(F)(F)F)O	1	63.5	7.197	327.327	-10.343	-0.23	1	3	1	2.99	1.355	40.54	52.73	0.4709	Training	7.3877
CN1CCN(CC1)c2ccc(cc2)C3c4ccc(cc4CCN3c5ccccc5)O	1	55	7.26	399.538	-10.249	-0.295	3	4	1	3.8	1.499	29.95	59.95	0.2931	Training	7.3605
c1cc(ccc1[C@@H]2c3ccc(cc3CCN2C(=O)C(F)(F)F)O)O	1	8.9	8.051	337.297	-10.342	-0.232	1	3	2	2.63	1.375	60.77	53.73	0.4709	Training	7.4827
c1cc(ccc1C2CN(Cc3c2ccc(c3)O)C(=O)C(F)(F)F)O	1	11.4	7.943	337.297	-10.342	-0.232	1	3	2	2.63	1.375	60.77	53.73	0.4709	Training	7.4827
c1ccc(cc1)CN2CCc3cc(ccc3C2c4ccc(cc4)OCCN5CCCC5)O	1	42.2	7.375	428.576	-10.252	-0.296	7	4	1	4.51	1.557	35.94	62.86	0.2931	Test	7.4126
Cn1cccc1c2nc3ccccc3n2c4ccc(cc4)O	1	28.1	7.551	289.338	-10.265	-0.273	2	4	1	3.24	1.279	42.98	48.93	0.2931	Training	7.3266
c1cc(ccc1[C@@H]2C3=C(CCOc4c3ccc(c4)O)c5ccc(cc5O2)O)OCCN6C(=O)CCC6=O	1	0.64	9.194	499.519	-10.309	-0.27	5	7	2	3.95	1.699	105.53	69.95	0.2931	Training	7.2919
c1cc(ccc1[C@H]2C3=C(CCOc4c3ccc(c4)O)c5ccc(cc5O2)O)OCCN6C(=O)CCC6=O	1	18.6	7.73	499.519	-10.309	-0.27	5	7	2	3.95	1.699	105.53	69.95	0.2931	Training	7.2919
Cc1c(ccc2c1oc(=O)c3c2c(cc(c3)OC)C=C)O	1	53	7.276	282.295	-10.284	-0.261	2	4	1	3.11	1.265	59.67	48.23	0.3439	Test	7.3367
Cc1c(con1)c2nc3ccccc3n2c4ccc(cc4)O	1	14.3	7.845	291.31	-10.286	-0.261	2	5	1	3.19	1.283	64.08	49.13	0.2931	Training	7.2638
CCCCc1nc2cc(cc(c2c(=O)n1c3ccc(cc3)O)O)O	1	249	6.604	326.352	-10.287	-0.264	4	6	3	2.35	1.353	95.58	52.64	0.2931	Training	7.3666
CC1CN(CCN1C)c2ccc(cc2)C3c4ccc(cc4CCN3c5ccccc5)O	1	44	7.357	413.565	-10.248	-0.297	3	4	1	4.18	1.527	29.95	61.36	0.2931	Training	7.4192
CC12CCC(=O)C=C1c3ccc(cc3C2)O	1	936	6.029	214.264	-10.244	-0.277	0	2	1	2.2	1.129	37.3	41.43	0.2931	Test	7.3382
c1cc2c(cc1O)C(=O)N(C2=O)c3ccc(cc3N(=O)=O)O	1	92	7.036	300.226	-10.364	-0.215	2	6	2	1.31	1.3	120.98	50.02	0.2966	Training	7.4214
CN(C)S(=O)(=O)c1ccc(cc1)c2ccc3cc(ccc3c2Oc4ccc(cc4)OCCN5CCCCC5)O	1	3.38	8.471	546.689	-10.286	-0.289	9	6	1	5.62	1.793	79.31	74.67	0.2931	Training	7.437
c1ccc2c(c1)c(ccc2O)N3C(=O)c4ccc(cc4C3=O)O	1	560	6.252	305.289	-10.308	-0.248	1	4	2	2.55	1.311	77.84	50.53	0.2931	Test	7.3765
CN(C)C(=O)c1ccc(cc1)c2c(c3ccc(cc3s2)O)C(=O)c4ccc(cc4)OCCN5CCCCC5	1	20	7.699	528.674	-10.281	-0.29	8	6	1	5.57	1.757	70.08	72.87	0.2931	Training	7.4422
c1cc(ccc1[C@@H]2[C@@H](Oc3ccc(cc3S2)O)c4ccc(cc4)OCCN5CCC6(CC5)OCCO6)O	1	267	6.573	521.635	-10.29	-0.283	6	8	2	4.78	1.743	80.62	72.16	0.2931	Training	7.373
CCC1=C2c3ccc4c(c3C[C@@]2(CCC1=O)CC)nn[nH]4	1	5.7	8.244	281.359	-10.25	-0.281	2	3	1	2.94	1.263	58.64	48.14	0.192	Training	7.3233
c1ccc2c(c1)c3c(n2Cc4ccc(cc4)OCCN5CCOCC5)c6ccc(cc6s3)O	1	215	6.668	458.583	-10.275	-0.285	6	6	1	4.97	1.617	46.86	65.86	0.2931	Training	7.3639
Cc1c(ccc2c1c(=O)oc3c2ccc(c3C)O)NC=O	1	957	6.019	283.283	-10.296	-0.254	2	4	2	2.34	1.267	79.54	48.33	0.344	Test	7.3838
CC12CC(C3c4ccc(cc4CCC3C1CC[C@]2(C#C)O)O)OC	1	2.5	8.602	326.436	-10.243	-0.29	1	3	2	2.74	1.353	49.69	52.64	0.2931	Training	7.5068
COc1ccc(cc1)c2c(c3ccc(cc3s2)OC)C(=O)c4ccc(cc4)OCCN5CCCCC5	1	300	6.523	501.648	-10.275	-0.29	9	6	0	6.18	1.703	48	70.16	0.1946	Training	7.3098
CCc1cc(cc2c1c3ccc(c(c3oc2=O)C)O)OC	1	69	7.161	284.311	-10.276	-0.266	2	4	1	3.03	1.269	59.67	48.43	0.3438	Training	7.3325
c1cc(cc(c1)O)[C@@H]2[C@@H](Oc3ccc(cc3S2)O)c4ccc(cc4)OCCN5CCOCC5	1	65.3	7.185	465.571	-10.284	-0.281	6	7	2	4.28	1.631	71.39	66.56	0.2931	Training	7.3597
c1cc(ccc1[C@@H]2[C@@H](Oc3ccc(cc3S2)O)c4ccc(cc4)OCCN5CC6CC5CO6)O	1	73	7.137	477.582	-10.286	-0.281	6	7	2	4.42	1.655	71.39	67.76	0.2931	Training	7.3766
c1cc(ccc1[C@H]2C3=C(CCOc4c3ccc(c4)O)c5ccc(cc5O2)O)OCCCN6C(=O)CCC6=O	1	5.68	8.246	513.546	-10.305	-0.273	6	7	2	4.34	1.727	105.53	71.35	0.2931	Training	7.3512
c1cc(ccc1[C@@H]2C3=C(CCOc4c3ccc(c4)O)c5ccc(cc5O2)O)OCCCN6C(=O)CCC6=O	1	12.7	7.896	513.546	-10.305	-0.273	6	7	2	4.34	1.727	105.53	71.35	0.2931	Training	7.3512
c1cc(ccc1OCCN2CCCCC2)Oc3c4ccc(cc4ccc3C5=CCS(=O)(=O)CC5)O	1	4.2	8.377	493.625	-10.28	-0.286	7	6	1	4.9	1.687	76.07	69.36	0.2931	Training	7.3711
CC1(c2ccc(cc2CCN1c3ccc(cc3)F)O)c4ccc(cc4)OCCN5CCCC5	1	82	7.086	446.566	-10.268	-0.289	6	4	1	4.83	1.593	35.94	64.66	0.2931	Test	7.4516
CC1(c2ccc(cc2CCN1c3cccc(c3)F)O)c4ccc(cc4)OCCN5CCCC5	1	123	6.91	446.566	-10.268	-0.289	6	4	1	4.83	1.593	35.94	64.66	0.2931	Training	7.4516
CN1CCN(CC1)c2ccc(cc2)C3c4ccc(cc4CCN3c5cccc(c5)O)O	1	110	6.959	415.537	-10.259	-0.29	3	5	2	3.5	1.531	50.18	61.55	0.2931	Training	7.4175
c1ccc(cc1)C23CCC(=O)C(=C2c4ccc(cc4C3)O)C#N	1	32	7.495	301.345	-10.266	-0.274	1	3	1	3.03	1.303	61.09	50.13	0.2931	Training	7.3907
COc1ccc2c(c1)OCCC(=C2c3ccc(cc3)OCCN4CCC4)c5ccc(cc5)O	1	4.61	8.336	443.543	-10.27	-0.287	7	5	1	4.73	1.587	51.16	64.35	0.2931	Training	7.3793
CCN1CCN(CC1C)c2ccc(cc2)C3c4ccc(cc4CCN3c5ccccc5)O	1	30	7.523	427.592	-10.247	-0.299	4	4	1	4.57	1.555	29.95	62.76	0.2931	Training	7.4784
CCC1CN(CCN1C)c2ccc(cc2)C3c4ccc(cc4CCN3c5ccccc5)O	1	190	6.721	427.592	-10.247	-0.299	4	4	1	4.57	1.555	29.95	62.76	0.2931	Training	7.4784
CC1(c2ccc(cc2CCN1c3ccccc3)O)c4ccc(cc4)OCCN5CCCC5	1	83	7.081	428.576	-10.252	-0.296	6	4	1	4.69	1.557	35.94	62.86	0.2931	Training	7.4637
CCC12CCC(=O)C=C1c3ccc(cc3C2)O	1	374	6.427	228.291	-10.24	-0.281	1	2	1	2.59	1.157	37.3	42.83	0.2931	Training	7.3975
c1cc(cc(c1)O)N2CCc3cc(ccc3C2c4ccc(cc4)N5CCN(CC5)CC6CC6)O	1	46	7.337	455.602	-10.259	-0.295	5	5	2	4.28	1.611	50.18	65.56	0.2931	Test	7.5109
CCC12CCC(=O)C(=C1c3ccc4c(c3C2=O)cn[nH]4)C	1	31.8	7.498	280.327	-10.265	-0.272	1	3	1	2.79	1.261	62.82	48.03	0.1901	Test	7.3062
CN(C)CCOc1ccc(cc1)C2=C3c4ccc(cc4CC3(CCC2=O)Cc5ccccc5)O	1	560	6.252	453.582	-10.261	-0.293	7	4	1	4.89	1.607	49.77	65.36	0.2931	Training	7.4764
CC1([C@H]([C@@H](c2ccc(cc2O1)OC)c3ccc(cc3)OCCN4CCCC4)c5ccccc5)C	1	73	7.137	457.614	-10.255	-0.297	7	4	0	5.76	1.615	30.93	65.76	0.1272	Training	7.3633
COc1ccc2c(c1)OCCC(=C2c3ccc(cc3)OCCN4CCCC4)c5ccc(cc5)O	1	3.63	8.44	457.57	-10.268	-0.289	7	5	1	5.12	1.615	51.16	65.76	0.2931	Training	7.4399
Cc1cc2c(c(c1OC)C)c3ccc(c(c3oc2=O)C)O	1	16	7.796	284.311	-10.276	-0.266	1	4	1	3.09	1.269	59.67	48.43	0.3437	Training	7.3606
Cc1cc(c2c3ccc(cc3oc(=O)c2c1)O)C	1	90	7.046	240.258	-10.274	-0.262	0	3	1	2.77	1.181	50.44	44.03	0.3437	Training	7.3884
Cc1cccc2c1c(=O)oc3c2ccc(c3C)O	1	93	7.032	240.258	-10.274	-0.262	0	3	1	2.77	1.181	50.44	44.03	0.344	Training	7.3886
Cc1cccc2c1c3ccc(c(c3oc2=O)C)O	1	326	6.487	240.258	-10.274	-0.262	0	3	1	2.77	1.181	50.44	44.03	0.3437	Training	7.3884
CCOP(=O)(c1ccc2c(c1)sc(c2C(=O)c3ccc(cc3)OCCN4CCCCC4)c5ccc(cc5)O)OCC	1	200	6.699	593.682	-10.288	-0.292	12	8	1	6.76	1.887	85.3	79.37	0.3609	Test	7.441
CCOP(=O)(c1ccc(cc1)c2c(c3ccc(cc3s2)O)C(=O)c4ccc(cc4)OCCN5CCCCC5)OCC	1	210	6.678	593.682	-10.288	-0.292	12	8	1	6.76	1.887	85.3	79.37	0.3608	Training	7.441
CCCC1=C2c3ccc4c(c3CC2(CCC1=O)CC)nn[nH]4	1	11	7.959	295.386	-10.247	-0.285	3	3	1	3.33	1.291	58.64	49.54	0.192	Training	7.3826
c1cc2c(cc1O)onc2c3ccc(cc3CC#N)O	1	96	7.018	266.256	-10.304	-0.247	2	5	2	2.47	1.233	90.28	46.63	0.2931	Training	7.3377
c1cc(ccc1OCCN2CCCCC2)Oc3c4ccc(cc4ccc3C5CCS(=O)(=O)CC5)O	1	8.22	8.085	495.641	-10.276	-0.289	7	6	1	4.99	1.691	76.07	69.56	0.2931	Test	7.3995
CC1(c2ccc(cc2CCN1c3cccc(c3)Cl)O)c4ccc(cc4)OCCN5CCCC5	1	106	6.975	463.021	-10.263	-0.293	6	4	1	5.35	1.626	35.94	66.3	0.2931	Training	7.4984
CC1(c2ccc(cc2CCN1c3ccc(cc3)Cl)O)c4ccc(cc4)OCCN5CCCC5	1	302	6.52	463.021	-10.263	-0.293	6	4	1	5.35	1.626	35.94	66.3	0.2931	Training	7.4984
CC1=C2c3ccc(cc3CC2(CCC1=O)C)O	1	63	7.201	228.291	-10.24	-0.281	0	2	1	2.59	1.157	37.3	42.83	0.2931	Training	7.4141
c1ccc(cc1)N2CCc3cc(ccc3C2c4ccc(cc4)N5CCN6CCCCC6C5)O	1	21	7.678	439.603	-10.249	-0.299	3	4	1	4.72	1.579	29.95	63.96	0.2931	Training	7.5139
CCOC(=O)c1ccc(cc1)c2c(c3ccc(cc3s2)O)C(=O)c4ccc(cc4)OCCN5CCCCC5	1	50	7.301	529.658	-10.285	-0.287	9	7	1	6.05	1.759	76.07	72.97	0.3376	Training	7.4732
c1ccc(cc1)C2=C(c3ccccc3OCC2)c4ccc(cc4)OCCN5CCC5	1	46.1	7.336	397.518	-10.252	-0.293	6	3	0	5.01	1.495	21.7	59.75	0.1267	Training	7.3113
CCCCC12CCC(=O)C(=C1c3ccc4c(c3C2)nn[nH]4)Br	1	1.8	8.745	360.255	-10.261	-0.283	3	3	1	3.66	1.421	58.64	56.03	0.192	Training	7.2349
c1ccc2c(c1)c(cn2c3ccc(cc3)O)/C=N/O	1	202	6.695	252.273	-10.277	-0.262	2	4	2	2.64	1.205	57.75	45.23	0.3296	Training	7.4323
COC(=O)c1ccc2c(c1)sc(c2C(=O)c3ccc(cc3)OCCN4CCCCC4)c5ccc(cc5)O	1	30	7.523	515.631	-10.287	-0.284	8	7	1	5.66	1.731	76.07	71.56	0.3374	Test	7.4291
COC(=O)c1ccc(cc1)c2c(c3ccc(cc3s2)O)C(=O)c4ccc(cc4)OCCN5CCCCC5	1	50	7.301	515.631	-10.287	-0.284	8	7	1	5.66	1.731	76.07	71.56	0.3373	Training	7.4291
c1cc(ccc1Cn2c3ccc(cc3c4c2c5ccc(cc5s4)O)O)OCCN6CCOCC6	1	21.4	7.67	474.582	-10.285	-0.281	6	7	2	4.68	1.649	67.09	67.46	0.2931	Training	7.4229
COc1ccc2c(c1)CCC(C2c3ccc(cc3)OCCN4CCCC4)c5ccccc5	1	132	6.879	427.588	-10.246	-0.299	7	3	0	5.53	1.555	21.7	62.76	0.1189	Test	7.3881
COc1ccc2c(c1)O[C@@H](C3=C2CCOc4c3ccc(c4)O)c5ccc(cc5)OCCN6CCCCC6	1	7	8.155	499.607	-10.278	-0.288	6	6	1	5.59	1.699	60.39	69.96	0.2931	Training	7.4629
COc1ccc2c(c1)OCCC3=C2[C@@H](Oc4c3ccc(c4)O)c5ccc(cc5)OCCN6CCCCC6	1	24	7.62	499.607	-10.278	-0.288	6	6	1	5.59	1.699	60.39	69.96	0.2931	Training	7.4629
COc1ccc2c(c1)O[C@H](C3=C2CCOc4c3ccc(c4)O)c5ccc(cc5)OCCN6CCCCC6	1	63	7.201	499.607	-10.278	-0.288	6	6	1	5.59	1.699	60.39	69.96	0.2931	Training	7.4629
COc1ccc2c(c1)OCCC3=C2[C@H](Oc4c3ccc(c4)O)c5ccc(cc5)OCCN6CCCCC6	1	99	7.004	499.607	-10.278	-0.288	6	6	1	5.59	1.699	60.39	69.96	0.2931	Test	7.4629
COc1ccc2c(c1)sc(c2C(=O)c3ccc(cc3)OCCN4CCCCC4)c5ccc(cc5)CO	1	600	6.222	501.648	-10.275	-0.29	9	6	1	5.66	1.703	59	70.16	0.2105	Test	7.4091
CN(C)CCOc1ccc(cc1)C2=C(CCOc3c2cccc3)c4cccs4	1	828	6.082	391.536	-10.253	-0.291	6	4	0	4.93	1.483	21.7	59.15	0.1267	Test	7.2565
CC1=C2c3ccc(cc3C[C@@]24CC[C@H](C4)C1=O)O	1	12	7.921	240.302	-10.243	-0.281	0	2	1	2.59	1.181	37.3	44.03	0.2931	Training	7.4043
c1ccc(cc1)N2CCc3cc(ccc3C2c4ccc(cc4)OCCN5CCCC5)O	1	22.2	7.654	414.549	-10.253	-0.294	6	4	1	4.52	1.529	35.94	61.45	0.2931	Training	7.4451
C[C@@]12CCC(=O)C(=C1c3ccc4c(c3C2)cn[nH]4)C(F)(F)F	1	8	8.097	306.287	-10.329	-0.237	0	2	1	3.3	1.313	45.75	50.63	0.4196	Training	7.508
COc1ccc2c(c1)CCC(=C2c3ccc(cc3)OCCN4CCCC4)c5ccccc5	1	40.9	7.388	425.572	-10.249	-0.297	7	3	0	5.58	1.551	21.7	62.56	0.1189	Training	7.3865
Cc1c(ccc2c1oc(=O)c3c2c(ccc3)C=C)O	1	208	6.682	252.269	-10.276	-0.262	1	3	1	3.1	1.205	50.44	45.23	0.3437	Training	7.425
Cc1c(ccc2c1oc(=O)c3c2ccc(c3)C=C)O	1	310	6.509	252.269	-10.276	-0.262	1	3	1	3.1	1.205	50.44	45.23	0.3437	Training	7.425
c1cc2c(cc1O)C(=O)N(C2=O)c3ccc(cc3F)O	1	339	6.47	273.219	-10.35	-0.22	1	4	2	1.54	1.246	77.84	47.32	0.2931	Training	7.5654
c1cc(ccc1C2C3=C(CCOc4c3ccc(c4)O)c5ccc(cc5O2)O)OCCCO	1	44	7.357	432.472	-10.291	-0.273	5	6	3	4.19	1.565	88.38	63.25	0.2931	Test	7.6061
CS(=O)(=O)c1ccc(cc1)c2ccc3cc(ccc3c2Cc4ccc(cc4)OCCN5CCCCC5)O	1	3.4	8.469	515.675	-10.273	-0.293	8	5	1	5.57	1.731	66.84	71.57	0.2931	Test	7.5239
CN(C)CCOc1ccc(cc1)[C@H]2C3=C(CCOc4c3ccc(c4)O)c5ccccc5O2	1	23	7.638	429.516	-10.272	-0.284	5	5	1	4.66	1.559	51.16	62.95	0.2931	Training	7.3979
CN(C)CCOc1ccc(cc1)[C@H]2C3=C(CCOc4c3cccc4)c5ccc(cc5O2)O	1	30	7.523	429.516	-10.272	-0.284	5	5	1	4.66	1.559	51.16	62.95	0.2931	Training	7.3979
CN(C)CCOc1ccc(cc1)[C@@H]2C3=C(CCOc4c3ccc(c4)O)c5ccccc5O2	1	105	6.979	429.516	-10.272	-0.284	5	5	1	4.66	1.559	51.16	62.95	0.2931	Training	7.3979
CN(C)CCOc1ccc(cc1)[C@@H]2C3=C(CCOc4c3cccc4)c5ccc(cc5O2)O	1	205	6.688	429.516	-10.272	-0.284	5	5	1	4.66	1.559	51.16	62.95	0.2931	Training	7.3979
c1cc(ccc1C2C3=C(CCOc4c3ccc(c4)O)c5ccc(cc5O2)O)OCCO	1	11	7.959	418.445	-10.295	-0.269	4	6	3	3.8	1.537	88.38	61.84	0.2931	Test	7.5622
CN1CC(Cc2c1cc(cc2)O)c3ccc(cc3)O	1	220	6.658	255.317	-10.249	-0.278	1	3	2	2.37	1.211	43.7	45.53	0.2931	Training	7.4491
CC/C(=C(/c1ccc(cc1)O)\c2ccc(cc2)OCN(C)C)/c3ccccc3	1	5	8.301	373.496	-10.247	-0.293	7	3	1	5.16	1.447	32.7	57.35	0.2931	Training	7.63
c1ccc2c(c1)C(=O)C3(C2=O)c4ccc(cc4C=C3c5ccc(cc5)O)O	1	103	6.987	354.361	-10.294	-0.263	1	4	2	3.47	1.409	74.6	55.44	0.2931	Training	7.5151
c1ccc2c(c1)C(=O)C3(C2=O)c4ccc(cc4C=C3c5cccc(c5)O)O	1	329	6.483	354.361	-10.294	-0.263	1	4	2	3.47	1.409	74.6	55.44	0.2931	Training	7.5151
Cc1ccc(cc1)N2CCc3cc(ccc3C2(C)c4ccc(cc4)OCCN5CCCC5)O	1	354	6.451	442.603	-10.251	-0.298	6	4	1	5	1.585	35.94	64.26	0.2931	Training	7.5243
c1cc(ccc1[C@@H]2C3=C(CCOc4c3ccc(c4)O)c5ccc(cc5O2)O)OCCN6CCSCC6	1	27	7.569	503.62	-10.286	-0.284	5	7	2	4.85	1.707	71.39	70.36	0.2931	Training	7.4669
c1cc(ccc1[C@H]2C3=C(CCOc4c3ccc(c4)O)c5ccc(cc5O2)O)OCCN6CCSCC6	1	390	6.409	503.62	-10.286	-0.284	5	7	2	4.85	1.707	71.39	70.36	0.2931	Training	7.4669
c1ccc(cc1)N2CCc3cc(ccc3C2c4ccc(cc4)OCCN5CCCCC5)O	1	32	7.495	428.576	-10.252	-0.296	6	4	1	4.91	1.557	35.94	62.86	0.2931	Training	7.5057
CS(=O)(=O)C1CCC(=CC1)c2ccc3cc(ccc3c2Oc4ccc(cc4)OCCN5CCCCC5)O	1	5.38	8.269	521.679	-10.277	-0.291	8	6	1	5.68	1.743	76.07	72.17	0.2931	Training	7.491
CC/C(=C(/c1ccc(cc1)OCCN2CCCC2)\c3ccc(cc3)I)/c4ccccc4	1	7.5	8.125	523.458	-10.252	-0.306	8	2	0	6.63	1.747	12.47	72.35	0.1189	Training	7.3685
CC(C)N1CCN(CC1)c2ccc(cc2)C3c4ccc(cc4CCN3c5cccc(c5)O)O	1	51	7.292	443.591	-10.256	-0.295	4	5	2	4.28	1.587	50.18	64.36	0.2931	Training	7.5374
c1cc(ccc1C2Cc3ccc(cc3N(C2)CC4CC4)O)O	1	230	6.638	295.382	-10.245	-0.285	3	3	2	3.15	1.291	43.7	49.54	0.2931	Training	7.5425
CC1(c2ccc(cc2CCN1c3ccc(cc3)F)O)c4ccc(cc4)OCCN5CCCCC5	1	92	7.036	460.593	-10.266	-0.291	6	4	1	5.22	1.621	35.94	66.06	0.2931	Training	7.5276
CCCC[C@@]12CCC(=O)C(=C1c3ccc4c(c3C2=O)cn[nH]4)C(F)(F)F	1	0.9	9.046	362.351	-10.324	-0.245	3	3	1	4.11	1.425	62.82	56.24	0.4196	Training	7.5307
CC(C)[C@@H]1[C@H](Oc2cc(ccc2C1=O)O)c3ccc(cc3)OCCN4CCCCC4	1	930	6.032	409.526	-10.26	-0.289	6	5	1	4.35	1.519	59	60.95	0.2931	Training	7.3793
c1ccc(cc1)C(=O)N2Cc3cc(ccc3C(C2)c4ccc(cc4)O)O	1	27.9	7.554	345.398	-10.271	-0.276	2	3	2	3.39	1.391	60.77	54.54	0.2931	Training	7.5703
COc1ccc2c(c1)CS[C@@H]([C@@H]2c3ccc(cc3)OCCN4CCCC4)c5ccccc5	1	110	6.959	445.628	-10.252	-0.298	7	4	0	5.79	1.591	21.7	64.56	0.1189	Training	7.3786
CN(C)CCOc1ccc(cc1)/C(=C(/CCO)\c2ccccc2)/c3ccccc3	1	7	8.155	387.523	-10.246	-0.295	9	3	1	4.47	1.475	32.7	58.75	0.2101	Training	7.4175
CC1(c2ccc(cc2CCN1c3cccc(c3)O)O)c4ccc(cc4)OCCN5CCCC5	1	33	7.481	444.575	-10.261	-0.292	6	5	2	4.4	1.589	56.17	64.46	0.2931	Training	7.5227
c1cc(ccc1C2=Cc3cc(ccc3C24C(=O)c5ccc(cc5C4=O)OCCN6CCCCC6)O)O	1	223	6.652	481.548	-10.287	-0.281	5	6	2	4.33	1.663	87.07	68.15	0.2931	Test	7.4502
Cc1cc(c2c3ccc(c(c3oc(=O)c2c1)C)O)C	1	20	7.699	254.285	-10.267	-0.268	0	3	1	3.08	1.209	50.44	45.43	0.3437	Test	7.449
Cc1ccc(c2c1c3ccc(c(c3oc2=O)C)O)C	1	80	7.097	254.285	-10.267	-0.268	0	3	1	3.08	1.209	50.44	45.43	0.344	Training	7.4492
c1ccc(cc1)CC(c2ccc(cc2)O)c3ccc(cc3)OCC(=O)O	1	900	6.046	348.398	-10.272	-0.275	7	3	2	3.73	1.397	66.76	54.84	0.3412	Test	7.587
CCCC1=C2c3ccc4c(c3CC2(CCC1=O)CCC)nn[nH]4	1	23	7.638	309.413	-10.244	-0.288	4	3	1	3.72	1.319	58.64	50.94	0.192	Training	7.4418
CCCCC1=C2c3ccc4c(c3CC2(CCC1=O)CC)nn[nH]4	1	43	7.367	309.413	-10.244	-0.288	4	3	1	3.72	1.319	58.64	50.94	0.192	Training	7.4418
CC1=C2c3ccc(cc3CC2(CCC1=O)c4ccccc4)O	1	15	7.824	290.362	-10.248	-0.283	1	2	1	3.52	1.281	37.3	49.04	0.2931	Training	7.5219
C#Cc1cc(nc2c1cc(cc2)O)c3cc(c(c(c3)F)O)F	1	750	6.125	297.26	-10.337	-0.231	1	3	2	3.07	1.295	53.35	49.73	0.2934	Training	7.481
Cc1cc(nc(n1)N2CCN(CC2)c3ccc(cc3)C(=O)c4c5ccc(cc5sc4c6ccc(cc6)O)O)C	1	66.52	7.177	536.657	-10.29	-0.285	5	8	2	5.44	1.773	89.79	73.67	0.2931	Training	7.5137
Cc1c(c2ccccc2n1c3ccc(c(c3)F)O)/C=N/O	1	8.05	8.094	284.29	-10.298	-0.252	2	4	2	3.09	1.269	57.75	48.43	0.3296	Training	7.4809
CC1(c2ccc(cc2CCN1c3ccccc3)O)c4ccc(cc4)OCCN5CCCCC5	1	83	7.081	442.603	-10.251	-0.298	6	4	1	5.08	1.585	35.94	64.26	0.2931	Training	7.5396
COc1cc(c(c2c1oc(c2)c3ccc(cc3)O)C#N)O	1	32	7.495	281.267	-10.306	-0.247	2	5	2	2.89	1.263	86.62	48.13	0.2932	Test	7.3961
CS(=O)(=O)c1ccc(cc1)c2c(c3ccc(cc3s2)O)Oc4ccc(cc4)OCCN5CCCCC5	1	27.2	7.565	523.676	-10.288	-0.285	8	7	1	5.83	1.747	76.07	72.37	0.2931	Training	7.4479
COc1ccc(cc1)c2c(c3ccccc3s2)C(=O)c4ccc(cc4)OCCN5CCCCC5	1	100	7	471.622	-10.267	-0.292	8	5	0	6.17	1.643	38.77	67.16	0.1946	Training	7.3982
CCC(c1ccccc1)C(c2ccc(cc2)O)c3ccc(cc3)OCCN(C)CCO/N=C/c4ccc(c(c4)C(=O)N)O	1	300	6.523	581.713	-10.286	-0.292	15	7	3	5.38	1.863	117.61	78.17	0.2931	Test	7.6002
Cc1c(ccc2c1c(=O)oc3c2ccc(c3C)O)O	1	4.1	8.387	256.257	-10.29	-0.254	0	4	2	2.47	1.213	70.67	45.63	0.3441	Test	7.4457
Cc1cc(c(c2c1c3ccc(cc3c(=O)o2)O)C)O	1	27	7.569	256.257	-10.29	-0.254	0	4	2	2.47	1.213	70.67	45.63	0.3438	Test	7.4455
Cc1cc(cc2c1c3ccc(c(c3oc2=O)C)O)O	1	54	7.268	256.257	-10.29	-0.254	0	4	2	2.47	1.213	70.67	45.63	0.3438	Training	7.4455
Cc1cc(cc2c1c3ccc(c(c3c(=O)o2)C)O)O	1	67	7.174	256.257	-10.29	-0.254	0	4	2	2.47	1.213	70.67	45.63	0.3441	Training	7.4457
CC(C)CN1CCN(CC1)c2ccc(cc2)C3c4ccc(cc4CCN3c5cccc(c5)O)O	1	80	7.097	457.618	-10.256	-0.297	5	5	2	4.53	1.615	50.18	65.76	0.2931	Test	7.5699
Cc1c(ccc2c1c(=O)oc3c2ccc(c3C)O)N	1	279	6.554	255.273	-10.279	-0.261	0	4	2	2.35	1.211	76.46	45.53	0.344	Test	7.4501
C#Cc1cc(nc2c1cc(cc2)O)c3ccc(c(c3)F)O	1	27	7.569	279.27	-10.306	-0.247	1	3	2	2.93	1.259	53.35	47.93	0.2933	Test	7.493
c1cc(ccc1C2=C(CCOc3c2ccc(c3)F)c4ccc(cc4)F)OCCN5CCCC5	1	262	6.582	447.525	-10.284	-0.279	6	3	0	5.68	1.595	21.7	64.75	0.1296	Training	7.3649
CC1=C2c3ccc4c(c3CC2(CCC1=O)C)cn[nH]4	1	69	7.161	252.317	-10.247	-0.28	0	2	1	2.76	1.205	45.75	45.23	0.1901	Training	7.3867
c1cc(ccc1[C@H]2[C@H]3CC(=O)C[C@H]3c4cc(ccc4O2)O)O	1	13.84	7.859	296.322	-10.278	-0.266	1	4	2	2.79	1.293	66.76	49.63	0.2931	Training	7.4456
Cc1c(c2ccccc2n1c3ccc(cc3)O)/C=N/O	1	12	7.921	266.3	-10.27	-0.267	2	4	2	2.95	1.233	57.75	46.63	0.3296	Training	7.4929
c1ccc2c(c1)C(=O)[C@H]([C@H](O2)c3ccc(cc3)OCCN4CCCCC4)c5ccc(cc5)O	1	510	6.292	443.543	-10.27	-0.287	6	5	1	4.86	1.587	59	64.35	0.2931	Training	7.4361
CCN(CC)CCOc1ccc(cc1)[C@H]2C3=C(CCOc4c3ccc(c4)O)c5ccc(cc5O2)F	1	11	7.959	475.56	-10.284	-0.282	7	5	1	5.58	1.651	51.16	67.56	0.2931	Training	7.4891
CCN(CC)CCOc1ccc(cc1)[C@@H]2C3=C(CCOc4c3ccc(c4)O)c5ccc(cc5O2)F	1	108	6.967	475.56	-10.284	-0.282	7	5	1	5.58	1.651	51.16	67.56	0.2931	Training	7.4891
c1cc(ccc1C(=O)c2c3ccc(cc3sc2c4ccncc4)O)OCCN5CCCCC5	1	100	7	458.583	-10.275	-0.285	7	6	1	5.26	1.617	62.66	65.86	0.2931	Training	7.4335
c1ccc(cc1)N2CCc3cc(ccc3C2c4ccc(cc4)F)O	1	421	6.376	319.379	-10.265	-0.276	2	2	1	4.18	1.339	23.47	51.94	0.2931	Test	7.572
c1cc(ccc1C2=COc3cc(ccc3C2)O)O	1	680	6.167	240.258	-10.274	-0.262	1	3	2	2.57	1.181	49.69	44.03	0.2931	Training	7.4704
c1cc2c(cc1O)C(=O)c3ccc(cc3C2=O)O	1	1380	5.86	240.214	-10.314	-0.238	0	4	2	1.37	1.18	74.6	44.02	0.2931	Training	7.5932
c1cc(ccc1c2c(c3ccc(cc3s2)O)C(=O)c4ccc(cc4)N5CCN(CC5)C(=O)c6ccncc6)O	1	93.57	7.029	535.625	-10.3	-0.279	5	7	2	5.07	1.771	93.97	73.56	0.2931	Test	7.5047
c1ccc(cc1)C23CCC(=O)C(=C2c4ccc(cc4C3)O)c5ccco5	1	16	7.796	342.394	-10.268	-0.277	2	3	1	4.25	1.385	50.44	54.24	0.2931	Training	7.5479
c1cc(c(cc1c2cc(c3cc(ccc3n2)O)C#N)F)O	1	23	7.638	280.258	-10.32	-0.239	1	4	2	2.82	1.261	77.14	48.03	0.2933	Training	7.4401
C#Cc1cc(nc2c1cc(cc2)O)c3ccc(cc3)O	1	75	7.125	261.28	-10.276	-0.263	1	3	2	2.79	1.223	53.35	46.13	0.2931	Training	7.5049
c1cc(ccc1[C@H]2C3=C(CCOc4c3ccc(c4)O)c5ccc(cc5O2)O)OCCC(=O)O	1	44	7.357	446.455	-10.306	-0.265	5	6	3	4.28	1.593	105.45	64.65	0.3063	Training	7.6259
c1cc(ccc1[C@@H]2C3=C(CCOc4c3ccc(c4)O)c5ccc(cc5O2)O)OCCC(=O)O	1	250	6.602	446.455	-10.306	-0.265	5	6	3	4.28	1.593	105.45	64.65	0.3063	Training	7.6259
c1ccc(cc1)C2=C(c3ccc(cc3OCC2)F)c4ccc(cc4)OCCN5CCCC5	1	31	7.509	429.535	-10.267	-0.287	6	3	0	5.54	1.559	21.7	62.95	0.1296	Test	7.3769
c1ccc2c(c1)nc(n2c3ccc(cc3)O)c4cccs4	1	49.7	7.304	292.363	-10.269	-0.271	2	4	1	3.96	1.285	38.05	49.24	0.2931	Training	7.4571
CC1=C2c3ccc4c(c3CC2(CCC1=O)Cc5ccccc5F)cn[nH]4	1	560	6.252	346.405	-10.272	-0.275	2	2	1	4.12	1.393	45.75	54.64	0.1901	Training	7.5227
c1ccc(cc1)[C@H]2COc3cc(ccc3[C@H]2c4ccc(cc4)OCCN5CCCC5)O	1	19	7.721	415.533	-10.258	-0.291	6	4	1	4.67	1.531	41.93	61.55	0.2931	Training	7.4694
CCN(CC)CCOc1ccc(cc1)/C(=C(\c2ccccc2)/Cl)/c3ccc(c(c3)OC)O	1	780	6.108	451.994	-10.266	-0.29	10	4	1	5.78	1.604	41.93	65.2	0.2933	Test	7.5196
CCc1c(ccc2c1oc(=O)c3c2ccc(c3C)O)O	1	7.8	8.108	270.284	-10.282	-0.26	1	4	2	2.73	1.241	70.67	47.03	0.3441	Test	7.4801
CCc1c(ccc2c1c(=O)oc3c2ccc(c3C)O)O	1	14	7.854	270.284	-10.282	-0.26	1	4	2	2.73	1.241	70.67	47.03	0.3441	Training	7.4801
CCc1cc(cc2c1c3ccc(c(c3oc2=O)C)O)O	1	91	7.041	270.284	-10.282	-0.26	1	4	2	2.73	1.241	70.67	47.03	0.3438	Training	7.4799
CC1=C2c3ccc(cc3CC2(CCC1=O)Cc4ccccc4)O	1	510	6.292	304.389	-10.245	-0.287	2	2	1	3.81	1.309	37.3	50.44	0.2931	Training	7.5621
CC1(c2ccc(cc2CCN1c3cccc(c3)Cl)O)c4ccc(cc4)OCCN5CCCCC5	1	159	6.799	477.048	-10.262	-0.295	6	4	1	5.74	1.654	35.94	67.7	0.2931	Training	7.5743
CC1(c2ccc(cc2CCN1c3ccc(cc3)Cl)O)c4ccc(cc4)OCCN5CCCCC5	1	396	6.402	477.048	-10.262	-0.295	6	4	1	5.74	1.654	35.94	67.7	0.2931	Training	7.5743
Cc1cc(c2c3ccc(c(c3oc(=O)c2c1)C)O)C=C	1	10	8	266.296	-10.269	-0.268	1	3	1	3.41	1.233	50.44	46.63	0.3437	Training	7.4856
CCN(CC)CCOc1ccc(cc1)[C@H]2C3=C(CCOc4c3ccc(c4)O)c5ccccc5O2	1	28	7.553	457.57	-10.268	-0.289	7	5	1	5.44	1.615	51.16	65.76	0.2931	Training	7.5011
CCN(CC)CCOc1ccc(cc1)[C@@H]2C3=C(CCOc4c3ccc(c4)O)c5ccccc5O2	1	108	6.967	457.57	-10.268	-0.289	7	5	1	5.44	1.615	51.16	65.76	0.2931	Training	7.5011
CN(C)C(=O)/C=C/c1ccc(cc1)N2CCc3cc(ccc3C2c4ccccc4)O	1	8.7	8.06	398.506	-10.258	-0.289	4	3	1	4.15	1.497	43.78	59.85	0.2931	Training	7.4761
c1ccc(cc1)C2c3ccc(cc3CCN2c4ccccc4)O	1	48.8	7.312	301.389	-10.242	-0.288	2	2	1	4.04	1.303	23.47	50.14	0.2931	Training	7.584
CCCN1CC(Cc2c1cc(cc2)O)c3ccc(cc3)O	1	140	6.854	283.371	-10.243	-0.285	3	3	2	3.15	1.267	43.7	48.34	0.2931	Test	7.5524
C[C@H]1C[C@@H]2[C@H](CC[C@]3([C@H]2CC[C@@]3(C(=O)C)OC(=O)C)C)[C@@]4(C1=CC(=O)CC4)C	1	924	6.034	386.532	-10.246	-0.295	2	4	0	4.16	1.473	60.44	58.65	0.3031	Training	7.3594
CC(=O)c1cc(nc2c1cc(cc2)O)c3ccc(c(c3)F)O	1	93	7.032	297.285	-10.31	-0.246	2	4	2	3.15	1.295	70.42	49.73	0.2933	Training	7.4699
c1ccc(cc1)C2CCc3cc(ccc3N2C(=O)c4ccc(cc4)OCCN5CCCCC5)O	1	760	6.119	456.586	-10.263	-0.292	6	4	1	5.09	1.613	53.01	65.66	0.2931	Training	7.5363
c1ccc(cc1)CC2c3ccc(cc3CCN2c4ccccc4)O	1	66.4	7.178	315.416	-10.24	-0.291	3	2	1	4.24	1.331	23.47	51.54	0.2931	Training	7.607
c1ccc2c(c1)C(=C(CCO2)c3ccc(cc3)O)c4ccc(cc4)OCCN5CCC5	1	5.9	8.229	413.517	-10.262	-0.288	6	4	1	4.72	1.527	41.93	61.35	0.2931	Test	7.4677
c1cc(ccc1c2cc(c3cc(ccc3n2)O)C#N)O	1	28	7.553	262.268	-10.289	-0.256	1	4	2	2.68	1.225	77.14	46.23	0.2931	Training	7.452
c1cc(ccc1c2c(c3ccc(cc3s2)O)C(=O)c4ccc(cc4)S(=O)(=O)CCN5CCCCC5)O	1	30	7.523	521.66	-10.292	-0.282	7	7	2	4.97	1.743	94.91	72.17	0.2931	Training	7.4937
CCN1CC(Cc2c1cc(cc2)O)c3ccc(cc3)O	1	83	7.081	269.344	-10.246	-0.282	2	3	2	2.76	1.239	43.7	46.93	0.2931	Training	7.5084
CCCC12CCC(=O)C=C1c3ccc(cc3C2)O	1	218	6.662	242.318	-10.236	-0.285	2	2	1	2.98	1.185	37.3	44.23	0.2931	Training	7.4568
c1cc2c(cn[nH]2)c3c1C4=C(C(=O)CC[C@]4(C3)CC5CC5)Br	1	4	8.398	357.251	-10.258	-0.285	2	2	1	3.87	1.415	45.75	55.73	0.1901	Training	7.3325
CCCCC12CCC(=O)C=C1c3ccc4c(c3C2)cn[nH]4	1	283	6.548	280.371	-10.24	-0.287	3	2	1	3.54	1.261	45.75	48.04	0.1901	Test	7.4734
C[C@]12CCC3C(C1CC[C@]2(C#C)O)CC=C4[C@@]3(CC[C@@H](C4)O)C=C	1	14	7.854	326.48	-10.227	-0.3	1	2	2	3.34	1.353	40.46	52.65	0.2122	Test	7.6464
C[C@]12CC[C@H]3[C@H]([C@@H]1CC[C@]2(C#C)O)CC=C4[C@@]3(CC[C@@H](C4)O)C=C	1	14	7.854	326.48	-10.227	-0.3	1	2	2	3.34	1.353	40.46	52.65	0.2122	Training	7.6464
CCc1c(c2ccc(cc2s1)O)C(=O)c3ccc(cc3)OCCN4CCCCC4	1	20	7.699	409.551	-10.26	-0.289	7	5	1	4.77	1.519	49.77	60.96	0.2931	Training	7.4323
C[C@]12C[C@@H](C3c4ccc(cc4CCC3C1CC[C@@H]2O)O)CCCCOS(=O)(=O)C	1	6	8.222	422.587	-10.258	-0.291	6	5	2	3.48	1.545	83.83	62.26	0.2931	Training	7.4479
c1cc2ccc3n2c(c1)cc3c4ccc(cc4)O	1	700	6.155	233.27	-10.256	-0.272	1	2	1	3.4	1.167	24.64	43.33	0.2931	Training	7.5004
CC(C)C1c2ccc(cc2CCN1c3ccccc3)O	1	180	6.745	267.372	-10.229	-0.292	2	2	1	3.65	1.235	23.47	46.74	0.2931	Training	7.5502
CC(=O)c1cc(nc2c1cc(cc2)O)c3ccc(cc3)O	1	221	6.656	279.295	-10.282	-0.261	2	4	2	3.02	1.259	70.42	47.93	0.2931	Training	7.4837
c1cc(ccc1[C@@H]2[C@@H](Oc3ccc(cc3S2)O)c4ccc(cc4)OCCN5CC[C@H](C5)O)O	1	81	7.092	465.571	-10.284	-0.281	6	7	3	4.01	1.631	82.39	66.56	0.2931	Training	7.4975
c1ccc(cc1)N2CCc3cc(ccc3C2c4cccs4)O	1	26.3	7.58	307.418	-10.248	-0.285	2	3	1	4.11	1.315	23.47	50.74	0.2931	Training	7.548
Cc1c(cc(c2c1O[C@@H](CC2=O)c3ccc(cc3)O)O)O	1	863	6.064	286.283	-10.297	-0.253	1	5	3	2.32	1.273	86.99	48.63	0.2931	Test	7.4787
CC1=C2c3ccc(cc3C[C@@]24CCC[C@H](C4)C1=O)O	1	11	7.959	254.329	-10.239	-0.284	0	2	1	2.98	1.209	37.3	45.43	0.2931	Training	7.4802
c1ccc(cc1)CC23CCC(=O)C(=C2c4ccc5c(c4C3)cn[nH]5)c6ccc(cc6)OCCN7CCCCC7	1	130	6.886	517.673	-10.266	-0.297	7	4	1	5.99	1.735	58.22	71.77	0.1901	Training	7.6044
c1ccc(cc1)CN2Cc3cc(ccc3C(C2)c4ccc(cc4)O)O	1	13.1	7.883	331.415	-10.253	-0.285	3	3	2	3.75	1.363	43.7	53.14	0.2931	Training	7.6277
CN(C)CCOc1ccc(cc1)[C@H]2C3=C(CCOc4c3ccc(c4)O)c5ccc(cc5O2)O	1	12	7.921	445.515	-10.282	-0.28	5	6	2	4.37	1.591	71.39	64.55	0.2931	Training	7.4568
CN(C)CCOc1ccc(cc1)[C@@H]2C3=C(CCOc4c3ccc(c4)O)c5ccc(cc5O2)O	1	23	7.638	445.515	-10.282	-0.28	5	6	2	4.37	1.591	71.39	64.55	0.2931	Training	7.4568
c1ccc(cc1)[C@H]2COc3cc(ccc3[C@H]2c4ccc(cc4)OCCN5CCCCC5)O	1	3.1	8.509	429.56	-10.257	-0.293	6	4	1	5.07	1.559	41.93	62.96	0.2931	Training	7.5319
C/C=C/c1cccc2c1c3ccc(c(c3oc2=O)C)O	1	116	6.936	266.296	-10.269	-0.268	1	3	1	3.49	1.233	50.44	46.63	0.3437	Test	7.5009
c1cc(ccc1C2C3=C(COc4c3ccc(c4)O)c5ccc(cc5O2)O)OCCN6CCCC6	1	80	7.097	457.526	-10.284	-0.28	5	6	2	4.51	1.615	71.39	65.75	0.2931	Training	7.4738
CCS(=O)(=O)c1ccc(cc1)c2ccc3cc(ccc3c2Oc4ccc(cc4)OCCN5CCCCC5)O	1	8.38	8.077	531.674	-10.282	-0.289	9	6	1	6.16	1.763	76.07	73.17	0.2931	Training	7.5451
c1cc(ccc1[C@@H]2CCc3cc(ccc3O2)O)O	1	41.6	7.381	242.274	-10.264	-0.268	1	3	2	2.66	1.185	49.69	44.23	0.2931	Training	7.4988
CCCCC12CCC(=O)C(=C1c3ccc4c(c3C2)nn[nH]4)CCC	1	58	7.237	323.44	-10.242	-0.29	5	3	1	4.11	1.347	58.64	52.34	0.192	Training	7.5011
Cc1cc(c2c3ccc(c(c3oc(=O)c2c1)C)O)CC=C	1	35	7.456	280.323	-10.263	-0.273	2	3	1	3.5	1.261	50.44	48.03	0.3437	Training	7.4875
c1ccc(cc1)[C@@H]2[C@@H](c3ccc(cc3CO2)O)c4ccc(cc4)OCCN5CCCC5	1	0.15	9.824	415.533	-10.258	-0.291	6	4	1	4.77	1.531	41.93	61.55	0.2931	Training	7.4885
CS(=O)(=O)c1ccc(cc1)c2ccc3cc(ccc3c2Oc4ccc(cc4)OCCN5CCCCC5)O	1	0.86	9.066	517.647	-10.284	-0.287	8	6	1	5.77	1.735	76.07	71.76	0.2931	Test	7.5011
c1cc(ccc1c2c(c3nc(cc(n3n2)C(F)(F)F)C(F)(F)F)c4ccc(cc4)OCCN5CCCCC5)O	1	40	7.398	550.503	-10.361	-0.244	6	6	1	6.17	1.801	62.89	75.05	0.4331	Training	7.4975
c1cc(ccc1c2c(nn3c2nc(cc3C(F)(F)F)C(F)(F)F)c4ccc(cc4)OCCN5CCCCC5)O	1	384	6.416	550.503	-10.361	-0.244	6	6	1	6.17	1.801	62.89	75.05	0.4331	Training	7.4975
CCC[C@@H]1C[C@@H]2C[C@]13Cc4cc(ccc4C3=C(C2=O)C)O	1	1	9	282.383	-10.234	-0.29	2	2	1	3.62	1.265	37.3	48.24	0.2931	Test	7.5567
c1cc(ccc1[C@@H]2[C@@H](Oc3ccc(cc3S2)O)c4ccc(cc4)OCCN5CCC(CC5)C(=O)N)O	1	366	6.437	506.624	-10.287	-0.283	7	7	3	4.14	1.713	105.25	70.66	0.2931	Training	7.5306
COCc1cc(cc2c1O[C@H]([C@@H]3[C@H]2CC(C3)(F)F)c4ccc(cc4)O)O	1	1.06	8.975	362.372	-10.305	-0.257	3	4	2	4.01	1.425	58.92	56.24	0.2931	Training	7.5513
COCc1cc(cc2c1O[C@@H]([C@H]3[C@@H]2CC(C3)(F)F)c4ccc(cc4)O)O	1	236	6.627	362.372	-10.305	-0.257	3	4	2	4.01	1.425	58.92	56.24	0.2931	Test	7.5513
CC1=C(C(=O)c2c1cc(cc2)O)c3ccc(cc3)O	1	2	8.699	252.269	-10.276	-0.262	1	3	2	2.72	1.205	57.53	45.23	0.2931	Test	7.5046
CC1=C(C(=O)c2c1ccc(c2)O)c3ccc(cc3)O	1	11	7.959	252.269	-10.276	-0.262	1	3	2	2.72	1.205	57.53	45.23	0.2931	Training	7.5046
Cc1cc(cc2c1c(=S)n(cn2)c3ccc(cc3)O)O	1	79	7.102	284.34	-10.281	-0.262	1	5	2	2.97	1.269	58.28	48.43	0.2931	Training	7.4338
C=CCc1cc(cc2c1oc(n2)c3ccc(cc3F)O)O	1	3	8.523	285.274	-10.309	-0.246	3	4	2	3.27	1.271	66.49	48.53	0.2931	Training	7.4782
C=CCc1cc(cc2c1oc(n2)c3ccc(c(c3)F)O)O	1	14	7.854	285.274	-10.309	-0.246	3	4	2	3.27	1.271	66.49	48.53	0.2933	Training	7.4784
CCC12CCC(=O)C(=C1c3ccc(cc3C2)O)C	1	28	7.553	242.318	-10.236	-0.285	1	2	1	2.98	1.185	37.3	44.23	0.2931	Test	7.4734
CC[C@@]12CCC(=O)C(=C1c3ccc(cc3C2)O)C	1	28	7.553	242.318	-10.236	-0.285	1	2	1	2.98	1.185	37.3	44.23	0.2931	Training	7.4734
C=CCn1c2c(cccc2C(F)(F)F)c(n1)c3ccc(cc3O)O	1	106	6.975	334.297	-10.342	-0.231	3	4	2	3.82	1.369	58.28	53.43	0.418	Training	7.5804
Cc1ccc(cc1)N2CCc3cc(ccc3C2(C)c4ccc(cc4)OCCN5CCCCC5)O	1	421	6.376	456.63	-10.25	-0.3	6	4	1	5.39	1.613	35.94	65.66	0.2931	Training	7.6002
CN1CCN(CC1)c2ccc(cc2)[C@H]3[C@H](Sc4cc(ccc4O3)O)c5ccc(cc5)O	1	59	7.229	434.561	-10.271	-0.285	3	6	2	4.32	1.569	56.17	63.46	0.2931	Training	7.4954
CCCC12CCC(=O)C(=C1c3ccc4c(c3C2)cn[nH]4)C	1	12.6	7.9	280.371	-10.24	-0.287	2	2	1	3.54	1.261	45.75	48.04	0.1901	Test	7.49
Cc1ccc(c(c1)C)C(=O)c2c(c3ccc(cc3o2)O)Cc4ccccc4OC	1	830	6.081	386.447	-10.273	-0.279	5	4	1	5.09	1.473	59.67	58.64	0.2931	Training	7.5863
CC(=O)N(C)c1ccc(cc1)[C@H]2C[C@]3([C@@H](CC[C@]3(C#C)O)[C@H]4C2=C5CCC(=O)C=C5CC4)C	1	1140	5.943	443.587	-10.256	-0.295	2	3	1	4.43	1.587	57.61	64.36	0.2231	Test	7.5327
Cc1cc(c(c2c1c3ccc(c(c3oc2=O)C)O)C)O	1	5.7	8.244	270.284	-10.282	-0.26	0	4	2	2.78	1.241	70.67	47.03	0.3441	Training	7.5063
Cc1cc(c(c2c1c3ccc(c(c3c(=O)o2)C)O)C)O	1	6.7	8.174	270.284	-10.282	-0.26	0	4	2	2.78	1.241	70.67	47.03	0.3441	Training	7.5063
c1cc(ccc1[C@H]2C3=C(COc4c3ccc(c4)O)c5ccc(cc5O2)O)OCCN6CCCCC6	1	1.3	8.886	471.553	-10.281	-0.283	5	6	2	4.9	1.643	71.39	67.16	0.2931	Training	7.5344
c1cc(ccc1[C@H]2C3=C(CCOc4c3ccc(c4)O)c5ccc(cc5O2)O)OCCN6CCCC6	1	8.7	8.06	471.553	-10.281	-0.283	5	6	2	4.9	1.643	71.39	67.16	0.2931	Training	7.5344
c1cc(ccc1C2C3=C(COc4c3ccc(c4)O)c5ccc(cc5O2)O)OCCN6CCCCC6	1	12	7.921	471.553	-10.281	-0.283	5	6	2	4.9	1.643	71.39	67.16	0.2931	Training	7.5344
c1cc(ccc1[C@@H]2C3=C(CCOc4c3ccc(c4)O)c5ccc(cc5O2)O)OCCN6CCCC6	1	14	7.854	471.553	-10.281	-0.283	5	6	2	4.9	1.643	71.39	67.16	0.2931	Training	7.5344
c1cc(ccc1[C@@H]2C3=C(COc4c3ccc(c4)O)c5ccc(cc5O2)O)OCCN6CCCCC6	1	20.3	7.693	471.553	-10.281	-0.283	5	6	2	4.9	1.643	71.39	67.16	0.2931	Training	7.5344
C=CCc1cc(cc2c1oc(n2)c3ccc(cc3)O)O	1	13	7.886	267.284	-10.281	-0.261	3	4	2	3.13	1.235	66.49	46.73	0.2931	Training	7.4903
c1ccc(cc1)c2nc3ccccc3n2c4ccc(cc4)O	1	137	6.863	286.334	-10.262	-0.275	2	3	1	3.9	1.273	38.05	48.63	0.2931	Training	7.5103
c1cc(cc(c1)O)N2CCc3cc(ccc3C2c4ccc(cc4)N5CCN(CC5)C6CCCC6)O	1	59	7.229	469.629	-10.258	-0.297	4	5	2	4.81	1.639	50.18	66.96	0.2931	Training	7.6303
c1cc(ccc1CN2c3ccc(cc3CCC2c4ccc(cc4)O)O)OCCN5CCCC5	1	9.8	8.009	444.575	-10.261	-0.292	7	5	2	4.77	1.589	56.17	64.46	0.2931	Training	7.5768
CC1(c2ccc(cc2CCN1c3cccc(c3)O)O)c4ccc(cc4)OCCN5CCCCC5	1	47	7.328	458.602	-10.26	-0.294	6	5	2	4.79	1.617	56.17	65.86	0.2931	Training	7.5986
COc1cc(cc2c1oc(c2)c3ccc(cc3)O)O	1	10	8	256.257	-10.29	-0.254	2	4	2	3.02	1.213	62.83	45.63	0.2931	Training	7.4724
COc1ccc(cc1)C2C(Oc3ccc(cc3S2)O)c4ccc(cc4)OCCN5CCCCC5	1	792	6.101	477.626	-10.271	-0.29	7	6	1	5.73	1.655	51.16	67.76	0.2931	Training	7.5085
c1ccc2c(c1)C3=C(c4ccc(cc4OCC3)O)[C@@H](O2)c5ccc(cc5)OCCN6CCCCC6	1	24	7.62	469.581	-10.27	-0.289	5	5	1	5.58	1.639	51.16	66.96	0.2931	Training	7.5513
c1ccc2c(c1)C3=C(CCO2)c4ccc(cc4O[C@H]3c5ccc(cc5)OCCN6CCCCC6)O	1	63	7.201	469.581	-10.27	-0.289	5	5	1	5.58	1.639	51.16	66.96	0.2931	Training	7.5513
c1ccc2c(c1)C3=C(c4ccc(cc4OCC3)O)[C@H](O2)c5ccc(cc5)OCCN6CCCCC6	1	99	7.004	469.581	-10.27	-0.289	5	5	1	5.58	1.639	51.16	66.96	0.2931	Training	7.5513
c1ccc2c(c1)C3=C(CCO2)c4ccc(cc4O[C@@H]3c5ccc(cc5)OCCN6CCCCC6)O	1	200	6.699	469.581	-10.27	-0.289	5	5	1	5.58	1.639	51.16	66.96	0.2931	Training	7.5513
Cc1cc(cc2c1C(=O)[C@H]([C@H](O2)c3ccc(cc3)OCCN4CCCCC4)c5ccc(cc5)O)O	1	546	6.263	473.569	-10.278	-0.286	6	6	2	4.87	1.647	79.23	67.36	0.2931	Training	7.5385
Cc1c(c2ccc(cc2s1)O)C(=O)c3ccc(cc3)OCCN4CCCCC4	1	35	7.456	395.524	-10.262	-0.286	6	5	1	4.51	1.491	49.77	59.55	0.2931	Test	7.4132
CC[C@@H]1CC[C@@H]2C[C@]13Cc4cc(ccc4C3=C(C2=O)C)O	1	5	8.301	282.383	-10.234	-0.29	1	2	1	3.62	1.265	37.3	48.24	0.2931	Training	7.5733
CC[C@H]1CC[C@@H]2C[C@]13Cc4cc(ccc4C3=C(C2=O)C)O	1	45	7.347	282.383	-10.234	-0.29	1	2	1	3.62	1.265	37.3	48.24	0.2931	Test	7.5733
Cc1cc(ccc1O)c2cc(cc(n2)N(C)CC(C)C)c3ccccc3	1	1320	5.879	346.474	-10.24	-0.294	5	3	1	5.02	1.393	36.36	54.65	0.2931	Training	7.6683
CNC(=O)c1ccc(cc1)c2c(c3ccc(cc3s2)O)C(=O)c4ccc(cc4)OCCN5CCCCC5	1	40	7.398	514.647	-10.282	-0.287	8	6	2	5.23	1.729	78.87	71.46	0.2931	Training	7.5763
COc1ccc2c(c1)sc(c2C(=O)c3ccc(cc3)OCCN4CCCCC4)c5ccc(cc5)O	1	250	6.602	487.621	-10.276	-0.288	8	6	1	5.88	1.675	59	68.76	0.2931	Training	7.5148
c1ccc(cc1)C2CCc3cc(ccc3N2Cc4ccc(cc4)OCCN5CCCCC5)O	1	8	8.097	442.603	-10.251	-0.298	7	4	1	5.45	1.585	35.94	64.26	0.2931	Training	7.5937
CC1(c2ccc(cc2CCN1c3ccccc3)O)c4ccc(cc4)OCCN5CCCCCC5	1	80	7.097	456.63	-10.25	-0.3	6	4	1	5.47	1.613	35.94	65.66	0.2931	Training	7.6155
c1ccc2c(c1)c3c(s2)c(=O)c4c(cc(cc4o3)O)O	1	762	6.118	284.292	-10.318	-0.241	0	5	2	3.07	1.269	70.67	48.43	0.2931	Training	7.4503
CCCCCC12CCC(=O)C=C1c3ccc(cc3C2)O	1	945	6.025	270.372	-10.232	-0.291	4	2	1	3.76	1.241	37.3	47.04	0.2931	Training	7.56
CCc1cc(cc2c1oc(n2)c3ccc(cc3)O)O	1	13	7.886	255.273	-10.279	-0.261	2	4	2	2.97	1.211	66.49	45.53	0.2931	Training	7.4862
COCc1cc(cc2c1O[C@H]([C@@H]3[C@H]2CCC3)c4ccc(cc4)O)O	1	0.56	9.252	326.392	-10.263	-0.278	3	4	2	3.76	1.353	58.92	52.64	0.2931	Training	7.581
c1cc(ccc1c2c(c3ccc(cc3s2)O)C(=O)c4ccc(cc4)OCCN5CCCCC5)N(=O)=O	1	500	6.301	502.592	-10.296	-0.278	8	7	1	5.78	1.705	92.91	70.26	0.2931	Training	7.4452
COc1cc(c2c(c1)oc3c(c2=O)c4ccc(cc4o3)O)O	1	127	6.896	298.25	-10.334	-0.233	1	6	2	2.61	1.296	93.04	49.83	0.3023	Training	7.6451
CN(C)C(=O)c1ccc(cc1)c2ccc3cc(ccc3c2Oc4ccc(cc4)OCCN5CCCCC5)O	1	2.32	8.635	510.634	-10.275	-0.291	8	5	1	6.07	1.721	62.24	71.06	0.2931	Training	7.597
c1cc(ccc1c2c(c3ccc(cc3s2)O)C(=O)c4ccc(cc4)N5CCN(CC5)C(=O)c6ccc(cc6)N(=O)=O)O	1	1.27	8.896	579.634	-10.319	-0.273	6	8	2	5.58	1.859	124.22	77.96	0.2931	Test	7.5145
c1ccc(c(c1)C(=O)N2CCN(CC2)c3ccc(cc3)C(=O)c4c5ccc(cc5sc4c6ccc(cc6)O)O)N(=O)=O	1	12.9	7.889	579.634	-10.319	-0.273	6	8	2	5.58	1.859	124.22	77.96	0.2931	Training	7.5145
CCCCC12CCC(=O)C=C1c3ccc(cc3C2)O	1	188	6.726	256.345	-10.234	-0.288	3	2	1	3.37	1.213	37.3	45.63	0.2931	Training	7.516
c1cc(cc(c1)O)N2CCc3cc(ccc3C2c4ccc(cc4)N5CCN(CC5)C6CCCCC6)O	1	52	7.284	483.656	-10.257	-0.299	4	5	2	5.2	1.667	50.18	68.37	0.2931	Training	7.6909
c1cc(ccc1[C@@H]2[C@@H]3CC(=O)CC[C@@H]3c4cc(ccc4O2)O)O	1	20.4	7.69	310.349	-10.273	-0.271	1	4	2	3.18	1.321	66.76	51.03	0.2931	Training	7.5215
c1cc(ccc1[C@@H]2[C@@H]3CCC(=O)C[C@@H]3c4cc(ccc4O2)O)O	1	750	6.125	310.349	-10.273	-0.271	1	4	2	3.18	1.321	66.76	51.03	0.2931	Training	7.5215
CC#C[C@]1(CC[C@]2(c3ccc(cc3CC[C@@H]2C1)O)CC=C)O	1	250	6.602	296.41	-10.233	-0.293	2	2	2	3.21	1.293	40.46	49.64	0.2931	Training	7.6538
CC1=C2c3ccc(cc3CC2(CCC1=O)CC(C)C)O	1	20	7.699	270.372	-10.232	-0.291	2	2	1	3.62	1.241	37.3	47.04	0.2931	Test	7.5665
c1cc(ccc1[C@@H]2[C@@H](Oc3ccc(cc3S2)O)c4ccc(cc4)OCCN5CCSCC5)O	1	72	7.143	481.639	-10.279	-0.286	6	7	2	4.99	1.663	62.16	68.16	0.2931	Training	7.5126
Cc1c2cccc3n2c(c1c4ccc(cc4)O)cc3	1	28	7.553	247.297	-10.25	-0.277	1	2	1	3.71	1.195	24.64	44.73	0.2931	Training	7.561
c1cc(oc1)[C@@H]2[C@@H](Oc3ccc(cc3S2)O)c4ccc(cc4)OCCN5CCCCC5	1	210	6.678	437.561	-10.272	-0.285	6	6	1	5.32	1.575	55.07	63.76	0.2931	Training	7.4616
c1ccc(cc1)C[C@@H]2[C@@H](Oc3ccc(cc3S2)O)c4ccc(cc4)OCCN5CCCCC5	1	60	7.222	461.627	-10.261	-0.294	7	5	1	5.59	1.623	41.93	66.16	0.2931	Training	7.5568
c1ccc(cc1)CC23CCC(=O)C(=C2c4ccc(cc4C3)O)c5ccc(cc5)OCCN6CCCCC6	1	180	6.745	493.647	-10.261	-0.298	7	4	1	5.82	1.687	49.77	69.36	0.2931	Training	7.6471
CCc1cc(cc2c1C(=O)[C@H]([C@H](O2)c3ccc(cc3)OCCN4CCCCC4)c5ccc(cc5)O)O	1	152	6.818	487.596	-10.276	-0.288	7	6	2	5.13	1.675	79.23	68.76	0.2931	Test	7.5729
c1cc(ccc1[C@@H]2[C@@H](Oc3ccc(cc3S2)O)c4ccc(cc4)OCCN5CCC[C@H]5CO)O	1	81	7.092	479.598	-10.282	-0.284	7	7	3	4.4	1.659	82.39	67.96	0.2931	Training	7.5568
c1cc(ccc1[C@@H]2[C@@H](Oc3ccc(cc3S2)O)c4ccc(cc4)OCCN5CCC[C@@H]5CO)O	1	134	6.873	479.598	-10.282	-0.284	7	7	3	4.4	1.659	82.39	67.96	0.2931	Test	7.5568
CC1=C2c3ccc(cc3CC2(CCC1=O)C(C)C)O	1	123	6.91	256.345	-10.234	-0.288	1	2	1	3.23	1.213	37.3	45.63	0.2931	Training	7.5225
CCCCN(C)c1cc(cc(n1)c2ccc(c(c2)C)O)c3ccccc3	1	1580	5.801	346.474	-10.24	-0.294	6	3	1	5.17	1.393	36.36	54.65	0.2931	Training	7.6804
CCSC1=C(C(=O)c2c1ccc(c2)O)c3ccc(cc3)O	1	8	8.097	298.363	-10.273	-0.269	3	4	2	3.42	1.297	57.53	49.84	0.2931	Training	7.5333
CCSC1=C(C(=O)c2c1cc(cc2)O)c3ccc(cc3)O	1	150	6.824	298.363	-10.273	-0.269	3	4	2	3.42	1.297	57.53	49.84	0.2931	Training	7.5333
C=Cc1cc(cc2c1oc(n2)c3ccc(cc3)O)O	1	3.5	8.456	253.257	-10.289	-0.255	2	4	2	3.05	1.207	66.49	45.33	0.2931	Training	7.4903
c1cc(ccc1C2=C(c3ccc(cc3OCC2)F)c4ccc(cc4)OCCN5CCCC5)O	1	0.7	9.155	445.534	-10.277	-0.283	6	4	1	5.25	1.591	41.93	64.55	0.2931	Training	7.5316
c1cc(cc(c1)O)C2=C(c3ccc(cc3OCC2)F)c4ccc(cc4)OCCN5CCCC5	1	6	8.222	445.534	-10.277	-0.283	6	4	1	5.25	1.591	41.93	64.55	0.2931	Training	7.5316
c1cc(ccc1C2=C(CCOc3c2ccc(c3)F)c4ccc(cc4)OCCN5CCCC5)O	1	17.33	7.761	445.534	-10.277	-0.283	6	4	1	5.25	1.591	41.93	64.55	0.2931	Training	7.5316
c1ccc(cc1)c2c(nn3c2nc(cc3C(F)(F)F)C(F)(F)F)c4ccc(cc4)O	1	244	6.613	423.316	-10.404	-0.204	2	4	1	5.31	1.547	50.42	62.33	0.4331	Training	7.5777
c1ccc(cc1)c2c(c3nc(cc(n3n2)C(F)(F)F)C(F)(F)F)c4ccc(cc4)O	1	278	6.556	423.316	-10.404	-0.204	2	4	1	5.31	1.547	50.42	62.33	0.4331	Training	7.5777
c1cc(cc(c1)O)C2CCc3cc(ccc3N2C(=O)c4ccc(cc4)OCCN5CCCCC5)O	1	590	6.229	472.585	-10.273	-0.288	6	5	2	4.8	1.645	73.24	67.26	0.2931	Training	7.5953
c1cc(ccc1C2CCc3cc(ccc3N2C(=O)c4ccc(cc4)OCCN5CCCCC5)O)O	1	990	6.004	472.585	-10.273	-0.288	6	5	2	4.8	1.645	73.24	67.26	0.2931	Training	7.5953
CC(C)COC(=O)c1ccc2c(c1)sc(c2C(=O)c3ccc(cc3)OCCN4CCCCC4)c5ccc(cc5)O	1	40	7.398	557.712	-10.282	-0.292	10	7	1	6.68	1.815	76.07	75.77	0.3377	Training	7.5798
c1cc(ccc1c2ccc3cc(ccc3n2)O)O	1	70	7.155	237.258	-10.271	-0.263	1	3	2	2.81	1.175	53.35	43.73	0.2931	Training	7.5284
c1cc(ccc1c2c(c3ccc(cc3s2)C(=O)N)C(=O)c4ccc(cc4)OCCN5CCCCC5)O	1	30	7.523	500.62	-10.284	-0.285	8	6	2	4.97	1.701	92.86	70.06	0.2931	Training	7.5526
c1cc(ccc1[C@@H]2[C@@H](Oc3ccc(cc3S2)O)c4ccc(cc4)OCCN5CC6CC6C5)O	1	136	6.866	461.583	-10.276	-0.285	6	6	2	4.9	1.623	62.16	66.16	0.2931	Training	7.5434
c1cc(ccc1c2c(c3ccc(cc3s2)O)C(=O)c4ccc(cc4)OCCN5CCCCC5)C(=O)N	1	200	6.699	500.62	-10.284	-0.285	8	6	2	4.97	1.701	92.86	70.06	0.2931	Training	7.5526
CSC1=C(C(=O)c2c1cc(cc2)O)c3ccc(cc3)O	1	1.3	8.886	284.336	-10.28	-0.263	2	4	2	3.03	1.269	57.53	48.43	0.2931	Training	7.4893
CSC1=C(C(=O)c2c1ccc(c2)O)c3ccc(cc3)O	1	3	8.523	284.336	-10.28	-0.263	2	4	2	3.03	1.269	57.53	48.43	0.2931	Test	7.4893
c1ccc(cc1)c2c(noc2C(F)(F)F)c3ccc(cc3)O	1	2.4	8.62	305.255	-10.353	-0.222	2	3	1	4.23	1.311	46.26	50.53	0.4526	Training	7.5798
c1cc(oc1)C(=O)N2CCN(CC2)c3ccc(cc3)C(=O)c4c5ccc(cc5sc4c6ccc(cc6)O)O	1	20.09	7.697	524.598	-10.304	-0.275	5	7	2	5.27	1.749	94.22	72.46	0.2931	Training	7.5372
CC[C@@]12CC[C@@](C[C@H]1CCc3c2ccc(c3)O)(C#CC)O	1	580	6.237	284.399	-10.23	-0.293	1	2	2	3.04	1.269	40.46	48.44	0.2931	Training	7.6477
Cc1cc(cc2c1-c3ccc(c(c3OC2)C)O)O	1	74	7.131	242.274	-10.264	-0.268	0	3	2	2.77	1.185	49.69	44.23	0.2931	Training	7.5365
Cc1c(ccc-2c1COc3c2ccc(c3C)O)O	1	88	7.056	242.274	-10.264	-0.268	0	3	2	2.77	1.185	49.69	44.23	0.2931	Training	7.5365
CCCCC12CCC(=O)C(=C1c3ccc(cc3C2)O)C	1	16	7.796	270.372	-10.232	-0.291	3	2	1	3.76	1.241	37.3	47.04	0.2931	Training	7.5767
CCCC[C@@]12CCC(=O)C(=C1c3ccc(cc3C2)O)C	1	19	7.721	270.372	-10.232	-0.291	3	2	1	3.76	1.241	37.3	47.04	0.2931	Training	7.5767
c1cc(c(cc1c2cc3cc(cc(c3o2)CC#N)O)F)O	1	10	8	283.258	-10.321	-0.239	2	4	2	3.22	1.267	77.39	48.33	0.2933	Training	7.4955
CC(C)[C@@H]1[C@@H](Oc2ccc(cc2S1)O)c3ccc(cc3)OCCN4CCCCC4	1	105	6.979	413.583	-10.253	-0.294	6	5	1	5.01	1.527	41.93	61.36	0.2931	Training	7.502
C[C@]12CC[C@@H]3c4ccc(cc4CC[C@H]3[C@@H]1CC[C@]2(C#C)O)O	1	8.1	8.092	296.41	-10.233	-0.293	0	2	2	3.11	1.293	40.46	49.64	0.2931	Training	7.6679
CCCC12CCC(=O)C(=C1c3ccc(cc3C2)O)C	1	11	7.959	256.345	-10.234	-0.288	2	2	1	3.37	1.213	37.3	45.63	0.2931	Training	7.5327
CCC[C@@]12CCC(=O)C(=C1c3ccc(cc3C2)O)C	1	14	7.854	256.345	-10.234	-0.288	2	2	1	3.37	1.213	37.3	45.63	0.2931	Training	7.5327
C#Cc1ccc(cc1)c2c(c3ccc(cc3s2)O)C(=O)c4ccc(cc4)OCCN5CCCCC5	1	0.8	9.097	481.617	-10.273	-0.289	7	5	1	5.85	1.663	49.77	68.16	0.2931	Training	7.5797
C#Cc1ccc2c(c1)sc(c2C(=O)c3ccc(cc3)OCCN4CCCCC4)c5ccc(cc5)O	1	20	7.699	481.617	-10.273	-0.289	7	5	1	5.85	1.663	49.77	68.16	0.2931	Test	7.5797
c1cc(ccc1[C@@H]2[C@@H](Oc3ccc(cc3S2)O)c4ccc(cc4)OCCN5CC[C@H](C5)F)O	1	59	7.229	467.562	-10.291	-0.277	6	6	2	4.99	1.635	62.16	66.76	0.2931	Test	7.5317
c1cc(ccc1c2ccc(c3c2cco3)/C=N/O)O	1	10	8	253.257	-10.289	-0.255	2	4	2	3.11	1.207	65.96	45.33	0.3296	Training	7.5221
c1cc(ccc1c2ccc(c3c2occ3)/C=N/O)O	1	457	6.34	253.257	-10.289	-0.255	2	4	2	3.11	1.207	65.96	45.33	0.3296	Training	7.5221
CCN1CCN(CC1)c2ccc(cc2)[C@H]3[C@H](Sc4cc(ccc4O3)O)c5ccc(cc5)O	1	27	7.569	448.588	-10.269	-0.288	4	6	2	4.71	1.597	56.17	64.86	0.2931	Training	7.5547
CCCC[C@@]12CCC(=O)C(=C1c3ccc4c(c3C2)c(n[nH]4)F)C(F)(F)F	1	1	9	366.358	-10.326	-0.245	3	2	1	4.61	1.433	45.75	56.64	0.4196	Training	7.6585
CCS(=O)(=O)c1ccc(cc1)c2c(c3ccc(cc3s2)O)Oc4ccc(cc4)OCCN5CCCCC5	1	31.4	7.503	537.703	-10.286	-0.288	9	7	1	6.22	1.775	76.07	73.77	0.2931	Test	7.5072
CCCCC12CCC(=O)C(=C1c3ccc4c(c3C2)cn[nH]4)C	1	12	7.921	294.398	-10.238	-0.289	3	2	1	3.93	1.289	45.75	49.44	0.1901	Test	7.5493
c1cc(ccc1C2=C(c3ccc(cc3OCC2)F)c4ccc(cc4)OCCN5CCCCC5)O	1	8.78	8.057	459.561	-10.275	-0.286	6	4	1	5.64	1.619	41.93	65.96	0.2931	Training	7.5922
CCCCOC(=O)c1ccc2c(c1)sc(c2C(=O)c3ccc(cc3)OCCN4CCCCC4)c5ccc(cc5)O	1	40	7.398	557.712	-10.282	-0.292	11	7	1	6.83	1.815	76.07	75.77	0.3377	Test	7.5918
c1ccc(cc1)c2c(c3ccccc3s2)C(=O)c4ccc(cc4)OCCN5CCCCC5	1	300	6.523	441.596	-10.259	-0.293	7	4	0	6.16	1.583	29.54	64.16	0.1946	Training	7.4866
c1cc(ccc1c2cc3cc(cc(c3o2)CC#N)O)O	1	14	7.854	265.268	-10.29	-0.255	2	4	2	3.08	1.231	77.39	46.53	0.2931	Training	7.5074
c1ccc(cc1)C2=Cc3ccc(cc3OC2c4ccc(cc4)OCCN5CCCC5)O	1	11.1	7.955	413.517	-10.262	-0.288	6	4	1	5.04	1.527	41.93	61.35	0.2931	Training	7.5289
c1cc(ccc1[C@@H]2[C@@H](Oc3ccc(cc3S2)O)c4ccc(cc4)OCCN5CCC(CC5)O)O	1	331	6.48	479.598	-10.282	-0.284	6	7	3	4.4	1.659	82.39	67.96	0.2931	Test	7.5734
c1cc(ccc1C#N)c2c(c3ccc(cc3s2)O)C(=O)c4ccc(cc4)OCCN5CCCCC5	1	8	8.097	482.605	-10.279	-0.286	7	6	1	5.74	1.665	73.56	68.26	0.2931	Test	7.5269
CC(=O)c1cc(cc2c1oc(c2)c3ccc(cc3)O)O	1	6	8.222	268.268	-10.292	-0.254	2	4	2	3.21	1.237	70.67	46.83	0.2931	Training	7.5142
CCc1c(c2ccc3n2c1c(cc3)CO)c4ccc(cc4)O	1	12	7.921	291.35	-10.257	-0.278	3	3	2	3.46	1.283	44.87	49.13	0.2931	Training	7.597
Cc1c(c(c2c(c1O)c(=O)c(co2)c3ccc(cc3)O)C)O	1	880	6.056	298.294	-10.299	-0.254	1	5	3	2.69	1.297	90.9	49.83	0.2932	Training	7.5473
c1cc(cc2c1cc(cc2C=O)O)c3ccc(c(c3)F)O	1	1.1	8.959	282.27	-10.307	-0.247	2	3	2	3.37	1.265	57.53	48.23	0.2933	Training	7.5637
c1cc(cc2c1cc(cc2C=O)c3ccc(c(c3)F)O)O	1	3.4	8.469	282.27	-10.307	-0.247	2	3	2	3.37	1.265	57.53	48.23	0.2933	Test	7.5637
CCCC[C@@]12CCC(=O)C(=C1c3ccc4c(c3C2)cn[nH]4)C(F)(F)F	1	0.8	9.097	348.368	-10.304	-0.256	3	2	1	4.47	1.397	45.75	54.84	0.4196	Training	7.6705
CC1=C(C(=O)c2c1cc(cc2O)O)c3ccc(cc3)O	1	2.4	8.62	268.268	-10.292	-0.254	1	4	3	2.43	1.237	77.76	46.83	0.2931	Training	7.5635
c1cc2c(cc1c3ccc(c(c3)F)O)c(cc(c2C#N)O)C#N	1	28	7.553	304.28	-10.322	-0.24	1	4	2	3.3	1.309	88.04	50.43	0.2933	Test	7.5335
CCCCC12CCC(=O)C(=C1c3ccc4c(c3C2)cn[nH]4)Br	1	4.9	8.31	359.267	-10.252	-0.288	3	2	1	4.26	1.419	45.75	55.93	0.1901	Test	7.4016
CCCCC12CCC(=O)C(=C1c3ccc(cc3C2)O)c4ccco4	1	3.1	8.509	322.404	-10.253	-0.284	4	3	1	4.49	1.345	50.44	52.24	0.2931	Test	7.6026
CN1CCC(CC1)c2ccc(cc2)C3c4ccc(cc4CCN3c5ccccc5)O	1	45	7.347	398.55	-10.243	-0.298	3	3	1	4.85	1.497	26.71	59.86	0.2931	Test	7.6179
CCCCC1=C2c3ccc(cc3CC2(CCC1=O)Cc4ccccc4)O	1	310	6.509	346.47	-10.239	-0.295	5	2	1	4.98	1.393	37.3	54.65	0.2931	Training	7.7246
CC(=O)c1ccc(cc1)c2c(c3ccc(cc3s2)O)C(=O)c4ccc(cc4)OCCN5CCCCC5	1	32	7.495	499.632	-10.278	-0.288	8	6	1	6.07	1.699	66.84	69.96	0.2931	Training	7.5566
CC(=O)c1ccc2c(c1)sc(c2C(=O)c3ccc(cc3)OCCN4CCCCC4)c5ccc(cc5)O	1	60	7.222	499.632	-10.278	-0.288	8	6	1	6.07	1.699	66.84	69.96	0.2931	Test	7.5566
CCCCC12CCC(=O)C(=C1c3ccc4c(c3C2)cn[nH]4)C5CC5	1	7	8.155	320.436	-10.239	-0.292	4	2	1	4.32	1.341	45.75	52.04	0.1901	Training	7.5987
c1cc(ccc1c2nc3cc(cc(c3o2)c4nccs4)O)O	1	366	6.437	310.334	-10.309	-0.249	2	6	2	3.53	1.321	79.38	51.03	0.2931	Training	7.4514
CCC[C@@H]1CC[C@@H]2C[C@]13Cc4cc(ccc4C3=C(C2=O)C)O	1	5	8.301	296.41	-10.233	-0.293	2	2	1	4.01	1.293	37.3	49.64	0.2931	Training	7.6326
CCC[C@H]1CC[C@@H]2C[C@]13Cc4cc(ccc4C3=C(C2=O)C)O	1	141	6.851	296.41	-10.233	-0.293	2	2	1	4.01	1.293	37.3	49.64	0.2931	Training	7.6326
c1cc(ccc1[C@H]2[C@H](Oc3cc(ccc3C2=O)O)c4ccc(cc4)O)O	1	598	6.223	348.354	-10.296	-0.261	2	5	3	3.4	1.397	86.99	54.84	0.2931	Training	7.6152
c1ccc(cc1)Cc2c(cc(c3c2O[C@@H](CC3=O)c4ccc(cc4)O)O)O	1	244	6.613	362.381	-10.291	-0.265	3	5	3	3.6	1.425	86.99	56.24	0.2931	Training	7.6381
CC12CCC3c4ccc(cc4CCC3C1CC[C@]2(CCCNC(=O)CBr)O)O	1	53	7.276	450.417	-10.253	-0.298	5	3	3	3.77	1.601	69.56	65.04	0.2931	Training	7.622
c1cc(ccc1[C@@H]2[C@@H](Oc3ccc(cc3S2)O)c4ccc(cc4)OCCN5CCC(CC5)CO)O	1	436	6.361	493.625	-10.28	-0.286	7	7	3	4.65	1.687	82.39	69.36	0.2931	Training	7.6059
CN1CCCN(CC1)c2ccc(cc2)[C@H]3[C@H](Sc4cc(ccc4O3)O)c5ccc(cc5)O	1	365	6.438	448.588	-10.269	-0.288	3	6	2	4.71	1.597	56.17	64.86	0.2931	Training	7.5713
CC12CCC3c4ccc(cc4CCC3C1CC[C@]2(CCCNC(=O)CI)O)O	1	18	7.745	497.417	-10.257	-0.3	5	3	3	3.81	1.695	69.56	69.74	0.2931	Training	7.552
c1cc(ccc1[C@@H]2[C@@H](Oc3ccc(cc3S2)O)c4ccc(cc4)OCCN5CC[C@@H]6[C@H]5C6)O	1	33	7.481	461.583	-10.276	-0.285	6	6	2	5.04	1.623	62.16	66.16	0.2931	Training	7.5702
c1cc(ccc1[C@@H]2[C@@H](Oc3ccc(cc3S2)O)c4ccc(cc4)OCCN5CC[C@H]6[C@@H]5C6)O	1	56	7.252	461.583	-10.276	-0.285	6	6	2	5.04	1.623	62.16	66.16	0.2931	Test	7.5702
CCCc1cc(cc2c1oc(n2)c3ccc(cc3)O)O	1	11	7.959	269.3	-10.272	-0.266	3	4	2	3.36	1.239	66.49	46.93	0.2931	Training	7.5454
CCCc1cc(ccc1c2c3ccc(cc3on2)O)O	1	20	7.699	269.3	-10.272	-0.266	3	4	2	3.36	1.239	66.49	46.93	0.2931	Training	7.5454
CCCc1cc(ccc1O)c2c3ccc(cc3on2)O	1	25	7.602	269.3	-10.272	-0.266	3	4	2	3.36	1.239	66.49	46.93	0.2931	Training	7.5454
c1cc(c(cc1c2nc3cc(cc(c3o2)c4ccoc4)O)F)O	1	313	6.504	311.268	-10.336	-0.233	2	5	2	3.81	1.323	79.63	51.13	0.2933	Training	7.5098
c1cc(oc1)c2cc(cc3c2oc(n3)c4ccc(c(c4)F)O)O	1	313	6.504	311.268	-10.336	-0.233	2	5	2	3.81	1.323	79.63	51.13	0.2933	Training	7.5098
CN(C)CCOc1ccc(cc1)Cn2c3ccccc3c4c2c5ccc(cc5s4)O	1	45.6	7.341	416.546	-10.265	-0.287	6	5	1	5.2	1.533	37.63	61.65	0.2931	Training	7.5067
CCOCc1cc(cc2c1O[C@H]([C@@H]3[C@H]2CCC3)c4ccc(cc4)O)O	1	1.49	8.827	340.419	-10.26	-0.282	4	4	2	4.15	1.381	58.92	54.04	0.2931	Training	7.6403
c1cc(ccc1[C@H]2C3=C(CCOc4c3ccc(c4)O)c5ccc(cc5O2)F)OCCN6CCCCCC6	1	31	7.509	501.598	-10.284	-0.285	5	5	1	6.11	1.703	51.16	70.16	0.2931	Training	7.6152
c1cc(ccc1[C@@H]2C3=C(CCOc4c3ccc(c4)O)c5ccc(cc5O2)F)OCCN6CCCCCC6	1	66	7.18	501.598	-10.284	-0.285	5	5	1	6.11	1.703	51.16	70.16	0.2931	Training	7.6152
CC(C)c1cccc(c1)N2CCc3cc(ccc3C2(C)c4ccc(cc4)OCCN5CCCCC5)O	1	492	6.308	484.684	-10.25	-0.304	7	4	1	6.21	1.669	35.94	68.47	0.2931	Training	7.7277
c1cc(ccc1C2C3=C(COc4c3ccc(c4)O)c5ccc(cc5O2)O)OCCN6CCCCCC6	1	13	7.886	485.58	-10.279	-0.286	5	6	2	5.29	1.671	71.39	68.56	0.2931	Training	7.6103
c1cc(ccc1[C@H]2C3=C(CCOc4c3ccc(c4)O)c5ccc(cc5O2)O)OCCN6CCCCC6	1	16	7.796	485.58	-10.279	-0.286	5	6	2	5.29	1.671	71.39	68.56	0.2931	Training	7.6103
c1cc(ccc1[C@@H]2C3=C(CCOc4c3ccc(c4)O)c5ccc(cc5O2)O)OCCN6CCCCC6	1	21	7.678	485.58	-10.279	-0.286	5	6	2	5.29	1.671	71.39	68.56	0.2931	Training	7.6103
c1cc(ccc1C2C3=C(CCOc4c3ccc(c4)O)c5ccc(cc5O2)O)OCCN6CCCCC6	1	31	7.509	485.58	-10.279	-0.286	5	6	2	5.29	1.671	71.39	68.56	0.2931	Training	7.6103
c1cc(cc(c1)OCCN2CCCCC2)[C@H]3C4=C(CCOc5c4ccc(c5)O)c6ccc(cc6O3)O	1	200	6.699	485.58	-10.279	-0.286	5	6	2	5.29	1.671	71.39	68.56	0.2931	Training	7.6103
c1cc(cc(c1)OCCN2CCCCC2)[C@@H]3C4=C(CCOc5c4ccc(c5)O)c6ccc(cc6O3)O	1	380	6.42	485.58	-10.279	-0.286	5	6	2	5.29	1.671	71.39	68.56	0.2931	Training	7.6103
CC[C@@]12CCC(=O)C(=C1c3ccc4c(c3C2)c(n[nH]4)F)Cl	1	1.1	8.959	304.752	-10.291	-0.259	1	2	1	3.47	1.31	45.75	50.48	0.24	Training	7.3895
Cc1c(ccc2c1oc(=O)c3c2cc(c(c3)OC)Br)O	1	77	7.114	335.153	-10.303	-0.255	1	4	1	3.23	1.37	59.67	53.52	0.3438	Training	7.5526
CC/C(=C(\c1ccccc1)/c2ccc(cc2)OCCN(C)C)/c3ccccc3	1	23.8	7.623	371.524	-10.235	-0.3	8	2	0	5.5	1.443	12.47	57.15	0.1189	Test	7.4633
COc1cc(ccc1c2c(c3ccc(cc3s2)O)C(=O)c4ccc(cc4)OCCN5CCCCC5)O	1	2	8.699	503.62	-10.286	-0.284	8	7	2	5.58	1.707	79.23	70.36	0.2931	Training	7.5719
CC(C)Cc1c(cc(c2c1O[C@@H](CC2=O)c3ccc(cc3)O)O)O	1	37	7.432	328.364	-10.279	-0.269	3	5	3	3.21	1.357	86.99	52.84	0.2931	Training	7.6043
c1ccc(cc1)CC23CCC(=O)C(=C2c4ccc(cc4C3)O)c5ccc(cc5)O	1	100	7	382.459	-10.264	-0.284	3	3	2	4.66	1.465	57.53	58.25	0.2931	Training	7.769
c1cc(ccc1CN2c3ccc(cc3CCC2c4ccc(cc4)O)O)OCCN5CCCCC5	1	8.8	8.056	458.602	-10.26	-0.294	7	5	2	5.16	1.617	56.17	65.86	0.2931	Test	7.6527
c1cc(cc(c1)O)C2CCc3cc(ccc3N2Cc4ccc(cc4)OCCN5CCCCC5)O	1	11	7.959	458.602	-10.26	-0.294	7	5	2	5.16	1.617	56.17	65.86	0.2931	Training	7.6527
c1cc(ccc1c2nc3cc(cc(c3o2)C=O)O)O	1	16.5	7.783	255.229	-10.317	-0.238	2	5	2	2.22	1.21	83.56	45.52	0.2931	Training	7.6631
c1cc(oc1)c2cc(cc3c2oc(n3)c4ccc(cc4)O)O	1	135	6.87	293.278	-10.307	-0.248	2	5	2	3.67	1.287	79.63	49.33	0.2931	Training	7.5217
CCCc1cc(cc2c1C(=O)[C@H]([C@H](O2)c3ccc(cc3)OCCN4CCCCC4)c5ccc(cc5)O)O	1	207	6.684	501.623	-10.274	-0.291	8	6	2	5.52	1.703	79.23	70.16	0.2931	Training	7.6322
c1ccc(cc1)[C@H]2CCc3cc(ccc3[C@H]2c4ccc(cc4)OCCN5CCCC5)O	1	0.1	10	413.561	-10.247	-0.297	6	3	1	5.23	1.527	32.7	61.36	0.2931	Training	7.6375
c1ccc(cc1)C2CCc3cc(ccc3C2c4ccc(cc4)OCCN5CCCC5)O	1	1.21	8.917	413.561	-10.247	-0.297	6	3	1	5.23	1.527	32.7	61.36	0.2931	Training	7.6375
c1ccc(cc1)[C@H]2CCc3cc(ccc3[C@@H]2c4ccc(cc4)OCCN5CCCC5)O	1	9.75	8.011	413.561	-10.247	-0.297	6	3	1	5.23	1.527	32.7	61.36	0.2931	Training	7.6375
c1ccc(cc1)[C@H]2CCc3cc(ccc3C2c4ccc(cc4)OCCN5CCCC5)O	1	13	7.886	413.561	-10.247	-0.297	6	3	1	5.23	1.527	32.7	61.36	0.2931	Training	7.6375
c1ccc(cc1)[C@@H]2CCc3cc(ccc3[C@@H]2c4ccc(cc4)OCCN5CCCC5)O	1	270	6.569	413.561	-10.247	-0.297	6	3	1	5.23	1.527	32.7	61.36	0.2931	Training	7.6375
C[C@]12C[C@@H](C3c4ccc(cc4CCC3C1CC[C@@H]2O)O)CCCCNC(=O)CBr	1	320	6.495	464.444	-10.252	-0.3	6	3	3	4.02	1.629	69.56	66.44	0.2931	Training	7.6545
c1ccc2c(c1)C3=C(c4ccc(cc4OCC3)O)[C@@H](O2)c5ccc(cc5)OCCN6CCCCCC6	1	22	7.658	483.608	-10.269	-0.292	5	5	1	5.97	1.667	51.16	68.36	0.2931	Test	7.6272
c1ccc2c(c1)C3=C(CCO2)c4ccc(cc4O[C@H]3c5ccc(cc5)OCCN6CCCCCC6)O	1	41	7.387	483.608	-10.269	-0.292	5	5	1	5.97	1.667	51.16	68.36	0.2931	Training	7.6272
c1ccc2c(c1)C3=C(c4ccc(cc4OCC3)O)[C@H](O2)c5ccc(cc5)OCCN6CCCCCC6	1	125	6.903	483.608	-10.269	-0.292	5	5	1	5.97	1.667	51.16	68.36	0.2931	Training	7.6272
c1ccc2c(c1)C3=C(CCO2)c4ccc(cc4O[C@@H]3c5ccc(cc5)OCCN6CCCCCC6)O	1	140	6.854	483.608	-10.269	-0.292	5	5	1	5.97	1.667	51.16	68.36	0.2931	Test	7.6272
Cc1cc(ccc1c2nc3cc(cc(c3o2)C=C)O)O	1	27	7.569	267.284	-10.281	-0.261	2	4	2	3.36	1.235	66.49	46.73	0.2931	Training	7.5509
CC[C@@]12C[C@@H]([C@@](C[C@H]1CCc3c2ccc(c3)O)(c4ccccc4)O)O	1	660	6.18	338.447	-10.246	-0.29	2	3	3	3.14	1.377	60.69	53.84	0.2931	Training	7.7463
c1cc(ccc1[C@@H]2Cc3ccc(cc3O[C@@H]2c4ccc(cc4)OCCN5CCCCC5)O)O	1	8.9	8.051	445.559	-10.266	-0.289	6	5	2	4.92	1.591	62.16	64.56	0.2931	Training	7.6177
c1ccc(cc1)[C@H]2COc3cc(ccc3[C@H]2c4ccc(cc4)SCCN5CCCC5)O	1	6.5	8.187	431.601	-10.253	-0.296	6	4	1	5.39	1.563	32.7	63.16	0.2931	Test	7.6089
c1ccc(c(c1)C(=O)N2CCN(CC2)c3ccc(cc3)C(=O)c4c5ccc(cc5sc4c6ccc(cc6)O)O)Cl	1	3.21	8.493	569.082	-10.304	-0.28	5	6	2	6.33	1.838	81.08	76.91	0.2931	Training	7.692
c1cc(cc(c1)Cl)C(=O)N2CCN(CC2)c3ccc(cc3)C(=O)c4c5ccc(cc5sc4c6ccc(cc6)O)O	1	3.7	8.432	569.082	-10.304	-0.28	5	6	2	6.33	1.838	81.08	76.91	0.2931	Training	7.692
c1cc(ccc1c2c(c3ccc(cc3s2)O)C(=O)c4ccc(cc4)N5CCN(CC5)C(=O)c6ccc(cc6)Cl)O	1	4.02	8.396	569.082	-10.304	-0.28	5	6	2	6.33	1.838	81.08	76.91	0.2931	Training	7.692
CN(C)CCOc1ccc(cc1)[C@H]2[C@H](Sc3cc(ccc3O2)O)c4cccc(c4)O	1	7.3	8.137	423.534	-10.275	-0.282	6	6	2	4.51	1.547	62.16	62.35	0.2931	Test	7.5025
c1cc(ccc1C2c3ccc(cc3CCN2C(=O)C(F)(F)F)O)Br	1	22	7.658	400.194	-10.342	-0.239	1	2	1	3.69	1.5	40.54	60.02	0.4709	Training	7.7388
CCCCN(C)C(=O)CCCCCCCCCCS[C@H]1C2C(CC[C@]3(C2CC[C@@H]3O)C)c4ccc(cc4C1=O)O	1	37	7.432	571.868	-10.254	-0.31	15	5	2	7.23	1.844	77.84	77.19	0.2931	Training	7.5889
CCCC[C@@]12CCC(=O)C(=C1c3ccc4c(c3C2)c(n[nH]4)F)CC	1	0.3	9.523	326.415	-10.257	-0.282	4	2	1	4.46	1.353	45.75	52.64	0.24	Test	7.6257
CC(C)c1c(c2ccc(cc2s1)O)C(=O)c3ccc(cc3)OCCN4CCCCC4	1	3	8.523	423.578	-10.258	-0.292	7	5	1	5.33	1.547	49.77	62.36	0.2931	Training	7.5408
CCCc1c2cccc3n2c(c1c4ccc(cc4)O)cc3	1	5	8.301	275.351	-10.242	-0.285	3	2	1	4.36	1.251	24.64	47.54	0.2931	Training	7.6394
CC(C)C[C@@H]1[C@@H](Oc2ccc(cc2S1)O)c3ccc(cc3)OCCN4CCCCC4	1	38	7.42	427.61	-10.251	-0.296	7	5	1	5.4	1.555	41.93	62.76	0.2931	Test	7.5612
c1ccc2c(c1)c3c(n2Cc4ccc(cc4)OCCN5CCCC5)c6ccc(cc6s3)O	1	53.9	7.268	442.584	-10.265	-0.29	6	5	1	5.74	1.585	37.63	64.26	0.2931	Training	7.5862
COc1ccc2c(c1)C(=C(C2=O)c3ccc(cc3)O)Br	1	199	6.701	331.165	-10.288	-0.263	2	3	1	3.36	1.362	46.53	53.12	0.2931	Training	7.5887
COc1cc(ccc1c2ccc3cc(ccc3c2)O)O	1	27	7.569	266.296	-10.269	-0.268	2	3	2	3.43	1.233	49.69	46.63	0.2931	Test	7.6097
COc1c2ccc(cc2ccc1O)c3ccc(cc3)O	1	114	6.943	266.296	-10.269	-0.268	2	3	2	3.43	1.233	49.69	46.63	0.2933	Training	7.6098
CCSC1=C(C(=O)c2c1c(cc(c2)O)O)c3ccc(cc3)O	1	150	6.824	314.362	-10.288	-0.262	3	5	3	3.12	1.329	77.76	51.44	0.2931	Test	7.5904
C[C@]12CCC3C(C1CC[C@@H]2O)CC=C4[C@@]3(CC[C@@H](C4)O)CC=C	1	128	6.893	316.485	-10.221	-0.302	2	2	2	3.73	1.333	40.46	51.65	0.2105	Training	7.7244
C/C=C\c1cc(cc2c1oc(n2)c3ccc(cc3F)O)O	1	23	7.638	285.274	-10.309	-0.246	2	4	2	3.58	1.271	66.49	48.53	0.2931	Training	7.5542
c1cc(ccc1C[C@@H]2[C@@H](Oc3ccc(cc3S2)O)c4ccc(cc4)OCCN5CCCCC5)O	1	14	7.854	477.626	-10.271	-0.29	7	6	2	5.3	1.655	62.16	67.76	0.2931	Training	7.6158
c1cc(ccc1c2c(nn3c2nc(cc3C(F)(F)F)C(F)(F)F)c4ccc(cc4)O)O	1	96	7.018	439.315	-10.414	-0.2	2	5	2	5.01	1.579	70.65	63.93	0.4331	Training	7.6347
CCc1c2cccc3n2c(c1c4ccc(cc4)O)cc3	1	9.5	8.022	261.324	-10.246	-0.281	2	2	1	3.97	1.223	24.64	46.13	0.2931	Training	7.5954
CCc1c2ccc(c3n2c(c1c4ccccc4)cc3)O	1	180	6.745	261.324	-10.246	-0.281	2	2	1	3.97	1.223	24.64	46.13	0.2932	Test	7.5955
CCc1c2cccc3n2c(c1c4cccc(c4)O)cc3	1	370	6.432	261.324	-10.246	-0.281	2	2	1	3.97	1.223	24.64	46.13	0.2931	Training	7.5954
CCCc1c(cc(c2c1O[C@@H](CC2=O)c3ccc(cc3)O)O)O	1	29	7.538	314.337	-10.284	-0.264	3	5	3	2.96	1.329	86.99	51.43	0.2931	Training	7.5704
c1cc(ccc1C2=C(c3ccc(cc3CC2)O)C(=O)c4ccc(cc4)OCCN5CCCCC5)O	1	73	7.137	469.581	-10.27	-0.289	7	5	2	5.2	1.639	70	66.96	0.2931	Training	7.6501
CSC1=C(C(=O)c2c1c(cc(c2)O)O)c3ccc(cc3)O	1	2	8.699	300.335	-10.296	-0.256	2	5	3	2.73	1.301	77.76	50.03	0.2931	Test	7.5464
CCCC[C@@]12CCC(=O)C(=C1c3ccc4c(c3C2)cn[nH]4)CC	1	1.1	8.959	308.425	-10.236	-0.292	4	2	1	4.32	1.317	45.75	50.84	0.1901	Training	7.6085
CC#C[C@@]1(CC[C@@H]2[C@]1(C[C@@H](C3=C4CCC(=O)C=C4CC[C@@H]23)c5ccc(cc5)N(C)C)C)O	1	812	6.09	429.604	-10.243	-0.301	2	3	1	4.91	1.559	40.54	62.96	0.2122	Training	7.6234
c1cc(ccc1[C@H]2[C@H]3CCC[C@H]3c4cc(cc(c4O2)CO)O)O	1	11.94	7.923	312.365	-10.266	-0.275	2	4	3	3.11	1.325	69.92	51.24	0.2931	Training	7.6615
c1cc(ccc1c2ccc3c(c2)ccc(c3N(=O)=O)O)O	1	199	6.701	281.267	-10.306	-0.247	2	4	2	3.33	1.263	83.6	48.13	0.3179	Test	7.5546
CCCCC12CCC(=O)C(=C1c3ccc(cc3C2)O)c4cccs4	1	1.6	8.796	338.472	-10.245	-0.29	4	3	1	4.96	1.377	37.3	53.85	0.2931	Training	7.6867
CCCCC12CCC(=O)C(=C1c3ccc(cc3C2)O)C(F)(F)F	1	1.5	8.824	324.342	-10.301	-0.255	3	2	1	4.3	1.349	37.3	52.43	0.4196	Training	7.6529
c1cc(ccc1C2C(Sc3cc(ccc3O2)O)c4ccc(cc4)F)OCCN5CCCCC5	1	66.6	7.177	465.59	-10.279	-0.284	6	5	1	5.86	1.631	41.93	66.56	0.2931	Training	7.585
CCCN1CCN(CC1)c2ccc(cc2)C(=O)c3c4ccc(cc4sc3c5ccc(cc5)O)O	1	29.37	7.532	472.61	-10.273	-0.288	6	6	2	5.24	1.645	64.01	67.26	0.2931	Test	7.6183
c1cc(ccc1[C@@H]2[C@@H](Oc3ccc(cc3S2)O)c4ccc(cc4)OCCN5CCCC5)O	1	3.3	8.481	449.572	-10.274	-0.285	6	6	2	5.04	1.599	62.16	64.96	0.2931	Training	7.58
c1cc(cc(c1)O)[C@@H]2[C@@H](Oc3ccc(cc3S2)O)c4ccc(cc4)OCCN5CCCC5	1	37	7.432	449.572	-10.274	-0.285	6	6	2	5.04	1.599	62.16	64.96	0.2931	Training	7.58
COc1cc(cc2c1oc(n2)c3ccc(cc3)O)O	1	59	7.229	257.245	-10.304	-0.246	2	5	2	2.41	1.214	75.72	45.72	0.2931	Training	7.6953
c1cc(ccc1C2=C(Cc3c2ccc(c3)O)c4ccc(cc4)O)C(=O)N	1	0.92	9.036	343.382	-10.277	-0.272	3	3	3	3.21	1.387	83.55	54.34	0.2931	Training	7.7205
C/C=C\c1cc(cc2c1oc(n2)c3ccc(cc3)O)O	1	1.42	8.848	267.284	-10.281	-0.261	2	4	2	3.44	1.235	66.49	46.73	0.2931	Training	7.5662
c1cc(ccc1C2=C(c3ccc(cc3OCC2)O)c4ccc(cc4)OCCN5CCCC5)O	1	2.9	8.538	443.543	-10.27	-0.287	6	5	2	4.81	1.587	62.16	64.35	0.2931	Training	7.6007
C/C=C/c1cc(cc2c1oc(n2)c3ccc(cc3)O)O	1	142	6.848	267.284	-10.281	-0.261	2	4	2	3.44	1.235	66.49	46.73	0.2931	Training	7.5662
c1cc2cc(ccc2c(c1)c3nc4cc(c(cc4o3)O)F)O	1	46	7.337	295.269	-10.322	-0.24	1	4	2	3.7	1.291	66.49	49.53	0.2933	Training	7.5728
CCC(=O)c1cc(cc2c1oc(c2)c3ccc(cc3)O)O	1	3.2	8.495	282.295	-10.284	-0.261	3	4	2	3.6	1.265	70.67	48.23	0.2931	Training	7.5735
c1ccc(cc1)C2=Cc3cc(ccc3C24Cc5ccccc5C4)O	1	21	7.678	310.396	-10.242	-0.289	1	1	1	4.48	1.321	20.23	51.04	0.2931	Test	7.7357
c1ccc(cc1)C2=Cc3ccccc3C24Cc5ccc(cc5C4)O	1	429	6.368	310.396	-10.242	-0.289	1	1	1	4.48	1.321	20.23	51.04	0.2931	Training	7.7357
C=Cc1cc(nc2c1cc(cc2)O)c3ccc(c(c3)F)O	1	44	7.357	281.286	-10.296	-0.254	2	3	2	3.6	1.263	53.35	48.13	0.2933	Training	7.6157
CN1CCC(CC1)c2ccc(cc2)C3c4ccc(cc4CCN3c5ccc(cc5)F)O	1	46	7.337	416.54	-10.26	-0.29	3	3	1	4.99	1.533	26.71	61.65	0.2931	Training	7.6212
c1cc(ccc1[C@@H]2[C@@H](Oc3ccc(cc3S2)O)c4ccc(cc4)OCCN5CC6CCC6C5)O	1	85	7.071	475.61	-10.274	-0.288	6	6	2	5.29	1.651	62.16	67.56	0.2931	Training	7.6193
CN1CCC(CC1)c2ccc(cc2)C3c4ccc(cc4CCN3c5cccc(c5)F)O	1	150	6.824	416.54	-10.26	-0.29	3	3	1	4.99	1.533	26.71	61.65	0.2931	Training	7.6212
CC[C@]12CC[C@@H](CC1=CCC3C2CC[C@]4(C3CC[C@@H]4O)C)O	1	16	7.796	304.474	-10.218	-0.303	1	2	2	3.56	1.309	40.46	50.45	0.2105	Test	7.7184
CC[C@]12CC[C@@H](CC1=CC[C@@H]3[C@@H]2CC[C@]4([C@H]3CC[C@@H]4O)C)O	1	16	7.796	304.474	-10.218	-0.303	1	2	2	3.56	1.309	40.46	50.45	0.2105	Test	7.7184
CCN(CC)CCOc1ccc(cc1)/C(=C\C(C)C)/c2ccc(cc2)O	1	500	6.301	353.506	-10.235	-0.298	9	3	1	4.7	1.407	32.7	55.35	0.2931	Test	7.5508
c1cc(ccc1c2c(c3ccc(cc3s2)O)C(=O)c4ccc(cc4)OCCN5CCCCC5)F	1	2.3	8.638	475.585	-10.285	-0.281	7	5	1	6.01	1.651	49.77	67.56	0.2931	Training	7.5913
c1cc(cc(c1)F)c2c(c3ccc(cc3s2)O)C(=O)c4ccc(cc4)OCCN5CCCCC5	1	2.5	8.602	475.585	-10.285	-0.281	7	5	1	6.01	1.651	49.77	67.56	0.2931	Training	7.5913
CC(C)S(=O)(=O)c1ccc(cc1)c2ccc3cc(ccc3c2Oc4ccc(cc4)OCCN5CCCCC5)O	1	4.34	8.363	545.701	-10.28	-0.292	9	6	1	6.55	1.791	76.07	74.57	0.2931	Training	7.621
c1ccc(cc1)[C@@H]2[C@@H](c3ccc(cc3CS2)O)c4ccc(cc4)OCCN5CCCC5	1	0.25	9.602	431.601	-10.253	-0.296	6	4	1	5.49	1.563	32.7	63.16	0.2931	Training	7.628
c1cc(ccc1c2c(c3ccc(cc3s2)O)C(=O)c4ccc(cc4)OCCN5CCCC5)O	1	120	6.921	459.567	-10.281	-0.282	7	6	2	5.19	1.619	70	65.96	0.2931	Training	7.5864
C[C@]12CC[C@@H]3c4ccc(cc4CC[C@@H]3[C@@H]1CC[C@@H]2O)O	1	0.354	9.451	272.388	-10.227	-0.294	0	2	2	3.11	1.245	40.46	47.24	0.2931	Training	7.6876
COCc1cc2ccccc2c(c1c3ccccc3)Oc4ccc(cc4)/C=C/C(=O)O	1	1002	5.999	410.469	-10.277	-0.279	7	3	1	6.04	1.521	55.76	61.05	0.3278	Training	7.7781
c1ccc2c(c1)O[C@@H]([C@@H](S2)c3ccc(cc3)O)c4ccc(cc4)OCCN5CCCCC5	1	70	7.155	447.6	-10.263	-0.292	6	5	1	5.72	1.595	41.93	64.76	0.2931	Training	7.597
c1ccc(cc1)[C@H]2[C@H](Oc3ccc(cc3S2)O)c4ccc(cc4)OCCN5CCCCC5	1	183	6.738	447.6	-10.263	-0.292	6	5	1	5.72	1.595	41.93	64.76	0.2931	Training	7.597
c1ccc(cc1)C2C(Oc3ccc(cc3S2)O)c4ccc(cc4)OCCN5CCCCC5	1	300	6.523	447.6	-10.263	-0.292	6	5	1	5.72	1.595	41.93	64.76	0.2931	Test	7.597
c1cc(cc2c1cc(cc2C#N)c3c(cc(cc3F)O)F)O	1	2.2	8.658	297.26	-10.337	-0.231	1	3	2	3.57	1.295	64.25	49.73	0.2931	Training	7.5977
c1cc(c(c2c1cc(cc2C#N)c3ccc(c(c3)F)O)F)O	1	5.6	8.252	297.26	-10.337	-0.231	1	3	2	3.57	1.295	64.25	49.73	0.2933	Training	7.5979
c1cc(cc2c1cc(cc2C#N)c3cc(c(cc3F)O)F)O	1	6.9	8.161	297.26	-10.337	-0.231	1	3	2	3.57	1.295	64.25	49.73	0.2933	Training	7.5979
c1cc(cc2c1cc(cc2C#N)c3cc(c(c(c3)F)O)F)O	1	58	7.237	297.26	-10.337	-0.231	1	3	2	3.57	1.295	64.25	49.73	0.2934	Test	7.5979
C#Cc1cc(cc2c1cc(cc2)c3ccc(c(c3)F)O)O	1	1.2	8.921	278.282	-10.293	-0.255	1	2	2	3.54	1.257	40.46	47.83	0.2933	Training	7.6627
C#Cc1cc(cc2c1cc(cc2)O)c3ccc(c(c3)F)O	1	6.3	8.201	278.282	-10.293	-0.255	1	2	2	3.54	1.257	40.46	47.83	0.2933	Training	7.6627
c1cc(ccc1C(=O)c2c3ccc(cc3sc2C4CCC(CC4)O)O)OCCN5CCCCC5	1	2	8.699	479.642	-10.267	-0.292	7	6	2	5.22	1.659	70	67.96	0.2931	Training	7.627
c1cc(ccc1Cc2c(c3ccc(cc3s2)O)C(=O)c4ccc(cc4)OCCN5CCCCC5)O	1	5	8.301	487.621	-10.276	-0.288	8	6	2	5.5	1.675	70	68.76	0.2931	Training	7.6317
c1cc(ccc1[C@@H]2[C@H](c3ccc(cc3S2)O)C(=O)c4ccc(cc4)OCCN5CCCCC5)O	1	0.52	9.284	475.61	-10.274	-0.288	7	6	2	5.28	1.651	70	67.56	0.2931	Training	7.6161
c1cc(ccc1[C@H]2[C@H](Sc3cc(ccc3O2)O)C4CCCC4)OCCN5CCCCC5	1	22	7.658	439.621	-10.254	-0.296	6	5	1	5.54	1.579	41.93	63.96	0.2931	Training	7.5948
c1cc(cc2c1cc(cc2)O)c3c4ccc(cc4on3)O	1	1	9	277.279	-10.292	-0.255	1	4	2	3.56	1.255	66.49	47.73	0.2931	Training	7.5847
c1cc2c(cccc2O)c(c1)c3c4ccc(cc4on3)O	1	1.5	8.824	277.279	-10.292	-0.255	1	4	2	3.56	1.255	66.49	47.73	0.2931	Training	7.5847
Cc1c2cc(ccc2n(c1c3ccc(cc3)O)Cc4ccc(cc4)OCCN5CC[C@H](C5)C)O	1	2.4	8.62	456.586	-10.263	-0.292	7	5	2	5.3	1.613	57.86	65.66	0.2931	Training	7.6716
c1cc2cc(ccc2c(c1)c3nc4ccc(cc4o3)O)O	1	3	8.523	277.279	-10.292	-0.255	1	4	2	3.56	1.255	66.49	47.73	0.2931	Training	7.5847
c1cc2c(cccc2O)c(c1)c3nc4ccc(cc4o3)O	1	5	8.301	277.279	-10.292	-0.255	1	4	2	3.56	1.255	66.49	47.73	0.2931	Training	7.5847
c1cc2cc(ccc2c(c1)c3nc4cc(ccc4o3)O)O	1	15	7.824	277.279	-10.292	-0.255	1	4	2	3.56	1.255	66.49	47.73	0.2931	Training	7.5847
c1cc2cc(ccc2c(c1)c3c4ccc(cc4on3)O)O	1	17	7.77	277.279	-10.292	-0.255	1	4	2	3.56	1.255	66.49	47.73	0.2931	Training	7.5847
c1cc2cc(ccc2c(c1)O)c3c4ccc(cc4on3)O	1	20	7.699	277.279	-10.292	-0.255	1	4	2	3.56	1.255	66.49	47.73	0.2931	Training	7.5847
c1cc(cc2c1cc(cc2)O)c3c4cc(ccc4on3)O	1	112	6.951	277.279	-10.292	-0.255	1	4	2	3.56	1.255	66.49	47.73	0.2931	Training	7.5847
c1cc(cc2c1cc(cc2)O)c3nc4cc(ccc4o3)O	1	521	6.283	277.279	-10.292	-0.255	1	4	2	3.56	1.255	66.49	47.73	0.2931	Test	7.5847
c1cc(cc2c1cc(cc2)O)c3nc4ccc(cc4o3)O	1	533	6.273	277.279	-10.292	-0.255	1	4	2	3.56	1.255	66.49	47.73	0.2931	Training	7.5847
c1cc2ccc(cc2c(c1)c3c4ccc(cc4on3)O)O	1	879	6.056	277.279	-10.292	-0.255	1	4	2	3.56	1.255	66.49	47.73	0.2931	Training	7.5847
Cc1ccc(cc1)C(=O)N2CCN(CC2)c3ccc(cc3)C(=O)c4c5ccc(cc5sc4c6ccc(cc6)O)O	1	4.94	8.306	548.664	-10.291	-0.286	5	6	2	5.98	1.797	81.08	74.87	0.2931	Training	7.7179
Cc1cccc(c1)C(=O)N2CCN(CC2)c3ccc(cc3)C(=O)c4c5ccc(cc5sc4c6ccc(cc6)O)O	1	12.47	7.904	548.664	-10.291	-0.286	5	6	2	5.98	1.797	81.08	74.87	0.2931	Training	7.7179
C/C=C\[C@]12CC[C@@H](CC1=CCC3C2CC[C@]4(C3CC[C@@H]4O)C)O	1	16	7.796	316.485	-10.221	-0.302	1	2	2	3.73	1.333	40.46	51.65	0.2105	Training	7.7411
C/C=C\[C@]12CC[C@@H](CC1=CC[C@@H]3[C@@H]2CC[C@]4([C@H]3CC[C@@H]4O)C)O	1	16	7.796	316.485	-10.221	-0.302	1	2	2	3.73	1.333	40.46	51.65	0.2105	Training	7.7411
Cc1ccccc1C(=O)N2CCN(CC2)c3ccc(cc3)C(=O)c4c5ccc(cc5sc4c6ccc(cc6)O)O	1	17.67	7.753	548.664	-10.291	-0.286	5	6	2	5.98	1.797	81.08	74.87	0.2931	Training	7.7179
C[C@]12CCC3C(C1CC[C@]2(C)O)CC=C4[C@@]3(CC[C@@H](C4)O)C=C	1	25	7.602	316.485	-10.221	-0.302	1	2	2	3.73	1.333	40.46	51.65	0.2109	Training	7.7413
C[C@]12CC[C@H]3[C@H]([C@@H]1CC[C@]2(C)O)CC=C4[C@@]3(CC[C@@H](C4)O)C=C	1	25	7.602	316.485	-10.221	-0.302	1	2	2	3.73	1.333	40.46	51.65	0.2109	Training	7.7413
C[C@@H]1CCN(C1)CCOc2ccc(cc2)[C@@H]3c4ccc(cc4CC[C@@H]3c5ccccc5)O	1	0.6	9.222	427.588	-10.246	-0.299	6	3	1	5.47	1.555	32.7	62.76	0.2931	Test	7.6848
C=Cc1cc(nc2c1cc(cc2)O)c3ccc(cc3)O	1	60	7.222	263.296	-10.267	-0.269	2	3	2	3.46	1.227	53.35	46.33	0.2931	Training	7.6276
CCN(CC)CCOc1ccc(cc1)Cn2c3ccccc3c4c2c5ccc(cc5s4)O	1	25	7.602	444.6	-10.261	-0.292	8	5	1	5.98	1.589	37.63	64.46	0.2931	Training	7.61
CC/C(=C(\Cc1ccccc1)/c2ccc(cc2)OCN(C)C)/c3ccccc3	1	1006	5.997	371.524	-10.235	-0.3	8	2	0	5.65	1.443	12.47	57.15	0.1411	Training	7.505
c1cc(ccc1[C@@H]2[C@@H](Oc3ccc(cc3S2)O)c4ccc(cc4)OCCN5CCC(CC5)F)O	1	116	6.936	481.589	-10.289	-0.28	6	6	2	5.38	1.663	62.16	68.16	0.2931	Training	7.6076
c1ccc(cc1)c2c(c3ccc(cc3s2)O)C(=O)c4ccc(cc4)OCCN5CCCCC5	1	2.5	8.602	457.595	-10.269	-0.289	7	5	1	5.87	1.615	49.77	65.76	0.2931	Training	7.6033
c1ccc2c(c1)c(c(s2)c3ccc(cc3)O)C(=O)c4ccc(cc4)OCCN5CCCCC5	1	35	7.456	457.595	-10.269	-0.289	7	5	1	5.87	1.615	49.77	65.76	0.2931	Test	7.6033
c1ccc(cc1)C(=O)N2CCN(CC2)c3ccc(cc3)C(=O)c4c5ccc(cc5sc4c6ccc(cc6)O)O	1	25.29	7.597	534.637	-10.294	-0.283	5	6	2	5.67	1.769	81.08	73.46	0.2931	Training	7.6726
c1cc(ccc1c2c(c3ccc(cc3s2)O)C(=O)c4ccc(cc4)N5CCN(CC5)c6ccc(cc6)N(=O)=O)O	1	14.22	7.847	551.624	-10.309	-0.276	6	8	2	5.95	1.803	107.15	75.16	0.2931	Training	7.5891
c1ccc(cc1)C2=C(C(=O)c3c2ccc(c3)O)c4ccc(cc4)O	1	9	8.046	314.34	-10.277	-0.268	2	3	2	3.75	1.329	57.53	51.43	0.2931	Training	7.6468
c1ccc(cc1)C2=C(C(=O)c3c2cc(cc3)O)c4ccc(cc4)O	1	10	8	314.34	-10.277	-0.268	2	3	2	3.75	1.329	57.53	51.43	0.2931	Training	7.6468
c1ccc2c(c1)c(ccc2c3ccc(c(c3)F)O)/C=N/O	1	4	8.398	281.286	-10.296	-0.254	2	3	2	3.66	1.263	52.82	48.13	0.3296	Training	7.6473
c1ccc(cc1)N2CCc3cc(ccc3C2CC4CCCCC4)O	1	295	6.53	321.464	-10.228	-0.299	3	2	1	4.97	1.343	23.47	52.15	0.2931	Test	7.7648
c1cc(ccc1c2nc3cc(cc(c3o2)C(=O)N)O)O	1	95	7.022	270.244	-10.319	-0.238	2	5	3	1.5	1.24	109.58	47.02	0.2931	Test	7.733
c1cc(cc2c1cc(cc2C#N)c3ccc(cc3F)O)O	1	0.5	9.301	279.27	-10.306	-0.247	1	3	2	3.43	1.259	64.25	47.93	0.2931	Test	7.6098
c1cc(cc2c1cc(cc2C#N)O)c3ccc(c(c3)F)O	1	2.1	8.678	279.27	-10.306	-0.247	1	3	2	3.43	1.259	64.25	47.93	0.2933	Test	7.6099
c1cc(cc2c1cc(cc2C#N)c3ccc(c(c3)F)O)O	1	2.7	8.569	279.27	-10.306	-0.247	1	3	2	3.43	1.259	64.25	47.93	0.2933	Training	7.6099
CC(=CCc1c(cc(c2c1O[C@@H](CC2=O)c3ccc(cc3)O)O)O)C	1	68	7.167	340.375	-10.281	-0.269	3	5	3	3.52	1.381	86.99	54.04	0.2931	Training	7.6537
CC(C)N1CCN(CC1)c2ccc(cc2)C(=O)c3c4ccc(cc4sc3c5ccc(cc5)O)O	1	33.92	7.47	472.61	-10.273	-0.288	5	6	2	5.24	1.645	64.01	67.26	0.2931	Training	7.635
c1cc(sc1)[C@@H]2[C@@H](Oc3ccc(cc3S2)O)c4ccc(cc4)OCCN5CCCCC5	1	162	6.79	453.629	-10.267	-0.29	6	6	1	5.79	1.607	41.93	65.36	0.2931	Training	7.561
c1cc(ccc1[C@H]2C3=C(CCOc4c3ccc(c4)O)c5ccc(cc5O2)O)OCCCN6CCCCC6	1	19	7.721	499.607	-10.278	-0.288	6	6	2	5.68	1.699	71.39	69.96	0.2931	Training	7.6696
c1cc(ccc1[C@@H]2C3=C(CCOc4c3ccc(c4)O)c5ccc(cc5O2)O)OCCCN6CCCCC6	1	31	7.509	499.607	-10.278	-0.288	6	6	2	5.68	1.699	71.39	69.96	0.2931	Training	7.6696
c1ccc(cc1)N2CCc3cc(ccc3C2C4CCCCC4)O	1	99	7.004	307.437	-10.229	-0.296	2	2	1	4.58	1.315	23.47	50.74	0.2931	Training	7.7209
CCCCCc1cc(cc2c1C(=O)[C@H]([C@H](O2)c3ccc(cc3)OCCN4CCCCC4)c5ccc(cc5)O)O	1	454	6.343	529.677	-10.272	-0.295	10	6	2	6.3	1.759	79.23	72.97	0.2931	Training	7.7354
C[C@@H]1c2cc(ccc2O[C@H]([C@H]1c3ccc(cc3)O)c4ccc(cc4)OCCN5CCCC5)O	1	1.5	8.824	445.559	-10.266	-0.289	6	5	2	5.09	1.591	62.16	64.56	0.2931	Training	7.6502
c1cc(ccc1C2=Cc3cc(ccc3C24Cc5ccc(cc5C4)OCCN6CCCCC6)O)O	1	1.8	8.745	453.582	-10.261	-0.293	5	4	2	5.05	1.607	52.93	65.36	0.2931	Training	7.7145
CC(C)CCc1c(cc(c2c1O[C@@H](CC2=O)c3ccc(cc3)O)O)O	1	59	7.229	342.391	-10.275	-0.273	4	5	3	3.6	1.385	86.99	54.24	0.2931	Training	7.6636
C[C@]12CCc3c4ccc(cc4ccc3[C@@H]1CC[C@H]2O)O	1	48	7.319	268.356	-10.237	-0.288	0	2	2	3.24	1.237	40.46	46.84	0.2931	Test	7.6901
CC/C(=C(\c1ccc(cc1)O)/c2ccc(cc2)OCC(=O)O)/c3ccccc3	1	9	8.046	374.436	-10.271	-0.279	7	3	2	4.72	1.449	66.76	57.44	0.3412	Training	7.7678
c1cc(ccc1C(=O)c2c3ccc(cc3sc2c4ccsc4)O)OCCN5CCCCC5	1	10	8	463.624	-10.273	-0.287	7	6	1	5.93	1.627	49.77	66.36	0.2931	Training	7.5654
c1cc(sc1)c2c(c3ccc(cc3s2)O)C(=O)c4ccc(cc4)OCCN5CCCCC5	1	20	7.699	463.624	-10.273	-0.287	7	6	1	5.93	1.627	49.77	66.36	0.2931	Training	7.5654
c1ccc2c(c1)[C@H]3CCC[C@H]3[C@H](O2)c4ccc(cc4)O	1	44.2	7.355	266.34	-10.242	-0.284	1	2	1	3.91	1.233	29.46	46.63	0.2931	Training	7.6162
c1ccc(cc1)[C@@H]2[C@@H]3CCC[C@@H]3c4cc(ccc4O2)O	1	102	6.991	266.34	-10.242	-0.284	1	2	1	3.91	1.233	29.46	46.63	0.2931	Training	7.6162
c1ccc2c(c1)c(ccc2c3ccc(cc3)O)/C=N/O	1	5	8.301	263.296	-10.267	-0.269	2	3	2	3.52	1.227	52.82	46.33	0.3296	Training	7.6594
c1ccc2cc(ccc2c1)c3ccc(cc3)O	1	245	6.611	220.271	-10.24	-0.28	1	1	1	3.71	1.141	20.23	42.03	0.2931	Training	7.6392
c1ccc(cc1)c2ccc3cc(ccc3c2)O	1	374	6.427	220.271	-10.24	-0.28	1	1	1	3.71	1.141	20.23	42.03	0.2931	Training	7.6392
c1ccc(cc1)c2ccc3ccc(cc3c2)O	1	527	6.278	220.271	-10.24	-0.28	1	1	1	3.71	1.141	20.23	42.03	0.2931	Test	7.6392
CCCc1cc(c(cc1O)CC)c2c3ccc(cc3on2)O	1	3.6	8.444	297.354	-10.262	-0.275	4	4	2	3.92	1.295	66.49	49.74	0.2931	Training	7.6233
c1cc(ccc1c2ccc3cc(cc(c3c2)C#N)O)O	1	2	8.699	261.28	-10.276	-0.263	1	3	2	3.29	1.223	64.25	46.13	0.2931	Training	7.6218
c1cc(ccc1c2cc3ccc(cc3c(c2)C#N)O)O	1	2.3	8.638	261.28	-10.276	-0.263	1	3	2	3.29	1.223	64.25	46.13	0.2931	Training	7.6218
c1cc(ccc1c2ccc3c(c2)ccc(c3C#N)O)O	1	81	7.092	261.28	-10.276	-0.263	1	3	2	3.29	1.223	64.25	46.13	0.2932	Training	7.6218
CC(C)c1cc(cc2c1oc(n2)c3ccc(cc3)O)O	1	82	7.086	269.3	-10.272	-0.266	2	4	2	3.53	1.239	66.49	46.93	0.2931	Training	7.5946
CC(=O)c1ccc(cc1)C2=C(Cc3c2ccc(c3)O)c4ccc(cc4)O	1	7.6	8.119	342.394	-10.268	-0.277	3	3	2	4.32	1.385	57.53	54.24	0.2931	Test	7.7265
CN(C)CCOc1ccc(cc1)Cn2c3ccc(cc3c4c2c5ccc(cc5s4)O)O	1	31	7.509	432.545	-10.275	-0.282	6	6	2	4.91	1.565	57.86	63.25	0.2931	Training	7.5657
CC(C)(C)[C@@H]1[C@@H](Oc2ccc(cc2S1)O)c3ccc(cc3)OCCN4CCCCC4	1	43	7.367	427.61	-10.251	-0.296	5	5	1	5.4	1.555	41.93	62.76	0.2931	Training	7.5945
c1cc(c(cc1O)F)c2nc3cc(cc(c3o2)C#N)O	1	2.4	8.62	270.219	-10.351	-0.219	1	5	2	2.42	1.24	90.28	47.02	0.2931	Training	7.6972
c1cc(c(cc1c2nc3cc(cc(c3o2)C#N)O)F)O	1	26	7.585	270.219	-10.351	-0.219	1	5	2	2.42	1.24	90.28	47.02	0.2933	Training	7.6973
C#Cc1cc(cc2c1oc(n2)c3ccc(cc3)O)O	1	15	7.824	251.241	-10.3	-0.247	1	4	2	2.39	1.202	66.49	45.12	0.2931	Training	7.7621
CCCCC1=C2c3ccc(cc3CC2(CCC1=O)CCCC)O	1	15	7.824	312.453	-10.228	-0.298	6	2	1	4.93	1.325	37.3	51.25	0.2931	Training	7.7392
c1cc(ccc1c2c(c3ccc(cc3s2)O)C(=O)c4ccc(cc4)OCCN5CCCCC5)Cl	1	1	9	492.04	-10.28	-0.286	7	5	1	6.52	1.684	49.77	69.2	0.2931	Training	7.6361
c1ccc(cc1)C2=C(c3ccc(cc3CC2)O)c4ccc(cc4)OCCN5CCCC5	1	47.1	7.327	411.545	-10.25	-0.295	6	3	1	5.27	1.523	32.7	61.15	0.2931	Test	7.6493
C[C@]12CCc3c4ccc(cc4sc3[C@@H]1CC[C@@H]2O)O	1	22	7.658	274.385	-10.242	-0.285	0	3	2	3.3	1.249	40.46	47.44	0.2931	Training	7.6522
C[C@@]12CCc3c4ccc(cc4sc3[C@H]1CC[C@H]2O)O	1	34	7.469	274.385	-10.242	-0.285	0	3	2	3.3	1.249	40.46	47.44	0.2931	Training	7.6522
C[C@]12CCc3c4ccc(cc4sc3[C@H]1CC[C@@H]2O)O	1	94	7.027	274.385	-10.242	-0.285	0	3	2	3.3	1.249	40.46	47.44	0.2931	Training	7.6522
C[C@]12CCc3c4ccc(cc4sc3[C@@H]1CC[C@H]2O)O	1	146	6.836	274.385	-10.242	-0.285	0	3	2	3.3	1.249	40.46	47.44	0.2931	Training	7.6522
C[C@@]12CCc3c4ccc(cc4sc3[C@@H]1CC[C@H]2O)O	1	240	6.62	274.385	-10.242	-0.285	0	3	2	3.3	1.249	40.46	47.44	0.2931	Training	7.6522
C[C@@H]1CCN(C1)CCOc2ccc(cc2)[C@H]3[C@H](Sc4cc(ccc4O3)O)c5ccc(cc5)O	1	0.9	9.046	463.599	-10.272	-0.288	6	6	2	5.29	1.627	62.16	66.36	0.2931	Training	7.6292
C[C@H]1CCN(C1)CCOc2ccc(cc2)[C@H]3[C@H](Sc4cc(ccc4O3)O)c5ccc(cc5)O	1	1	9	463.599	-10.272	-0.288	6	6	2	5.29	1.627	62.16	66.36	0.2931	Training	7.6292
CCCCC12CCC(=O)C(=C1c3ccc(cc3C2)O)CCC	1	1.5	8.824	298.426	-10.229	-0.296	5	2	1	4.54	1.297	37.3	49.84	0.2931	Test	7.6952
CCc1cc(nc2c1cc(cc2)O)c3ccc(c(c3)F)O	1	79	7.102	283.302	-10.286	-0.259	2	3	2	3.51	1.267	53.35	48.33	0.2933	Training	7.6096
c1cc(ccc1[C@@H]2[C@@H](Oc3ccc(cc3S2)O)c4ccc(cc4)OCCN5CC6(C5)CCC6)O	1	26	7.585	475.61	-10.274	-0.288	6	6	2	5.43	1.651	62.16	67.56	0.2931	Training	7.6461
Cc1c(ccc2c1c(=O)oc3c2ccc(c3F)O)O	1	54	7.268	260.22	-10.334	-0.228	0	4	2	2.3	1.22	70.67	46.02	0.3442	Training	7.7657
CCCCCc1c(cc(c2c1O[C@@H](CC2=O)c3ccc(cc3)O)O)O	1	97	7.013	342.391	-10.275	-0.273	5	5	3	3.74	1.385	86.99	54.24	0.2931	Test	7.6737
CCCCC12CCC(=O)C(=C1c3ccc(cc3C2)O)c4ccccc4	1	1.2	8.921	332.443	-10.241	-0.292	4	2	1	4.9	1.365	37.3	53.24	0.2931	Training	7.7399
c1cc(ccc1C2CCc3cc(ccc3N2c4ccc(cc4)OCCN5CCCC5)O)O	1	6.4	8.194	430.548	-10.263	-0.29	6	5	2	4.9	1.561	56.17	63.05	0.2931	Training	7.6322
C[C@@H]1CCN(C1)CCOc2ccc(cc2)C(=O)c3c4ccc(cc4sc3c5ccc(cc5)O)O	1	3.1	8.509	473.594	-10.278	-0.285	7	6	2	5.43	1.647	70	67.36	0.2931	Training	7.6336
c1cc(ccc1c2c(c3ccc(cc3s2)O)Oc4ccc(cc4)OCCN5CCCCC5)Br	1	66.7	7.176	524.48	-10.277	-0.292	7	5	1	7.19	1.749	41.93	72.45	0.2931	Training	7.6409
c1cc(ccc1c2nc3cc(cc(c3o2)C#N)O)O	1	4	8.398	252.229	-10.316	-0.238	1	5	2	2.28	1.204	90.28	45.22	0.2931	Training	7.7092
c1cc2c(cc1O)onc2c3ccc(cc3C#N)O	1	12	7.921	252.229	-10.316	-0.238	1	5	2	2.28	1.204	90.28	45.22	0.2931	Training	7.7092
c1cc(ccc1[C@@H]2[C@@H](Oc3ccc(cc3S2)O)c4ccc(cc4)OCCN5CCC(CC5)(F)F)O	1	275	6.561	499.579	-10.305	-0.272	6	6	2	5.67	1.699	62.16	69.96	0.2931	Training	7.6243
CC/C(=C(\c1ccc(cc1)O)/c2ccc(cc2)OCCN(C)C)/c3ccccc3	1	0.028	10.553	387.523	-10.246	-0.295	8	3	1	5.2	1.475	32.7	58.75	0.2931	Training	7.6223
CC/C(=C(/c1ccccc1)\c2ccc(cc2)OCCN(C)C)/c3ccc(cc3)O	1	0.32	9.495	387.523	-10.246	-0.295	8	3	1	5.2	1.475	32.7	58.75	0.2931	Training	7.6223
CC/C(=C(\c1ccccc1)/c2ccc(cc2)OCCN(C)C)/c3ccc(cc3)O	1	1	9	387.523	-10.246	-0.295	8	3	1	5.2	1.475	32.7	58.75	0.2931	Training	7.6223
c1cc(ccc1c2coc3cc(ccc3c2=O)O)O	1	600	6.222	254.241	-10.301	-0.247	1	4	2	2.37	1.208	70.67	45.42	0.2931	Test	7.7615
c1cc(ccc1[C@H]2C3=C(CCOc4c3ccc(c4)O)c5ccc(cc5O2)O)OCCN6CCCCCC6	1	13.4	7.873	499.607	-10.278	-0.288	5	6	2	5.68	1.699	71.39	69.96	0.2931	Training	7.6862
c1cc(ccc1[C@@H]2C3=C(CCOc4c3ccc(c4)O)c5ccc(cc5O2)O)OCCN6CCCCCC6	1	19	7.721	499.607	-10.278	-0.288	5	6	2	5.68	1.699	71.39	69.96	0.2931	Training	7.6862
c1cc(ccc1C2C3=C(CCCOc4c3ccc(c4)O)c5ccc(cc5O2)O)OCCN6CCCCC6	1	77	7.114	499.607	-10.278	-0.288	5	6	2	5.68	1.699	71.39	69.96	0.2931	Training	7.6862
C[C@]12CCC3c4ccc(cc4C[C@H](C3C1CC[C@@H]2O)Sc5ccc(cc5)/C=C/C(=O)N(C)C)O	1	59	7.229	477.67	-10.257	-0.298	4	4	2	4.98	1.655	60.77	67.77	0.2931	Test	7.7578
Cc1c2cc(ccc2n(c1c3ccc(cc3)O)Cc4ccc(cc4)OC[C@H](C)N5CCCC5)O	1	2.3	8.638	456.586	-10.263	-0.292	7	5	2	5.44	1.613	57.86	65.66	0.2931	Training	7.6984
Cc1c2cc(ccc2n(c1c3ccc(cc3)O)Cc4ccc(cc4)OCCN5CCCCC5)O	1	40	7.398	456.586	-10.263	-0.292	7	5	2	5.44	1.613	57.86	65.66	0.2931	Training	7.6984
c1cc(ccc1C2=CC3(CCc4c3ccc(c4)O)c5c2cc(cc5)O)OCCN6CCCCC6	1	18.1	7.742	453.582	-10.261	-0.293	5	4	2	5.14	1.607	52.93	65.36	0.2931	Training	7.7317
CN(CCN1CCCCC1)c2ccc(cc2)C(=O)c3c4ccc(cc4sc3c5ccc(cc5)O)O	1	10	8	486.637	-10.271	-0.291	7	6	2	5.63	1.673	64.01	68.66	0.2931	Training	7.6776
CCc1cc(nc2c1cc(cc2)O)c3ccc(cc3)O	1	52	7.284	265.312	-10.259	-0.274	2	3	2	3.38	1.231	53.35	46.53	0.2931	Test	7.6235
c1cc(ccc1Cn2c3ccc(cc3c4c2c5ccc(cc5s4)O)O)OCCN6CCCC6	1	20.2	7.695	458.583	-10.275	-0.285	6	6	2	5.44	1.617	57.86	65.86	0.2931	Training	7.6432
c1cc(ccc1[C@@H]2[C@@H](Oc3ccc(cc3S2)O)c4ccc(cc4)OCCCN5CCCC5)O	1	4.1	8.387	463.599	-10.272	-0.288	7	6	2	5.43	1.627	62.16	66.36	0.2931	Training	7.6393
C[C@@H](COc1ccc(cc1)[C@@H]2c3ccc(cc3CC[C@@H]2c4ccccc4)O)N5CCCC5	1	0.9	9.046	427.588	-10.246	-0.299	6	3	1	5.62	1.555	32.7	62.76	0.2931	Training	7.7134
C[C@H]1CCN(C1)CCOc2ccc(cc2)[C@H]3[C@H]([C@@H](c4c(ccc(c4F)O)O3)C)c5ccc(cc5)O	1	0.9	9.046	477.576	-10.28	-0.284	6	5	2	5.48	1.655	62.16	67.76	0.2933	Training	7.6874
C[C@@H]1CCN(C1)CCOc2ccc(cc2)[C@H]3[C@H]([C@@H](c4c(ccc(c4F)O)O3)C)c5ccc(cc5)O	1	1.1	8.959	477.576	-10.28	-0.284	6	5	2	5.48	1.655	62.16	67.76	0.2933	Training	7.6874
Cc1c(ccc2c1oc(=O)c3c2ccc(c3)O)O	1	46	7.337	242.23	-10.3	-0.246	0	4	2	2.17	1.184	70.67	44.22	0.3438	Training	7.7794
Cc1c(ccc2c1c(=O)oc3c2ccc(c3)O)O	1	49	7.31	242.23	-10.3	-0.246	0	4	2	2.17	1.184	70.67	44.22	0.3441	Test	7.7796
c1cc(ccc1c2c(c3ccc(cc3s2)O)C(=O)c4ccc(cc4)OCCN5CCCCC5)C(=O)O	1	325	6.488	501.604	-10.29	-0.281	8	6	2	5.57	1.703	87.07	70.16	0.3352	Test	7.6645
CC(C)c1c2cccc3n2c(c1c4ccc(cc4)O)cc3	1	8	8.097	275.351	-10.242	-0.285	2	2	1	4.53	1.251	24.64	47.54	0.2931	Test	7.6885
c1ccc(cc1)[C@H]2COc3cc(ccc3[C@H]2c4ccc(cc4)SCCN5CCCCC5)O	1	9.7	8.013	445.628	-10.252	-0.298	6	4	1	5.78	1.591	32.7	64.56	0.2931	Test	7.6848
COc1cc(cc2c1C(=C(C2=O)c3ccc(cc3)O)Br)O	1	150	6.824	347.164	-10.304	-0.256	2	4	2	3.07	1.394	66.76	54.72	0.2931	Training	7.6477
CC12CCC(=O)C(=C1c3ccc(cc3C2)O)Br	1	13.4	7.873	293.16	-10.257	-0.278	0	2	1	2.92	1.286	37.3	49.32	0.2931	Training	7.6437
CCc1c2ccc(c3n2c(c1c4ccc(cc4)O)cc3)O	1	0.9	9.046	277.323	-10.261	-0.274	2	3	2	3.67	1.255	44.87	47.73	0.2932	Test	7.6526
CCc1c2cc(cc3n2c(c1c4ccc(cc4)O)cc3)O	1	0.9	9.046	277.323	-10.261	-0.274	2	3	2	3.67	1.255	44.87	47.73	0.2931	Test	7.6525
COc1ccc(cc1)c2c(c3ccc(cc3s2)O)Oc4ccc(cc4)OCCN5CCCCC5	1	66.3	7.178	475.61	-10.274	-0.288	8	6	1	6.44	1.651	51.16	67.56	0.2931	Test	7.6165
CCc1c(ccc2c1c(=O)oc3c2ccc(c3F)O)O	1	21	7.678	274.247	-10.321	-0.238	1	4	2	2.56	1.248	70.67	47.42	0.3442	Test	7.8001
c1cc(ccc1C2CCc3cc(ccc3N2c4ccc(cc4)OCCN5CCCCC5)O)O	1	16	7.796	444.575	-10.261	-0.292	6	5	2	5.29	1.589	56.17	64.46	0.2931	Training	7.6929
c1cc(ccc1COCCN2CCCCC2)[C@H]3[C@H](Sc4cc(ccc4O3)O)c5ccc(cc5)O	1	259	6.587	477.626	-10.271	-0.29	7	6	2	5.57	1.655	62.16	67.76	0.2931	Training	7.6674
Cc1cc(cc2c1oc(c2)c3ccc(cc3)O)O	1	5.6	8.252	240.258	-10.274	-0.262	1	3	2	3.32	1.181	53.6	44.03	0.2931	Training	7.6215
c1cc(ccc1[C@H]2[C@H]3CC(C[C@H]3c4cc(ccc4O2)O)(F)F)O	1	0.88	9.056	318.319	-10.306	-0.251	1	3	2	3.86	1.337	49.69	51.83	0.2931	Training	7.6435
c1ccc2c(c1)c3c(n2Cc4ccc(cc4)OCCN5CCCCC5)c6ccc(cc6s3)O	1	35	7.456	456.611	-10.263	-0.292	6	5	1	6.13	1.613	37.63	65.66	0.2931	Training	7.6621
C[C@@H]1CCN(C1)CCOc2ccc(cc2)[C@H]3[C@H]([C@@H](c4cc(ccc4O3)O)C)c5ccc(cc5)O	1	1.2	8.921	459.586	-10.265	-0.292	6	5	2	5.34	1.619	62.16	65.96	0.2931	Training	7.6993
C[C@H]1CCN(C1)CCOc2ccc(cc2)[C@H]3[C@H]([C@@H](c4cc(ccc4O3)O)C)c5ccc(cc5)O	1	1.5	8.824	459.586	-10.265	-0.292	6	5	2	5.34	1.619	62.16	65.96	0.2931	Training	7.6993
c1cc(ccc1C(=O)c2c3ccc(cc3sc2C4CCCC4)O)OCCN5CCCCC5	1	5	8.301	449.616	-10.259	-0.294	7	5	1	5.86	1.599	49.77	64.96	0.2931	Training	7.6336
CC12CCC(=O)C(=C1c3ccc4c(c3C2)cn[nH]4)Br	1	26	7.585	317.186	-10.264	-0.276	0	2	1	3.09	1.334	45.75	51.72	0.1901	Training	7.6164
c1cc(ccc1[C@H]2[C@H](Sc3cc(ccc3O2)O)CC4CCCC4)OCCN5CCCCC5	1	34	7.469	453.648	-10.253	-0.298	7	5	1	5.93	1.607	41.93	65.36	0.2931	Training	7.6541
c1ccc(cc1)c2ccc(cc2c3ccccc3)/C=N/O	1	0.54	9.268	273.335	-10.249	-0.281	3	2	1	4.33	1.247	32.59	47.33	0.3296	Test	7.6747
c1cc(ccc1[C@H]2[C@H](Oc3cc(cc(c3S2)F)O)c4ccc(cc4)OCCN5CCCCC5)O	1	13	7.886	481.589	-10.289	-0.28	6	6	2	5.57	1.663	62.16	68.16	0.2931	Training	7.6439
c1cc(ccc1[C@H]2[C@H](Oc3ccc(c(c3S2)F)O)c4ccc(cc4)OCCN5CCCCC5)O	1	13.2	7.879	481.589	-10.289	-0.28	6	6	2	5.57	1.663	62.16	68.16	0.2933	Training	7.6441
c1cc(ccc1[C@@H]2[C@@H](Oc3ccc(c(c3S2)F)O)c4ccc(cc4)OCCN5CCCCC5)O	1	18	7.745	481.589	-10.289	-0.28	6	6	2	5.57	1.663	62.16	68.16	0.2933	Training	7.6441
c1cc(ccc1[C@H]2[C@H](Oc3cc(c(cc3S2)O)F)c4ccc(cc4)OCCN5CCCCC5)O	1	413.2	6.384	481.589	-10.289	-0.28	6	6	2	5.57	1.663	62.16	68.16	0.2933	Test	7.6441
CCCCC/C=C(/c1ccc(cc1)O)\c2ccc(cc2)OCCN(CC)CC	1	900	6.046	381.56	-10.234	-0.302	12	3	1	5.62	1.463	32.7	58.16	0.2931	Training	7.6642
c1cc(ccc1C2CCc3cc(ccc3N2)O)O	1	130	6.886	241.29	-10.254	-0.274	1	3	3	2.7	1.183	52.49	44.13	0.2931	Training	7.6961
c1ccc2c(c1)cccc2S(=O)(=O)N3Cc4cc(ccc4C(C3)c5ccc(cc5)O)O	1	10.7	7.971	431.513	-10.287	-0.275	3	4	2	4.09	1.563	77.84	63.15	0.2931	Training	7.6019
CC(C)[C@@H]1CCN(C1)CCOc2ccc(cc2)[C@H]3[C@H](Sc4cc(ccc4O3)O)c5ccc(cc5)O	1	3.5	8.456	491.653	-10.269	-0.293	7	6	2	5.92	1.683	62.16	69.17	0.2931	Training	7.7204
CC(C)[C@H]1CCN(C1)CCOc2ccc(cc2)[C@H]3[C@H](Sc4cc(ccc4O3)O)c5ccc(cc5)O	1	3.8	8.42	491.653	-10.269	-0.293	7	6	2	5.92	1.683	62.16	69.17	0.2931	Training	7.7204
c1ccc2c(c1)C(C3=C2CCc4c3ccc(c4)O)c5ccc(cc5)OCCN6CCCCC6	1	740	6.131	437.583	-10.252	-0.297	5	3	1	5.76	1.575	32.7	63.76	0.2931	Training	7.7358
c1ccc2c(c1)CC3(C2)c4ccc(cc4C=C3c5ccc(cc5)O)O	1	1.1	8.959	326.395	-10.255	-0.283	1	2	2	4.19	1.353	40.46	52.64	0.2931	Training	7.7947
c1ccc2c(c1)CC3(C2)c4cc(ccc4C=C3c5cccc(c5)O)O	1	12	7.921	326.395	-10.255	-0.283	1	2	2	4.19	1.353	40.46	52.64	0.2931	Training	7.7947
c1ccc2c(c1)CC3(C2)c4ccc(cc4C=C3c5cccc(c5)O)O	1	23	7.638	326.395	-10.255	-0.283	1	2	2	4.19	1.353	40.46	52.64	0.2931	Training	7.7947
c1cc(ccc1C(=O)c2c3ccc(cc3sc2c4ccc(c(c4)F)O)O)OCCN5CCCCC5	1	0.3	9.523	491.584	-10.295	-0.277	7	6	2	5.71	1.683	70	69.16	0.2933	Training	7.6485
c1cc(ccc1c2c(c3cc(c(cc3s2)O)F)C(=O)c4ccc(cc4)OCCN5CCCCC5)O	1	3	8.523	491.584	-10.295	-0.277	7	6	2	5.71	1.683	70	69.16	0.2933	Training	7.6485
Cc1ccccc1c2c(c3ccc(cc3s2)O)C(=O)c4ccc(cc4)OCCN5CCCCC5	1	0.7	9.155	471.622	-10.267	-0.292	7	5	1	6.18	1.643	49.77	67.16	0.2931	Training	7.6639
Cc1ccc(cc1)c2c(c3ccc(cc3s2)O)C(=O)c4ccc(cc4)OCCN5CCCCC5	1	50	7.301	471.622	-10.267	-0.292	7	5	1	6.18	1.643	49.77	67.16	0.2931	Training	7.6639
CCCCc1cc(cc2c1oc(n2)c3ccc(cc3)O)O	1	79	7.102	283.327	-10.267	-0.271	4	4	2	3.75	1.267	66.49	48.33	0.2931	Training	7.6047
Cc1ccc2c(c1)sc(c2C(=O)c3ccc(cc3)OCCN4CCCCC4)c5ccc(cc5)O	1	300	6.523	471.622	-10.267	-0.292	7	5	1	6.18	1.643	49.77	67.16	0.2931	Training	7.6639
CCCC/C=C(/c1ccc(cc1)O)\c2ccc(cc2)OCCN(CC)CC	1	500	6.301	367.533	-10.234	-0.3	11	3	1	5.23	1.435	32.7	56.75	0.2931	Training	7.6203
CC(C)N(CCOc1ccc(cc1)[C@H]2C3=C(CCOc4c3ccc(c4)O)c5ccc(cc5O2)O)C(C)C	1	18.5	7.733	501.623	-10.274	-0.291	7	6	2	5.92	1.703	71.39	70.16	0.2931	Training	7.71
CC(C)N(CCOc1ccc(cc1)[C@@H]2C3=C(CCOc4c3ccc(c4)O)c5ccc(cc5O2)O)C(C)C	1	20	7.699	501.623	-10.274	-0.291	7	6	2	5.92	1.703	71.39	70.16	0.2931	Test	7.71
CC(C)(C)Cc1c(cc(c2c1O[C@@H](CC2=O)c3ccc(cc3)O)O)O	1	141	6.851	342.391	-10.275	-0.273	2	5	3	3.6	1.385	86.99	54.24	0.2931	Training	7.6968
C[C@@H]1c2c(ccc(c2F)O)O[C@H]([C@H]1c3ccc(cc3)O)c4ccc(cc4)OCCN5CCCC5	1	11	7.959	463.549	-10.282	-0.282	6	5	2	5.23	1.627	62.16	66.35	0.2933	Test	7.6536
CC1=CC2=CC[C@H]3[C@@H]4CC[C@@H]([C@]4(CC[C@@H]3[C@]2(CC1)C=C)C)O	1	9	8.046	298.47	-10.212	-0.305	1	1	1	4.53	1.297	20.23	49.85	0.2105	Training	7.7684
C[C@]12CC[C@H]3[C@H]([C@@H]1CC[C@@H]2O)CCC4=CC(=C)CC[C@]34C=C	1	120	6.921	298.47	-10.212	-0.305	1	1	1	4.53	1.297	20.23	49.85	0.2105	Training	7.7684
C[C@H]1C[C@H]2c3cc(ccc3O[C@H]([C@H]2C1)c4ccc(cc4)O)O	1	0.62	9.208	296.366	-10.253	-0.281	1	3	2	3.86	1.293	49.69	49.64	0.2931	Test	7.7071
Cc1c2ccc(cc2c(cc1O)C#N)c3ccc(c(c3)F)O	1	6	8.222	293.297	-10.297	-0.254	1	3	2	3.74	1.287	64.25	49.33	0.2933	Test	7.6705
c1cc(ccc1c2c(c3ccc(cc3s2)/C=C/C(=O)O)C(=O)c4ccc(cc4)OCCN5CCCCC5)O	1	104	6.983	527.642	-10.289	-0.285	9	6	2	5.97	1.755	87.07	72.76	0.3278	Training	7.7115
C[C@H]1CN(C[C@@H]1C)CCOc2ccc(cc2)[C@H]3[C@H](Sc4cc(ccc4O3)O)c5ccc(cc5)O	1	0.4	9.398	477.626	-10.271	-0.29	6	6	2	5.53	1.655	62.16	67.76	0.2931	Training	7.6764
C[C@@H]1CN(C[C@@H]1C)CCOc2ccc(cc2)[C@H]3[C@H](Sc4cc(ccc4O3)O)c5ccc(cc5)O	1	0.5	9.301	477.626	-10.271	-0.29	6	6	2	5.53	1.655	62.16	67.76	0.2931	Training	7.6764
C[C@@H]1CN(C[C@H]1C)CCOc2ccc(cc2)[C@H]3[C@H](Sc4cc(ccc4O3)O)c5ccc(cc5)O	1	22	7.658	477.626	-10.271	-0.29	6	6	2	5.53	1.655	62.16	67.76	0.2931	Training	7.6764
c1cc(ccc1[C@H]2[C@H](Sc3cc(ccc3O2)O)c4ccc(cc4)O)N5CCNCC5	1	186	6.73	420.534	-10.273	-0.282	3	6	3	3.97	1.541	64.96	62.05	0.2931	Training	7.6276
C[C@H](COc1ccc(cc1)[C@H]2[C@H](Sc3cc(ccc3O2)O)c4ccc(cc4)O)N5CCCC5	1	0.3	9.523	463.599	-10.272	-0.288	6	6	2	5.43	1.627	62.16	66.36	0.2931	Training	7.656
C[C@@H]1CCCN1CCOc2ccc(cc2)[C@H]3[C@H](Sc4cc(ccc4O3)O)c5ccc(cc5)O	1	0.4	9.398	463.599	-10.272	-0.288	6	6	2	5.43	1.627	62.16	66.36	0.2931	Training	7.656
C[C@@H](COc1ccc(cc1)[C@H]2[C@H](Sc3cc(ccc3O2)O)c4ccc(cc4)O)N5CCCC5	1	0.5	9.301	463.599	-10.272	-0.288	6	6	2	5.43	1.627	62.16	66.36	0.2931	Training	7.656
C[C@H]1CCCN1CCOc2ccc(cc2)[C@H]3[C@H](Sc4cc(ccc4O3)O)c5ccc(cc5)O	1	0.5	9.301	463.599	-10.272	-0.288	6	6	2	5.43	1.627	62.16	66.36	0.2931	Training	7.656
c1ccc(c(c1)[C@H]2[C@H](Oc3ccc(cc3S2)O)c4ccc(cc4)OCCN5CCCCC5)O	1	1.1	8.959	463.599	-10.272	-0.288	6	6	2	5.43	1.627	62.16	66.36	0.2931	Training	7.656
C[C@@H](CN1CCCC1)Oc2ccc(cc2)[C@H]3[C@H](Sc4cc(ccc4O3)O)c5ccc(cc5)O	1	2.3	8.638	463.599	-10.272	-0.288	6	6	2	5.43	1.627	62.16	66.36	0.2931	Test	7.656
c1cc(ccc1[C@@H]2[C@@H](Oc3ccc(cc3S2)O)c4ccc(cc4)OCCN5CCCCC5)O	1	2.8	8.553	463.599	-10.272	-0.288	6	6	2	5.43	1.627	62.16	66.36	0.2931	Test	7.656
C[C@H](CN1CCCC1)Oc2ccc(cc2)[C@H]3[C@H](Sc4cc(ccc4O3)O)c5ccc(cc5)O	1	9.1	8.041	463.599	-10.272	-0.288	6	6	2	5.43	1.627	62.16	66.36	0.2931	Training	7.656
c1cc(ccc1[C@H]2[C@H](Oc3cc(ccc3S2)O)c4ccc(cc4)OCCN5CCCCC5)O	1	44.4	7.353	463.599	-10.272	-0.288	6	6	2	5.43	1.627	62.16	66.36	0.2931	Training	7.656
c1cc(ccc1C2C(Oc3ccc(cc3S2)O)c4ccc(cc4)OCCN5CCCCC5)O	1	52	7.284	463.599	-10.272	-0.288	6	6	2	5.43	1.627	62.16	66.36	0.2931	Test	7.656
c1cc(ccc1[C@H]2[C@H](Oc3ccc(cc3S2)O)c4ccc(cc4)OCCN5CCCCC5)O	1	52	7.284	463.599	-10.272	-0.288	6	6	2	5.43	1.627	62.16	66.36	0.2931	Training	7.656
c1cc(cc(c1)O)[C@@H]2[C@@H](Oc3ccc(cc3S2)O)c4ccc(cc4)OCCN5CCCCC5	1	115	6.939	463.599	-10.272	-0.288	6	6	2	5.43	1.627	62.16	66.36	0.2931	Training	7.656
c1cc(cc(c1)O)C2C(Oc3ccc(cc3S2)O)c4ccc(cc4)OCCN5CCCCC5	1	245	6.611	463.599	-10.272	-0.288	6	6	2	5.43	1.627	62.16	66.36	0.2931	Training	7.656
CCCCC12CCC(=O)C(=C1c3ccc(cc3C2)O)Cl	1	5.3	8.276	290.79	-10.249	-0.282	3	2	1	3.94	1.282	37.3	49.08	0.2931	Training	7.5182
c1cc(ccc1[C@@H]2[C@@H](Oc3ccc(cc3S2)O)c4ccc(cc4)OCCN5C6CCC5CC6)O	1	118	6.928	475.61	-10.274	-0.288	6	6	2	5.57	1.651	62.16	67.56	0.2931	Training	7.6729
c1cc(ccc1C2=C(Oc3ccc(cc3S2)O)c4ccc(cc4)OCCN5CCCCC5)O	1	5.1	8.292	461.583	-10.276	-0.285	6	6	2	5.47	1.623	62.16	66.16	0.2931	Training	7.6524
c1cc(ccc1[C@@H]2[C@@H](Oc3ccc(cc3S2)O)c4ccc(cc4)OCCN5C[C@H]6CCC[C@H]6C5)O	1	18	7.745	489.637	-10.273	-0.29	6	6	2	5.68	1.679	62.16	68.96	0.2931	Test	7.6952
CCC12CCC(=O)C(=C1c3ccc4c(c3C2)c(n[nH]4)Cl)C	1	42.5	7.372	300.789	-10.259	-0.277	1	2	1	3.81	1.302	45.75	50.08	0.1901	Training	7.4654
c1cc2c(cc1O)oc3c4ccc(cc4oc3c2=O)O	1	32	7.495	268.224	-10.331	-0.231	0	5	2	2.6	1.236	83.81	46.82	0.2931	Training	7.7435
c1cc2c(cc1O)c(=O)c3c(o2)c4cc(ccc4o3)O	1	44	7.357	268.224	-10.331	-0.231	0	5	2	2.6	1.236	83.81	46.82	0.2931	Training	7.7435
c1cc2c(cc1O)oc3c2oc4ccc(cc4c3=O)O	1	192	6.717	268.224	-10.331	-0.231	0	5	2	2.6	1.236	83.81	46.82	0.2931	Training	7.7435
c1cc2c(cc1O)oc3c4cc(ccc4oc3c2=O)O	1	847	6.072	268.224	-10.331	-0.231	0	5	2	2.6	1.236	83.81	46.82	0.2931	Training	7.7435
c1ccc(c(c1)c2nc3ccccc3n2c4ccc(cc4)O)Cl	1	149	6.827	320.779	-10.278	-0.268	2	3	1	4.55	1.342	38.05	52.08	0.2931	Training	7.5277
C[C@@H](COc1ccc(cc1)C(=O)c2c3ccc(cc3sc2c4ccc(cc4)O)O)N5CCCC5	1	2.6	8.585	473.594	-10.278	-0.285	7	6	2	5.57	1.647	70	67.36	0.2931	Training	7.6604
c1cc(ccc1c2c(c3ccc(cc3s2)O)C(=O)c4ccc(cc4)N5CCN(CC5)c6ccc(cc6)Cl)O	1	9.07	8.042	541.072	-10.294	-0.283	5	6	2	6.69	1.782	64.01	74.11	0.2931	Training	7.7647
CCN(CC)CCOc1ccc(cc1)Cn2c3ccc(cc3c4c2c5ccc(cc5s4)O)O	1	16.4	7.785	460.599	-10.271	-0.288	8	6	2	5.69	1.621	57.86	66.06	0.2931	Training	7.669
CN1CCC(CC1)c2ccc(cc2)C3c4ccc(cc4CCN3c5cccc(c5)O)O	1	104	6.983	414.549	-10.253	-0.294	3	4	2	4.56	1.529	46.94	61.45	0.2931	Test	7.6922
Cc1c(ccc2c1oc(=O)c3c2c(c(c(c3Br)C)OC)C)O	1	1.15	8.939	363.207	-10.288	-0.267	1	4	1	3.85	1.426	59.67	56.32	0.3449	Training	7.6745
c1cc2c(cc1O)oc3c2c(=O)oc4c3ccc(c4)O	1	2	8.699	268.224	-10.331	-0.231	0	5	2	2.6	1.236	83.81	46.82	0.3477	Training	7.7755
CCCc1cc(c(cc1O)CCC)c2c3ccc(cc3on2)O	1	3.1	8.509	311.381	-10.259	-0.279	5	4	2	4.31	1.323	66.49	51.14	0.2931	Training	7.6825
c1cc(ccc1[C@H]2[C@H](Sc3cc(ccc3O2)O)CC4CCCCC4)OCCN5CCCCC5	1	40	7.398	467.675	-10.252	-0.3	7	5	1	6.32	1.635	41.93	66.77	0.2931	Training	7.7147
c1cc(ccc1c2c(c3ccc(cc3s2)O)C(=O)c4ccc(cc4)OCCN5CCCCC5)O	1	0.2	9.699	473.594	-10.278	-0.285	7	6	2	5.58	1.647	70	67.36	0.2931	Training	7.6623
c1cc(cc(c1)O)c2c(c3ccc(cc3s2)O)C(=O)c4ccc(cc4)OCCN5CCCCC5	1	3.2	8.495	473.594	-10.278	-0.285	7	6	2	5.58	1.647	70	67.36	0.2931	Test	7.6623
c1ccc(c(c1)c2c(c3ccc(cc3s2)O)C(=O)c4ccc(cc4)OCCN5CCCCC5)O	1	10	8	473.594	-10.278	-0.285	7	6	2	5.58	1.647	70	67.36	0.2931	Training	7.6623
c1cc(ccc1c2c(c3cc(ccc3s2)O)C(=O)c4ccc(cc4)OCCN5CCCCC5)O	1	100	7	473.594	-10.278	-0.285	7	6	2	5.58	1.647	70	67.36	0.2931	Training	7.6623
c1cc(c2c(c1)sc(c2C(=O)c3ccc(cc3)OCCN4CCCCC4)c5ccc(cc5)O)O	1	190	6.721	473.594	-10.278	-0.285	7	6	2	5.58	1.647	70	67.36	0.2931	Training	7.6623
c1cc2c(c(sc2c(c1)O)c3ccc(cc3)O)C(=O)c4ccc(cc4)OCCN5CCCCC5	1	300	6.523	473.594	-10.278	-0.285	7	6	2	5.58	1.647	70	67.36	0.2932	Test	7.6623
c1ccc(c(c1)C(=O)N2CCN(CC2)c3ccc(cc3)C(=O)c4c5ccc(cc5sc4c6ccc(cc6)O)O)O	1	7.92	8.101	550.636	-10.302	-0.279	5	7	3	5.38	1.801	101.31	75.06	0.2931	Training	7.7316
c1cc(cc(c1)O)C(=O)N2CCN(CC2)c3ccc(cc3)C(=O)c4c5ccc(cc5sc4c6ccc(cc6)O)O	1	19.77	7.704	550.636	-10.302	-0.279	5	7	3	5.38	1.801	101.31	75.06	0.2931	Training	7.7316
CNc1c(ccc(c1c2ccccc2)c3ccccc3)/C=N/O	1	10.4	7.983	302.377	-10.251	-0.283	4	3	2	4.37	1.305	44.62	50.24	0.3296	Training	7.7663
c1ccc(cc1)C2=C(C(=O)c3c2cc(cc3O)O)c4ccc(cc4)O	1	3	8.523	330.339	-10.291	-0.262	2	4	3	3.46	1.361	77.76	53.03	0.2931	Training	7.7058
c1ccc(cc1)C2=C(C(=O)c3c2c(cc(c3)O)O)c4ccc(cc4)O	1	44	7.357	330.339	-10.291	-0.262	2	4	3	3.46	1.361	77.76	53.03	0.2931	Training	7.7058
CCc1ccc(cc1)c2c(c3ccc(cc3s2)O)C(=O)c4ccc(cc4)OCCN5CCCCC5	1	5	8.301	485.649	-10.266	-0.294	8	5	1	6.43	1.671	49.77	68.56	0.2931	Training	7.6964
c1cc(ccc1c2cc3ccc(cc3c(c2)F)O)O	1	1.6	8.796	254.26	-10.29	-0.254	1	2	2	3.56	1.209	40.46	45.43	0.2931	Training	7.6861
c1cc(cc2c1cc(cc2)O)c3ccc(cc3F)O	1	2	8.699	254.26	-10.29	-0.254	1	2	2	3.56	1.209	40.46	45.43	0.2931	Training	7.6861
c1cc(cc2c1cc(cc2)O)c3ccc(c(c3)F)O	1	5	8.301	254.26	-10.29	-0.254	1	2	2	3.56	1.209	40.46	45.43	0.2933	Training	7.6863
c1cc(ccc1c2ccc3c(c2)ccc(c3F)O)O	1	7	8.155	254.26	-10.29	-0.254	1	2	2	3.56	1.209	40.46	45.43	0.2933	Training	7.6863
c1cc(cc(c1)c2ccc3cc(ccc3c2Oc4ccc(cc4)OCCN5CCCCC5)O)C#N	1	0.7	9.155	464.565	-10.273	-0.288	7	5	1	6.24	1.629	65.72	66.46	0.2931	Training	7.6664
c1cc(ccc1[C@H]2[C@H](Sc3cc(ccc3O2)O)C4CCCCC4)OCCN5CCCCC5	1	16	7.796	453.648	-10.253	-0.298	6	5	1	5.93	1.607	41.93	65.36	0.2931	Training	7.6707
CCc1c(ccc2c1O[C@@H]([C@@H](S2)c3ccc(cc3)O)c4ccc(cc4)OCCN5CCCCC5)O	1	25	7.602	491.653	-10.269	-0.293	7	6	2	5.99	1.683	62.16	69.17	0.2931	Test	7.7338
CCc1cc(cc2c1S[C@H]([C@H](O2)c3ccc(cc3)OCCN4CCCCC4)c5ccc(cc5)O)O	1	185	6.733	491.653	-10.269	-0.293	7	6	2	5.99	1.683	62.16	69.17	0.2931	Training	7.7338
c1cc(ccc1C2C(=Cc3ccc(cc3O2)O)c4ccc(cc4)O)OCCN5CCCCC5	1	1.05	8.979	443.543	-10.27	-0.287	6	5	2	5.14	1.587	62.16	64.35	0.2931	Training	7.6638
CC1=CC2=CC[C@H]3[C@@H]4CC[C@@H]([C@]4(CC[C@@H]3[C@]2(CC1)C)C)O	1	9.4	8.027	286.459	-10.209	-0.306	0	1	1	4.37	1.273	20.23	48.65	0.2105	Training	7.7643
C[C@]12CC[C@H]3[C@H]([C@@H]1CC[C@@H]2O)CCC4=CC(=C)CC[C@]34C	1	34	7.469	286.459	-10.209	-0.306	0	1	1	4.37	1.273	20.23	48.65	0.2105	Training	7.7643
Cc1cc(cc2c1O[C@H]([C@@H]3[C@H]2CCC3)c4ccc(cc4)O)O	1	0.52	9.284	296.366	-10.253	-0.281	1	3	2	3.92	1.293	49.69	49.64	0.2931	Test	7.7186
C[C@@H]1c2c(ccc(c2F)O)O[C@H]([C@H]1c3ccc(cc3)O)c4ccc(cc4)OC[C@H](C)N5CCCC5	1	0.5	9.301	477.576	-10.28	-0.284	6	5	2	5.62	1.655	62.16	67.76	0.2933	Test	7.7142
C[C@@H]1c2c(ccc(c2F)O)O[C@H]([C@H]1c3ccc(cc3)O)c4ccc(cc4)OCCN5CCCCC5	1	1.4	8.854	477.576	-10.28	-0.284	6	5	2	5.62	1.655	62.16	67.76	0.2933	Test	7.7142
CCC1CCN(C1)CCOc2ccc(cc2)[C@H]3[C@H](Sc4cc(ccc4O3)O)c5ccc(cc5)O	1	1.2	8.921	477.626	-10.271	-0.29	7	6	2	5.68	1.655	62.16	67.76	0.2931	Training	7.6885
CC[C@@H]1CCN(C1)CCOc2ccc(cc2)[C@H]3[C@H](Sc4cc(ccc4O3)O)c5ccc(cc5)O	1	1.6	8.796	477.626	-10.271	-0.29	7	6	2	5.68	1.655	62.16	67.76	0.2931	Test	7.6885
c1cc(ccc1c2ccc(c3c2scc3)/C=N/O)O	1	4	8.398	269.325	-10.276	-0.264	2	4	2	3.58	1.239	52.82	46.93	0.3296	Training	7.6215
c1cc(ccc1c2ccc(c3c2ccs3)/C=N/O)O	1	4	8.398	269.325	-10.276	-0.264	2	4	2	3.58	1.239	52.82	46.93	0.3296	Training	7.6215
c1cc(ccc1[C@H]2[C@H](Sc3cc(ccc3O2)O)c4ccc(cc4)O)N5CCCNCC5	1	161	6.793	434.561	-10.271	-0.285	3	6	3	4.36	1.569	64.96	63.46	0.2931	Training	7.6882
CCCN(Cc1ccccn1)c2cc(cc(n2)c3ccc(cc3)O)c4ccccc4	1	1420	5.848	395.506	-10.256	-0.29	7	4	1	5.43	1.491	49.25	59.55	0.2931	Training	7.6209
CCC(=C(c1ccc(cc1)O)c2ccc(cc2)O)c3ccc(cc3)OCC(=O)O	1	750	6.125	390.435	-10.282	-0.274	7	4	3	4.43	1.481	86.99	59.04	0.3412	Training	7.8268
c1cc(ccc1[C@H]2[C@H]3CCC[C@H]3c4cc(ccc4O2)O)O	1	0.34	9.469	282.339	-10.257	-0.277	1	3	2	3.62	1.265	49.69	48.23	0.2931	Training	7.6752
c1cc(ccc1[C@@H]2[C@@H]3CCC[C@@H]3c4cc(ccc4O2)O)O	1	0.94	9.027	282.339	-10.257	-0.277	1	3	2	3.62	1.265	49.69	48.23	0.2931	Training	7.6752
c1cc(c2c(c1)O[C@@H]([C@H]3[C@@H]2CCC3)c4ccc(cc4)O)O	1	1.32	8.879	282.339	-10.257	-0.277	1	3	2	3.62	1.265	49.69	48.23	0.2931	Training	7.6752
c1cc(cc(c1)O)[C@@H]2[C@@H]3CCC[C@@H]3c4cc(ccc4O2)O	1	37	7.432	282.339	-10.257	-0.277	1	3	2	3.62	1.265	49.69	48.23	0.2931	Training	7.6752
c1cc(ccc1[C@@H]2[C@@H]3CCC[C@@H]3c4ccc(cc4O2)O)O	1	37.8	7.423	282.339	-10.257	-0.277	1	3	2	3.62	1.265	49.69	48.23	0.2931	Training	7.6752
c1cc(ccc1[C@H]2[C@H](Oc3cc(cc(c3S2)Cl)O)c4ccc(cc4)OCCN5CCCCC5)O	1	8	8.097	498.044	-10.284	-0.285	6	6	2	6.08	1.696	62.16	69.8	0.2931	Training	7.6888
c1cc(ccc1[C@H]2[C@H](Oc3ccc(c(c3S2)Cl)O)c4ccc(cc4)OCCN5CCCCC5)O	1	14	7.854	498.044	-10.284	-0.285	6	6	2	6.08	1.696	62.16	69.8	0.2932	Test	7.6888
c1cc(ccc1[C@H]2[C@H](Oc3cc(c(cc3S2)O)Cl)c4ccc(cc4)OCCN5CCCCC5)O	1	73	7.137	498.044	-10.284	-0.285	6	6	2	6.08	1.696	62.16	69.8	0.2932	Training	7.6888
c1cc(ccc1[C@H]2[C@H](Oc3c(cc(cc3Cl)O)S2)c4ccc(cc4)OCCN5CCCCC5)O	1	105.4	6.977	498.044	-10.284	-0.285	6	6	2	6.08	1.696	62.16	69.8	0.2931	Training	7.6888
c1cc(ccc1[C@H]2[C@H](Oc3cc(c(cc3S2)Cl)O)c4ccc(cc4)OCCN5CCCCC5)O	1	520	6.284	498.044	-10.284	-0.285	6	6	2	6.08	1.696	62.16	69.8	0.2932	Test	7.6888
c1cc2cc(ccc2c(c1)O)c3ccc(cc3)O	1	5.8	8.237	236.27	-10.258	-0.271	1	2	2	3.42	1.173	40.46	43.63	0.2931	Training	7.6982
c1cc(ccc1c2ccc3cc(ccc3c2)O)O	1	16	7.796	236.27	-10.258	-0.271	1	2	2	3.42	1.173	40.46	43.63	0.2931	Training	7.6982
c1cc(cc(c1)O)c2ccc3cc(ccc3c2)O	1	30	7.523	236.27	-10.258	-0.271	1	2	2	3.42	1.173	40.46	43.63	0.2931	Test	7.6982
c1cc(cc2c1ccc(c2)O)c3ccc(cc3)O	1	44	7.357	236.27	-10.258	-0.271	1	2	2	3.42	1.173	40.46	43.63	0.2931	Training	7.6982
c1cc2cc(ccc2c(c1)O)c3cccc(c3)O	1	205	6.688	236.27	-10.258	-0.271	1	2	2	3.42	1.173	40.46	43.63	0.2931	Training	7.6982
c1cc(cc(c1)O)c2ccc3ccc(cc3c2)O	1	566	6.247	236.27	-10.258	-0.271	1	2	2	3.42	1.173	40.46	43.63	0.2931	Training	7.6982
c1cc(ccc1[C@@H]2[C@@H](Oc3ccc(cc3S2)O)c4ccc(cc4)OCCN5C[C@H]6CCCC[C@H]6C5)O	1	33	7.481	503.664	-10.271	-0.293	6	6	2	6.07	1.707	62.16	70.37	0.2931	Training	7.7559
C=Cc1ccc(cc1)c2c(c3ccc(cc3s2)O)C(=O)c4ccc(cc4)OCCN5CCCCC5	1	7	8.155	483.633	-10.269	-0.292	8	5	1	6.51	1.667	49.77	68.36	0.2931	Training	7.7005
c1cc(c(cc1c2c3ccc(cc3on2)O)F)O	1	8	8.097	245.209	-10.334	-0.227	1	4	2	2.55	1.19	66.49	44.52	0.2933	Test	7.7737
Cc1c(ccc-2c1CCc3c2c(cc(c3)O)C=C)O	1	12	7.921	252.313	-10.246	-0.28	1	2	2	3.31	1.205	40.46	45.23	0.2931	Test	7.6896
c1cc(c(cc1c2nc3ccc(cc3o2)O)F)O	1	39	7.409	245.209	-10.334	-0.227	1	4	2	2.55	1.19	66.49	44.52	0.2933	Training	7.7737
c1cc(c(cc1c2nc3cc(ccc3o2)O)F)O	1	66	7.18	245.209	-10.334	-0.227	1	4	2	2.55	1.19	66.49	44.52	0.2933	Training	7.7737
c1ccc(cc1)Cc2c3ccc(cc3oc(=O)c2c4ccc(cc4)Cl)O	1	250	6.602	362.812	-10.287	-0.268	3	3	1	4.91	1.426	50.44	56.28	0.344	Test	7.5944
C[C@@H]1c2cc(ccc2O[C@H]([C@H]1c3ccc(cc3)O)c4ccc(cc4)OC[C@H](C)N5CCCC5)O	1	0.5	9.301	459.586	-10.265	-0.292	6	5	2	5.48	1.619	62.16	65.96	0.2931	Training	7.7261
C[C@@H]1c2cc(ccc2O[C@H]([C@H]1c3ccc(cc3)O)c4ccc(cc4)OCCN5CCCCC5)O	1	1.6	8.796	459.586	-10.265	-0.292	6	5	2	5.48	1.619	62.16	65.96	0.2931	Training	7.7261
C[C@@H]1c2cc(ccc2O[C@H]([C@H]1c3ccc(cc3)O)c4ccc(cc4)O[C@@H](C)CN5CCCC5)O	1	2.5	8.602	459.586	-10.265	-0.292	6	5	2	5.48	1.619	62.16	65.96	0.2931	Training	7.7261
C[C@@H]1c2ccc(cc2O[C@H]([C@H]1c3ccc(cc3)O)c4ccc(cc4)OCCN5CCCCC5)O	1	13	7.886	459.586	-10.265	-0.292	6	5	2	5.48	1.619	62.16	65.96	0.2931	Training	7.7261
C[C@H]1c2ccc(cc2O[C@H]([C@H]1c3ccc(cc3)O)c4ccc(cc4)OCCN5CCCCC5)O	1	179	6.747	459.586	-10.265	-0.292	6	5	2	5.48	1.619	62.16	65.96	0.2931	Training	7.7261
C[C@H]1c2cc(ccc2O[C@H]([C@H]1c3ccc(cc3)O)c4ccc(cc4)OCCN5CCCCC5)O	1	627	6.203	459.586	-10.265	-0.292	6	5	2	5.48	1.619	62.16	65.96	0.2931	Training	7.7261
c1cc(ccc1c2c(c3ccc(cc3s2)O)C(=O)c4ccc(cc4)N5CCN(CC5)C6CCCC6)O	1	18.15	7.741	498.648	-10.273	-0.291	5	6	2	5.78	1.697	64.01	69.86	0.2931	Training	7.7297
C[C@@H]1CCN(C1)[C@@H](C)COc2ccc(cc2)[C@H]3[C@H](Sc4c(ccc(c4F)O)O3)c5ccc(cc5)O	1	5.3	8.276	495.616	-10.286	-0.283	6	6	2	5.81	1.691	62.16	69.56	0.2933	Training	7.6913
C[C@@H]1CCN(C1)[C@@H](C)COc2ccc(cc2)[C@H]3[C@H](Sc4c(ccc(c4F)O)O3)c5cccc(c5)O	1	9.1	8.041	495.616	-10.286	-0.283	6	6	2	5.81	1.691	62.16	69.56	0.2933	Training	7.6913
c1cc(ccc1C(=O)c2c3ccc(cc3sc2c4ccc(c(c4)Cl)O)O)OCCN5CCCCC5	1	2.3	8.638	508.039	-10.29	-0.282	7	6	2	6.23	1.716	70	70.8	0.2932	Training	7.6951
c1cc(ccc1C2=C(c3ccc(cc3C2)O)c4ccc(cc4)OCCN5CCCCC5)O	1	0.38	9.42	427.544	-10.26	-0.291	6	4	2	4.98	1.555	52.93	62.75	0.2931	Training	7.7083
c1cc(ccc1[C@H]2[C@H](Sc3cc(ccc3O2)O)C4CCCCCC4)OCCN5CCCCC5	1	21	7.678	467.675	-10.252	-0.3	6	5	1	6.32	1.635	41.93	66.77	0.2931	Test	7.7313
CC1=C([C@@H](Oc2c1ccc(c2)O)c3ccc(cc3)OCCN4CCCCC4)c5ccc(cc5)O	1	0.03	10.523	457.57	-10.268	-0.289	6	5	2	5.53	1.615	62.16	65.76	0.2931	Training	7.7245
CC1=C(C(Oc2c1ccc(c2)O)c3ccc(cc3)OCCN4CCCCC4)c5ccc(cc5)O	1	0.056	10.252	457.57	-10.268	-0.289	6	5	2	5.53	1.615	62.16	65.76	0.2931	Training	7.7245
CC1=C([C@H](Oc2c1ccc(c2)O)c3ccc(cc3)OCCN4CCCCC4)c5ccc(cc5)O	1	3.78	8.423	457.57	-10.268	-0.289	6	5	2	5.53	1.615	62.16	65.76	0.2931	Test	7.7245
CC(C)[C@@H](COc1ccc(cc1)[C@H]2[C@H](Sc3cc(ccc3O2)O)c4ccc(cc4)O)N5CCCC5	1	0.4	9.398	491.653	-10.269	-0.293	7	6	2	6.06	1.683	62.16	69.17	0.2931	Test	7.7472
CC(C)[C@H](COc1ccc(cc1)[C@H]2[C@H](Sc3cc(ccc3O2)O)c4ccc(cc4)O)N5CCCC5	1	2	8.699	491.653	-10.269	-0.293	7	6	2	6.06	1.683	62.16	69.17	0.2931	Training	7.7472
Cc1c(ccc-2c1C(Oc3c2ccc(c3C)O)C)O	1	8	8.097	256.301	-10.259	-0.273	0	3	2	3.34	1.213	49.69	45.63	0.2931	Test	7.6468
Cc1cc(cc2c1-c3ccc(c(c3OC2C)C)O)O	1	24	7.62	256.301	-10.259	-0.273	0	3	2	3.34	1.213	49.69	45.63	0.2931	Training	7.6468
c1cc2c(cc1O)onc2c3ccc(cc3/C=N/O)O	1	383	6.417	270.244	-10.319	-0.238	2	6	3	2.21	1.24	99.08	47.02	0.3296	Training	7.8039
CCC12CCC(=O)C(=C1c3ccc(cc3C2)O)Br	1	4.5	8.347	307.187	-10.252	-0.282	1	2	1	3.31	1.314	37.3	50.72	0.2931	Test	7.703
c1cc(ccc1c2nc3cc(ccc3o2)O)O	1	2.2	8.658	227.219	-10.298	-0.246	1	4	2	2.41	1.154	66.49	42.72	0.2931	Training	7.7856
c1cc(ccc1c2nc3ccc(cc3o2)O)O	1	9.5	8.022	227.219	-10.298	-0.246	1	4	2	2.41	1.154	66.49	42.72	0.2931	Training	7.7856
c1cc(ccc1c2c3ccc(cc3on2)O)O	1	13	7.886	227.219	-10.298	-0.246	1	4	2	2.41	1.154	66.49	42.72	0.2931	Training	7.7856
c1cc(ccc1c2c3cc(ccc3on2)O)O	1	46	7.337	227.219	-10.298	-0.246	1	4	2	2.41	1.154	66.49	42.72	0.2931	Test	7.7856
c1ccc(c(c1)c2c3ccc(cc3on2)O)O	1	254	6.595	227.219	-10.298	-0.246	1	4	2	2.41	1.154	66.49	42.72	0.2931	Test	7.7856
c1ccc2c(c1)c(no2)c3ccc(cc3O)O	1	718	6.144	227.219	-10.298	-0.246	1	4	2	2.41	1.154	66.49	42.72	0.2931	Training	7.7856
C[C@H]1CCN(C1)[C@@H](C)COc2ccc(cc2)[C@H]3[C@H](Sc4cc(ccc4O3)O)c5ccc(cc5)O	1	45	7.347	477.626	-10.271	-0.29	6	6	2	5.67	1.655	62.16	67.76	0.2931	Training	7.7032
C[C@@H]1CCN(C1)[C@@H](C)COc2ccc(cc2)[C@H]3[C@H](Sc4cc(ccc4O3)O)c5ccc(cc5)O	1	52	7.284	477.626	-10.271	-0.29	6	6	2	5.67	1.655	62.16	67.76	0.2931	Training	7.7032
C[C@@H]1CCN(C1)[C@@H](C)COc2ccc(cc2)[C@H]3[C@H](Sc4cc(ccc4O3)O)c5cccc(c5)O	1	69	7.161	477.626	-10.271	-0.29	6	6	2	5.67	1.655	62.16	67.76	0.2931	Training	7.7032
C[C@H]1CCN(C1)[C@H](C)COc2ccc(cc2)[C@H]3[C@H](Sc4cc(ccc4O3)O)c5ccc(cc5)O	1	87	7.06	477.626	-10.271	-0.29	6	6	2	5.67	1.655	62.16	67.76	0.2931	Training	7.7032
C[C@@H]1CCN(C1)[C@H](C)COc2ccc(cc2)[C@H]3[C@H](Sc4cc(ccc4O3)O)c5ccc(cc5)O	1	90	7.046	477.626	-10.271	-0.29	6	6	2	5.67	1.655	62.16	67.76	0.2931	Training	7.7032
c1cc(ccc1[C@@H]2[C@@H]3CCCC[C@@H]3c4cc(ccc4O2)O)O	1	1.26	8.9	296.366	-10.253	-0.281	1	3	2	4.01	1.293	49.69	49.64	0.2931	Training	7.7358
c1ccc(cc1)C23CCC(=O)C(=C2c4ccc(cc4C3)O)Br	1	2.5	8.602	355.231	-10.263	-0.281	1	2	1	3.86	1.41	37.3	55.52	0.2931	Training	7.7688
c1cc(ccc1c2coc3cc(cc(c3c2=O)O)O)O	1	1.3	8.886	270.24	-10.318	-0.239	1	5	3	2.08	1.24	90.9	47.02	0.2931	Training	7.8204
c1cc(ccc1c2cc(=O)c3c(cc(cc3o2)O)O)O	1	130	6.886	270.24	-10.318	-0.239	1	5	3	2.08	1.24	90.9	47.02	0.2931	Test	7.8204
c1ccc(cc1)c2cc(cc3c2oc(n3)c4ccc(cc4)O)O	1	235	6.629	303.317	-10.286	-0.262	2	4	2	4.07	1.307	66.49	50.33	0.2931	Training	7.6571
CCCCN(C)C(=O)CCCCCCCCCCS[C@@H]1Cc2cc(ccc2C3C1C4CC[C@@H]([C@]4(CC3)C)O)O	1	9	8.046	557.885	-10.245	-0.314	15	4	2	7.59	1.816	60.77	75.79	0.2931	Training	7.7286
CC1(CCN(C1)CCOc2ccc(cc2)[C@H]3[C@H](Sc4cc(ccc4O3)O)c5ccc(cc5)O)C	1	0.7	9.155	477.626	-10.271	-0.29	6	6	2	5.68	1.655	62.16	67.76	0.2931	Training	7.7051
CC1CCN(CC1)CCOc2ccc(cc2)[C@H]3[C@H](Sc4cc(ccc4O3)O)c5cccc(c5)O	1	109	6.963	477.626	-10.271	-0.29	6	6	2	5.68	1.655	62.16	67.76	0.2931	Training	7.7051
c1cc(ccc1[C@@H]2[C@@H](Oc3ccc(cc3S2)O)c4ccc(cc4)OCCN5CC6CCC5CC6)O	1	52	7.284	489.637	-10.273	-0.29	6	6	2	5.82	1.679	62.16	68.96	0.2931	Training	7.722
c1cc(ccc1c2ccc(c(c2)F)/C=N/O)O	1	32.3	7.491	231.226	-10.302	-0.244	2	3	2	2.51	1.162	52.82	43.12	0.3296	Test	7.8482
Cc1c(ccc2c1oc(=O)c3c2ccc(c3O)O)O	1	82	7.086	258.229	-10.317	-0.238	0	5	3	1.87	1.216	90.9	45.82	0.3476	Training	7.8387
c1cc(ccc1[C@@H]2c3c4ccc(cc4ccc3-c5cc(cc(c5O2)F)F)O)OCCN6CCCCC6	1	1	9	487.546	-10.297	-0.276	5	4	1	6.34	1.675	41.93	68.75	0.2931	Training	7.6982
c1ccc(cc1)N2CCN(CC2)c3ccc(cc3)C(=O)c4c5ccc(cc5sc4c6ccc(cc6)O)O	1	5.53	8.257	506.627	-10.283	-0.286	5	6	2	6.04	1.713	64.01	70.66	0.2931	Training	7.7472
c1cc(ccc1[C@H]2c3c4ccc(cc4ccc3-c5cc(cc(c5O2)F)F)O)OCCN6CCCCC6	1	108	6.967	487.546	-10.297	-0.276	5	4	1	6.34	1.675	41.93	68.75	0.2931	Training	7.6982
CC[C@@]12CCC(=O)C(=C1c3ccc4c(c3C2=O)cn[nH]4)Cl	1	4.1	8.387	300.745	-10.288	-0.26	1	3	1	2.97	1.301	62.82	50.07	0.1901	Training	7.6251
Cc1cc2c(cccc2c3nc4ccc(cc4o3)O)c(c1)O	1	6	8.222	291.306	-10.284	-0.261	1	4	2	3.87	1.283	66.49	49.13	0.2931	Training	7.6454
c1ccc2c(c1)cccc2c3c4ccc(cc4oc3C(=O)c5ccc(cc5)F)O	1	300	6.523	382.39	-10.3	-0.262	3	3	1	5.83	1.465	50.44	58.24	0.2931	Training	7.7637
c1ccc2c(c1)cccc2c3c4ccc(cc4oc3C(=O)c5cccc(c5)F)O	1	340	6.469	382.39	-10.3	-0.262	3	3	1	5.83	1.465	50.44	58.24	0.2931	Training	7.7637
CCc1ccc-2c(c1)C(Cc3c2c(cc(c3)O)C)c4ccc(cc4)OCCN5CCCCC5	1	380	6.42	441.615	-10.246	-0.301	6	3	1	5.98	1.583	32.7	64.16	0.2931	Training	7.7836
CCSCc1ccc(cc1)c2c(c3ccc(cc3s2)O)C(=O)c4ccc(cc4)OCCN5CCCCC5	1	100	7	531.743	-10.269	-0.297	10	6	1	7.12	1.763	49.77	73.17	0.2931	Test	7.7232
CCCCN(C)C(=O)CCCCCCCCCCS[C@@H]1[C@@H](c2cc(ccc2C3C1C4CC[C@@H]([C@]4(CC3)C)O)O)O	1	32	7.495	573.884	-10.253	-0.312	15	5	3	7.08	1.848	81	77.39	0.2931	Training	7.7456
Cc1c(ccc-2c1C(Oc3c2ccc(c3C)O)(C)C)O	1	45	7.347	270.328	-10.254	-0.277	0	3	2	3.51	1.241	49.69	47.03	0.2931	Training	7.6807
Cc1c2cc(ccc2n(c1c3ccc(cc3)O)Cc4ccc(cc4)OCCN5CCCCCC5)O	1	3.8	8.42	470.613	-10.262	-0.294	7	5	2	5.83	1.641	57.86	67.06	0.2931	Training	7.7743
c1cc(sc1)c2cc(cc3c2oc(n3)c4ccc(cc4)O)O	1	97	7.013	309.346	-10.296	-0.256	2	5	2	4.13	1.319	66.49	50.93	0.2931	Test	7.6192
CCC1=CC2=CC[C@H]3[C@@H]4CC[C@@H]([C@]4(CC[C@@H]3[C@]2(CC1)C=C)C)O	1	115	6.939	312.497	-10.213	-0.307	2	1	1	4.92	1.325	20.23	51.25	0.2105	Training	7.8277
c1ccc2c(c1)cccc2c3c(c4ccc(cc4s3)O)C(=O)c5ccc(cc5)OCCN6CCCCC6	1	0.8	9.097	507.655	-10.273	-0.292	7	5	1	7.02	1.715	49.77	70.77	0.2931	Training	7.7797
c1ccc2cc(ccc2c1)c3c(c4ccc(cc4s3)O)C(=O)c5ccc(cc5)OCCN6CCCCC6	1	80	7.097	507.655	-10.273	-0.292	7	5	1	7.02	1.715	49.77	70.77	0.2931	Training	7.7797
c1cc(ccc1C2=C(Cc3c2ccc(c3)O)c4ccc(cc4)O)C(=O)O	1	842	6.075	344.366	-10.285	-0.267	3	3	3	3.81	1.389	77.76	54.44	0.3352	Training	7.8325
c1cc(ccc1Cn2c3ccc(cc3c4c2c5ccc(cc5s4)O)O)OCCN6CCCCC6	1	11	7.959	472.61	-10.273	-0.288	6	6	2	5.83	1.645	57.86	67.26	0.2931	Test	7.7192
CC[C@H](COc1ccc(cc1)[C@H]2[C@H](Sc3cc(ccc3O2)O)c4ccc(cc4)O)N5CCCC5	1	0.2	9.699	477.626	-10.271	-0.29	7	6	2	5.82	1.655	62.16	67.76	0.2931	Training	7.7152
CC[C@@H](COc1ccc(cc1)[C@H]2[C@H](Sc3cc(ccc3O2)O)c4ccc(cc4)O)N5CCCC5	1	0.4	9.398	477.626	-10.271	-0.29	7	6	2	5.82	1.655	62.16	67.76	0.2931	Training	7.7152
CC[C@@H](CN1CCCC1)Oc2ccc(cc2)[C@H]3[C@H](Sc4cc(ccc4O3)O)c5ccc(cc5)O	1	1.3	8.886	477.626	-10.271	-0.29	7	6	2	5.82	1.655	62.16	67.76	0.2931	Training	7.7152
CC[C@H](CN1CCCC1)Oc2ccc(cc2)[C@H]3[C@H](Sc4cc(ccc4O3)O)c5ccc(cc5)O	1	3.1	8.509	477.626	-10.271	-0.29	7	6	2	5.82	1.655	62.16	67.76	0.2931	Training	7.7152
c1cc(ccc1[C@@H]2[C@@H](Oc3ccc(cc3S2)O)CCCN4CCCCC4)O	1	27	7.569	385.529	-10.256	-0.289	5	5	2	4.46	1.471	52.93	58.55	0.2931	Training	7.6155
C[C@H]1CCN(C1)[C@@H](C)COc2ccc(cc2)[C@H]3[C@H]([C@@H](c4c(ccc(c4F)O)O3)C)c5ccc(cc5)O	1	0.6	9.222	491.603	-10.278	-0.287	6	5	2	5.87	1.683	62.16	69.16	0.2933	Training	7.7633
C[C@@H]1CCN(C1)[C@@H](C)COc2ccc(cc2)[C@H]3[C@H]([C@@H](c4c(ccc(c4F)O)O3)C)c5ccc(cc5)O	1	0.8	9.097	491.603	-10.278	-0.287	6	5	2	5.87	1.683	62.16	69.16	0.2933	Training	7.7633
c1ccc(cc1)c2ccc(c(c2c3ccccc3)O)/C=N/O	1	3.4	8.469	289.334	-10.264	-0.274	3	3	2	4.03	1.279	52.82	48.93	0.3296	Training	7.7317
c1ccc(cc1)C(=O)c2c(c3ccc(cc3o2)O)c4cccc5c4cccc5	1	130	6.886	364.4	-10.278	-0.273	3	3	1	5.69	1.429	50.44	56.44	0.2931	Training	7.7758
Cc1cc(cc2c1S[C@H]([C@H](O2)c3ccc(cc3)OCCN4CCCCC4)c5ccc(cc5)O)O	1	46.2	7.335	477.626	-10.271	-0.29	6	6	2	5.74	1.655	62.16	67.76	0.2931	Training	7.7166
Cc1c(ccc2c1O[C@@H]([C@@H](S2)c3ccc(cc3)O)c4ccc(cc4)OCCN5CCCCC5)O	1	54	7.268	477.626	-10.271	-0.29	6	6	2	5.74	1.655	62.16	67.76	0.2931	Training	7.7166
Cc1cc(cc2c1O[C@@H]([C@@H](S2)c3ccc(cc3)O)c4ccc(cc4)OCCN5CCCCC5)O	1	343.3	6.464	477.626	-10.271	-0.29	6	6	2	5.74	1.655	62.16	67.76	0.2931	Training	7.7166
Cc1cc2c(cc1O)O[C@@H]([C@@H](S2)c3ccc(cc3)O)c4ccc(cc4)OCCN5CCCCC5	1	595	6.225	477.626	-10.271	-0.29	6	6	2	5.74	1.655	62.16	67.76	0.2931	Training	7.7166
c1ccc(cc1)c2ccc(c(c2c3ccccc3)N)/C=N/O	1	5.6	8.252	288.35	-10.255	-0.279	3	3	2	3.91	1.277	58.61	48.83	0.3296	Test	7.7362
Cc1cc2c(c3ccc(c(c3oc2=O)C)O)c(c1)Br	1	44	7.357	319.154	-10.286	-0.263	0	3	1	3.53	1.338	50.44	51.92	0.3437	Training	7.7016
Cc1cc2c3ccc(c(c3oc(=O)c2cc1Br)C)O	1	215	6.668	319.154	-10.286	-0.263	0	3	1	3.53	1.338	50.44	51.92	0.3437	Test	7.7016
Cc1cc(ccc1O)c2c(c3ccc(cc3s2)O)C(=O)c4ccc(cc4)OCCN5CCCCC5	1	1	9	487.621	-10.276	-0.288	7	6	2	5.88	1.675	70	68.76	0.2931	Training	7.721
Cc1cc(ccc1c2c(c3ccc(cc3s2)O)C(=O)c4ccc(cc4)OCCN5CCCCC5)O	1	2	8.699	487.621	-10.276	-0.288	7	6	2	5.88	1.675	70	68.76	0.2931	Training	7.721
c1cc(ccc1[C@H]2[C@H]3C[C@@H](C[C@H]3c4cc(ccc4O2)O)C(F)(F)F)O	1	0.82	9.086	350.336	-10.322	-0.245	1	3	2	4.4	1.401	49.69	55.03	0.3914	Training	7.7669
c1cc(ccc1[C@H]2[C@H]3C[C@H](C[C@H]3c4cc(ccc4O2)O)C(F)(F)F)O	1	1.4	8.854	350.336	-10.322	-0.245	1	3	2	4.4	1.401	49.69	55.03	0.3914	Test	7.7669
c1cc(ccc1C2=C(c3ccc(cc3C2)O)c4ccc(cc4)F)O	1	5.6	8.252	318.347	-10.281	-0.267	2	2	2	4.25	1.337	40.46	51.83	0.2931	Training	7.7745
c1cc(ccc1C2c3cc(ccc3C4=C2c5ccc(cc5CC4)O)O)OCCN6CCCCC6	1	125	6.903	453.582	-10.261	-0.293	5	4	2	5.47	1.607	52.93	65.36	0.2931	Training	7.7948
Cc1c(ccc2c1oc(=O)c3c2ccc(c3)Br)O	1	128	6.893	305.127	-10.296	-0.256	0	3	1	3.22	1.31	50.44	50.51	0.3437	Test	7.6563
CCNc1c(ccc(c1c2ccccc2)c3ccccc3)/C=N/O	1	0.096	10.018	316.404	-10.248	-0.286	5	3	2	4.76	1.333	44.62	51.64	0.3296	Training	7.8256
CC#Cc1cc(cc2c1cc(cc2)c3ccc(c(c3)F)O)O	1	5.5	8.26	292.309	-10.285	-0.261	1	2	2	3.93	1.285	40.46	49.23	0.2933	Training	7.7386
CC#Cc1cc(cc2c1cc(cc2)O)c3ccc(c(c3)F)O	1	10	8	292.309	-10.285	-0.261	1	2	2	3.93	1.285	40.46	49.23	0.2933	Training	7.7386
c1ccc2c(c1)c3c(n2Cc4ccc(cc4)OCCN5CCCCCC5)c6ccc(cc6s3)O	1	16.6	7.78	470.638	-10.262	-0.295	6	5	1	6.52	1.641	37.63	67.06	0.2931	Training	7.738
C[C@@H]1CCN(C1)[C@@H](C)COc2ccc(cc2)[C@H]3[C@H]([C@@H](c4cc(ccc4O3)O)C)c5ccc(cc5)O	1	0.4	9.398	473.613	-10.264	-0.294	6	5	2	5.73	1.647	62.16	67.36	0.2931	Training	7.7752
c1cc(ccc1C(=O)c2c3ccc(cc3sc2C4CCCCC4)O)OCCN5CCCCC5	1	2.5	8.602	463.643	-10.258	-0.296	7	5	1	6.25	1.627	49.77	66.36	0.2931	Training	7.7095
CCCC/C(=C(/c1ccc(cc1)O)\c2ccc(cc2)OCCN(CC)CC)/CC	1	150	6.824	395.587	-10.234	-0.303	12	3	1	6.01	1.491	32.7	59.56	0.2931	Test	7.7402
c1cc(ccc1c2cc3cc(cc(c3o2)C=O)O)O	1	6.6	8.18	254.241	-10.301	-0.247	2	4	2	2.82	1.208	70.67	45.42	0.2931	Test	7.8309
c1cc(ccc1[C@H]2[C@H](Oc3cc(cc(c3S2)O)O)c4ccc(cc4)OCCN5CCCCC5)O	1	788	6.103	479.598	-10.282	-0.284	6	7	3	5.14	1.659	82.39	67.96	0.2932	Training	7.715
Cc1ccc(cc1)C2=C(Cc3c2ccc(c3)O)c4ccc(cc4)O	1	2.6	8.585	314.384	-10.253	-0.283	2	2	2	4.42	1.329	40.46	51.44	0.2931	Training	7.8319
COc1cc(c(c2c1oc(n2)c3ccc(c(c3)F)O)Br)O	1	52	7.284	354.131	-10.348	-0.23	2	5	2	3.32	1.408	75.72	55.41	0.2933	Training	7.6212
CC1=C(C2(Cc3ccccc3C2)c4c1cc(cc4)O)c5ccc(cc5)O	1	1.2	8.921	340.422	-10.252	-0.286	1	2	2	4.58	1.381	40.46	54.04	0.2931	Training	7.8706
CCCCCCCc1c(cc(c2c1O[C@@H](CC2=O)c3ccc(cc3)O)O)O	1	69	7.161	370.445	-10.268	-0.28	7	5	3	4.52	1.441	86.99	57.04	0.2931	Training	7.7922
c1cc2c(cc1O)oc3c2oc4cc(cc(c4c3=O)O)O	1	4.4	8.357	284.223	-10.347	-0.223	0	6	3	2.31	1.268	104.04	48.42	0.2931	Test	7.8025
c1cc2c(cc1O)c3c(o2)c(=O)c4c(cc(cc4o3)O)O	1	42	7.377	284.223	-10.347	-0.223	0	6	3	2.31	1.268	104.04	48.42	0.2931	Test	7.8025
c1cc2c(cc1O)oc3c2c(=O)c4c(cc(cc4o3)O)O	1	1.7	8.77	284.223	-10.347	-0.223	0	6	3	2.31	1.268	104.04	48.42	0.3023	Training	7.8079
c1cc(ccc1c2c(c3c(cc(cc3s2)O)O)C(=O)c4ccc(cc4)OCCN5CCCCC5)O	1	350	6.456	489.593	-10.288	-0.281	7	7	3	5.28	1.679	90.23	68.96	0.2931	Test	7.7193
c1cc(ccc1c2c(c3cc(c(cc3s2)O)O)C(=O)c4ccc(cc4)OCCN5CCCCC5)O	1	400	6.398	489.593	-10.288	-0.281	7	7	3	5.28	1.679	90.23	68.96	0.2933	Training	7.7195
Cc1cc(cc2c1c3ccc(cc3c(c2)c4ccc(cc4)OCCN5CCCCC5)C(=O)C)O	1	1260	5.9	453.582	-10.261	-0.293	6	4	1	6.24	1.607	49.77	65.36	0.2931	Training	7.7512
CC1=CC2=CC[C@H]3[C@@H]4CC[C@]([C@]4(CC[C@@H]3[C@]2(CC1)C=C)C)(C)O	1	53	7.276	312.497	-10.213	-0.307	1	1	1	4.92	1.325	20.23	51.25	0.2109	Test	7.8446
CCCN(Cc1ccccn1)c2cc(cc(n2)c3ccc(c(c3)C)O)c4ccccc4	1	660	6.18	409.533	-10.255	-0.292	7	4	1	5.74	1.519	49.25	60.95	0.2931	Training	7.6816
CC(C)c1ccc(cc1)c2c(c3ccc(cc3s2)O)C(=O)c4ccc(cc4)OCCN5CCCCC5	1	30	7.523	499.676	-10.264	-0.296	8	5	1	6.99	1.699	49.77	69.97	0.2931	Training	7.7895
Cc1ccc(cc1)S(=O)(=O)OCCCCCCCCCC[C@H]2C[C@@]3([C@H](CCC3C4C2c5ccc(cc5CC4)O)O)C	1	4	8.398	582.847	-10.262	-0.307	13	5	2	7.56	1.866	83.83	78.28	0.2965	Training	7.6771
Cc1cc(ccc1c2ccc3cc(ccc3c2)O)O	1	10	8	250.297	-10.253	-0.276	1	2	2	3.73	1.201	40.46	45.03	0.2931	Training	7.7588
Cc1c2ccc(cc2ccc1O)c3ccc(cc3)O	1	17	7.77	250.297	-10.253	-0.276	1	2	2	3.73	1.201	40.46	45.03	0.2931	Training	7.7588
CC1(CCCN1CCOc2ccc(cc2)[C@H]3[C@H](Sc4cc(ccc4O3)O)c5ccc(cc5)O)C	1	0.4	9.398	477.626	-10.271	-0.29	6	6	2	5.82	1.655	62.16	67.76	0.2931	Training	7.7319
CC(C)(COc1ccc(cc1)[C@H]2[C@H](Sc3cc(ccc3O2)O)c4ccc(cc4)O)N5CCCC5	1	0.5	9.301	477.626	-10.271	-0.29	6	6	2	5.82	1.655	62.16	67.76	0.2931	Training	7.7319
CC/C(=C(/c1ccc(cc1)CC(=O)O)\c2ccc(cc2)O)/c3ccccc3	1	450	6.347	358.437	-10.26	-0.284	6	2	2	4.89	1.417	57.53	55.84	0.3073	Test	7.8722
c1cc(ccc1[C@@H]2[C@@H](Oc3ccc(cc3S2)O)c4ccc(cc4)OCCN5C6CCCC5CC6)O	1	51	7.292	489.637	-10.273	-0.29	6	6	2	5.96	1.679	62.16	68.96	0.2931	Training	7.7488
CCC1c2c(c(cc(c2-c3ccc(c(c3O1)C)O)C)O)C	1	2.3	8.638	284.355	-10.251	-0.281	1	3	2	4.03	1.269	49.69	48.44	0.2931	Training	7.7495
CC[C@@H]1c2cc(ccc2O[C@H]([C@H]1c3ccc(cc3)O)c4ccc(cc4)OCCN5CCCCC5)O	1	171	6.767	473.613	-10.264	-0.294	7	5	2	5.87	1.647	62.16	67.36	0.2931	Training	7.7854
CCCC1c2cc(cc(c2-c3ccc(c(c3O1)C)O)C)O	1	22	7.658	284.355	-10.251	-0.281	2	3	2	4.12	1.269	49.69	48.44	0.2931	Training	7.7501
c1cc(ccc1c2c(c3ccc(cc3s2)O)Oc4ccc(cc4)OCCN5CCCCC5)F	1	27.9	7.554	463.574	-10.283	-0.281	7	5	1	6.57	1.627	41.93	66.36	0.2931	Test	7.6929
c1cc(ccc1C2=C(c3ccc(cc3C2)O)c4ccc(cc4)O)O	1	2.6	8.585	316.356	-10.27	-0.273	2	3	3	3.82	1.333	60.69	51.64	0.2931	Test	7.8302
Cc1cc(c(c2c1-c3ccc(c(c3OC2(C)CC=C)C)O)C)O	1	13	7.886	310.393	-10.25	-0.284	2	3	2	4.37	1.321	49.69	51.04	0.2931	Training	7.7894
c1cc(ccc1C2=C(Cc3c2ccc(c3)O)c4ccc(cc4)O)N	1	4.4	8.357	315.372	-10.262	-0.278	2	3	3	3.7	1.331	66.48	51.54	0.2931	Training	7.8347
Cc1cc(c(c2c1-c3ccc(c(c3OC2C)C)O)C)O	1	9	8.046	270.328	-10.254	-0.277	0	3	2	3.64	1.241	49.69	47.03	0.2931	Training	7.7055
COc1cc(cc2c1oc(c2)c3ccc(c(c3)F)O)O	1	10	8	274.247	-10.321	-0.238	2	4	2	3.16	1.248	62.83	47.42	0.2933	Training	7.8531
c1ccc2c(c1)[C@@H]3C=CC[C@@H]3[C@@H](N2)c4cc5c(cc4Br)OCO5	1	0.6	9.222	370.246	-10.269	-0.28	1	3	1	4.5	1.44	30.49	57.02	0.2308	Training	7.7645
CCC1c2c(c(ccc2-c3ccc(c(c3O1)C)O)O)C	1	3.2	8.495	270.328	-10.254	-0.277	1	3	2	3.73	1.241	49.69	47.03	0.2931	Training	7.7061
CCC1c2cc(cc(c2-c3ccc(c(c3O1)C)O)C)O	1	8	8.097	270.328	-10.254	-0.277	1	3	2	3.73	1.241	49.69	47.03	0.2931	Training	7.7061
CCCC12CCC(=O)C(=C1c3ccc(cc3C2)O)Br	1	4.4	8.357	321.214	-10.249	-0.286	2	2	1	3.7	1.342	37.3	52.12	0.2931	Training	7.7623
Cc1cc(ccc1O)c2c3ccc(cc3on2)O	1	31	7.509	241.246	-10.287	-0.254	1	4	2	2.71	1.182	66.49	44.12	0.2931	Training	7.8443
Cc1cc(ccc1c2c3ccc(cc3on2)O)O	1	37	7.432	241.246	-10.287	-0.254	1	4	2	2.71	1.182	66.49	44.12	0.2931	Training	7.8443
c1cc(ccc1c2nc3cc(cc(c3o2)C4CCCC4)O)O	1	102	6.991	295.338	-10.269	-0.271	2	4	2	4.06	1.291	66.49	49.53	0.2931	Training	7.6874
c1ccc(cc1)c2c(c3ccc(cc3s2)O)Oc4ccc(cc4)OCCN5CCCCC5	1	16.3	7.788	445.584	-10.267	-0.289	7	5	1	6.43	1.591	41.93	64.56	0.2931	Training	7.7049
C[C@@H]1CCCN1[C@@H](C)COc2ccc(cc2)[C@H]3[C@H]([C@@H](c4c(ccc(c4F)O)O3)C)c5ccc(cc5)O	1	0.07	10.155	491.603	-10.278	-0.287	6	5	2	6.01	1.683	62.16	69.16	0.2933	Training	7.7901
C[C@@H]1c2c(ccc(c2F)O)O[C@H]([C@H]1c3ccc(cc3)O)c4ccc(cc4)OCCN5CCCCCC5	1	0.9	9.046	491.603	-10.278	-0.287	6	5	2	6.01	1.683	62.16	69.16	0.2933	Training	7.7901
CC1CCCC(N1CCOc2ccc(cc2)[C@H]3[C@H](Sc4cc(ccc4O3)O)c5cccc(c5)O)C	1	350	6.456	491.653	-10.269	-0.293	6	6	2	6.21	1.683	62.16	69.17	0.2931	Training	7.7925
C=Cc1cc(cc2c1cc(cc2)O)c3ccc(c(c3)F)O	1	4.4	8.357	280.298	-10.283	-0.261	2	2	2	4.2	1.261	40.46	48.03	0.2933	Test	7.7835
C=Cc1cc(cc2c1cc(cc2)c3ccc(c(c3)F)O)O	1	7.3	8.137	280.298	-10.283	-0.261	2	2	2	4.2	1.261	40.46	48.03	0.2933	Training	7.7835
CCCC12CCC(=O)C(=C1c3ccc4c(c3C2)cn[nH]4)Br	1	5.4	8.268	345.24	-10.255	-0.285	2	2	1	3.87	1.39	45.75	54.52	0.1901	Training	7.7349
c1cc(ccc1[C@@H]2[C@@H](Oc3ccc(cc3S2)O)c4ccc(cc4)OCCN5C6CCCC5CCC6)O	1	47	7.328	503.664	-10.271	-0.293	6	6	2	6.35	1.707	62.16	70.37	0.2931	Training	7.8094
C[C@]12C[C@@H](C3c4ccc(cc4CCC3C1CC[C@@H]2O)O)CCCCBr	1	3	8.523	407.392	-10.234	-0.304	4	2	2	4.9	1.515	40.46	60.74	0.2931	Training	7.744
Cc1cc(ccc1O)c2cc(cc(n2)N(C)CCc3ccccc3)c4ccccc4	1	1360	5.866	394.518	-10.25	-0.293	6	3	1	5.61	1.489	36.36	59.45	0.2931	Training	7.7251
C=Cc1cc(cc2c1oc(n2)c3c(cc(cc3F)O)F)O	1	2.2	8.658	289.237	-10.352	-0.221	2	4	2	3.33	1.278	66.49	48.92	0.2931	Training	7.8588
C=Cc1cc(cc2c1oc(n2)c3ccc(c(c3F)F)O)O	1	3.7	8.432	289.237	-10.352	-0.221	2	4	2	3.33	1.278	66.49	48.92	0.2933	Training	7.8589
C=Cc1cc(cc2c1oc(n2)c3cc(c(cc3F)O)F)O	1	66	7.18	289.237	-10.352	-0.221	2	4	2	3.33	1.278	66.49	48.92	0.2933	Training	7.8589
C=Cc1cc(cc2c1oc(n2)c3cc(c(c(c3)F)O)F)O	1	201	6.697	289.237	-10.352	-0.221	2	4	2	3.33	1.278	66.49	48.92	0.2934	Training	7.859
c1cc(ccc1N2Cc3cc(ccc3-c4c2c5ccc(cc5cc4)O)O)OCCN6CCCCC6	1	0.56	9.252	466.581	-10.269	-0.29	5	5	2	5.93	1.633	56.17	66.66	0.2931	Training	7.801
c1cc(ccc1CBr)C2=C(Cc3c2ccc(c3)O)c4ccc(cc4)O	1	30	7.523	393.28	-10.264	-0.285	3	2	2	5.01	1.487	40.46	59.33	0.2931	Training	7.7186
c1cc(c(cc1O)O)c2nc3ccc(cc3o2)O	1	3	8.523	243.218	-10.316	-0.237	1	5	3	2.11	1.186	86.72	44.32	0.2931	Training	7.8427
c1cc2c(cc1O)onc2c3ccc(cc3O)O	1	3.5	8.456	243.218	-10.316	-0.237	1	5	3	2.11	1.186	86.72	44.32	0.2931	Training	7.8427
c1cc(c(cc1O)O)c2nc3cc(ccc3o2)O	1	25	7.602	243.218	-10.316	-0.237	1	5	3	2.11	1.186	86.72	44.32	0.2931	Training	7.8427
c1cc(c(cc1c2nc3ccc(cc3o2)O)O)O	1	105	6.979	243.218	-10.316	-0.237	1	5	3	2.11	1.186	86.72	44.32	0.2933	Test	7.8428
c1cc(c(cc1O)O)c2c3cc(ccc3on2)O	1	138	6.86	243.218	-10.316	-0.237	1	5	3	2.11	1.186	86.72	44.32	0.2931	Test	7.8427
c1cc(c(c(c1)O)O)c2nc3ccc(cc3o2)O	1	181	6.742	243.218	-10.316	-0.237	1	5	3	2.11	1.186	86.72	44.32	0.2933	Training	7.8428
c1cc(c(c(c1)O)O)c2nc3cc(ccc3o2)O	1	963	6.016	243.218	-10.316	-0.237	1	5	3	2.11	1.186	86.72	44.32	0.2933	Training	7.8428
CC/C(=C(\c1ccccc1)/c2ccc(cc2)/C=C/C(=O)O)/c3ccccc3	1	56	7.252	354.449	-10.25	-0.289	6	1	1	5.65	1.409	37.3	55.44	0.3278	Training	7.9052
c1ccc(cc1)c2ccc(cc2)c3c(c4ccc(cc4s3)O)C(=O)c5ccc(cc5)OCCN6CCCCC6	1	100	7	533.693	-10.274	-0.295	8	5	1	7.54	1.767	49.77	73.37	0.2931	Training	7.8539
c1cc(ccc1[C@@H]2[C@@H](Sc3ccc(cc3S2)O)c4ccc(cc4)OCCN5CCCC5)O	1	266	6.575	465.64	-10.269	-0.29	6	6	2	5.75	1.631	52.93	66.56	0.2931	Training	7.733
Cc1ccc(c(c1)C)C(=O)c2c(c3ccc(cc3o2)O)c4cccc5c4cccc5	1	260	6.585	392.454	-10.271	-0.281	3	3	1	6.31	1.485	50.44	59.25	0.2931	Training	7.8817
C=Cc1cc(cc2c1oc(n2)c3ccc(cc3F)O)O	1	1.9	8.721	271.247	-10.32	-0.238	2	4	2	3.19	1.242	66.49	47.12	0.2931	Training	7.8708
C=Cc1cc(cc2c1oc(n2)c3ccc(c(c3)F)O)O	1	3.14	8.503	271.247	-10.32	-0.238	2	4	2	3.19	1.242	66.49	47.12	0.2933	Training	7.8709
CC1=CC(Nc2c1c3c(cc2)-c4ccccc4OC3c5ccccc5)(C)C	1	299	6.524	353.465	-10.244	-0.293	1	2	1	5.94	1.407	21.26	55.35	0.161	Training	7.85
CCCCc1ccc(cc1)c2c(c3ccc(cc3s2)O)C(=O)c4ccc(cc4)OCCN5CCCCC5	1	10	8	513.703	-10.263	-0.298	10	5	1	7.21	1.727	49.77	71.37	0.2931	Training	7.7997
c1cc(ccc1[C@@H]2[C@@H](Oc3ccc(cc3S2)O)c4ccc(cc4)OCCN5CC6CC7CC(C6)CC5C7)O	1	40	7.398	529.702	-10.272	-0.295	6	6	2	6.45	1.759	62.16	72.97	0.2931	Training	7.82
c1cc(ccc1[C@@H]2[C@@H]3CCCCC[C@@H]3c4cc(ccc4O2)O)O	1	1.76	8.754	310.393	-10.25	-0.284	1	3	2	4.4	1.321	49.69	51.04	0.2931	Training	7.8118
Cc1cc2c(c(c1Br)C)c3ccc(c(c3oc2=O)C)O	1	57	7.244	333.181	-10.279	-0.269	0	3	1	3.84	1.366	50.44	53.32	0.3437	Training	7.7622
Cc1cc(cc(c1O)C)c2c(c3ccc(cc3s2)O)C(=O)c4ccc(cc4)OCCN5CCCCC5	1	100	7	501.648	-10.275	-0.29	7	6	2	6.19	1.703	70	70.16	0.2931	Training	7.7816
Cc1cc(c(c2c1c(c(s2)c3ccc(cc3)O)C(=O)c4ccc(cc4)OCCN5CCCCC5)C)O	1	100	7	501.648	-10.275	-0.29	7	6	2	6.19	1.703	70	70.16	0.2931	Training	7.7816
Cc1cc2c(c(sc2c(c1O)C)c3ccc(cc3)O)C(=O)c4ccc(cc4)OCCN5CCCCC5	1	500	6.301	501.648	-10.275	-0.29	7	6	2	6.19	1.703	70	70.16	0.2931	Training	7.7816
Cc1cc(cc2c1-c3ccc(c(c3OC2CC(C)C)C)O)O	1	49	7.31	298.382	-10.248	-0.284	2	3	2	4.36	1.297	49.69	49.84	0.2931	Training	7.7973
c1cc(c(c2c1c3cc(c(c(c3c(=O)o2)Cl)O)F)Cl)O	1	180	6.745	315.083	-10.396	-0.197	0	4	2	3.3	1.33	70.67	51.51	0.3454	Training	7.758
c1cc(ccc1OCCN2CCCCC2)Oc3c4ccc(cc4ccc3c5ccc(c(c5)F)F)O	1	0.58	9.237	475.535	-10.295	-0.275	7	4	1	6.65	1.651	41.93	67.55	0.2931	Training	7.7341
c1ccc(cc1)c2cc(nc3c2cc(cc3)O)c4ccc(c(c4)F)O	1	211	6.676	331.346	-10.293	-0.261	2	3	2	4.62	1.363	53.35	53.13	0.2933	Training	7.7825
CCCCCCCCCc1c(cc(c2c1O[C@@H](CC2=O)c3ccc(cc3)O)O)O	1	113	6.947	398.499	-10.264	-0.286	9	5	3	5.3	1.497	86.99	59.85	0.2931	Training	7.8955
c1cc(ccc1C2=C(Cc3c2ccc(c3)O)c4ccc(cc4)O)C(F)(F)F	1	1.82	8.74	368.354	-10.322	-0.248	2	2	2	5.13	1.437	40.46	56.84	0.4159	Test	7.9232
c1ccc2c(c1)c(ccc2O)c3c(c4ccc(cc4s3)O)C(=O)c5ccc(cc5)OCCN6CCCCC6	1	2	8.699	523.654	-10.282	-0.288	7	6	2	6.73	1.747	70	72.37	0.2931	Training	7.8387
c1ccc2c(c1)c(cc3c2c(c(s3)c4ccc(cc4)O)C(=O)c5ccc(cc5)OCCN6CCCCC6)O	1	500	6.301	523.654	-10.282	-0.288	7	6	2	6.73	1.747	70	72.37	0.2931	Training	7.8387
c1cc(ccc1Cc2c3ccc(cc3ccc2c4ccc(cc4)O)O)OCCN5CCCCC5	1	0.2	9.699	453.582	-10.261	-0.293	7	4	2	5.87	1.607	52.93	65.36	0.2931	Test	7.838
c1ccc2c(c1)cccc2c3c4ccc(cc4oc3C(=O)c5ccc(cc5)O)O	1	79	7.102	380.399	-10.29	-0.268	3	4	2	5.4	1.461	70.67	58.04	0.2931	Test	7.8348
CC[C@H](c1ccc(cc1)O)[C@@H](CC)c2ccc(cc2)O	1	2	8.699	270.372	-10.232	-0.291	5	2	2	4.29	1.241	40.46	47.04	0.2931	Test	7.8189
c1cc(ccc1[C@@H]2[C@@H](Sc3ccc(cc3S2)O)c4ccc(cc4)OCCN5CCCCC5)O	1	326	6.487	479.667	-10.267	-0.293	6	6	2	6.14	1.659	52.93	67.97	0.2931	Test	7.7936
c1cc(cc(c1)O)[C@@H]2[C@@H](Sc3ccc(cc3S2)O)c4ccc(cc4)OCCN5CCCCC5	1	583	6.234	479.667	-10.267	-0.293	6	6	2	6.14	1.659	52.93	67.97	0.2931	Training	7.7936
c1ccc(cc1)c2c3ccc(cc3oc2C(=O)c4ccccc4Cl)O	1	550	6.26	348.785	-10.293	-0.262	3	3	1	5.19	1.398	50.44	54.88	0.2931	Test	7.6169
c1cc(c(cc1c2cc3cc(cc(c3o2)C#N)O)F)O	1	1.1	8.959	269.231	-10.334	-0.229	1	4	2	3.02	1.238	77.39	46.92	0.2933	Test	7.8652
c1cc(cc(c1)F)c2ccc3cc(ccc3c2Oc4ccc(cc4)OCCN5CCCCC5)O	1	0.32	9.495	457.545	-10.279	-0.283	7	4	1	6.51	1.615	41.93	65.75	0.2931	Training	7.7461
c1cc(ccc1c2ccc3cc(ccc3c2Oc4ccc(cc4)OCCN5CCCCC5)O)F	1	0.56	9.252	457.545	-10.279	-0.283	7	4	1	6.51	1.615	41.93	65.75	0.2931	Training	7.7461
CCC1=C(C(c2c1ccc(c2)O)C(=O)Nc3ccc(cc3)OCCN4CCCCC4)c5ccc(cc5)O	1	294	6.532	498.623	-10.273	-0.291	8	5	3	5.52	1.697	82.03	69.86	0.2931	Training	7.8763
CCC12CCC(=O)C(=C1c3ccc4c(c3C2)c(n[nH]4)Br)C	1	103	6.987	345.24	-10.255	-0.285	1	2	1	3.91	1.39	45.75	54.52	0.1901	Training	7.7592
c1cc(ccc1Cn2c3ccc(cc3c4c2c5ccc(cc5s4)O)O)OCCN6CCCCCC6	1	7.26	8.139	486.637	-10.271	-0.291	6	6	2	6.22	1.673	57.86	68.66	0.2931	Training	7.7951
Cc1c(ccc2c1c(=O)oc3c2ccc(c3Br)O)O	1	67	7.174	321.126	-10.314	-0.247	0	4	2	2.93	1.342	70.67	52.11	0.3441	Training	7.7155
c1cc(ccc1c2c(c3ccc(cc3s2)O)C(=O)c4ccc(cc4)SCCN5CCCCC5)O	1	0.9	9.046	489.662	-10.273	-0.29	7	6	2	6.29	1.679	60.77	68.97	0.2931	Training	7.7999
C[C@]12CCC3C(C1CC[C@@H]2O)CC=C4[C@@]3(CC[C@@H](C4)O)/C=C\Cl	1	83	7.081	336.903	-10.234	-0.297	1	2	2	3.9	1.374	40.46	53.69	0.2105	Training	7.6808
CCCCCSCCCN(C)C(=O)CCCCC/C(=C(/CC)\c1ccc(cc1)O)/c2ccc(cc2)O	1	600	6.222	511.772	-10.249	-0.307	17	4	2	7.64	1.724	60.77	71.18	0.2931	Training	7.6939
CCc1cc(cc2c1cc(cc2)O)c3ccc(c(c3)F)O	1	2.4	8.62	282.314	-10.275	-0.266	2	2	2	4.12	1.265	40.46	48.23	0.2933	Training	7.7794
CCc1cc(cc2c1cc(cc2)c3ccc(c(c3)F)O)O	1	2.5	8.602	282.314	-10.275	-0.266	2	2	2	4.12	1.265	40.46	48.23	0.2933	Training	7.7794
c1cc(ccc1[C@@H]2[C@@H](Oc3ccc(cc3S2)O)c4ccc(cc4)OCCN5CCC6(CCCC6)CC5)O	1	39	7.409	517.691	-10.27	-0.295	6	6	2	6.6	1.735	62.16	71.77	0.2931	Test	7.8586
c1cc(ccc1c2cc3cc(cc(c3o2)C#N)O)O	1	2.2	8.658	251.241	-10.3	-0.247	1	4	2	2.88	1.202	77.39	45.12	0.2931	Training	7.8771
CCCC[C@@]12CCC(=O)C(=C1c3ccc(cc3C2)O)Br	1	1.5	8.824	335.241	-10.245	-0.29	3	2	1	4.09	1.37	37.3	53.52	0.2931	Training	7.8216
CCCCC12CCC(=O)C(=C1c3ccc(cc3C2)O)Br	1	1.8	8.745	335.241	-10.245	-0.29	3	2	1	4.09	1.37	37.3	53.52	0.2931	Test	7.8216
CCCC[C@]12CCC(=O)C(=C1c3ccc(cc3C2)O)Br	1	313	6.504	335.241	-10.245	-0.29	3	2	1	4.09	1.37	37.3	53.52	0.2931	Training	7.8216
c1cc(c(cc1c2nc3cc(cc(c3o2)/C=C/F)O)F)O	1	3.2	8.495	289.237	-10.352	-0.221	2	4	2	3.49	1.278	66.49	48.92	0.2933	Training	7.8895
c1cc(c(cc1c2nc3cc(cc(c3o2)/C=C\F)O)F)O	1	3.2	8.495	289.237	-10.352	-0.221	2	4	2	3.49	1.278	66.49	48.92	0.2933	Training	7.8895
C[C@]12CC[C@H]3[C@H]([C@@H]1CC[C@@H]2O)CC=C4[C@@]3(CCC(=C4)Cl)C=C	1	64	7.194	318.888	-10.226	-0.3	1	1	1	4.71	1.338	20.23	51.89	0.2105	Training	7.71
CCCCC12CCC(=O)C(=C1c3ccc(cc3C2)O)I	1	1.3	8.886	382.241	-10.25	-0.292	3	2	1	4.13	1.464	37.3	58.22	0.2931	Training	7.7516
Cc1c2cc(ccc2n(c1c3ccc(cc3)O)CCCCCCN4CCCC4)O	1	242	6.616	392.543	-10.245	-0.296	8	4	2	5.18	1.485	48.63	59.25	0.2931	Test	7.7618
c1cc(cc(c1)O)c2ccc3cc(ccc3c2Oc4ccc(cc4)OCCN5CCCCC5)O	1	0.72	9.143	455.554	-10.272	-0.287	7	5	2	6.08	1.611	62.16	65.56	0.2931	Training	7.8018
c1cc(ccc1c2ccc3cc(ccc3c2Oc4ccc(cc4)OCCN5CCCCC5)O)O	1	0.96	9.018	455.554	-10.272	-0.287	7	5	2	6.08	1.611	62.16	65.56	0.2931	Training	7.8018
c1cc(ccc1C2=C(c3cc(ccc3C2=O)O)Br)O	1	1.7	8.77	317.138	-10.297	-0.257	1	3	2	3.06	1.334	57.53	51.71	0.2931	Training	7.7514
c1cc(ccc1C2=C(c3ccc(cc3C2=O)O)Br)O	1	20	7.699	317.138	-10.297	-0.257	1	3	2	3.06	1.334	57.53	51.71	0.2931	Training	7.7514
Cc1cc(c(cc1O)O)c2c3ccc(cc3on2)O	1	5	8.301	257.245	-10.304	-0.246	1	5	3	2.42	1.214	86.72	45.72	0.2931	Training	7.9033
Cc1c(ccc(c1O)c2c3ccc(cc3on2)O)O	1	33	7.481	257.245	-10.304	-0.246	1	5	3	2.42	1.214	86.72	45.72	0.2931	Training	7.9033
c1cc(ccc1c2c(c3ccc(cc3s2)O)Oc4ccc(cc4)OCCN5CCCCC5)N	1	48.6	7.313	460.599	-10.271	-0.288	7	6	2	6.01	1.621	67.95	66.06	0.2931	Training	7.7665
c1cc(ccc1c2c(c3ccc(cc3s2)O)Oc4ccc(cc4)OCCN5CCCCC5)O	1	0.05	10.301	461.583	-10.276	-0.285	7	6	2	6.14	1.623	62.16	66.16	0.2931	Training	7.7639
CCc1c(c(oc1c2ccc(cc2)O)c3ccccc3)c4ccc(cc4)OCCN5CCCCC5	1	0.86	9.066	467.609	-10.26	-0.295	8	4	1	6.91	1.635	45.84	66.76	0.2931	Training	7.8398
CCCCN(C)C(=O)CCCCCCCCCC[C@@H]1Cc2cc(ccc2C3C1C4CC[C@@H]([C@]4(CC3)C)O)O	1	3.06	8.514	525.818	-10.241	-0.313	14	3	2	7.49	1.752	60.77	72.58	0.2931	Training	7.7994
CCc1c(c(oc1c2ccccc2)c3ccc(cc3)O)c4ccc(cc4)OCCN5CCCCC5	1	40	7.398	467.609	-10.26	-0.295	8	4	1	6.91	1.635	45.84	66.76	0.2931	Training	7.8398
CCc1c(c(oc1c2ccc(cc2)O)c3ccc(cc3)O)c4ccc(cc4)OC	1	1.82	8.74	386.447	-10.273	-0.279	5	4	2	5.76	1.473	62.83	58.64	0.2931	Training	7.8886
CC(C)N(CCOc1ccc(cc1)C(=C2CCCCC2)c3ccc(cc3)O)C(C)C	1	200	6.699	407.598	-10.236	-0.303	8	3	1	6.16	1.515	32.7	60.76	0.2931	Training	7.8255
Cc1c(ccc2c1oc(=O)c3c2cc(cc3Br)Br)O	1	24	7.62	384.023	-10.309	-0.257	0	3	1	3.99	1.468	50.44	58.4	0.3449	Test	7.5948
COc1c2c(c(c(c1Br)O)Br)nc(o2)c3ccc(c(c3)F)O	1	64	7.194	433.027	-10.361	-0.231	2	5	2	4.08	1.566	75.72	63.3	0.2933	Training	7.5571
C[C@H](CCc1ccc(cc1)O)NC(=O)Cc2c3ccc(cc3[nH]c2c4ccccc4)OCCCCN5CCCCC5	1	394	6.405	553.747	-10.265	-0.302	13	4	3	6.37	1.807	77.59	75.37	0.2931	Training	8.0189
c1cc(ccc1C=C(c2ccc(cc2)O)c3ccc(cc3)O)O	1	200	6.699	304.345	-10.268	-0.273	3	3	3	3.89	1.309	60.69	50.43	0.2931	Training	7.8522
c1cc(ccc1c2nc3cc(cc(c3o2)CBr)O)O	1	40	7.398	320.142	-10.3	-0.255	2	4	2	3.3	1.34	66.49	52.01	0.2931	Training	7.7311
c1cc(c(cc1O)F)c2nc3cc(cc(c3o2)Br)O	1	1.4	8.854	324.105	-10.348	-0.227	1	4	2	3.31	1.348	66.49	52.41	0.2931	Training	7.7095
c1cc(c(cc1c2nc3cc(cc(c3o2)Br)O)F)O	1	2	8.699	324.105	-10.348	-0.227	1	4	2	3.31	1.348	66.49	52.41	0.2933	Training	7.7096
c1cc(c(cc1c2nc3cc(c(cc3o2)Br)O)F)O	1	42	7.377	324.105	-10.348	-0.227	1	4	2	3.31	1.348	66.49	52.41	0.2933	Training	7.7096
Cc1cc(ccc1O)c2cc(cc(n2)N3CCC(CC3)Cc4ccccc4)c5ccccc5	1	220	6.658	434.583	-10.25	-0.298	5	3	1	6.39	1.569	36.36	63.46	0.2931	Training	7.8684
c1cc(ccc1CCCN2CCCCC2)[C@H]3[C@H](Sc4cc(ccc4O3)O)c5ccc(cc5)O	1	186	6.73	461.627	-10.261	-0.294	6	5	2	5.98	1.623	52.93	66.16	0.2931	Training	7.8375
c1cc(ccc1CCCN2CCCCC2)C(=O)c3c4ccc(cc4sc3c5ccc(cc5)O)O	1	10	8	471.622	-10.267	-0.292	7	5	2	6.13	1.643	60.77	67.16	0.2931	Training	7.8438
c1cc(ccc1c2nc3cc(cc(c3o2)Br)O)O	1	1.2	8.921	306.115	-10.312	-0.247	1	4	2	3.17	1.312	66.49	50.61	0.2931	Training	7.7215
c1cc(c(cc1c2c3ccc(cc3on2)O)Br)O	1	12	7.921	306.115	-10.312	-0.247	1	4	2	3.17	1.312	66.49	50.61	0.2932	Training	7.7216
COc1cc(c(c2c1oc(c2)c3ccc(cc3)O)Br)O	1	0.5	9.301	335.153	-10.303	-0.255	2	4	2	3.78	1.37	62.83	53.52	0.2932	Training	7.7857
CC(=C(c1ccc(cc1)O)c2ccc(cc2)O)c3ccc(cc3)O	1	15	7.824	318.372	-10.264	-0.277	3	3	3	4.28	1.337	60.69	51.84	0.2931	Training	7.9128
c1cc(ccc1c2c(c3ccc(cc3s2)O)C(=O)c4ccc(cc4)NCCN5CCCCC5)O	1	2	8.699	472.61	-10.273	-0.288	7	6	3	5.61	1.645	72.8	67.26	0.2931	Training	7.8576
C[C@]12CCC3c4ccc(cc4C([C@H](C3C1CC[C@@H]2O)Sc5ccc(cc5)Br)O)O	1	63	7.201	475.448	-10.262	-0.295	2	4	3	5.13	1.651	60.69	67.54	0.2931	Training	7.8357
c1cc(ccc1c2nc3cc(cc(c3o2)/C=C/Br)O)O	1	45	7.347	332.153	-10.302	-0.256	2	4	2	3.77	1.364	66.49	53.22	0.2931	Test	7.7958
c1cc(ccc1c2nc3cc(cc(c3o2)/C=C\Br)O)O	1	45	7.347	332.153	-10.302	-0.256	2	4	2	3.77	1.364	66.49	53.22	0.2931	Training	7.7958
c1cc(ccc1c2cc3cc(ccc3o2)O)O	1	6	8.222	226.231	-10.282	-0.256	1	3	2	3.01	1.152	53.6	42.62	0.2931	Test	7.9534
c1cc(c(cc1c2nc3cc(c(cc3o2)Cl)O)F)O	1	64	7.194	279.654	-10.356	-0.217	1	4	2	3.2	1.259	66.49	47.97	0.2933	Training	7.7912
Cc1c(c(oc1c2ccc(cc2)O)c3ccc(cc3)O)c4ccc(cc4)OCCN5CCCCC5	1	0.94	9.027	469.581	-10.27	-0.289	7	5	2	6.36	1.639	66.07	66.96	0.2931	Test	7.8643
CCCCCSCCCN(C)CCCCCC/C(=C(/CC)\c1ccc(cc1)O)/c2ccc(cc2)O	1	0.75	9.125	497.789	-10.238	-0.312	18	4	2	8.11	1.696	43.7	69.78	0.2931	Test	7.7723
c1cc(ccc1C2=C(c3c(cc(cc3O)O)C2=O)Br)O	1	267	6.573	333.137	-10.315	-0.248	1	4	3	2.76	1.366	77.76	53.31	0.2931	Training	7.8085
Cc1cc(cc2c1c3ccc(cc3c(c2)c4ccc(cc4)OCCN5CCCCC5)C(C)O)O	1	380	6.42	455.598	-10.258	-0.295	6	4	2	6.09	1.611	52.93	65.56	0.2931	Training	7.9079
Cc1cc(ccc1O)c2cc(cc(n2)N(CCc3ccccc3)Cc4ccccc4)c5ccccc5	1	500	6.301	470.616	-10.257	-0.298	8	3	1	7.18	1.641	36.36	67.06	0.2931	Test	7.94
c1cc(ccc1c2cc(c3cc(ccc3n2)O)Br)O	1	4.3	8.367	316.154	-10.285	-0.264	1	3	2	3.58	1.332	53.35	51.62	0.2931	Test	7.8435
c1cc(ccc1c2ccc3c(n2)ccc(c3Br)O)O	1	88	7.056	316.154	-10.285	-0.264	1	3	2	3.58	1.332	53.35	51.62	0.2932	Training	7.8436
c1cc(c(cc1c2c3ccc(cc3on2)O)Cl)O	1	10	8	261.664	-10.32	-0.237	1	4	2	3.06	1.223	66.49	46.17	0.2932	Training	7.8032
c1cc(ccc1c2nc3cc(c(cc3o2)Cl)O)O	1	16	7.796	261.664	-10.32	-0.237	1	4	2	3.06	1.223	66.49	46.17	0.2932	Training	7.8032
c1cc(c(cc1O)Cl)c2nc3cc(ccc3o2)O	1	59	7.229	261.664	-10.32	-0.237	1	4	2	3.06	1.223	66.49	46.17	0.2931	Test	7.8031
c1cc(ccc1c2nc3cc(c(cc3o2)O)Cl)O	1	157	6.804	261.664	-10.32	-0.237	1	4	2	3.06	1.223	66.49	46.17	0.2932	Training	7.8032
c1cc(c(cc1c2nc3cc(ccc3o2)O)Cl)O	1	239	6.622	261.664	-10.32	-0.237	1	4	2	3.06	1.223	66.49	46.17	0.2932	Training	7.8032
c1cc(c(cc1c2nc3ccc(cc3o2)O)Cl)O	1	703	6.153	261.664	-10.32	-0.237	1	4	2	3.06	1.223	66.49	46.17	0.2932	Test	7.8032
CC/C=C/c1cc2c3ccc(c(c3oc(=O)c2cc1Br)C)O	1	26	7.585	359.219	-10.275	-0.274	2	3	1	4.65	1.418	50.44	55.92	0.3437	Training	7.8753
c1c(cc(c2c1c3c(o2)c(=O)c4c(cc(cc4o3)O)O)Br)O	1	343	6.465	363.119	-10.36	-0.224	0	6	3	3.07	1.426	104.04	56.31	0.2931	Training	7.7384
CC(C)c1ccc(cc1)c2c(c3ccc(cc3s2)O)Oc4ccc(cc4)OCCN5CCCCC5	1	1.26	8.9	487.665	-10.262	-0.296	8	5	1	7.55	1.675	41.93	68.77	0.2931	Training	7.8912
CCc1c(c(oc1c2ccc(cc2)OCCN3CCCCC3)c4ccc(cc4)O)c5ccc(cc5)O	1	0.12	9.921	483.608	-10.269	-0.292	8	5	2	6.62	1.667	66.07	68.36	0.2931	Training	7.8987
CCc1c(c(oc1c2ccc(cc2)O)c3ccc(cc3)O)c4ccc(cc4)OCCN5CCCCC5	1	6.2	8.208	483.608	-10.269	-0.292	8	5	2	6.62	1.667	66.07	68.36	0.2931	Training	7.8987
c1cc(ccc1c2cc3c(o2)c(cc(c3Br)O)CC#N)O	1	2	8.699	344.164	-10.303	-0.256	2	4	2	3.84	1.388	77.39	54.42	0.2932	Training	7.8207
c1ccc(cc1)c2c3ccccc3[nH]c2c4ccccc4	1	171	6.767	269.347	-10.236	-0.288	2	0	1	5	1.239	15.79	46.93	0.1666	Training	7.8401
Cc1c2c(cc(c1O)Cl)c3ccc(c(c3oc2=O)Cl)O	1	19	7.721	311.12	-10.341	-0.229	0	4	2	3.47	1.322	70.67	51.11	0.3442	Training	7.8299
Cc1cc(c(c2c1c3ccc(c(c3oc2=O)Cl)O)Cl)O	1	18	7.745	311.12	-10.341	-0.229	0	4	2	3.47	1.322	70.67	51.11	0.3454	Training	7.8306
COc1cc(c(c2c1oc(c2)c3ccc(c(c3)F)O)Br)O	1	3.3	8.481	353.143	-10.334	-0.239	2	4	2	3.92	1.406	62.83	55.31	0.2933	Test	7.789
c1ccc(cc1)c2c3ccc(cc3ccc2O)c4ccc(cc4)O	1	748	6.126	312.368	-10.258	-0.279	2	2	2	5.09	1.325	40.46	51.24	0.2931	Training	7.9488
c1ccc(cc1)c2c(cc3cc(ccc3c2Oc4ccc(cc4)/C=C/C(=O)O)O)C5CC5	1	32	7.495	422.48	-10.279	-0.279	6	3	2	6.48	1.545	66.76	62.25	0.3278	Training	8.0585
Cc1cc(ccc1c2nc3cc(cc(c3o2)Br)O)O	1	1	9	320.142	-10.3	-0.255	1	4	2	3.48	1.34	66.49	52.01	0.2931	Training	7.7822
CCC(=C(c1ccc(cc1)O)c2ccc(cc2)O)c3ccc(cc3)O	1	10	8	332.399	-10.26	-0.28	4	3	3	4.67	1.365	60.69	53.24	0.2931	Training	7.972
Cc1cc(cc2c1oc(c2)c3ccc(c(c3)F)O)O	1	4	8.398	258.248	-10.305	-0.245	1	3	2	3.46	1.216	53.6	45.82	0.2933	Training	8.0022
c1cc(c(cc1O)F)c2nc3cc(cc(c3o2)/C=C/Br)O	1	16	7.796	350.143	-10.333	-0.239	2	4	2	3.91	1.4	66.49	55.01	0.2931	Test	7.7991
c1cc(c(cc1O)F)c2nc3cc(cc(c3o2)/C=C\Br)O	1	16	7.796	350.143	-10.333	-0.239	2	4	2	3.91	1.4	66.49	55.01	0.2931	Training	7.7991
c1cc2c(cc1O)c(cc(n2)c3cc(c(c(c3)F)O)F)Br	1	36	7.444	352.134	-10.35	-0.229	1	3	2	3.85	1.404	53.35	55.21	0.2934	Training	7.833
c1cc2c(cc1O)onc2c3cc(c(cc3O)O)Br	1	1.8	8.745	322.114	-10.329	-0.238	1	5	3	2.87	1.344	86.72	52.21	0.2932	Training	7.7787
CCC[C@]12CC[C@@H](CC1=CCC3C2CC[C@]4(C3CC[C@@H]4O)C)O	1	132	6.879	318.501	-10.218	-0.304	2	2	2	3.95	1.337	40.46	51.85	0.2105	Training	7.7777
c1cc(ccc1C2=C(c3ccc(cc3C2)O)c4ccc(cc4)Cl)O	1	0.98	9.009	334.802	-10.272	-0.274	2	2	2	4.77	1.37	40.46	53.48	0.2931	Training	7.806
c1cc(ccc1[C@@H]2[C@@H](Sc3ccc(cc3S2)O)c4ccc(c(c4)Br)OCCN5CCCC5)O	1	87	7.06	544.536	-10.279	-0.292	6	6	2	6.52	1.789	52.93	74.45	0.2931	Training	7.6708
C=Cc1cc(c(c2c1oc(n2)c3ccc(c(c3)F)O)Br)O	1	25	7.602	350.143	-10.333	-0.239	2	4	2	3.95	1.4	66.49	55.01	0.2933	Test	7.8069
c1cc(c(cc1c2cc(c3cc(ccc3n2)O)Br)F)O	1	3.4	8.469	334.144	-10.317	-0.247	1	3	2	3.71	1.368	53.35	53.41	0.2933	Test	7.845
c1cc(cc2c1cc(cc2F)c3ccc(c(c3)F)O)O	1	1.5	8.824	272.25	-10.321	-0.237	1	2	2	3.7	1.244	40.46	47.22	0.2933	Training	8.0668
c1cc(cc2c1cc(cc2)O)c3c(cc(cc3F)O)F	1	2.3	8.638	272.25	-10.321	-0.237	1	2	2	3.7	1.244	40.46	47.22	0.2931	Training	8.0667
c1cc(cc2c1cc(cc2)O)c3cc(c(cc3F)O)F	1	2.8	8.553	272.25	-10.321	-0.237	1	2	2	3.7	1.244	40.46	47.22	0.2933	Test	8.0668
c1cc(cc2c1cc(cc2)O)c3cc(c(c(c3)F)O)F	1	8.4	8.076	272.25	-10.321	-0.237	1	2	2	3.7	1.244	40.46	47.22	0.2934	Test	8.0669
CCCCCS(=O)(=O)CCCCCCCCCC/C(=C(/CC)\c1ccc(cc1)O)/c2ccc(cc2)O	1	5.1	8.292	514.772	-10.25	-0.307	18	4	2	8.03	1.73	74.6	71.48	0.2931	Training	7.7739
CCCCCS(=O)(=O)CCCCCCCCCC/C(=C(/CC)\c1cccc(c1)O)/c2ccc(cc2)O	1	6.1	8.215	514.772	-10.25	-0.307	18	4	2	8.03	1.73	74.6	71.48	0.2931	Training	7.7739
CCCCCS(=O)(=O)CCCCCCCCCC/C(=C(/CC)\c1ccc(cc1)O)/c2cccc(c2)O	1	49	7.31	514.772	-10.25	-0.307	18	4	2	8.03	1.73	74.6	71.48	0.2931	Test	7.7739
c1cc(ccc1[C@@H]2[C@@H](Sc3ccc(cc3S2)O)c4ccc(c(c4)Br)OCCN5CCCCC5)O	1	111	6.955	558.563	-10.277	-0.295	6	6	2	6.91	1.817	52.93	75.86	0.2931	Training	7.7314
c1cc(cc(c1)O)[C@@H]2[C@@H](Sc3ccc(cc3S2)O)c4ccc(c(c4)Br)OCCN5CCCCC5	1	161	6.793	558.563	-10.277	-0.295	6	6	2	6.91	1.817	52.93	75.86	0.2931	Training	7.7314
c1cc(cc(c1)O)[C@@H]2[C@@H](Oc3ccc(cc3S2)O)c4ccc(cc4)OCCNC5CCCCCC5	1	67	7.174	491.653	-10.269	-0.293	7	6	3	6.26	1.683	70.95	69.17	0.2931	Training	7.9706
CCCc1c(c(oc1c2ccc(cc2)O)c3ccc(cc3)O)c4ccc(cc4)OCCN5CCCCC5	1	8	8.097	497.635	-10.268	-0.294	9	5	2	7.01	1.695	66.07	69.76	0.2931	Training	7.958
c1cc(c(c(c1c2nc3cc(cc(c3o2)Br)O)F)C(F)(F)F)O	1	166	6.78	392.102	-10.43	-0.185	1	4	2	4.33	1.484	66.49	59.21	0.4223	Test	7.8652
c1cc2c(cc1O)onc2c3cc(c(cc3O)O)Cl	1	2	8.699	277.663	-10.337	-0.228	1	5	3	2.77	1.255	86.72	47.77	0.2932	Training	7.8622
Cc1c2c(c(c(c1O)Cl)C)c3ccc(c(c3oc2=O)Cl)O	1	22	7.658	325.147	-10.328	-0.239	0	4	2	3.78	1.35	70.67	52.51	0.3442	Training	7.8905
c1cc(ccc1C2c3cc(ccc3Cc4c2c5ccc(cc5s4)O)O)C(CCN6CCCCC6)O	1	1.8	8.745	485.649	-10.266	-0.294	5	5	3	5.81	1.671	63.93	68.56	0.2931	Training	7.9914
CCCCC(=C(c1ccc(cc1)O)c2ccc(cc2)O)c3ccc(cc3)O	1	240	6.62	360.453	-10.255	-0.287	6	3	3	5.45	1.421	60.69	56.05	0.2931	Training	8.0753
Cc1cc(cc2c1c3ccc(cc3c(c2)c4ccc(cc4)OCCN5CCCCC5)C(=C)C)O	1	360	6.444	451.61	-10.251	-0.299	6	3	1	7.07	1.603	32.7	65.16	0.2931	Test	7.971
c1cc(c(cc1O)C(F)(F)F)c2nc3cc(cc(c3o2)Br)O	1	1.4	8.854	374.112	-10.398	-0.202	1	4	2	4.19	1.448	66.49	57.41	0.4168	Training	7.874
c1cc(c(cc1c2nc3cc(cc(c3o2)Br)O)C(F)(F)F)O	1	166	6.78	374.112	-10.398	-0.202	1	4	2	4.19	1.448	66.49	57.41	0.4195	Test	7.8755
c1cc(ccc1[C@@H]2[C@@H](Oc3ccc(cc3S2)O)c4ccc(cc4)OCCC5CC6CC6C5)O	1	2.6	8.585	460.595	-10.27	-0.289	6	5	2	6.38	1.621	58.92	66.06	0.2931	Training	7.8984
CCCC(=C(c1ccc(cc1)O)c2ccc(cc2)O)c3ccc(cc3)O	1	70	7.155	346.426	-10.257	-0.284	5	3	3	5.06	1.393	60.69	54.64	0.2931	Training	8.0313
c1cc(c(cc1c2cc(c3cc(ccc3n2)O)Cl)F)O	1	5.3	8.276	289.693	-10.324	-0.237	1	3	2	3.61	1.279	53.35	48.97	0.2933	Training	7.9285
c1cc(c(cc1c2cc(c(c(c2)Cl)/C=N/O)Cl)F)O	1	9	8.046	300.116	-10.344	-0.226	2	3	2	3.81	1.3	52.82	50.01	0.3296	Training	7.8985
c1ccc2c(c1)cccc2c3c4ccc(cc4oc3C(=O)c5ccccc5Cl)O	1	63	7.201	398.845	-10.292	-0.268	3	3	1	6.34	1.498	50.44	59.88	0.2931	Test	7.8086
c1cc(ccc1[C@H]2[C@H](Sc3cc(ccc3O2)O)c4ccc(cc4)O)C5=CCNCC5	1	31	7.509	417.53	-10.271	-0.283	3	5	3	4.94	1.535	61.72	61.75	0.2931	Training	7.8738
c1cc(c(c2c1cc(cc2)c3c4ccc(cc4on3)O)Br)O	1	87	7.06	356.175	-10.305	-0.256	1	4	2	4.32	1.412	66.49	55.62	0.2932	Training	7.898
c1cc2c(ccc(c2Br)O)c(c1)c3nc4ccc(cc4o3)O	1	134	6.873	356.175	-10.305	-0.256	1	4	2	4.32	1.412	66.49	55.62	0.2932	Training	7.898
c1ccc(cc1)c2c3ccccc3[nH]c2c4ccc(cc4)O	1	355	6.45	285.346	-10.251	-0.281	2	1	2	4.71	1.271	36.02	48.53	0.2931	Training	7.9732
c1cc2c(cc1c3ccc(c(c3)F)O)c(cc(c2Br)O)C#N	1	4.5	8.347	358.166	-10.319	-0.248	1	3	2	4.19	1.416	64.25	55.82	0.2933	Test	7.9231
C[C@]12CCC3c4ccc(cc4C[C@H](C3C1CC[C@@H]2O)Sc5ccc(cc5)/C=C/C(=O)O)O	1	21	7.678	450.6	-10.264	-0.291	4	4	3	4.98	1.601	77.76	65.06	0.3278	Test	7.9758
c1cc(ccc1c2c3cc(ccc3cc4c2c5ccc(cc5cc4)O)O)OCCN6CCCCC6	1	1	9	463.577	-10.267	-0.291	5	4	2	6.59	1.627	52.93	66.36	0.2931	Training	7.9879
c1cc(ccc1c2cc3ccc(c(c3c(c2)C#N)Br)O)O	1	12	7.921	340.176	-10.288	-0.264	1	3	2	4.05	1.38	64.25	54.02	0.2932	Training	7.935
CC(CCc1ccc(cc1)O)NC(=O)Cc2c3ccccc3[nH]c2c4ccccc4	1	78	7.108	398.506	-10.258	-0.289	7	2	3	4.72	1.497	65.12	59.85	0.2931	Training	7.9787
C[C@H](CCc1ccc(cc1)O)NC(=O)Cc2c3ccccc3[nH]c2c4ccccc4	1	94	7.027	398.506	-10.258	-0.289	7	2	3	4.72	1.497	65.12	59.85	0.2931	Test	7.9787
CCCCCS(=O)(=O)CCCCCCCCCCn1c2ccc(cc2c(c1c3ccc(cc3)O)C)O	1	1.4	8.854	513.744	-10.257	-0.302	16	5	2	7.25	1.727	79.53	71.37	0.2931	Training	7.9707
COc1cc(c(c2c1oc(c2)c3ccc(cc3)O)Cl)O	1	2.5	8.602	290.702	-10.309	-0.246	2	4	2	3.67	1.281	62.83	49.07	0.2932	Training	7.8826
c1cc(ccc1[C@H]2[C@H](Sc3cc(ccc3O2)O)c4ccc(cc4)O)C5CCNCC5	1	115	6.939	419.546	-10.266	-0.286	3	5	3	5.03	1.539	61.72	61.95	0.2931	Training	7.9022
CCCCc1cc2ccccc2c(c1c3ccc(cc3)OC)Oc4ccc(cc4)/C=C/C(=O)O	1	324	6.489	452.55	-10.27	-0.288	9	3	1	7.25	1.605	55.76	65.26	0.3278	Test	7.9649
c1cc(c(cc1c2cc3cc(cc(c3o2)Br)O)F)O	1	0.35	9.456	323.117	-10.33	-0.237	1	3	2	3.91	1.346	53.6	52.31	0.2933	Training	7.8775
c1cc(ccc1c2cc3cc(cc(c3o2)Br)O)O	1	2	8.699	305.127	-10.296	-0.256	1	3	2	3.77	1.31	53.6	50.51	0.2931	Training	7.8894
c1cc(ccc1c2cc(c3cc(ccc3n2)O)Cl)O	1	4.6	8.337	271.703	-10.291	-0.255	1	3	2	3.47	1.243	53.35	47.17	0.2931	Training	7.9404
c1cc(ccc1c2ccc3c(n2)ccc(c3Cl)O)O	1	30	7.523	271.703	-10.291	-0.255	1	3	2	3.47	1.243	53.35	47.17	0.2932	Training	7.9405
C=Cc1c2c(c(c(c1Br)O)Br)nc(o2)c3ccc(c(c3)F)O	1	155	6.81	429.039	-10.346	-0.24	2	4	2	4.71	1.558	66.49	62.9	0.2933	Test	7.7428
c1ccc2c(c1)c(c([nH]2)c3ccc(cc3)O)c4ccc(cc4)O	1	11.9	7.924	301.345	-10.266	-0.274	2	2	3	4.41	1.303	56.25	50.13	0.2931	Test	8.0303
c1cc(ccc1c2cc3c(o2)c(cc(c3Cl)O)CC#N)O	1	7.9	8.102	299.713	-10.309	-0.247	2	4	2	3.73	1.299	77.39	49.97	0.2932	Training	7.9176
c1cc(ccc1c2ccc3c(c2)ccc(c3Br)O)O	1	13	7.886	315.166	-10.271	-0.272	1	2	2	4.18	1.33	40.46	51.52	0.2932	Training	8.0114
c1cc(ccc1c2cc3cc(cc(c3o2)Cl)O)O	1	1.6	8.796	260.676	-10.303	-0.247	1	3	2	3.66	1.221	53.6	46.07	0.2931	Training	7.9709
Cc1cc(cc2c1c3ccc(cc3c(c2)c4ccc(cc4)OCCN5CCCCC5)C(=C(C)C)C)O	1	400	6.398	479.664	-10.25	-0.303	6	3	1	7.85	1.659	32.7	67.97	0.2931	Training	8.1076
CCCCCCCCCCCc1c(cc(c2c1O[C@@H](CC2=O)c3ccc(cc3)O)O)O	1	421	6.376	426.553	-10.26	-0.291	11	5	3	6.08	1.553	86.99	62.66	0.2931	Test	7.9988
c1cc2c(cc1c3ccc(c(c3)F)O)c(cc(c2Cl)O)C#N	1	2.6	8.585	313.715	-10.325	-0.239	1	3	2	4.08	1.327	64.25	51.37	0.2933	Training	8.0199
c1cc(c(c2c1cc(cc2C#N)c3ccc(c(c3)F)O)Cl)O	1	11	7.959	313.715	-10.325	-0.239	1	3	2	4.08	1.327	64.25	51.37	0.2933	Training	8.0199
c1cc(c(c2c1cc(cc2F)c3ccc(c(c3)F)O)Cl)O	1	2.5	8.602	306.695	-10.341	-0.229	1	2	2	4.35	1.313	40.46	50.67	0.2933	Test	8.0843
c1cc(c(c2c1cc(cc2)c3c(cc(cc3F)O)F)Cl)O	1	3.4	8.469	306.695	-10.341	-0.229	1	2	2	4.35	1.313	40.46	50.67	0.2932	Training	8.0842
c1cc(c(c2c1cc(cc2)c3cc(c(cc3F)O)F)Cl)O	1	8.5	8.071	306.695	-10.341	-0.229	1	2	2	4.35	1.313	40.46	50.67	0.2933	Training	8.0843
c1cc(c(c2c1cc(cc2)c3cc(c(c(c3)F)O)F)Cl)O	1	10.6	7.975	306.695	-10.341	-0.229	1	2	2	4.35	1.313	40.46	50.67	0.2934	Training	8.0844
CC/C(=C(/CCCCCCN(C)CCCSCCCC(C(F)(F)F)(F)F)\c1ccc(cc1)O)/c2ccc(cc2)O	1	0.22	9.658	587.739	-10.302	-0.284	18	4	2	8.9	1.875	43.7	78.77	0.4527	Training	8.2154
c1cc(ccc1c2ccc3c(c2)c(cc(c3Cl)O)C#N)O	1	3	8.523	295.725	-10.295	-0.256	1	3	2	3.94	1.291	64.25	49.57	0.2932	Test	8.0319
c1cc(ccc1c2cc3ccc(c(c3c(c2)C#N)Cl)O)O	1	6	8.222	295.725	-10.295	-0.256	1	3	2	3.94	1.291	64.25	49.57	0.2932	Training	8.0319
c1cc(c(c2c1cc(cc2)c3ccc(cc3Cl)O)Cl)O	1	3.3	8.481	305.16	-10.297	-0.255	1	2	2	4.72	1.31	40.46	50.52	0.2932	Training	8.1258
c1cc(ccc1c2cc3ccc(c(c3c(c2)Cl)Cl)O)O	1	9	8.046	305.16	-10.297	-0.255	1	2	2	4.72	1.31	40.46	50.52	0.2932	Training	8.1258
c1cc(c(c2c1cc(cc2)c3ccc(c(c3)Cl)O)Cl)O	1	32	7.495	305.16	-10.297	-0.255	1	2	2	4.72	1.31	40.46	50.52	0.2932	Training	8.1258
CCCCc1cc2ccccc2c(c1c3ccc(cc3)F)Oc4ccc(cc4)/C=C/C(=O)O	1	220	6.658	440.514	-10.279	-0.281	8	2	1	7.38	1.581	46.53	64.05	0.3278	Test	8.0566
CCCCc1cc2ccccc2c(c1c3ccccc3)Oc4ccc(cc4)/C=C/C(=O)O	1	340	6.469	422.524	-10.262	-0.289	8	2	1	7.24	1.545	46.53	62.25	0.3278	Training	8.0686
c1cc(ccc1c2cc3ccc(c(c3c(c2)F)Cl)O)O	1	1.1	8.959	288.705	-10.309	-0.246	1	2	2	4.21	1.277	40.46	48.87	0.2932	Training	8.0963
c1cc(c(c2c1cc(cc2)c3ccc(cc3F)O)Cl)O	1	1.2	8.921	288.705	-10.309	-0.246	1	2	2	4.21	1.277	40.46	48.87	0.2932	Training	8.0963
c1cc(c(c2c1cc(cc2)c3ccc(c(c3)F)O)Cl)O	1	4	8.398	288.705	-10.309	-0.246	1	2	2	4.21	1.277	40.46	48.87	0.2933	Training	8.0963
c1cc(ccc1c2c3cc(ccc3cc4c2c5ccc(cc5s4)O)O)C(CCN6CCCCC6)O	1	0.6	9.222	483.633	-10.269	-0.292	5	5	3	6.7	1.667	63.93	68.36	0.2931	Training	8.1504
c1cc(cc2c1cc(cc2)O)c3ccc(cc3Cl)O	1	1.4	8.854	270.715	-10.278	-0.263	1	2	2	4.07	1.241	40.46	47.07	0.2931	Training	8.1082
c1cc(ccc1c2cc3ccc(cc3c(c2)Cl)O)O	1	2.3	8.638	270.715	-10.278	-0.263	1	2	2	4.07	1.241	40.46	47.07	0.2931	Training	8.1082
c1cc(ccc1c2ccc3c(c2)ccc(c3Cl)O)O	1	2.52	8.599	270.715	-10.278	-0.263	1	2	2	4.07	1.241	40.46	47.07	0.2932	Training	8.1083
c1cc(cc2c1cc(cc2)O)c3ccc(c(c3)Cl)O	1	11	7.959	270.715	-10.278	-0.263	1	2	2	4.07	1.241	40.46	47.07	0.2932	Test	8.1083
CC(C)Cc1cc2cc(ccc2c(c1c3ccccc3)Oc4ccc(cc4)/C=C/C(=O)O)O	1	44	7.357	438.523	-10.272	-0.285	7	3	2	6.8	1.577	66.76	63.85	0.3278	Training	8.1156
CCCCCc1cc2cc(ccc2c(c1c3ccccc3)Oc4ccc(cc4)/C=C/C(=O)O)O	1	6	8.222	452.55	-10.27	-0.288	9	3	2	7.34	1.605	66.76	65.26	0.3278	Training	8.1716
CCCCc1cc2cc(ccc2c(c1c3ccccc3)Oc4ccc(cc4)/C=C/C(=O)O)O	1	8	8.097	438.523	-10.272	-0.285	8	3	2	6.95	1.577	66.76	63.85	0.3278	Test	8.1276
CCCCc1cc2ccccc2c(c1c3ccc(cc3)O)Oc4ccc(cc4)/C=C/C(=O)O	1	96	7.018	438.523	-10.272	-0.285	8	3	2	6.95	1.577	66.76	63.85	0.3278	Training	8.1276
Cc1cc(ccc1c2ccc3c(c2)ccc(c3Cl)O)O	1	13	7.886	284.742	-10.271	-0.269	1	2	2	4.38	1.269	40.46	48.47	0.2932	Training	8.1689
C[C@@H](CCC[C@@H]1Cc2cc(ccc2C3C1C4CC[C@@H]([C@]4(CC3)C)O)O)CCC[C@H](C)CCCC(C)C	1	267	6.573	496.82	-10.228	-0.318	12	2	2	8.77	1.694	40.46	69.68	0.2931	Test	8.1532
CCCCCSCCCCCCCCCC/C(=C(/CC)\c1cccc(c1)O)/c2ccc(cc2)O	1	200	6.699	482.774	-10.234	-0.313	18	3	2	9.35	1.666	40.46	68.28	0.2931	Test	8.08
CCCCCSCCCCCCCCCC/C(=C(/CC)\c1ccc(cc1)O)/c2ccc(cc2)O	1	790	6.102	482.774	-10.234	-0.313	18	3	2	9.35	1.666	40.46	68.28	0.2931	Training	8.08
CCCCCCCCc1cc2cc(ccc2c(c1c3ccccc3)Oc4ccc(cc4)/C=C/C(=O)O)O	1	60	7.222	494.631	-10.266	-0.295	12	3	2	8.51	1.689	66.76	69.46	0.3278	Training	8.3494
CC1=CC(Nc2c1c3c(cc2)-c4cc(ccc4OC3=C5SCCCS5)F)(C)C	1	631	6.2	411.567			0	4	1	6.49	1.523	21.26	61.16	0.161	Test
CC(C)CS(=O)(=O)c1cc(nc(n1)S(=O)(=O)CC(C)C)CCc2ccccc2	0	100000	4	424.588	-10.271	-0.284	9	6	0	2.62	1.549	94.06	62.46	0.2481	Training	3.2437
CC(C)COc1cc(nc(n1)OCC(C)C)OCC(C)C	0	100000	4	296.411	-10.242	-0.287	9	5	0	3.08	1.293	53.47	49.64	0.3226	Test	3.4435
c1ccc(cc1)CCc2cc(nc(n2)S(=O)(=O)Cc3ccccc3)S(=O)(=O)Cc4ccccc4	0	100000	4	492.622	-10.292	-0.279	9	6	0	3.71	1.685	94.06	69.26	0.2484	Training	3.3708
CC(C)CCc1cc(nc(n1)S(=O)(=O)CC(C)C)S(=O)(=O)CC(C)C	0	100000	4	390.571	-10.26	-0.287	9	6	0	2.42	1.481	94.06	59.06	0.2481	Training	3.2462
c1ccc(cc1)COc2cc(nc(n2)OCc3ccccc3)OCc4ccccc4	0	100000	4	398.462	-10.276	-0.278	9	5	0	4.71	1.497	53.47	59.85	0.3229	Training	3.6178
CC(C)COc1cc(nc(n1)OCC(C)C)CCc2ccccc2	0	100000	4	328.456	-10.24	-0.292	9	4	0	3.83	1.357	44.24	52.85	0.3195	Training	3.6054
CC(C)CCc1cc(nc(n1)S(=O)(=O)Cc2ccccc2)S(=O)(=O)Cc3ccccc3	0	100000	4	458.605	-10.281	-0.282	9	6	0	3.51	1.617	94.06	65.86	0.2484	Training	3.3733
c1ccc(cc1)CCc2cc(nc(n2)OCc3ccccc3)OCc4ccccc4	0	100000	4	396.49	-10.262	-0.286	9	4	0	4.92	1.493	44.24	59.65	0.3198	Training	3.7325
CC(C)CCc1cc(nc(n1)OCC(C)C)OCC(C)C	0	100000	4	294.439	-10.229	-0.295	9	4	0	3.63	1.289	44.24	49.44	0.3195	Test	3.6232
CC(C)CCc1cc(nc(n1)OCc2ccccc2)OCc3ccccc3	0	100000	4	362.473	-10.251	-0.289	9	4	0	4.72	1.425	44.24	56.25	0.3198	Test	3.735
c1cc2c(cc1OS(=O)(=O)N)oc(n2)C=C3C4CC5CC(C4)CC3C5	0	100000	4	360.435	-10.284	-0.269	3	5	1	2.75	1.421	95.42	56.04	0.3795	Training	3.6794
CC(C)COc1cc(nc(n1)OCC(C)C)/C=C/c2ccccc2	0	100000	4	326.44	-10.244	-0.289	8	4	0	4.22	1.353	44.24	52.64	0.3198	Training	3.7009
c1ccc(cc1)COc2cc(nc(n2)OCc3ccccc3)/C=C/c4ccccc4	0	100000	4	394.474	-10.267	-0.283	8	4	0	5.31	1.489	44.24	59.45	0.3201	Training	3.8127
COc1ccc(cc1)c2cc(=O)c3c(cccc3o2)N	0	100000	4	267.284	-10.281	-0.261	2	4	1	2.55	1.235	65.46	46.73	0.1949	Training	3.5891
CC(C)CN(C)c1cc(nc(n1)N(C)CC(C)C)CCc2ccccc2	0	100000	4	354.542	-10.228	-0.302	9	4	0	3.95	1.409	32.26	55.45	0.2268	Training	3.5856
CC(C)CCc1cc(nc(n1)NCC(C)C)N(C)CC(C)C	0	100000	4	306.498	-10.217	-0.304	9	4	1	3.73	1.313	41.05	50.65	0.2244	Training	3.7668
CC(C)CCc1cc(nc(n1)N(C)CC(C)C)NCC(C)C	0	100000	4	306.498	-10.217	-0.304	9	4	1	3.73	1.313	41.05	50.65	0.2268	Test	3.7682
CN(C)c1ccc(cc1)c2cc(=O)c3c(cccc3o2)N	0	100000	4	280.327	-10.265	-0.272	2	4	1	2.61	1.261	59.47	48.03	0.1949	Test	3.6064
c1cc(c2c(c1)oc(cc2=O)c3ccc(cc3)C#N)N	0	100000	4	262.268	-10.289	-0.256	1	4	1	2.41	1.225	80.02	46.23	0.1949	Test	3.6012
CC(C)CCc1cc(nc(n1)OCC(C)C)NCC(C)C	0	100000	4	293.455	-10.223	-0.299	9	4	1	3.67	1.287	47.04	49.35	0.3181	Training	3.8044
CC(C)CNc1nc(cc(n1)N(C)CC(C)C)/C=C/c2ccccc2	0	100000	4	338.499	-10.231	-0.299	8	4	1	4.31	1.377	41.05	53.85	0.2247	Test	3.8425
CC(C)CNc1cc(nc(n1)N(C)CC(C)C)/C=C/c2ccccc2	0	100000	4	338.499	-10.231	-0.299	8	4	1	4.31	1.377	41.05	53.85	0.2271	Training	3.8439
CC(C)CCc1cc(nc(n1)N(C)CC(C)C)N(C)CC(C)C	0	100000	4	320.525	-10.217	-0.305	9	4	0	3.75	1.341	32.26	52.05	0.2268	Test	3.5881
CC(C)CNc1cc(nc(n1)NCC(C)C)OCC(C)C	0	100000	4	294.443	-10.229	-0.295	9	5	2	3.15	1.289	59.07	49.44	0.2275	Training	3.7804
c1ccc(cc1)c2cc(=O)c3c(cccc3o2)N	0	100000	4	237.258	-10.271	-0.263	1	3	1	2.54	1.175	56.23	43.73	0.1949	Training	3.6776
CC(C)CN(C)c1cc(nc(n1)N(C)CC(C)C)CCc2cccc3c2cccc3	0	100000	4	404.602	-10.235	-0.304	9	4	0	5.1	1.509	32.26	60.46	0.2268	Training	3.762
CC(C)CN(C)c1cc(nc(n1)N(C)CC(C)C)/C=C/c2ccccc2	0	100000	4	352.526	-10.231	-0.3	8	4	0	4.33	1.405	32.26	55.25	0.2271	Training	3.6639
CC(C)CNc1cc(ncn1)NCC(C)C	0	100000	4	222.336	-10.222	-0.291	6	4	2	2.11	1.145	49.84	42.23	0.1616	Test	3.6779
CCc1cc(nc(n1)NCC(C)C)NCC(C)C	0	100000	4	250.39	-10.219	-0.296	7	4	2	2.67	1.201	49.84	45.04	0.2244	Test	3.7925
CC(C)CCc1cc(nc(n1)S(=O)(=O)CC(C)C)NCC(C)C	0	100000	4	341.521	-10.239	-0.294	9	5	1	3.06	1.383	71.95	54.15	0.2488	Training	3.6105
CC(C)CNc1cc(nc(n1)NCC(C)C)S(=O)(=O)CC(C)C	0	100000	4	342.509	-10.246	-0.29	9	6	2	2.54	1.385	83.98	54.25	0.2254	Test	3.6106
CC(C)CNc1cc(nc(n1)NCC(C)C)CCc2ccccc2	0	100000	4	326.488	-10.229	-0.299	9	4	2	3.9	1.353	49.84	52.65	0.2244	Training	3.9423
CCCCc1cc(nc(n1)NCCC)NCCC	0	100000	4	250.39	-10.219	-0.296	9	4	2	2.96	1.201	49.84	45.04	0.2244	Training	3.8147
c1cc(c2c(c1)oc(cc2=O)c3ccc(cc3)N)N	0	100000	4	252.273	-10.277	-0.262	1	4	2	2.12	1.205	82.25	45.23	0.1949	Training	3.7391
CC(=O)Nc1ccc(cc1)c2cc(=O)c3c(cccc3o2)N	0	100000	4	294.31	-10.287	-0.26	2	4	2	2.5	1.289	85.33	49.43	0.2207	Training	3.7804
CC(C)CCc1cc(nc(n1)NCC(C)C)CCC(C)C	0	100000	4	291.483	-10.211	-0.306	9	3	1	4.22	1.283	37.81	49.15	0.2226	Training	3.93
CC(C)CNc1nc(cc(n1)N(C)CC(C)C)CCc2ccccc2	0	100000	4	340.515	-10.228	-0.301	9	4	1	3.92	1.381	41.05	54.05	0.2244	Training	3.7623
CC(C)CNc1cc(nc(n1)N(C)CC(C)C)CCc2ccccc2	0	100000	4	340.515	-10.228	-0.301	9	4	1	3.92	1.381	41.05	54.05	0.2268	Training	3.7637
CC(C)CCc1nc(cc(n1)NCC(C)C)NCC(C)C	0	100000	4	292.471	-10.217	-0.302	9	4	2	3.7	1.285	49.84	49.25	0.1616	Training	3.9081
CC(C)CCc1cc(nc(n1)NCC(C)C)NCC(C)C	0	100000	4	292.471	-10.217	-0.302	9	4	2	3.7	1.285	49.84	49.25	0.2244	Training	3.9449
CNc1ccc(cc1)c2cc(=O)c3c(cccc3o2)N	0	100000	4	266.3	-10.27	-0.267	2	4	2	2.58	1.233	68.26	46.63	0.1949	Training	3.7845
c1cc(ccc1[C@H]2[C@H](Oc3ccc(cc3S2=O)O)c4ccc(cc4)OCCN5CCCCC5)O	0	100000	4	479.598	-10.282	-0.284	6	6	2	4.45	1.659	79.23	67.96	0.2931	Training	3.8952
CC(C)CCc1nc(cc(n1)NCC(C)C)NCc2ccccc2	0	100000	4	326.488	-10.229	-0.299	9	4	2	4.25	1.353	49.84	52.65	0.1619	Training	3.9727
CC(C)CCc1cc(nc(n1)NCC(C)C)NCc2ccccc2	0	100000	4	326.488	-10.229	-0.299	9	4	2	4.25	1.353	49.84	52.65	0.2244	Training	4.0093
CC(C)CCc1cc(nc(n1)NCc2ccccc2)NCC(C)C	0	100000	4	326.488	-10.229	-0.299	9	4	2	4.25	1.353	49.84	52.65	0.2246	Training	4.0094
CC(C)CNc1cc(nc(n1)NCC(C)C)NCc2ccccc2	0	100000	4	327.476	-10.235	-0.295	9	5	3	3.72	1.355	61.87	52.75	0.2261	Training	4.0222
CCCNc1ccc(cc1)c2cc(=O)c3c(cccc3o2)N	0	100000	4	294.354	-10.26	-0.276	4	4	2	3.36	1.289	68.26	49.44	0.1949	Training	3.8877
CCNc1ccc(cc1)c2cc(=O)c3c(cccc3o2)N	0	100000	4	280.327	-10.265	-0.272	3	4	2	2.97	1.261	68.26	48.03	0.1949	Test	3.8438
CC(C)CNc1nc(cc(n1)NCc2ccccc2)/C=C/c3ccccc3	0	100000	4	358.489	-10.243	-0.293	8	4	2	4.83	1.417	49.84	55.85	0.2247	Training	4.0851
CC(C)CNc1cc(nc(n1)NCc2ccccc2)/C=C/c3ccccc3	0	100000	4	358.489	-10.243	-0.293	8	4	2	4.83	1.417	49.84	55.85	0.225	Training	4.0852
CC(C)CNc1cc(nc(n1)Cl)NCC(C)C	0	100000	4	256.781	-10.238	-0.286	6	4	2	2.77	1.214	49.84	45.68	0.2258	Test	3.7349
CC(=O)C1CCC2C1(CCC3C2CCC4=CC(CCC34C)O)C	0	100000	4	316.485	-10.221	-0.302	1	2	1	4.02	1.333	37.3	51.65	0.2109	Test	4.0433
CC(CNc1nc(cc(n1)/C=C/c2ccccc2)/C=C/c3ccccc3)C	0	100000	4	355.485	-10.241	-0.295	7	3	1	5.39	1.411	37.81	55.55	0.2233	Test	4.0835
CC(C)CNc1nc(cc(n1)N(C)CC(C)C)CCc2cccc3c2cccc3	0	100000	4	390.575	-10.235	-0.302	9	4	1	5.08	1.481	41.05	59.06	0.2244	Training	3.9406
CC(C)CNc1cc(nc(n1)N(C)CC(C)C)CCc2cccc3c2cccc3	0	100000	4	390.575	-10.235	-0.302	9	4	1	5.08	1.481	41.05	59.06	0.2268	Training	3.942
CCCCNc1ccc(cc1)c2cc(=O)c3c(cccc3o2)N	0	100000	4	308.381	-10.257	-0.28	5	4	2	3.75	1.317	68.26	50.84	0.1949	Test	3.947
CC(C)CNC(=O)C1(CC(CC(C1)(C)C(=O)NCC(C)C)(C)C(=O)NCC(C)C)C	0	100000	4	423.642	-10.24	-0.303	9	3	3	3.01	1.547	87.3	62.36	0.2255	Training	4.0436
c1ccc(cc1)CNc2ccc(cc2)c3cc(=O)c4c(cccc4o3)N	0	100000	4	342.398	-10.269	-0.276	4	4	2	4.15	1.385	68.26	54.24	0.1949	Test	3.9994
CC(C)CNc1nc(cc(n1)CCc2ccccc2)CCc3ccccc3	0	100000	4	359.517	-10.233	-0.299	9	3	1	4.61	1.419	37.81	55.95	0.2226	Training	3.9231
CC(C)CSc1cc(nc(n1)SCC(C)C)CCc2ccccc2	0	100000	4	360.592	-10.227	-0.304	9	4	0	5.26	1.421	25.78	56.06	0.1883	Training	3.8211
c1ccc(cc1)CCc2cc(nc(n2)NCc3ccccc3)CCc4ccccc4	0	100000	4	393.534	-10.244	-0.297	9	3	1	5.16	1.487	37.81	59.35	0.2229	Training	3.9876
CC(C)CNc1nc(cc(n1)N(Cc2ccccc2)C(=O)OC(C)(C)C)CCc3ccccc3	0	100000	4	460.622	-10.258	-0.296	9	5	1	5.77	1.621	67.35	66.06	0.4158	Training	4.0972
CC(C)CN(c1cc(nc(n1)NCc2ccccc2)CCc3ccccc3)C(=O)OC(C)(C)C	0	100000	4	460.622	-10.258	-0.296	9	5	1	5.77	1.621	67.35	66.06	0.4155	Test	4.097
c1ccc(cc1)CCc2cc(nc(n2)SCc3ccccc3)SCc4ccccc4	0	100000	4	428.626	-10.25	-0.297	9	4	0	6.35	1.557	25.78	62.86	0.1887	Training	3.9482
CC(C)CCc1cc(nc(n1)SCC(C)C)SCC(C)C	0	100000	4	326.575	-10.215	-0.307	9	4	0	5.06	1.353	25.78	52.66	0.1883	Training	3.8236
CC(C)CSc1cc(nc(n1)SCC(C)C)SCC(C)C	0	100000	4	344.615	-10.22	-0.306	9	5	0	5.22	1.389	25.78	54.46	0.1892	Training	3.7955
CC(C)CCc1cc(nc(n1)NCC(C)C)N(Cc2ccccc2)C(=O)OC(C)(C)C	0	100000	4	426.605	-10.248	-0.298	9	5	1	5.57	1.553	67.35	62.66	0.4158	Training	4.0997
CC(C)CCc1cc(nc(n1)NCc2ccccc2)N(CC(C)C)C(=O)OC(C)(C)C	0	100000	4	426.605	-10.248	-0.298	9	5	1	5.57	1.553	67.35	62.66	0.4155	Training	4.0995
c1ccc(cc1)CSc2cc(nc(n2)SCc3ccccc3)SCc4ccccc4	0	100000	4	446.666	-10.256	-0.296	9	5	0	6.85	1.593	25.78	64.67	0.1895	Training	3.9698
CC(C)CNc1nc(cc(n1)NCc2ccccc2)CCc3ccccc3	0	100000	4	360.505	-10.24	-0.296	9	4	2	4.44	1.421	49.84	56.05	0.2244	Test	4.0048
CC(C)CNc1cc(nc(n1)NCc2ccccc2)CCc3ccccc3	0	100000	4	360.505	-10.24	-0.296	9	4	2	4.44	1.421	49.84	56.05	0.2246	Training	4.005
c1cc(c2c(c1)oc(cc2=O)c3ccc(cc3)Br)N	0	100000	4	316.154	-10.285	-0.264	1	3	1	3.3	1.332	56.23	51.62	0.1949	Training	3.9908
CC(C)CNc1nc(cc(n1)N(CC(C)C)C(=O)OC(C)(C)C)CCc2cccc3c2cccc3	0	100000	4	476.665	-10.254	-0.3	9	5	1	6.38	1.653	67.35	67.67	0.4155	Test	4.2109
CC(C)CCNCCc1ccc2ccc(cc2c1)CCNCCC(C)C	0	100000	4	354.582	-10.214	-0.31	12	2	2	4.7	1.409	24.06	55.46	0.1222	Training	4.0903
CCC(C)CNCCc1ccc2ccc(cc2c1)CCNCC(C)CC	0	100000	4	354.582	-10.214	-0.31	12	2	2	4.7	1.409	24.06	55.46	0.1222	Training	4.0903
CC(C)CCc1cc(nc(n1)SCc2ccccc2)SCc3ccccc3	0	100000	4	394.609	-10.238	-0.3	9	4	0	6.15	1.489	25.78	59.46	0.1887	Training	3.9507
CC(C)CCc1cc(nc(n1)SCC(C)C)NCC(C)C	0	100000	4	309.523	-10.216	-0.304	9	4	1	4.38	1.319	37.81	50.95	0.1892	Training	3.8818
c1ccc(cc1)CCc2cc(nc(n2)NCc3ccccc3)NCc4ccccc4	0	100000	4	394.522	-10.251	-0.293	9	4	2	4.99	1.489	49.84	59.45	0.2246	Training	4.0694
CC(C)(C)OC(=O)N(Cc1cccc2c1cccc2)c3cc(nc(n3)NCc4ccccc4)CCc5cccc6c5cccc6	0	100000	4	594.759	-10.277	-0.299	9	5	1	8.62	1.89	67.35	79.48	0.4158	Training	4.1371
CC(C)(C)OC(=O)N(Cc1ccccc1)c2cc(nc(n2)NCc3cccc4c3cccc4)CCc5cccc6c5cccc6	0	100000	4	594.759	-10.277	-0.299	9	5	1	8.62	1.89	67.35	79.48	0.4158	Training	4.1371
CC(C)(C)OC(=O)N(Cc1cccc2c1cccc2)c3cc(nc(n3)NCc4cccc5c4cccc5)CCc6ccccc6	0	100000	4	594.759	-10.277	-0.299	9	5	1	8.62	1.89	67.35	79.48	0.4158	Training	4.1371
CC(C)CNc1cc(nc(n1)NCC(C)C)SCC(C)C	0	100000	4	310.511	-10.223	-0.301	9	5	2	3.86	1.321	49.84	51.05	0.2252	Test	3.9167
c1ccc(cc1)CCc2cc(nc(n2)NCc3cccc4c3cccc4)CCc5ccccc5	0	100000	4	443.594	-10.25	-0.299	9	3	1	6.31	1.587	37.81	64.36	0.2229	Training	4.164
CC(C)CNc1nc(cc(n1)N(Cc2ccccc2)C(=O)OC(C)(C)C)CCc3cccc4c3cccc4	0	100000	4	510.682	-10.263	-0.298	9	5	1	6.92	1.721	67.35	71.07	0.4158	Training	4.2736
CC(C)CN(c1cc(nc(n1)NCc2ccccc2)CCc3cccc4c3cccc4)C(=O)OC(C)(C)C	0	100000	4	510.682	-10.263	-0.298	9	5	1	6.92	1.721	67.35	71.07	0.4155	Training	4.2734
CC(C)CCc1cc(nc(n1)NCc2ccccc2)CCC(C)C	0	100000	4	325.5	-10.222	-0.302	9	3	1	4.77	1.351	37.81	52.55	0.2229	Training	3.9946
CC(C)CCN1Cc2cc(c(cc2N[C@H](C1=O)CC(C)C)N)CC(C)C	0	100000	4	359.558	-10.227	-0.303	7	3	2	4.18	1.419	58.36	55.96	0.2449	Training	4.1171
CC(C)CCc1cc(nc(n1)NCc2ccccc2)NCc3ccccc3	0	100000	4	360.505	-10.24	-0.296	9	4	2	4.79	1.421	49.84	56.05	0.2246	Training	4.0719
CC(C)CCc1cc(nc(n1)NCC(C)C)N(Cc2cccc3c2cccc3)C(=O)OC(C)(C)C	0	100000	4	476.665	-10.254	-0.3	9	5	1	6.73	1.653	67.35	67.67	0.4158	Test	4.278
CC(C)CCc1cc(nc(n1)NCc2cccc3c2cccc3)N(CC(C)C)C(=O)OC(C)(C)C	0	100000	4	476.665	-10.254	-0.3	9	5	1	6.73	1.653	67.35	67.67	0.4155	Training	4.2778
CC(C)CNc1nc(cc(n1)NCc2ccccc2)CCc3cccc4c3cccc4	0	100000	4	410.565	-10.246	-0.298	9	4	2	5.6	1.521	49.84	61.06	0.2244	Test	4.1831
CC(C)CNc1cc(nc(n1)NCc2ccccc2)CCc3cccc4c3cccc4	0	100000	4	410.565	-10.246	-0.298	9	4	2	5.6	1.521	49.84	61.06	0.2246	Training	4.1833
CC(C)CNc1nc(cc(n1)NCc2cccc3c2cccc3)CCc4ccccc4	0	100000	4	410.565	-10.246	-0.298	9	4	2	5.6	1.521	49.84	61.06	0.2244	Training	4.1831
CC(C)CNc1cc(nc(n1)NCc2cccc3c2cccc3)CCc4ccccc4	0	100000	4	410.565	-10.246	-0.298	9	4	2	5.6	1.521	49.84	61.06	0.2246	Test	4.1833
c1ccc(cc1)CNc2cc(nc(n2)NCc3ccccc3)NCc4ccccc4	0	100000	4	395.51	-10.257	-0.289	9	5	3	4.81	1.491	61.87	59.55	0.2264	Test	4.1493
CC(C)CCc1cc(nc(n1)NCc2ccccc2)N(Cc3cccc4c3cccc4)C(=O)OC(C)(C)C	0	100000	4	510.682	-10.263	-0.298	9	5	1	7.27	1.721	67.35	71.07	0.4158	Training	4.3405
CC(C)CCc1cc(nc(n1)NCc2cccc3c2cccc3)N(Cc4ccccc4)C(=O)OC(C)(C)C	0	100000	4	510.682	-10.263	-0.298	9	5	1	7.27	1.721	67.35	71.07	0.4158	Training	4.3405
CC(C)CNc1cc(nc(n1)CCc2cccc3c2cccc3)NCC(C)C	0	100000	4	376.548	-10.236	-0.3	9	4	2	5.05	1.453	49.84	57.65	0.1616	Training	4.0973
CC(C)CNc1cc(nc(n1)NCC(C)C)CCc2cccc3c2cccc3	0	100000	4	376.548	-10.236	-0.3	9	4	2	5.05	1.453	49.84	57.65	0.2244	Test	4.134
c1ccc(cc1)CNc2cc(nc(n2)NCc3ccccc3)CCc4cccc5c4cccc5	0	100000	4	444.582	-10.256	-0.295	9	4	2	6.14	1.589	49.84	64.46	0.2246	Training	4.2458
c1ccc(cc1)CCc2cc(nc(n2)NCc3ccccc3)NCc4cccc5c4cccc5	0	100000	4	444.582	-10.256	-0.295	9	4	2	6.14	1.589	49.84	64.46	0.2246	Training	4.2458
c1ccc(cc1)CCc2cc(nc(n2)NCc3cccc4c3cccc4)NCc5ccccc5	0	100000	4	444.582	-10.256	-0.295	9	4	2	6.14	1.589	49.84	64.46	0.2246	Training	4.2458
c1ccc(cc1)CNc2cc(nc(n2)NCc3ccccc3)/C=C/c4ccccc4	0	100000	4	392.506	-10.255	-0.29	8	4	2	5.37	1.485	49.84	59.25	0.225	Training	4.1477
c1ccc(cc1)CNc2nc(cc(n2)/C=C/c3ccccc3)/C=C/c4ccccc4	0	100000	4	389.502	-10.252	-0.292	7	3	1	5.93	1.479	37.81	58.95	0.2235	Training	4.1462
CC(C)CCc1cc(nc(n1)NCc2cccc3c2cccc3)CCC(C)C	0	100000	4	375.56	-10.23	-0.303	9	3	1	5.92	1.451	37.81	57.56	0.2229	Test	4.171
CC(C)CCc1cc(nc(n1)NCc2ccccc2)NCc3cccc4c3cccc4	0	100000	4	410.565	-10.246	-0.298	9	4	2	5.94	1.521	49.84	61.06	0.2246	Test	4.2483
CC(C)CCc1cc(nc(n1)NCc2cccc3c2cccc3)NCc4ccccc4	0	100000	4	410.565	-10.246	-0.298	9	4	2	5.94	1.521	49.84	61.06	0.2246	Test	4.2483
CC(C)CCc1nc(cc(n1)NCC(C)C)NCc2cccc3c2cccc3	0	100000	4	376.548	-10.236	-0.3	9	4	2	5.4	1.453	49.84	57.65	0.1619	Test	4.1644
CC(C)CCc1cc(nc(n1)NCC(C)C)NCc2cccc3c2cccc3	0	100000	4	376.548	-10.236	-0.3	9	4	2	5.4	1.453	49.84	57.65	0.2244	Training	4.201
CC(C)CCc1cc(nc(n1)NCc2cccc3c2cccc3)NCC(C)C	0	100000	4	376.548	-10.236	-0.3	9	4	2	5.4	1.453	49.84	57.65	0.2246	Training	4.2011
c1cc(ccc1c2ccc(cc2)Br)Br	0	100000	4	312.004	-10.24	-0.29	1	0	0	4.38	1.324	0	51.2	0.0635	Training	3.9411
c1ccc(cc1)CNc2cc(nc(n2)NCc3cccc4c3cccc4)/C=C/c5ccccc5	0	100000	4	442.566	-10.26	-0.293	8	4	2	6.52	1.585	49.84	64.26	0.225	Training	4.3241
CC(C)CNc1nc(cc(n1)N(Cc2cccc3c2cccc3)C(=O)OC(C)(C)C)CCc4cccc5c4cccc5	0	100000	4	560.742	-10.269	-0.301	9	5	1	8.08	1.821	67.35	76.07	0.4158	Training	4.4672
CC(C)CN(c1cc(nc(n1)NCc2cccc3c2cccc3)CCc4cccc5c4cccc5)C(=O)OC(C)(C)C	0	100000	4	560.742	-10.269	-0.301	9	5	1	8.08	1.821	67.35	76.07	0.4155	Training	4.467
c1ccc(cc1)/C=C/c2nc(nc(c2)/C=C/c3ccccc3)NCc4c5c(ccc4)cccc5	0	100000	4	439.562	-10.257	-0.294	7	3	1	7.08	1.579	37.81	63.96	0.2235	Test	4.3225
CC(C)CNc1nc(cc(n1)NCc2cccc3c2cccc3)CCc4cccc5c4cccc5	0	100000	4	460.625	-10.252	-0.299	9	4	2	6.75	1.621	49.84	66.06	0.2244	Training	4.3748
CC(C)CNc1cc(nc(n1)NCc2cccc3c2cccc3)CCc4cccc5c4cccc5	0	100000	4	460.625	-10.252	-0.299	9	4	2	6.75	1.621	49.84	66.06	0.2246	Training	4.3749
CC(C)CNc1cc(nc(n1)NCc2cccc3c2cccc3)/C=C/c4ccccc4	0	100000	4	408.549	-10.249	-0.295	8	4	2	5.98	1.517	49.84	60.85	0.225	Training	4.2769
c1ccc(cc1)CCc2cc(nc(n2)NCc3cccc4c3cccc4)NCc5cccc6c5cccc6	0	100000	4	494.642	-10.262	-0.297	9	4	2	7.29	1.689	49.84	69.46	0.2246	Test	4.4375
c1ccc(cc1)CNc2nc(cc(n2)NCc3cccc4c3cccc4)CCc5cccc6c5cccc6	0	100000	4	494.642	-10.262	-0.297	9	4	2	7.29	1.689	49.84	69.46	0.2246	Training	4.4375
c1ccc(cc1)CNc2cc(nc(n2)NCc3cccc4c3cccc4)CCc5cccc6c5cccc6	0	100000	4	494.642	-10.262	-0.297	9	4	2	7.29	1.689	49.84	69.46	0.2246	Training	4.4375
CC(C)CCc1cc(nc(n1)NCc2cccc3c2cccc3)NCc4cccc5c4cccc5	0	100000	4	460.625	-10.252	-0.299	9	4	2	7.1	1.621	49.84	66.06	0.2246	Training	4.4419
CC(C)CCC1SC(SC(S1)CCC(C)C)CCC(C)C	0	100000	4	348.687	-10.2	-0.318	9	3	0	6.99	1.397	0	54.87	0.0533	Training	4.1789
CC(C)(C)OC(=O)N(Cc1cccc2c1cccc2)c3cc(nc(n3)NCc4cccc5c4cccc5)/C=C/c6ccccc6	0	100000	4	592.743	-10.28	-0.297	8	5	1	9.01	1.885	67.35	79.27	0.4158	Training	4.6097
c1ccc(cc1)/C=C/c2cc(nc(n2)NCc3cccc4c3cccc4)NCc5cccc6c5cccc6	0	100000	4	492.626	-10.265	-0.295	8	4	2	7.68	1.685	49.84	69.26	0.225	Training	4.5177
c1ccc2c(c1)cccc2CCc3cc(nc(n3)NCc4cccc5c4cccc5)NCc6cccc7c6cccc7	0	100000	4	544.702	-10.267	-0.3	9	4	2	8.45	1.789	49.84	74.47	0.2246	Training	4.6157
