# Supplementary material for: Molecular Determinants of Per- and Polyfluoroalkyl Substances Binding to Estrogen Receptors
Source: Toxics. 2025 Oct 22;13(11):903. doi: 10.3390/toxics13110903 (PMC12655904; doi:10.3390/toxics13110903)
Supplement: Supplementary file 1 [file toxics-13-00903-s001.zip › Supplementary Tables and Figures/Supplementary Table 9 (Table S9).xlsx]

## Sheet: FINAL(Experimental)
Source	Name (from article)	hERA IC50 (μM)	hERA IC50 (nM)	pIC50	CASRN	SMILES	Average Mass (g/mol)	HOMO (eV)	LUMO (eV)	#Freely Rotating Bonds	#H bond acceptors	#H bond donors	ACD/LogD(pH 7.4)	Density (g/cm³)	Polar Surface Area (Å²):	Surface Tension (dyne/cm)	F+ Max
https://www.sciencedirect.com/science/article/pii/S016041201932759X	PFBA	57.07 ± 1.43	57070	4.24359	375-22-4	C(=O)(C(C(C(F)(F)F)(F)F)(F)F)O	214.036	-12.285	-0.91	3	2	1	-1.13	1.7	37	18.7	0.694209
https://www.sciencedirect.com/science/article/pii/S016041201932759X	PFHxA	43.94 ± 1.32	43940	4.35714	307-24-4	C(=O)(C(C(C(C(C(F)(F)F)(F)F)(F)F)(F)F)(F)F)O	314.05	-12.351	-0.971	5	2	1	0.15	1.7	37	17.4	0.70947
https://www.sciencedirect.com/science/article/pii/S016041201932759X	PFOA	21.37 ± 1.11	21370	4.6702	335-67-1	C(=O)(C(C(C(C(C(C(C(F)(F)F)(F)F)(F)F)(F)F)(F)F)(F)F)(F)F)O	414.064	-12.336	-0.963	7	2	1	1.82	1.7	37	16.8	0.948201
https://pubs.acs.org/doi/10.1021/acs.est.9b01579	HFPO-TA	190.1 ± 2.2	190100	3.72102	13252-14-7	C(=O)(C(C(F)(F)F)(OC(C(C(F)(F)F)(OC(C(C(F)(F)F)(F)F)(F)F)F)(F)F)F)O	496.069	-12.308	-1.841	10	4	1	3.93	1.8	56	18.3	0.81878
https://pubs.acs.org/doi/10.1021/acs.est.9b01579	HFPO-TeA	8.2 ± 0.4	8200	5.08619	428-59-1	C1(C(O1)(F)F)(C(F)(F)F)F	166.02	-12.775	-0.806	1	1	0	2.06	1.7	13	12.1	0.651773
https://pubs.acs.org/doi/10.1021/acs.est.3c05974#	PFDoA	0.000651	651000	3.18642	307-55-1	C(=O)(C(C(C(C(C(C(C(C(C(C(C(F)(F)F)(F)F)(F)F)(F)F)(F)F)(F)F)(F)F)(F)F)(F)F)(F)F)(F)F)O	614.092	-12.253	-0.902	11	2	1	4.58	1.8	37	16.2	0.899734
https://pubs.acs.org/doi/10.1021/acs.est.3c05974#	PFDA	0.000234	234000	3.63078	335-76-2	C(=O)(C(C(C(C(C(C(C(C(C(F)(F)F)(F)F)(F)F)(F)F)(F)F)(F)F)(F)F)(F)F)(F)F)O	514.078	-12.262	-0.916	9	2	1	3.62	1.8	37	16.4	0.987684
https://pubs.acs.org/doi/10.1021/acs.est.3c05974#	PFUnDA	0.00101	1010000	2.99568	2058-94-8	C(=O)(C(C(C(C(C(C(C(C(C(C(F)(F)F)(F)F)(F)F)(F)F)(F)F)(F)F)(F)F)(F)F)(F)F)(F)F)O	564.085	-12.293	-0.933	10	2	1	4.23	1.8	37	16.3	0.825488
https://pubs.acs.org/doi/10.1021/acs.est.3c05974#	PFTrDA	0.000522	522000	3.28233	72629-94-8	C(=O)(C(C(C(C(C(C(C(C(C(C(C(C(F)(F)F)(F)F)(F)F)(F)F)(F)F)(F)F)(F)F)(F)F)(F)F)(F)F)(F)F)(F)F)O	664.099	-12.342	-0.968	12	2	1	4.97	1.8	37	16.1	0.917409
https://pubs.acs.org/doi/10.1021/acs.est.3c05974#	PFPA	0.00289	2890000	2.5391	356-42-3	C(=O)(C(C(F)(F)F)(F)F)O	164.029	-12.276	-0.887	2	2	1	-2.24	1.6	37	19.8	0.934555
https://pubs.acs.org/doi/10.1021/acs.est.3c05974#	PFHxA	0.00122	1220000	2.91364	307-24-4	C(=O)(C(C(C(C(C(F)(F)F)(F)F)(F)F)(F)F)(F)F)O	314.05	-12.351	-0.971	5	2	1	0.15	1.7	37	17.4	0.991506
https://pubs.acs.org/doi/10.1021/acs.est.3c05974#	PFHpA	0.00178	1780000	2.74958	375-85-9	C(=O)(C(C(C(C(C(C(F)(F)F)(F)F)(F)F)(F)F)(F)F)(F)F)O	364.057	-12.321	-0.936	6	2	1	1.11	1.7	37	17.1	0.902274
